# Supplementary material for: Uncovering anthocyanin diversity in potato landraces (Solanum tuberosum L. Phureja) using RNA-seq
Source: PLoS One. 2022 Sep 22;17(9):e0273982. doi: 10.1371/journal.pone.0273982 (PMC9498938; doi:10.1371/journal.pone.0273982)
Supplement: S1 Table — Anthocyanin content, tuber skin and interior coloration, and phylogenetic PCA. (XLSX) [file pone.0273982.s006.xlsx]

## Sheet: Supplementary_table_1
Supplementary Table 1: Phenotypic and morphological variation in the population studied. Anthocyanin content, tuber skin and interior coloration, categories for differential expression analyses, and phylogenetic PCA.
Accession	Delphinidin	Cyanidin	Petunidin	Pelargonidin	Peonidin	Primary _color_skin	Secondary_color_skin	Primary _color_interior	Secondary_color_interior	Category_color	Category_Heterogeneous_vs_Homogeneous	PC1 (9%)	PC2 (7%)	PC3 (5%)
CCC003	0.55	0.55	0.55	0.55	0.55	Yellow	Absent	White	Absent	Light	Homo	-17.4296	54.0343	-31.5306
CCC020	0.55	0.55	0.55	0.55	0.55	Orange	Absent	Orange	Absent	Light	N	-28.596	60.7397	-15.0688
CCC021	0.55	0.55	0.55	0.55	0.55	Yellow	Absent	Yellow	Absent	Light	Homo	-27.9652	43.1013	-34.4696
CCC057	0.55	0.55	0.55	0.55	0.55	Brown	Absent	Yellow	Absent	Light	N	35.2041	-16.6952	-19.6134
CCC102	0.55	0.55	0.55	0.55	0.55	Orange	Absent	Yellow	Absent	Light	N	43.8869	6.15673	25.4462
CCC110	0.55	0.55	0.55	0.55	0.55	Orange	Absent	Orange	Absent	Light	N	59.3445	-44.1316	-2.66442
CCC131	0.55	0.55	0.55	0.55	0.55	Brown	Red	White	Absent	Light	Homo	60.1188	25.9023	25.3802
CCC133	0.55	0.55	0.55	0.55	0.55	Yellow	Absent	Yellow	Absent	Light	N	-53.0991	35.0472	42.2227
CCC135	0.55	0.55	0.55	0.55	0.55	Orange	Absent	Yellow	Absent	Light	N	78.0898	14.6678	7.08652
CCC037	0.55	0.55	0.55	0.55	0.89	Yellow	Absent	Yellow	Absent	N	Homo	-67.2558	-14.3633	22.4126
CCC043	0.55	0.74	0.55	0.89	1.1	Red	white	Yellow	Absent	N	N	-31.8111	11.4064	31.9687
CCC087	0.94	0.89	0.75	1.62	3.66	Red	Brown	Yellow	Absent	N	N	69.2689	31.1826	36.668
CCC088	0.77	0.66	0.55	1.71	1.27	Brown	Red	Yellow	Absent	N	N	20.4903	21.513	7.60289
CCC091	1.15	1.88	3.56	1.55	2.53	Orange	Red	Yellow	Absent	N	Homo	-4.49463	-34.9752	0.369639
CCC099	0.55	0.55	0.55	1.03	0.89	Orange	Red	Yellow	Absent	N	N	74.1681	-33.6995	13.6729
CCC116	1	1.06	0.55	1.79	1.45	Brown	Purple	White	Absent	N	N	-82.516	-40.3909	27.6482
CCC129	0.74	0.55	0.55	0.82	0.85	Yellow	Purple	White	Absent	N	N	20.5683	25.8427	27.9006
CCC136	0.55	0.55	0.55	0.55	0.55	Orange	Purple	Yellow	Absent	N	Homo	30.0062	-5.46279	-8.51117
CCC141	0.79	0.55	0.55	1.55	1.27	Brown	Absent	White	Absent	N	N	17.0135	23.736	1.45772
CCC007	1.26	1.84	2.89	1.78	2.44	Purple	Absent	White	Purple	Purple	Hetero	15.2673	51.6381	-14.1536
CCC017	2.22	1.4	2.82	5.15	2.24	Purple	Absent	Yellow	Purple	Purple	N	26.0678	67.2563	-3.4827
CCC032	1.75	1.48	4.51	1.77	2.34	Purple	Yellow	Yellow	Purple	Purple	N	64.2005	12.9267	6.20769
CCC044	1.82	1.57	3.23	5.33	2.76	Purple	Purple	White	Purple	Purple	Hetero	-16.1132	-21.837	-10.6161
CCC069	2.3	1.3	0.81	9.89	3.79	Purple	Absent	Yellow	Absent	Purple	Homo	-69.2644	-31.5288	-36.0106
CCC074	1.71	1.35	3.77	1.37	1.94	Purple	Yellow	White	Purple	Purple	Hetero	85.2138	-46.2743	-22.757
CCC103	1.44	1.12	2.88	1.64	1.68	Purple	Absent	Yellow	Purple	Purple	Hetero	15.5031	-1.75307	-5.86048
CCC117	4.37	2.98	9.62	1.89	3.95	Purple	Absent	Yellow	Purple	Purple	Hetero	-87.8591	-18.4982	65.1417
CCC119	2.07	2.64	4.61	5.74	3.71	Purple	Brown	Yellow	Purple	Purple	Hetero	-69.1865	-68.2329	4.9733
CCC011	2.79	1.44	0.97	12.96	3.43	Red	Absent	Yellow	Red	Red	Hetero	-17.9137	38.3201	-37.6607
CCC019	0.85	3.08	0.55	2.13	1.53	Red	Yellow	Yellow	Absent	Red	Homo	-87.9725	45.7772	-10.0451
CCC023	2.37	2.77	4.95	3.74	3.79	Red	Orange	Yellow	Purple	Red	Hetero	-65.3589	34.5191	-35.3567
CCC042	1.54	0.94	1.32	2.78	1.73	Red	Orange	Yellow	Absent	Red	N	-1.14521	-72.4606	-45.4008
CCC047	1.27	1.75	1.6	4.3	1.72	Red	Absent	Yellow	Absent	Red	Homo	-44.5634	-52.7481	-44.5676
CCC079	3.4	1.33	1.32	10.46	4.77	Red	Absent	Orange	Red	Red	Hetero	-21.981	-8.00787	-40.7387
CCC100	2.15	1.45	1	8.65	2.82	Red	Absent	White	Purple	Red	N	95.0492	-31.5872	15.5776
CCC118	1.9	0.98	0.55	4.15	2.94	Red	Brown	Yellow	Absent	Red	N	84.1268	-32.5478	7.56274
CCC120	1.08	0.73	0.73	2.25	1.63	Red	Brown	Yellow	Absent	Red	N	-99.0627	-28.5734	49.208
