# Supplementary material for: Uncovering anthocyanin diversity in potato landraces (Solanum tuberosum L. Phureja) using RNA-seq
Source: PLoS One. 2022 Sep 22;17(9):e0273982. doi: 10.1371/journal.pone.0273982 (PMC9498938; doi:10.1371/journal.pone.0273982)
Supplement: S2 Table — (XLSX) [file pone.0273982.s007.xlsx]

## Sheet: DEG
Supplementary Table 2: Gene set enrichment analysis (GSEA) conducted at the DAVID server for gene sets resulting from differential expression analyses. Only significant results are presented (FDR <0.01). Analyses were ran using annotations derived from Arabidopsis TAIR database and the potato exome deposited in the Refseq database.
Comparison	Database	Category	Term	Count	%	PValue	Genes	List Total	Pop Hits	Pop Total	Fold Enrichment	Bonferroni	Benjamini	FDR	Enrichment score
Purple_vs_Light	TAIR	UP_KEYWORDS	Flavonoid biosynthesis	9	27.2727	8.02588e-19	AT5G13930, AT4G25640, AT3G51240, AT5G05270, AT3G55120, AT5G07990, AT4G09820, AT5G42800, AT4G22880	32	13	12248	264.981	5.13656e-17	5.13656e-17	5.0563e-17	7.17143
Purple_vs_Light	RefSeq	KEGG_PATHWAY	sot00941:Flavonoid biosynthesis	8	22.8571	1.27e-12	XP_006363473, XP_006358845, NP_001274930, NP_001275296, XP_006348611, NP_001275409, XP_015164908, NP_001275352	15	28	3976	75.7333	2.41e-11	2.41e-11	2.41e-11	5.29605
Purple_vs_Light	TAIR	KEGG_PATHWAY	ath00941:Flavonoid biosynthesis	7	21.2121	5.19483e-12	AT5G13930, AT3G51240, AT3G55120, AT5G07990, AT1G67980, AT5G42800, AT4G22880	14	13	2719	104.577	1.09092e-10	1.09091e-10	1.09091e-10	7.17143
Purple_vs_Light	RefSeq	KEGG_PATHWAY	sot01110:Biosynthesis of secondary metabolites	10	28.5714	0.000749	XP_006363473, XP_006358845, XP_006367987, NP_001274930, NP_001274940, NP_001275296, XP_006348611, NP_001275409, XP_015164908, NP_001275352	15	869	3976	3.05025	0.0141402	0.0071179	0.0071179	5.29605
Purple_vs_Light	TAIR	KEGG_PATHWAY	ath01110:Biosynthesis of secondary metabolites	9	27.2727	0.00264331	AT5G13930, AT4G37870, AT3G51240, AT3G55120, AT5G07990, AT1G67980, AT5G42800, AT4G22880, AT1G76490	14	609	2719	2.87016	0.0540664	0.0277547	0.0277547	7.17143
Red_vs_Light	TAIR	UP_KEYWORDS	Flavonoid biosynthesis	6	33.3333	3.4475e-12	AT5G13930, AT4G25640, AT3G51240, AT4G09820, AT5G42800, AT4G22880	18	13	12248	314.051	1.51688e-10	1.5169e-10	1.5169e-10	3.70231
Red_vs_Light	TAIR	KEGG_PATHWAY	ath00941:Flavonoid biosynthesis	5	27.7778	1.09256e-08	AT5G13930, AT3G51240, AT1G67980, AT5G42800, AT4G22880	8	13	2719	130.721	1.63885e-07	1.63885e-07	1.63885e-07	3.70231
Red_vs_Light	TAIR	KEGG_PATHWAY	ath00941:Flavonoid biosynthesis	5	27.7778	1.09256e-08	AT5G13930, AT3G51240, AT1G67980, AT5G42800, AT4G22880	8	13	2719	130.721	1.63885e-07	1.63885e-07	1.63885e-07	2.29133
Red_vs_Light	RefSeq	KEGG_PATHWAY	sot00941:Flavonoid biosynthesis	5	27.7778	6.79e-08	XP_006363473, XP_006358845, NP_001274930, NP_001275296, NP_001275409	8	28	3976	88.75	1.02e-06	1.02e-06	1.02e-06	3.45876
Red_vs_Light	RefSeq	GOTERM_BP_DIRECT	GO:0008152~metabolic process	4	22.2222	0.00101581	XP_006349903, XP_006367560, XP_015169120, XP_006359893	6	206	4290	13.8835	0.00405704	0.00304742	0.00304742	2.20498
Red_vs_Light	TAIR	GOTERM_BP_DIRECT	GO:0008152~metabolic process	4	22.2222	0.00118352	AT5G54010, AT4G15550, AT3G48690, AT1G22400	14	151	8965	16.9631	0.0485204	0.0248538	0.0230785	2.30761
Red_vs_Light	TAIR	GOTERM_MF_DIRECT	GO:0080044~quercetin 7-O-glucosyltransferase activity	3	16.6667	0.00168241	AT5G54010, AT4G15550, AT1G22400	15	40	9033	45.165	0.0619814	0.0352229	0.034296	2.30761
Red_vs_Light	TAIR	GOTERM_MF_DIRECT	GO:0080043~quercetin 3-O-glucosyltransferase activity	3	16.6667	0.00185384	AT5G54010, AT4G15550, AT1G22400	15	42	9033	43.0143	0.0680827	0.0352229	0.034296	2.30761
Red_vs_Light	TAIR	GOTERM_BP_DIRECT	GO:0052696~flavonoid glucuronidation	3	16.6667	0.00193811	AT5G54010, AT4G15550, AT1G22400	14	46	8965	41.7624	0.0782485	0.0271335	0.0251954	2.30761
Red_vs_Light	TAIR	INTERPRO	IPR002213:UDP-glucuronosyl/UDP-glucosyltransferase	3	16.6667	0.00214733	AT5G54010, AT4G15550, AT1G22400	17	48	11012	40.4853	0.0744685	0.077304	0.077304	2.30761
Red_vs_Light	TAIR	GOTERM_CC_DIRECT	GO:0043231~intracellular membrane-bounded organelle	3	16.6667	0.00546193	AT5G54010, AT4G15550, AT1G22400	17	83	11845	25.1843	0.0839005	0.0873908	0.0873908	2.30761
Red_vs_Light	TAIR	GOTERM_MF_DIRECT	GO:0016758~transferase activity, transferring hexosyl groups	3	16.6667	0.00580298	AT5G54010, AT4G15550, AT1G22400	15	75	9033	24.088	0.198408	0.0735044	0.0715701	2.30761
Red_vs_Light	RefSeq	KEGG_PATHWAY	sot01110:Biosynthesis of secondary metabolites	6	33.3333	0.00696619	XP_006363473, XP_006358845, XP_006367987, NP_001274930, NP_001275296, NP_001275409	8	869	3976	3.43153	0.0995481	0.0522464	0.0522464	3.45876
Red_vs_Light	TAIR	KEGG_PATHWAY	ath01110:Biosynthesis of secondary metabolites	6	33.3333	0.00776513	AT5G13930, AT4G37870, AT3G51240, AT1G67980, AT5G42800, AT4G22880	8	609	2719	3.34852	0.110354	0.0582385	0.0582385	3.70231
Red_vs_Light	RefSeq	UP_KEYWORDS	Transferase	5	27.7778	0.0114821	XP_006363473, XP_006349903, NP_001275296, XP_006367560, XP_015169120	18	651	12034	5.13484	0.119296	0.0764877	0.0764877	2.20498
Red_vs_Light	RefSeq	UP_KEYWORDS	Glycosyltransferase	3	16.6667	0.0127479	XP_006349903, XP_006367560, XP_015169120	18	123	12034	16.3062	0.131623	0.0764877	0.0764877	2.20498

## Sheet: ExP
Supplementary Table 2: Gene set enrichment analysis (GSEA) conducted at the DAVID server for gene sets resulting from correlation analyses. Only significant results are presented (FDR <0.01). Analyses were ran using annotations derived from Arabidopsis TAIR database and the potato exome deposited in the Refseq database.
Compound	Database	Direction	Category	Term	Count	%	PValue	Genes	List Total	Pop Hits	Pop Total	Fold Enrichment	Bonferroni	Benjamini	FDR	Enrichment Score
Cyanidin	TAIR	Neg	KEGG_PATHWAY	ath03010:Ribosome	4	10.8108	0.00660099	AT5G45775, AT5G04800, AT1G74050, AT3G11510	8	164	2674	8.15244	0.0325721	0.033005	0.033005	1.45168
Cyanidin	TAIR	Neg	GOTERM_CC_DIRECT	GO:0031225~anchored component of membrane	4	10.8108	0.00132395	AT4G12420, AT5G60920, AT1G03870, AT5G56170	35	74	11507	17.7714	0.0591223	0.044122	0.0402853	1.9832
Cyanidin	TAIR	Neg	UP_KEYWORDS	GPI-anchor	4	10.8108	0.000325084	AT4G12420, AT5G60920, AT1G03870, AT5G56170	36	46	11892	28.7246	0.0212304	0.0214556	0.0201552	1.9832
Cyanidin	Refseq	Neg	KEGG_PATHWAY	sot03010:Ribosome	4	10.8108	0.00863474	NP_001274979, XP_006365859, XP_006345873, XP_006341085	8	260	3859	7.42115	0.0424345	0.0431737	0.0431737	1.73082
Delphinidin	Refseq	Neg	GOTERM_CC_DIRECT	GO:0016021~integral component of membrane	8	47.0588	0.00500673	XP_006355941, XP_015166633, XP_015165955, XP_006347889, XP_006348980, XP_006363895, XP_015166530, XP_006345917	8	2342	4988	2.1298	0.0149451	0.0150202	0.0150202	1.99694
Delphinidin	Refseq	Neg	UP_KEYWORDS	Membrane	8	47.0588	0.0139628	XP_006355941, XP_015166633, XP_015165955, XP_006347889, XP_006348980, XP_006363895, XP_015166530, XP_006345917	15	2387	11535	2.57729	0.118871	0.0465428	0.0465428	1.99694
Delphinidin	Refseq	Neg	UP_KEYWORDS	Membrane	5	62.5	0.0199151	XP_006355941, XP_006342645, XP_006351724, XP_006339753, XP_006354695	7	3299	15773	3.4151	0.131348	0.0531069	0.0531069	1.48905
Delphinidin	Refseq	Neg	UP_KEYWORDS	Transmembrane	8	47.0588	0.0124223	XP_006355941, XP_015166633, XP_015165955, XP_006347889, XP_006348980, XP_006363895, XP_015166530, XP_006345917	15	2337	11535	2.63243	0.106403	0.0465428	0.0465428	1.99694
Delphinidin	Refseq	Neg	UP_KEYWORDS	Transmembrane	5	62.5	0.0184731	XP_006355941, XP_006342645, XP_006351724, XP_006339753, XP_006354695	7	3231	15773	3.48698	0.122362	0.0531069	0.0531069	1.48905
Delphinidin	Refseq	Neg	UP_KEYWORDS	Transmembrane helix	8	47.0588	0.0118438	XP_006355941, XP_015166633, XP_015165955, XP_006347889, XP_006348980, XP_006363895, XP_015166530, XP_006345917	15	2317	11535	2.65516	0.101682	0.0465428	0.0465428	1.99694
Delphinidin	Refseq	Neg	UP_KEYWORDS	Transmembrane helix	5	62.5	0.0178402	XP_006355941, XP_006342645, XP_006351724, XP_006339753, XP_006354695	7	3200	15773	3.52076	0.118393	0.0531069	0.0531069	1.48905
Peonidin	Refseq	Neg	GOTERM_CC_DIRECT	GO:0016021~integral component of membrane	10	38.4615	0.0203387	XP_006355941, XP_015166633, XP_015170191, XP_015165955, XP_006348980, XP_006363895, XP_015166530, XP_006358489, XP_006345917, XP_006366200	12	2342	4988	1.77484	0.0597834	0.061016	0.061016	1.76981
Peonidin	Refseq	Neg	UP_KEYWORDS	Membrane	10	38.4615	0.0178398	XP_006355941, XP_015166633, XP_015170191, XP_015165955, XP_006348980, XP_006363895, XP_015166530, XP_006358489, XP_006345917, XP_006366200	22	2387	11535	2.19656	0.179638	0.0713592	0.0713592	1.76981
Peonidin	Refseq	Neg	UP_KEYWORDS	Transmembrane	10	38.4615	0.0155793	XP_006355941, XP_015166633, XP_015170191, XP_015165955, XP_006348980, XP_006363895, XP_015166530, XP_006358489, XP_006345917, XP_006366200	22	2337	11535	2.24355	0.158628	0.0713592	0.0713592	1.76981
Peonidin	Refseq	Neg	UP_KEYWORDS	Transmembrane helix	10	38.4615	0.0147398	XP_006355941, XP_015166633, XP_015170191, XP_015165955, XP_006348980, XP_006363895, XP_015166530, XP_006358489, XP_006345917, XP_006366200	22	2317	11535	2.26292	0.150701	0.0713592	0.0713592	1.76981
Peonidin	TAIR	Pos	UP_KEYWORDS	Flavonoid biosynthesis	5	45.4545	1.79621e-10	AT5G13930, AT4G25640, AT3G51240, AT5G42800, AT4G22880	11	13	11892	415.804	6.28674e-09	6.28674e-09	6.10712e-09	3.92363
Peonidin	TAIR	Pos	KEGG_PATHWAY	ath00941:Flavonoid biosynthesis	5	45.4545	1.67743e-09	AT5G13930, AT3G51240, AT1G67980, AT5G42800, AT4G22880	6	13	2674	171.41	1.34194e-08	1.34194e-08	1.34194e-08	3.92363
Peonidin	Refseq	Pos	KEGG_PATHWAY	sot00941:Flavonoid biosynthesis	5	45.4545	9.46579e-09	XP_006363473, XP_006358845, NP_001274930, NP_001275296, NP_001275409	6	27	3859	119.105	7.57263e-08	7.57263e-08	7.57263e-08	3.7182
Peonidin	Refseq	Pos	KEGG_PATHWAY	sot01110:Biosynthesis of secondary metabolites	5	45.4545	0.00918421	XP_006363473, XP_006358845, NP_001274930, NP_001275296, NP_001275409	6	839	3859	3.83294	0.0711548	0.0367368	0.0367368	3.7182
Peonidin	TAIR	Pos	KEGG_PATHWAY	ath01110:Biosynthesis of secondary metabolites	5	45.4545	0.0100078	AT5G13930, AT3G51240, AT1G67980, AT5G42800, AT4G22880	6	595	2674	3.7451	0.0773133	0.0400311	0.0400311	3.92363
