# Supplementary material for: Uncovering anthocyanin diversity in potato landraces (Solanum tuberosum L. Phureja) using RNA-seq
Source: PLoS One. 2022 Sep 22;17(9):e0273982. doi: 10.1371/journal.pone.0273982 (PMC9498938; doi:10.1371/journal.pone.0273982)
Supplement: S3 Table — (XLSX) [file pone.0273982.s008.xlsx]

## Sheet: Supplementary_table_3
Supplementary Table 3: Results from differential expression analyses. For the three comparisons we show (1) the Log2 of fold change (LogFC) between colored accessions (red, purple, and heterogeneous) and un-colored accessions (light, homogeneous); (2) the log of counts per million reads mapped (CPM): (3) the p-value.
Gene_ID_v6	logFC_Purple_vs_light	logFC_Red_vs_light	logFC_Heterogeneous_vs_Homogeneous	logCPM_Purple_vs_light	logCPM_Red_vs_light	logCPM_Heterogeneous_vs_Homogeneous	PValue_Purple_vs_light	PValue_Red_vs_light	PValue_Heterogeneous_vs_Homogeneous	FDR_Purple_vs_light	FDR_Red_vs_light	FDR_Heterogeneous_vs_Homogeneous
Soltu.DM.04G004510	0.356817	-0.385526	-5.40092	4.92911	4.5382	4.6009	0.799945	0.791762	3.89e-06	0.999855	0.979071	0.038036
Soltu.DM.05G001950	3.71002	1.52247	-3.49275	7.41439	5.55812	7.12196	2.77e-07	0.00535127	3.11e-06	0.000693926	0.639084	0.038036
Soltu.DM.04G002700	0.768054	-0.201543	-1.66807	3.50554	2.97214	3.32571	0.0347202	0.688589	1.4e-05	0.87889	0.965143	0.0915458
Soltu.DM.06G013260	1.84643	0.798269	-2.45859	6.79644	6.05184	6.93665	0.00633025	0.177645	4.49e-05	0.620189	0.829164	0.219857
Soltu.DM.08G015040	0.798585	0.0242891	-1.84072	5.32461	4.87739	4.8299	0.162226	0.968176	0.000177605	0.985553	0.996248	0.695395
Soltu.DM.01G032560	0.780409	0.485362	-1.63334	3.72919	3.55376	3.78042	0.105187	0.384404	0.000250925	0.984041	0.9099	0.818725
Soltu.DM.03G015680	0.703972	0.349267	-1.07947	4.13145	3.9258	3.96746	0.0142999	0.335849	0.00034049	0.760767	0.892314	0.952254
Soltu.DM.01G000010	0.131883	0.170528	-0.0712747	5.84289	5.86233	5.9409	0.549014	0.388803	0.732073	0.999855	0.912324	1
Soltu.DM.01G000040	-0.023435	-0.883856	-0.432398	4.47485	4.10442	3.87185	0.970092	0.166185	0.529435	0.999877	0.826213	1
Soltu.DM.01G000050	0.0143183	-0.111603	-0.130935	6.0686	6.01345	6.06648	0.962538	0.723577	0.644368	0.999877	0.969606	1
Soltu.DM.01G000060	0.197685	0.39263	-0.0421207	5.99068	6.10398	6.18548	0.396135	0.0823025	0.828537	0.999855	0.77981	1
Soltu.DM.01G000090	0.965386	-2.04533	-0.643522	2.11065	0.896707	2.03709	0.470878	0.0946741	0.667316	0.999855	0.786967	1
Soltu.DM.01G000120	0.824706	0.789778	-0.135085	6.29674	6.27831	6.56079	0.0141668	0.0246292	0.739085	0.760767	0.710159	1
Soltu.DM.01G000140	0.380967	0.0545407	-0.552017	3.71855	3.54534	3.78315	0.206105	0.862873	0.0742859	0.989049	0.989195	1
Soltu.DM.01G000150	-0.0806592	0.0955663	0.152011	2.439	2.52515	2.61544	0.84705	0.828924	0.652162	0.999855	0.984068	1
Soltu.DM.01G000160	0.734317	-0.59767	0.121651	2.41088	1.72647	2.36452	0.318814	0.518854	0.885673	0.999855	0.937235	1
Soltu.DM.01G000170	0.591391	0.3827	-0.517964	5.18661	5.06646	5.28137	0.0173564	0.127559	0.0295691	0.787532	0.804493	1
Soltu.DM.01G000200	-0.00686231	0.0632946	0.063615	2.51698	2.55648	2.51783	0.990451	0.918733	0.922358	0.999877	0.994381	1
Soltu.DM.01G000210	0.710967	0.871865	-0.738578	3.3079	3.41203	3.49945	0.0164326	0.0248886	0.0282818	0.786174	0.710159	1
Soltu.DM.01G000220	-0.295462	-0.702438	1.10744	3.68806	3.51738	4.47157	0.653843	0.371296	0.0738066	0.999855	0.905518	1
Soltu.DM.01G000250			0.0100156			-0.569911			0.995806			1
Soltu.DM.01G000290	0.144399	0.603584	0.387863	7.9804	8.25087	8.33828	0.734393	0.165318	0.268014	0.999855	0.826213	1
Soltu.DM.01G000300	0.494859	0.416249	0.142486	1.88492	1.85331	2.22513	0.547202	0.627364	0.852445	0.999855	0.955509	1
Soltu.DM.01G000330		-0.0139141	1.88237		1.06789	1.24205		0.993478	0.125973		1	1
Soltu.DM.01G000350	-0.243504	0.00619627	0.241716	6.63954	6.76312	6.70133	0.236057	0.977892	0.291624	0.995827	0.998098	1
Soltu.DM.01G000360	-0.214804	-0.207964	-0.0239596	4.95768	4.95847	4.56903	0.512547	0.616307	0.947101	0.999855	0.95315	1
Soltu.DM.01G000380	-0.577469	-0.378214	0.535173	4.0659	4.15087	3.86818	0.0214152	0.185763	0.0811212	0.809335	0.834143	1
Soltu.DM.01G000390	-0.302133	0.25742	0.314894	3.24615	3.52496	3.15771	0.354423	0.428786	0.364624	0.999855	0.915703	1
Soltu.DM.01G000440	0.835006	1.42773	-0.84424	1.64813	2.04685	2.01233	0.408836	0.125966	0.444316	0.999855	0.801985	1
Soltu.DM.01G000450	0.552291	0.838451	-1.05129	2.15493	2.33383	2.40842	0.376046	0.228975	0.118607	0.999855	0.848424	1
Soltu.DM.01G000460	0.148789	-0.195539	-0.261895	3.88416	3.72082	4.01133	0.715087	0.673537	0.540947	0.999855	0.963648	1
Soltu.DM.01G000470	-0.532294	-0.445352	0.0961319	3.58836	3.63616	3.63136	0.448765	0.650027	0.905388	0.999855	0.958992	1
Soltu.DM.01G000480	0.063578	-0.351629	-0.401536	5.07344	4.8887	5.16934	0.900124	0.53133	0.428177	0.999855	0.939849	1
Soltu.DM.01G000490	-0.0256317	0.141917	0.343949	6.10785	6.19771	6.33769	0.94742	0.645659	0.363787	0.999877	0.95882	1
Soltu.DM.01G000510	-0.0678277	-0.255035	-0.0860888	5.8953	5.80695	5.79426	0.772353	0.283721	0.714383	0.999855	0.873402	1
Soltu.DM.01G000520	0.0573576	0.0488217	-0.324731	5.46388	5.46601	5.51824	0.8392	0.885639	0.312034	0.999855	0.989772	1
Soltu.DM.01G000560		1.8971	1.28738		3.5127	4.04097		0.276577	0.337565		0.872209	1
Soltu.DM.01G000570	-0.0474417	2.85427	1.78665	3.66666	5.75256	6.02071	0.980078	0.081205	0.312196	0.999877	0.77981	1
Soltu.DM.01G000580			0.249889			2.35071			0.88086			1
Soltu.DM.01G000630	-1.50731	-0.129149	-0.469879	1.43284	1.94802	1.5102	0.31917	0.933344	0.757391	0.999855	0.994579	1
Soltu.DM.01G000660	-0.167046	0.604173	0.227143	3.49898	3.919	3.7894	0.735951	0.181138	0.630486	0.999855	0.831994	1
Soltu.DM.01G000670	-0.305384	-0.152904	0.139999	3.62761	3.7033	3.52877	0.432734	0.663475	0.672214	0.999855	0.960417	1
Soltu.DM.01G000710	-0.585652	-0.645383	0.7457	4.54625	4.52381	4.67098	0.160419	0.13566	0.0741579	0.985553	0.809468	1
Soltu.DM.01G000750	0.19706	0.501832	0.284057	3.91465	4.09103	4.11087	0.490509	0.139812	0.332255	0.999855	0.8146	1
Soltu.DM.01G000760	0.189511	0.0267559	0.0942844	6.46609	6.38458	6.58617	0.521182	0.916126	0.720122	0.999855	0.994381	1
Soltu.DM.01G000770			0.574077			1.08592			0.657057			1
Soltu.DM.01G000780	-0.289053	-0.79735	0.541046	1.54808	1.34562	1.02871	0.750305	0.425476	0.658884	0.999855	0.915668	1
Soltu.DM.01G000790	-2.1528	-0.673453	1.90661	4.02244	4.44742	3.80978	0.0153627	0.426132	0.0409858	0.769019	0.915703	1
Soltu.DM.01G000800	-0.0344093	0.215554	0.0928728	4.25653	4.39557	4.3367	0.932279	0.494614	0.804564	0.999855	0.93199	1
Soltu.DM.01G000810	0.417264	0.158909	-0.565083	3.51263	3.37539	3.40955	0.44115	0.832159	0.318257	0.999855	0.984803	1
Soltu.DM.01G000820	-0.0980154	-0.0832932	0.274392	4.34853	4.35711	4.22373	0.659803	0.710129	0.22433	0.999855	0.967236	1
Soltu.DM.01G000830	0.0479418	-0.255666	0.291123	3.27843	3.14421	3.18151	0.936979	0.673524	0.572017	0.999855	0.963648	1
Soltu.DM.01G000840	-0.513923	0.084306	0.646357	2.33382	2.60892	2.28187	0.351554	0.876255	0.270068	0.999855	0.989445	1
Soltu.DM.01G000860	-1.93508	-0.000381679	1.55358	2.17095	2.84228	2.42667	0.0623213	1	0.133082	0.949382	1	1
Soltu.DM.01G000880	0.811118	-0.275266	-0.719438	2.10378	1.52459	1.93389	0.188708	0.735081	0.309348	0.987985	0.969606	1
Soltu.DM.01G000900	-0.655114	-0.19727	0.339481	1.72501	1.92236	1.66759	0.189102	0.802091	0.682251	0.987985	0.980937	1
Soltu.DM.01G000910	0.108987	0.290633	0.172854	4.3886	4.49216	4.67174	0.702352	0.328841	0.495516	0.999855	0.889988	1
Soltu.DM.01G000930	-0.290413	-0.562693	-0.615068	6.25379	6.13805	5.7806	0.403746	0.209029	0.0939064	0.999855	0.843727	1
Soltu.DM.01G000940	-0.513451	-0.283394	0.0230067	6.88551	6.98266	6.6574	0.102386	0.326059	0.945933	0.976438	0.887728	1
Soltu.DM.01G000950	0.000301737	-0.220453	-0.235944	4.73438	4.62727	4.57481	1	0.375438	0.389037	1	0.906872	1
Soltu.DM.01G000960	-0.250336	-0.0291687	0.0483598	3.65875	3.76409	3.53786	0.474519	0.928728	0.899754	0.999855	0.994381	1
Soltu.DM.01G000970	0.136813	0.122213	0.0157463	6.2394	6.23228	6.26653	0.444956	0.486454	0.93357	0.999855	0.93081	1
Soltu.DM.01G000990	-0.321377	-0.247636	-0.146997	7.46962	7.50347	7.30452	0.268728	0.433062	0.658162	0.995827	0.917844	1
Soltu.DM.01G001010	-0.647114	-0.00520124	-0.355649	2.26966	2.55585	2.20455	0.257278	0.996068	0.410999	0.995827	1	1
Soltu.DM.01G001050	-6.0024	-0.96532	0.605851	4.78818	5.37066	4.23613	1.31e-08	0.430725	0.684881	5.25e-05	0.916727	1
Soltu.DM.01G001070	1.45987	0.816551	-1.20588	0.0771384	-0.339039	0.0795587	0.121843	0.47061	0.204478	0.985553	0.924658	1
Soltu.DM.01G001080	0.109798	0.567225	-0.00452561	2.63044	2.88969	2.91532	0.764883	0.217161	0.990826	0.999855	0.846248	1
Soltu.DM.01G001100	-0.427554	0.0163061	0.182586	3.74999	3.95678	3.78321	0.182314	0.953697	0.50757	0.985917	0.995904	1
Soltu.DM.01G001160	0.827939	0.66318	-0.294463	4.71686	4.61508	4.97126	0.000541343	0.0175539	0.207726	0.205625	0.710159	1
Soltu.DM.01G001200	-0.495378	-0.411724	-0.0935448	2.39579	2.43108	2.21962	0.250279	0.24205	0.836831	0.995827	0.854797	1
Soltu.DM.01G001210	-1.01783	-0.876545	0.438691	1.04829	1.10007	0.883429	0.183672	0.298063	0.66379	0.986286	0.879651	1
Soltu.DM.01G001220	-0.453794	-0.324196	-0.0352766	5.58629	5.64325	5.34764	0.029661	0.292585	0.899932	0.851331	0.877121	1
Soltu.DM.01G001280	0.294014	0.120121	-0.41837	2.58242	2.49313	2.73169	0.557638	0.831831	0.446564	0.999855	0.984692	1
Soltu.DM.01G001330	0.369687	0.951083	-0.0709787	2.63947	2.99259	2.7639	0.388799	0.0431425	0.859833	0.999855	0.728507	1
Soltu.DM.01G001340	-0.171557	-0.0237382	-0.141499	5.92804	6.00527	5.85648	0.470676	0.924519	0.576619	0.999855	0.994381	1
Soltu.DM.01G001350	0.0656525	0.11426	0.0624943	7.11056	7.13686	7.04513	0.728998	0.584888	0.737864	0.999855	0.94948	1
Soltu.DM.01G001360	-0.445689	0.0296536	0.240598	4.81045	5.03083	4.52175	0.170993	0.941321	0.5345	0.985553	0.9953	1
Soltu.DM.01G001370	0.0637198	0.550581	0.156255	3.71517	3.98638	4.09113	0.835417	0.200434	0.649571	0.999855	0.840747	1
Soltu.DM.01G001380	0.040032	0.673923	1.26504	-0.431724	-0.107507	-0.0515378	0.958262	0.36496	0.112337	0.999877	0.903368	1
Soltu.DM.01G001400	0.869095	1.89608	0.695555	0.449241	1.16336	1.20605	0.178659	0.0159151	0.199657	0.985665	0.710159	1
Soltu.DM.01G001450	-0.296943	-0.0173576	0.00585075	3.47385	3.60496	3.47859	0.354608	0.966224	0.988938	0.999855	0.995904	1
Soltu.DM.01G001460	-0.360034	-1.07713	0.305993	1.95216	1.68953	1.71456	0.337001	0.130177	0.615526	0.999855	0.806695	1
Soltu.DM.01G001470	0.0974958	-0.0628691	-0.0517075	2.68879	2.60814	2.59393	0.817141	0.910456	0.931355	0.999855	0.994018	1
Soltu.DM.01G001480	-0.41381	0.726684	0.393255	1.09058	1.68537	1.48328	0.54578	0.327566	0.502193	0.999855	0.888961	1
Soltu.DM.01G001500	-0.251381	-0.287214	0.331424	4.76665	4.75322	4.77551	0.386661	0.377241	0.199397	0.999855	0.90726	1
Soltu.DM.01G001520	-0.272139	-0.238322	-0.0413341	5.71393	5.72996	5.56955	0.140978	0.246463	0.840185	0.985553	0.859576	1
Soltu.DM.01G001530	0.300292	0.411844	0.0476386	3.82589	3.89223	4.14621	0.301501	0.169031	0.858598	0.999855	0.82647	1
Soltu.DM.01G001540	0.166286	0.00933226	-0.463624	3.62729	3.54343	3.20745	0.762616	0.985493	0.398418	0.999855	0.999575	1
Soltu.DM.01G001550	0.133304	-0.661368	-1.02695	3.08444	2.71611	2.15387	0.852011	0.512991	0.218616	0.999855	0.935107	1
Soltu.DM.01G001560	-0.185157	0.0624898	0.317995	3.72325	3.84557	3.85255	0.456429	0.859851	0.286043	0.999855	0.988746	1
Soltu.DM.01G001570	0.143459	0.088263	-0.14082	5.49835	5.47069	5.42682	0.435178	0.69459	0.452741	0.999855	0.965722	1
Soltu.DM.01G001580	0.51885	0.758518	0.182005	5.21756	5.36862	5.48538	0.0545642	0.0208365	0.528138	0.944286	0.710159	1
Soltu.DM.01G001590	-0.0141674	0.320687	0.115186	4.8107	4.99164	5.03899	0.952169	0.226157	0.614963	0.999877	0.847561	1
Soltu.DM.01G001600	-0.758073		0.406527	1.07235		0.657586	0.597663		0.799786	0.999855		1
Soltu.DM.01G001620	-0.152077	-0.0851586	0.357688	3.04659	3.07347	2.95185	0.698232	0.847385	0.357658	0.999855	0.986149	1
Soltu.DM.01G001640	-0.126673	-0.143882	0.167897	5.62657	5.62142	5.61809	0.553623	0.518915	0.443077	0.999855	0.937235	1
Soltu.DM.01G001650	0.415689	0.581157	-0.217362	7.96295	8.06419	8.30675	0.130779	0.06399	0.489277	0.985553	0.7509	1
Soltu.DM.01G001660	0.148049	-0.152055	-0.132067	3.41219	3.26562	3.46912	0.690332	0.737213	0.785516	0.999855	0.969606	1
Soltu.DM.01G001670	0.156856	-0.584457	-0.450906	1.26999	0.925656	0.63472	0.910924	0.609665	0.744083	0.999855	0.951953	1
Soltu.DM.01G001680	-0.430697	-0.419467	0.316676	5.67462	5.67516	5.34474	0.168193	0.336577	0.370007	0.985553	0.892416	1
Soltu.DM.01G001690	-0.486602	-0.341598	0.486007	7.76401	7.82913	7.88953	0.219783	0.373823	0.208899	0.993274	0.906831	1
Soltu.DM.01G001710	-0.000142766	0.607293	0.206223	-0.494247	-0.185739	-0.0391072	1	0.674783	0.864576	1	0.963672	1
Soltu.DM.01G001720	-0.450716	-0.141088	0.0529708	3.59994	3.73616	3.42265	0.107553	0.693504	0.884825	0.985553	0.965409	1
Soltu.DM.01G001730	-0.133483	-0.192275	0.171436	2.6082	2.58415	2.65932	0.702109	0.620017	0.633143	0.999855	0.954244	1
Soltu.DM.01G001740	0.131274	-0.190739	-0.00670467	5.60549	5.44604	5.57591	0.523035	0.371946	0.976609	0.999855	0.905724	1
Soltu.DM.01G001750	-0.607283	-0.917224	-0.100182	0.819681	0.703421	0.486883	0.168267	0.0589575	0.86096	0.985553	0.745005	1
Soltu.DM.01G001760	-0.173332	0.249204	0.125598	2.29908	2.51328	2.23072	0.665436	0.543372	0.840063	0.999855	0.942677	1
Soltu.DM.01G001770	-0.617029	-0.17058	0.522819	3.06759	3.2569	2.89258	0.0917853	0.68689	0.134887	0.972699	0.965143	1
Soltu.DM.01G001790	0.120356	0.0836576	0.155637	5.30598	5.29135	5.44411	0.556403	0.744031	0.466154	0.999855	0.971149	1
Soltu.DM.01G001820	-0.12162	-0.200332	0.314885	3.49711	3.46335	3.60472	0.741101	0.55753	0.372528	0.999855	0.944327	1
Soltu.DM.01G001830	-0.0431498	-0.262787	0.0301249	7.45171	7.35081	7.24054	0.852898	0.255381	0.887348	0.999855	0.862552	1
Soltu.DM.01G001840	0.292169	-0.928944	0.726856	6.17052	5.6266	5.62448	0.74627	0.282373	0.412471	0.999855	0.873192	1
Soltu.DM.01G001850	-0.783736	-1.31747	0.491876	6.91674	6.76344	6.53105	0.495415	0.161569	0.684702	0.999855	0.823877	1
Soltu.DM.01G001870		0.748358	-1.27402		0.297766	0.791844		0.486017	0.414843		0.93081	1
Soltu.DM.01G001880	0.200571	-0.421065	0.656138	2.45329	2.15612	1.83173	0.880089	0.663541	0.603637	0.999855	0.960417	1
Soltu.DM.01G001900	-0.026377	-0.218636	-0.0785723	3.14616	3.06343	3.14246	0.953073	0.725725	0.8905	0.999877	0.969606	1
Soltu.DM.01G001910	0.00765537	0.184827	-0.0274279	7.01723	7.11005	7.14626	0.972482	0.404614	0.910698	0.999877	0.912475	1
Soltu.DM.01G001920	-0.15101	-0.387716	-0.307126	6.85212	6.74275	6.35681	0.673864	0.425774	0.479079	0.999855	0.915703	1
Soltu.DM.01G001930	-0.121968	0.250351	0.584378	2.55963	2.75351	2.82371	0.75837	0.662244	0.215687	0.999855	0.960265	1
Soltu.DM.01G001950	-0.432603	-0.0416836	-0.121033	6.76376	6.93252	6.43468	0.482183	0.958971	0.875126	0.999855	0.995904	1
Soltu.DM.01G001970	-0.96019	-1.23477	-1.40034	6.11506	6.0135	4.96314	0.178028	0.191441	0.10705	0.985665	0.836827	1
Soltu.DM.01G001980	-0.788155	-1.57863	-0.318001	3.0731	2.83047	1.85336	0.487851	0.156778	0.802311	0.999855	0.820689	1
Soltu.DM.01G001990	-0.285981	-0.00963652	-0.0226964	9.05545	9.18996	9.13262	0.441011	0.980534	0.95219	0.999855	0.998327	1
Soltu.DM.01G002010	-0.480581	-0.00187575	0.441723	3.92695	4.13976	3.09638	0.487365	0.998351	0.561673	0.999855	1	1
Soltu.DM.01G002050	-0.217687	0.0804339	0.234838	3.09608	3.23978	3.0734	0.525615	0.817118	0.4799	0.999855	0.982724	1
Soltu.DM.01G002060	0.290941	0.398987	0.533341	3.76559	3.82793	4.04164	0.365715	0.173377	0.0891109	0.999855	0.82647	1
Soltu.DM.01G002070	0.449472	0.975662	0.524928	3.39275	3.725	3.76957	0.317851	0.0236455	0.263705	0.999855	0.710159	1
Soltu.DM.01G002080	0.459523	0.467154	0.0408639	6.56804	6.57675	6.7393	0.025518	0.0522782	0.842008	0.824567	0.742849	1
Soltu.DM.01G002090	0.247246	-0.375368	0.0238761	3.07834	2.77052	2.72857	0.664885	0.490283	0.971261	0.999855	0.931214	1
Soltu.DM.01G002190	-0.591141	0.686247	0.664788	1.92722	2.57539	2.54433	0.541489	0.392523	0.506322	0.999855	0.912475	1
Soltu.DM.01G002240	0.242871	-0.266934	-1.06473	5.28976	5.02288	4.69012	0.828754	0.839675	0.365423	0.999855	0.985707	1
Soltu.DM.01G002270	0.687718	-2.05703	-1.53646	2.84005	1.75651	2.05081	0.537809	0.150373	0.322437	0.999855	0.8187	1
Soltu.DM.01G002280	-0.724686	-1.17956	-0.277344	5.36742	5.2079	5.05043	0.224476	0.0505499	0.679741	0.995532	0.740422	1
Soltu.DM.01G002290	-0.404357	0.0307016	0.429935	5.36375	5.56881	5.3951	0.0677443	0.897316	0.111953	0.956737	0.992748	1
Soltu.DM.01G002310	0.440782	-0.0708894	0.0266578	2.89929	2.63128	3.06423	0.21504	0.881746	0.953533	0.991793	0.989653	1
Soltu.DM.01G002340	-0.0413595	-0.610447	-0.4237	1.12269	0.883397	1.1643	0.956578	0.559447	0.544965	0.999877	0.944408	1
Soltu.DM.01G002350	0.282306	0.069401	-0.214508	4.84177	4.72957	4.82152	0.247283	0.812131	0.417493	0.995827	0.982142	1
Soltu.DM.01G002360	-0.161336	0.155568	0.116124	4.09691	4.2594	4.191	0.638151	0.659853	0.738986	0.999855	0.959406	1
Soltu.DM.01G002380	0.253894	0.224949	0.0968022	5.31215	5.29772	5.37165	0.234288	0.334907	0.674589	0.995827	0.891811	1
Soltu.DM.01G002390	0.170268	0.0446025	-0.413773	4.35987	4.29541	4.32401	0.541075	0.877555	0.148544	0.999855	0.989445	1
Soltu.DM.01G002400	0.544676	-0.802581	0.0840668	3.34088	2.69434	3.79552	0.534692	0.367719	0.930116	0.999855	0.903763	1
Soltu.DM.01G002430	-0.113757	0.339373	0.45157	3.43716	3.67494	3.48868	0.696639	0.412459	0.241111	0.999855	0.912708	1
Soltu.DM.01G002440	-0.266102	-0.518205	0.264555	1.21907	1.11377	0.796859	0.682246	0.398286	0.744575	0.999855	0.912475	1
Soltu.DM.01G002470	1.26722	-1.07928	-2.18767	4.36008	3.14735	4.19209	0.229555	0.302315	0.0715173	0.995827	0.881523	1
Soltu.DM.01G002480	-2.11535	-1.48045	0.0264939	2.09769	2.24921	0.787894	0.00229229	0.0381527	0.972525	0.426557	0.728507	1
Soltu.DM.01G002490	0.225885	0.149893	-0.0576189	6.77541	6.73875	6.90676	0.217298	0.458089	0.765705	0.992916	0.923107	1
Soltu.DM.01G002500	-0.0282815	-0.441188	-0.5085	5.0699	4.87628	4.47715	0.94631	0.371025	0.242441	0.999877	0.905491	1
Soltu.DM.01G002510	0.0955757	-0.414813	-0.769894	7.48437	7.24286	6.88324	0.863578	0.413618	0.187543	0.999855	0.912708	1
Soltu.DM.01G002520	-0.0204287	-0.408722	-0.289045	6.44057	6.26239	6.2044	0.937839	0.117323	0.307011	0.999855	0.794252	1
Soltu.DM.01G002530	-1.08005	1.84814	-1.08725	1.00478	2.63249	2.56501	0.341479	0.139311	0.386427	0.999855	0.813963	1
Soltu.DM.01G002540	0.114643	0.698444	-0.503898	0.686734	1.01743	0.89248	0.889808	0.371892	0.525226	0.999855	0.905724	1
Soltu.DM.01G002550	-0.128612	-0.292757	-0.526228	2.96582	2.89067	2.68291	0.715497	0.400297	0.182944	0.999855	0.912475	1
Soltu.DM.01G002560	-0.2546	-0.019166	-0.0127685	4.96025	5.07673	5.06327	0.306485	0.944116	0.961684	0.999855	0.9953	1
Soltu.DM.01G002580	-0.201829	-0.0117939	-0.093421	5.99945	6.09595	6.01381	0.43942	0.96718	0.724334	0.999855	0.996051	1
Soltu.DM.01G002590	-0.511027	-0.173012	0.340395	4.15264	4.30136	3.92254	0.133595	0.546943	0.335214	0.985553	0.942677	1
Soltu.DM.01G002610	-0.279871	-0.674472	0.179197	8.56266	8.39152	8.34356	0.435939	0.0987969	0.679174	0.999855	0.788159	1
Soltu.DM.01G002650	0.183445	-0.0180075	0.0995242	4.63694	4.53717	4.72069	0.604861	0.958779	0.7255	0.999855	0.995904	1
Soltu.DM.01G002660	0.168631	0.327431	-0.308906	3.79671	3.88057	3.5543	0.729082	0.529853	0.578394	0.999855	0.939179	1
Soltu.DM.01G002670	0.196524	0.268315	-0.340171	2.77682	2.81916	2.63592	0.768182	0.747717	0.499755	0.999855	0.971149	1
Soltu.DM.01G002680	-0.0265449	0.131548	0.216758	5.88844	5.97384	6.03242	0.900298	0.524015	0.275269	0.999855	0.938174	1
Soltu.DM.01G002690	0.435154	0.635506	-0.00104651	5.58578	5.71342	5.98535	0.239595	0.0578388	0.99784	0.995827	0.742849	1
Soltu.DM.01G002710	-0.372697	-0.565607	0.0274921	6.01783	5.93274	5.72006	0.26958	0.13373	0.942589	0.995827	0.808985	1
Soltu.DM.01G002720	0.230004	0.166035	0.0471124	4.48166	4.45238	4.49534	0.317758	0.541441	0.844018	0.999855	0.942179	1
Soltu.DM.01G002820	1.66825	2.19	-1.54438	2.68297	3.09111	2.72439	0.135663	0.0817006	0.225835	0.985553	0.77981	1
Soltu.DM.01G002840	-0.189542	0.232787	0.399322	4.37049	4.59038	4.62647	0.512994	0.431742	0.12793	0.999855	0.917115	1
Soltu.DM.01G002850	0.299293	0.470691	-0.189372	6.84707	6.951	7.14201	0.398343	0.202364	0.555453	0.999855	0.841181	1
Soltu.DM.01G002900	0.427705	0.480575	0.157139	3.14165	3.17593	3.52242	0.308217	0.17724	0.73967	0.999855	0.828174	1
Soltu.DM.01G002910	0.838551	0.828093	-0.533523	7.5278	7.52298	7.89051	0.0284661	0.00512623	0.13817	0.837381	0.639084	1
Soltu.DM.01G002920	-0.144013	0.0627326	-0.0408129	5.25549	5.36365	5.39021	0.597832	0.815066	0.884205	0.999855	0.982614	1
Soltu.DM.01G002930	0.028683	-0.500254	-0.512284	6.67713	6.44243	6.47072	0.935258	0.198607	0.151698	0.999855	0.83912	1
Soltu.DM.01G002940	-0.00429758	0.0893506	0.0289739	4.66235	4.71182	4.7039	0.988837	0.739044	0.909707	0.999877	0.969606	1
Soltu.DM.01G002950	-0.288273	-0.438068	0.102129	6.38676	6.32214	6.12146	0.194239	0.0736313	0.665497	0.987985	0.770923	1
Soltu.DM.01G002970	-1.82647	-0.696071	1.46855	3.65008	3.98819	3.28788	0.00865261	0.362638	0.0673446	0.634828	0.902594	1
Soltu.DM.01G002980	0.262055	-0.349782	-0.979061	1.17228	0.869803	0.558688	0.817039	0.772293	0.451072	0.999855	0.97632	1
Soltu.DM.01G002990	0.0830907	0.0425866	0.105603	3.17755	3.16502	3.42125	0.894149	0.946279	0.798061	0.999855	0.995302	1
Soltu.DM.01G003000	0.895752	0.35081	-1.09094	2.68442	2.36078	2.51147	0.15246	0.651609	0.133193	0.985553	0.958992	1
Soltu.DM.01G003040	0.217613	-0.433702	-0.345341	6.37831	6.06927	6.20331	0.568616	0.25198	0.405831	0.999855	0.862419	1
Soltu.DM.01G003050	-0.122292	-0.172204	-0.237848	3.23119	3.20408	2.94911	0.791942	0.648009	0.61962	0.999855	0.958992	1
Soltu.DM.01G003080	-0.473032	-0.442018	0.128574	3.8812	3.89727	3.69182	0.0879925	0.15076	0.692162	0.972699	0.8187	1
Soltu.DM.01G003110	0.59835	0.303398	-0.498115	2.52604	2.36233	2.59911	0.0944535	0.501173	0.153019	0.976364	0.933098	1
Soltu.DM.01G003120	0.0861807	-0.238195	-0.314372	5.7867	5.62468	5.2299	0.844337	0.630172	0.465865	0.999855	0.956807	1
Soltu.DM.01G003130	0.733056	0.620142	0.392164	2.52979	2.46272	2.70856	0.160471	0.274202	0.346234	0.985553	0.872209	1
Soltu.DM.01G003140	-0.776787	-0.55386	0.352307	4.09804	4.18499	3.76116	0.0386835	0.116957	0.382768	0.895231	0.794252	1
Soltu.DM.01G003150	-0.197164	-0.399535	-0.0338031	2.36613	2.27532	2.11575	0.598426	0.594273	0.964826	0.999855	0.950378	1
Soltu.DM.01G003160	0.424343	-0.223795	-0.555317	3.97656	3.63619	3.78067	0.49062	0.62711	0.369334	0.999855	0.955509	1
Soltu.DM.01G003180	0.554569	0.258618	-0.593053	3.4626	3.29092	3.31767	0.105673	0.523825	0.0932975	0.984041	0.938151	1
Soltu.DM.01G003220	-0.676991	-0.612075	0.499945	3.42275	3.44721	3.12843	0.0470842	0.0557549	0.18986	0.918682	0.742849	1
Soltu.DM.01G003230	0.161439	0.29176	-0.298118	3.16005	3.2388	3.38455	0.723854	0.515539	0.491396	0.999855	0.936197	1
Soltu.DM.01G003240	-0.0916312	0.463887	-0.56882	1.95417	2.25063	2.30792	0.830775	0.366549	0.246237	0.999855	0.903466	1
Soltu.DM.01G003250	0.0765741	0.143816	-0.0202981	7.30754	7.34345	7.36253	0.691164	0.511666	0.920175	0.999855	0.935026	1
Soltu.DM.01G003260	0.214925	-0.768986	-0.705055	5.20527	4.75355	5.0454	0.747155	0.0954356	0.318197	0.999855	0.786967	1
Soltu.DM.01G003270	0.495182	0.541615	-0.345238	3.89034	3.92217	4.03238	0.123258	0.0325085	0.288431	0.985553	0.723791	1
Soltu.DM.01G003280		1.0663	0.683661		1.43573	1.50429		0.351966	0.594341		0.897691	1
Soltu.DM.01G003300	0.336092	0.351773	0.051883	4.50501	4.51754	4.64671	0.160178	0.168584	0.829735	0.985553	0.826444	1
Soltu.DM.01G003320	-0.468034	-0.139919	0.318915	6.08811	6.23906	6.00104	0.0427178	0.554039	0.193296	0.913741	0.944327	1
Soltu.DM.01G003330	1.48847	1.1379	-0.846041	5.37419	5.12222	5.55998	0.00227819	0.0105575	0.137734	0.426557	0.688789	1
Soltu.DM.01G003350	0.751813	0.704791	-0.00771499	5.33853	5.31702	5.73524	0.0687498	0.049643	0.983746	0.957287	0.740422	1
Soltu.DM.01G003400	0.719141	0.602323	-0.513344	1.2852	1.21235	1.41696	0.550046	0.601231	0.65519	0.999855	0.951696	1
Soltu.DM.01G003420	-1.38508	-1.20748	0.604772	2.69082	2.73632	2.14914	0.047992	0.0581993	0.449322	0.920268	0.742849	1
Soltu.DM.01G003440	0.205217	0.380766	0.6456	4.29428	4.39783	4.80114	0.566672	0.354062	0.0777386	0.999855	0.897691	1
Soltu.DM.01G003450	-0.120104	-0.367791	0.428833	2.86507	2.75478	2.97932	0.849395	0.443591	0.474682	0.999855	0.920487	1
Soltu.DM.01G003470	0.51572	0.119258	-0.126554	1.03245	0.827632	1.07898	0.58165	0.885263	0.901619	0.999855	0.989772	1
Soltu.DM.01G003480	-0.867652	-0.581536	0.0444841	3.33697	3.44422	2.9375	0.0663184	0.213616	0.895265	0.953261	0.843727	1
Soltu.DM.01G003490	0.387477	0.122706	0.0865428	2.40848	2.2749	2.38764	0.792637	0.916569	0.953683	0.999855	0.994381	1
Soltu.DM.01G003500	0.786292	0.854162	-0.205852	2.92667	2.97241	3.22686	0.0883082	0.0854267	0.595827	0.972699	0.783528	1
Soltu.DM.01G003510	0.439002	0.227854	-0.238242	5.02716	4.91449	5.14228	0.0879531	0.429843	0.407919	0.972699	0.916337	1
Soltu.DM.01G003520	0.151227	0.291425	0.0988083	8.57605	8.65519	8.75797	0.590969	0.160885	0.707825	0.999855	0.82317	1
Soltu.DM.01G003540	-0.343333	0.0294992	0.0348676	3.37359	3.54853	3.26965	0.214322	0.91763	0.912828	0.991793	0.994381	1
Soltu.DM.01G003550	0.0240732	-0.143027	0.12647	4.91767	4.82994	4.65619	0.947414	0.707694	0.715242	0.999877	0.967028	1
Soltu.DM.01G003570	-0.641058	-0.560108	0.0971935	4.46387	4.49123	4.09358	0.213585	0.188901	0.837275	0.991562	0.836827	1
Soltu.DM.01G003580	-0.282251	-0.132873	-0.00572554	5.33173	5.40117	5.31984	0.217139	0.543767	0.983	0.992853	0.942677	1
Soltu.DM.01G003590	0.287319	0.24913	-0.0619417	5.56189	5.54677	5.77771	0.245198	0.353104	0.782577	0.995827	0.897691	1
Soltu.DM.01G003600	0.0886427	0.141247	-0.319736	9.25938	9.28689	9.30178	0.703576	0.656936	0.282633	0.999855	0.959406	1
Soltu.DM.01G003610	-0.518601	-0.259737	0.0856123	6.59053	6.70308	6.40476	0.038609	0.246588	0.749014	0.895231	0.859576	1
Soltu.DM.01G003620	0.331714	0.709997	-0.0678299	4.62836	4.84794	4.87999	0.384783	0.0890681	0.847902	0.999855	0.786967	1
Soltu.DM.01G003630	-0.323332	-0.175908	-0.230717	8.15085	8.21063	7.79856	0.413025	0.719663	0.561836	0.999855	0.969606	1
Soltu.DM.01G003640	0.214306	0.434246	0.0581767	5.91136	6.03965	6.14483	0.356362	0.0667865	0.80768	0.999855	0.757016	1
Soltu.DM.01G003650	0.829282	-0.0917749	-0.0731069	0.0540192	-0.426938	0.565036	0.557466	0.941841	0.951724	0.999855	0.9953	1
Soltu.DM.01G003660	0.142109	0.848289	-0.538772	4.25943	4.67732	4.59796	0.760016	0.0316731	0.283445	0.999855	0.723791	1
Soltu.DM.01G003670	-0.288936	-0.518146	-0.0990606	6.58719	6.48331	6.39604	0.519452	0.145833	0.818992	0.999855	0.817657	1
Soltu.DM.01G003690	0.221742	0.00570838	0.268533	4.20952	4.09956	4.23064	0.419849	0.981138	0.353688	0.999855	0.998455	1
Soltu.DM.01G003710	0.709517	1.2586	0.40355	5.50819	5.87346	6.03706	0.0052356	0.000951317	0.348177	0.598379	0.412487	1
Soltu.DM.01G003720	-0.337907	-0.32657	-0.119135	4.8786	4.88572	4.6851	0.136364	0.172374	0.632756	0.985553	0.82647	1
Soltu.DM.01G003730	-0.368908	-0.455024	0.0315127	3.53034	3.49554	3.35008	0.218977	0.149625	0.92841	0.993274	0.8187	1
Soltu.DM.01G003750	0.605003	1.47599	-0.329371	1.22798	1.80966	1.91641	0.569819	0.112575	0.5396	0.999855	0.793435	1
Soltu.DM.01G003760	0.765443	0.779173	-0.32549	1.46129	1.47286	1.9743	0.33541	0.227504	0.63025	0.999855	0.848424	1
Soltu.DM.01G003770	0.501141	0.201735	-0.241396	1.06916	0.910479	1.4241	0.414607	0.78993	0.732154	0.999855	0.979071	1
Soltu.DM.01G003780	0.0721183	-0.275706	-0.134437	2.42739	2.26044	2.37775	0.864018	0.496858	0.754573	0.999855	0.932637	1
Soltu.DM.01G003800	1.02604	1.01814	-0.629373	3.80881	3.80814	4.19712	0.00768912	0.00285178	0.0961391	0.633711	0.544504	1
Soltu.DM.01G003810	0.134703	0.17819	-0.12486	5.84956	5.87854	5.88113	0.614951	0.447447	0.655239	0.999855	0.921203	1
Soltu.DM.01G003830	0.587465	0.031877	0.0563409	2.95982	2.64966	2.5722	0.194702	0.963251	0.936676	0.987985	0.995904	1
Soltu.DM.01G003840	0.187238	0.222983	-0.362728	3.16898	3.19139	3.30885	0.663432	0.579566	0.412146	0.999855	0.948988	1
Soltu.DM.01G003850	0.0891583	0.277734	-0.0741418	4.67854	4.78117	4.71835	0.707428	0.225426	0.775613	0.999855	0.847561	1
Soltu.DM.01G003860	0.0110379	-0.228936	-0.264896	4.35861	4.24348	4.18869	0.961736	0.407578	0.340631	0.999877	0.912543	1
Soltu.DM.01G003870	-0.876951	-0.210641	0.0194494	4.62238	4.90219	4.70894	0.243854	0.764594	0.975908	0.995827	0.974629	1
Soltu.DM.01G003880	-1.0688	0.233978	-0.152631	1.49533	2.04211	0.944001	0.225561	0.784039	0.86769	0.995532	0.97772	1
Soltu.DM.01G003890	-0.0880447	-0.0387795	0.0433478	6.89126	6.91804	6.86968	0.621447	0.848871	0.823526	0.999855	0.986149	1
Soltu.DM.01G003900	0.275834	0.180003	-0.421219	4.19362	4.14683	4.26714	0.397292	0.631963	0.23668	0.999855	0.957041	1
Soltu.DM.01G003910	0.267461	-0.203839	-0.831715	3.43459	3.20499	3.30449	0.567805	0.655828	0.0317273	0.999855	0.959406	1
Soltu.DM.01G003920	-0.296585	-0.748523	0.0497236	7.62329	7.4337	7.31833	0.427873	0.0486326	0.899644	0.999855	0.738242	1
Soltu.DM.01G003930	0.206109	0.163264	-0.524172	3.67535	3.65318	3.59796	0.443389	0.613495	0.117747	0.999855	0.952713	1
Soltu.DM.01G003960	-0.612425	-0.302878	0.806398	6.43692	6.5744	6.72492	0.0604644	0.44523	0.0282302	0.945522	0.920782	1
Soltu.DM.01G003970	0.0774819	-0.0901593	-0.0154491	6.85688	6.77506	6.6846	0.688519	0.638993	0.9388	0.999855	0.957745	1
Soltu.DM.01G004220	3.16542		-0.69879	1.15588		1.81385	0.0173155		0.621373	0.787532		1
Soltu.DM.01G004390	3.76007		-0.542512	0.411327		1.27969	0.00573279		0.716957	0.607208		1
Soltu.DM.01G004510	1.58578	0.730594	-1.27694	0.706092	0.129495	0.648374	0.207686	0.547604	0.316381	0.989704	0.942677	1
Soltu.DM.01G004530	1.79565	0.94494	-0.114382	4.01394	3.40174	3.80831	0.160763	0.489046	0.910029	0.985553	0.93081	1
Soltu.DM.01G004540	0.821029	-0.19873	-0.0123065	4.61911	4.0451	4.4746	0.260116	0.822184	0.98866	0.995827	0.983127	1
Soltu.DM.01G004560	2.15661	2.29166	-0.6352	3.28691	3.39176	3.74235	0.0188944	0.0765148	0.525817	0.798286	0.776215	1
Soltu.DM.01G004570	-0.223079	-0.84987	-0.119179	4.82647	4.57123	4.70017	0.519481	0.018598	0.765346	0.999855	0.710159	1
Soltu.DM.01G004620	-0.200953	-0.336095	-0.362448	3.94254	3.88439	3.76292	0.382422	0.273868	0.231074	0.999855	0.872209	1
Soltu.DM.01G004630	0.237233	0.0311689	-0.0447403	4.86833	4.76505	4.94884	0.285571	0.914775	0.852719	0.999855	0.994381	1
Soltu.DM.01G004640	0.493232	0.445336	0.0916181	2.87788	2.85279	3.10035	0.202879	0.462178	0.877328	0.987985	0.92367	1
Soltu.DM.01G004650	0.259927	0.21149	0.0951409	4.44755	4.42237	4.58964	0.382383	0.465681	0.739596	0.999855	0.92367	1
Soltu.DM.01G004690	0.857365	0.747633	0.365475	0.199679	0.143298	0.192504	0.476442	0.540212	0.767599	0.999855	0.941911	1
Soltu.DM.01G004700	0.190648	-0.427825	0.410112	1.21172	0.93578	1.05521	0.865533	0.613269	0.743373	0.999855	0.952713	1
Soltu.DM.01G004710	0.809295	0.135585	0.36086	0.296325	-0.0666046	0.690051	0.367277	0.888437	0.735518	0.999855	0.990542	1
Soltu.DM.01G004720	2.10741	2.1644	0.363685	0.631653	0.678343	1.21018	0.0749976	0.10901	0.755265	0.970122	0.793056	1
Soltu.DM.01G004730	1.09707	2.78552	0.372179	0.932018	2.25637	1.4886	0.379221	0.0542191	0.74036	0.999855	0.742849	1
Soltu.DM.01G004740	0.893024	1.42795	-0.162836	2.76195	3.13252	2.99627	0.101833	0.0666671	0.820447	0.976364	0.757016	1
Soltu.DM.01G004750	2.63047	2.50226	-0.913996	1.09867	0.997016	1.45617	0.00102873	0.0119471	0.180337	0.271029	0.689035	1
Soltu.DM.01G004760	1.55915	2.12145	-0.864888	1.43381	1.8601	1.74191	0.00860273	0.00670561	0.265653	0.634828	0.658351	1
Soltu.DM.01G004780	-1.80543	0.749847	1.40924	0.257027	1.29462	0.516744	0.0990247	0.524484	0.20943	0.976364	0.938514	1
Soltu.DM.01G004790			1.53998			0.0793097			0.116646			1
Soltu.DM.01G004810	0.189253	1.48889	0.823307	1.23304	2.05694	1.785	0.789585	0.060304	0.290153	0.999855	0.745005	1
Soltu.DM.01G004820	-0.927567	1.04078	0.658143	-0.134614	0.839383	0.400252	0.409664	0.355244	0.556336	0.999855	0.897823	1
Soltu.DM.01G004830	0.184198	0.230761	0.0836815	1.48087	1.51155	1.75889	0.842995	0.800029	0.917026	0.999855	0.980851	1
Soltu.DM.01G004860	0.444971	0.873493	0.118015	3.98851	4.2631	4.32538	0.414934	0.08351	0.813644	0.999855	0.77981	1
Soltu.DM.01G004870			0.489293			0.293061			0.669494			1
Soltu.DM.01G004880	0.187884	0.457996	-0.771551	3.27538	3.42983	3.4532	0.72914	0.367228	0.130605	0.999855	0.903763	1
Soltu.DM.01G004890	-0.105677	0.763667	-0.246596	1.70636	2.19022	2.08159	0.878916	0.106051	0.707721	0.999855	0.789573	1
Soltu.DM.01G004920	-0.116701	0.0136265	0.547443	0.851886	0.920376	1.27834	0.91614	0.988116	0.505154	0.999855	0.999932	1
Soltu.DM.01G004930	0.0292089	0.466036	0.163079	1.03707	1.2732	1.52399	0.970708	0.528562	0.813226	0.999877	0.939072	1
Soltu.DM.01G004940	-0.476033	-0.421268	0.0213765	1.00791	1.0433	0.95107	0.572089	0.546852	0.98284	0.999855	0.942677	1
Soltu.DM.01G004950	0.117076	0.228369	-0.309723	0.85208	0.909836	1.07487	0.89254	0.795639	0.70529	0.999855	0.979581	1
Soltu.DM.01G005000	-0.177929	0.0738558	0.295052	5.86513	5.99185	5.92066	0.422282	0.722157	0.195205	0.999855	0.969606	1
Soltu.DM.01G005010	-0.208371	-0.186183	0.228005	5.16922	5.18335	5.14342	0.276753	0.399116	0.279211	0.995827	0.912475	1
Soltu.DM.01G005020	-1.33458	-0.321516	0.848039	0.150564	0.503235	0.441228	0.100479	0.682718	0.398826	0.976364	0.964594	1
Soltu.DM.01G005030	-0.0468429	0.0276485	-0.0497735	5.34876	5.387	5.33381	0.837426	0.913851	0.834537	0.999855	0.994232	1
Soltu.DM.01G005040	-0.351136	0.032056	0.307714	5.28987	5.47498	5.41814	0.329622	0.91537	0.398646	0.999855	0.994381	1
Soltu.DM.01G005050	0.248161	1.39279	-0.127998	6.38137	7.11497	6.82576	0.508284	0.00817704	0.795033	0.999855	0.670576	1
Soltu.DM.01G005060	-0.369793	-0.286973	0.00974971	4.71066	4.75293	4.65473	0.243366	0.293745	0.97714	0.995827	0.877931	1
Soltu.DM.01G005070	0.0582313	0.135068	0.802445	1.51267	1.56411	1.31902	0.9536	0.906623	0.513383	0.999877	0.993578	1
Soltu.DM.01G005140	0.063588	-0.191894	-0.448319	4.33657	4.21339	4.10052	0.816868	0.636951	0.215836	0.999855	0.957041	1
Soltu.DM.01G005170	0.109409	-0.00855275	1.24609	1.97	1.9254	1.60762	0.933388	0.995438	0.2739	0.999855	1	1
Soltu.DM.01G005180	-0.585922	-0.881323	1.18478	3.8158	3.71694	3.15704	0.530567	0.359716	0.286147	0.999855	0.899587	1
Soltu.DM.01G005240	-0.848408	-0.429834	1.15063	3.28338	3.46237	2.57386	0.388306	0.605682	0.232833	0.999855	0.951915	1
Soltu.DM.01G005260	-0.613906	-0.220389	1.48042	1.2837	1.46392	1.15882	0.637205	0.820532	0.239556	0.999855	0.982792	1
Soltu.DM.01G005270	-0.177711	0.217862	0.136424	3.32443	3.53009	3.19494	0.701821	0.66028	0.785872	0.999855	0.959459	1
Soltu.DM.01G005290	0.594266	0.576861	-0.235951	4.4843	4.47548	4.70124	0.0653801	0.059552	0.514241	0.953261	0.745005	1
Soltu.DM.01G005300	0.675346	1.15511	0.241459	2.15287	2.4614	2.6518	0.27354	0.0865641	0.72588	0.995827	0.786619	1
Soltu.DM.01G005320	-0.0875266	-0.0478403	-0.15188	3.81431	3.83877	3.64442	0.842449	0.916956	0.747233	0.999855	0.994381	1
Soltu.DM.01G005330	-0.306346	1.32668	-0.0186051	3.47659	4.41362	3.55377	0.696197	0.134223	0.979991	0.999855	0.808985	1
Soltu.DM.01G005340	0.424084	0.484677	-0.265182	3.90663	3.94577	3.96957	0.140243	0.188945	0.432376	0.985553	0.836827	1
Soltu.DM.01G005350	-0.177232	0.692625	0.56085	1.44382	1.89966	1.85688	0.821254	0.401792	0.405544	0.999855	0.912475	1
Soltu.DM.01G005360	0.517776	1.48454	-0.133475	4.73421	5.37099	5.11376	0.273803	0.0156199	0.801546	0.995827	0.710159	1
Soltu.DM.01G005380	0.404217	0.167282	-0.349687	3.57977	3.45096	3.55106	0.150356	0.659896	0.271407	0.985553	0.959406	1
Soltu.DM.01G005440	-0.433299	-1.46795	-2.12596	1.99945	1.65622	1.15824	0.694006	0.214842	0.0910335	0.999855	0.845066	1
Soltu.DM.01G005450	-0.433769		0.583435	-0.197539		0.0712688	0.754042		0.675228	0.999855		1
Soltu.DM.01G005490	0.119924	0.0482662	-0.00757703	3.08157	3.04688	2.9531	0.730775	0.885872	0.983844	0.999855	0.989772	1
Soltu.DM.01G005530	-0.112963	0.358714	0.329464	3.65176	3.89566	3.90963	0.837077	0.549721	0.558035	0.999855	0.943184	1
Soltu.DM.01G005540	-0.361058	-0.0443091	-0.118217	1.0953	1.24453	1.11096	0.507788	0.926003	0.823308	0.999855	0.994381	1
Soltu.DM.01G005560	0.797076	0.755103	-0.409049	5.04996	5.02483	5.20472	0.0307693	0.023957	0.260998	0.855686	0.710159	1
Soltu.DM.01G005570	0.326886	0.197686	-0.153042	5.5011	5.43437	5.58218	0.0873497	0.319089	0.41978	0.972699	0.885633	1
Soltu.DM.01G005580	0.433412	0.127568	-0.268086	3.47762	3.30491	3.48991	0.276629	0.835428	0.637235	0.995827	0.985079	1
Soltu.DM.01G005590	0.513792	-0.132499	-0.283513	3.5232	3.17273	3.4417	0.205988	0.778477	0.555226	0.989049	0.976956	1
Soltu.DM.01G005600	-0.297169	0.101132	0.0981835	3.17386	3.37161	3.22449	0.46288	0.803989	0.817178	0.999855	0.980959	1
Soltu.DM.01G005630	-0.0857836	0.123162	0.0140953	5.7758	5.87922	5.51128	0.772462	0.765909	0.961585	0.999855	0.974769	1
Soltu.DM.01G005650	0.0855421	-0.105907	-0.0361695	5.27889	5.18603	5.30165	0.783954	0.644068	0.900079	0.999855	0.958747	1
Soltu.DM.01G005660	-0.0921359	-0.252604	0.0581076	5.61571	5.53897	5.57263	0.785992	0.49852	0.893849	0.999855	0.932815	1
Soltu.DM.01G005760	1.00168	0.904603	-0.396437	1.69862	1.64465	2.02289	0.0616619	0.10843	0.45879	0.946962	0.793056	1
Soltu.DM.01G005770	-0.227882	0.123213	0.118444	1.89796	2.07095	2.25941	0.609328	0.775424	0.758866	0.999855	0.976711	1
Soltu.DM.01G005780	0.369594	-0.431045	-0.191511	4.02395	3.6283	3.82573	0.17172	0.202751	0.530685	0.985553	0.841284	1
Soltu.DM.01G005810	0.0188498	-0.0773107	-0.0937496	3.23608	3.19399	3.25741	0.96079	0.837973	0.78051	0.999877	0.985469	1
Soltu.DM.01G005820	0.82158	1.10759	-0.910268	4.7278	4.92348	4.83508	0.102477	0.0257602	0.038103	0.976438	0.711804	1
Soltu.DM.01G005840	0.024435	0.224041	0.198553	8.562	8.67148	8.85126	0.932117	0.409786	0.473035	0.999855	0.912708	1
Soltu.DM.01G005850	0.217442	0.126229	0.0107585	8.86153	8.81538	8.97634	0.394969	0.59303	0.968111	0.999855	0.950378	1
Soltu.DM.01G005860	0.266703	0.508578	-0.291641	8.22762	8.36901	8.51317	0.195165	0.027921	0.202092	0.987985	0.715588	1
Soltu.DM.01G005870	-0.139445	-0.162043	-0.109151	3.42441	3.41765	3.39758	0.647022	0.647834	0.766594	0.999855	0.958992	1
Soltu.DM.01G005880	0.0977886	0.18494	-0.389967	4.70101	4.74687	4.76865	0.642811	0.47992	0.110393	0.999855	0.9283	1
Soltu.DM.01G005890	0.211036	0.316323	-0.177178	6.60754	6.66783	6.64585	0.286351	0.145567	0.379499	0.999855	0.817657	1
Soltu.DM.01G005900	0.317183	0.0911048	-0.33388	4.53123	4.40715	4.35661	0.279655	0.799554	0.31719	0.997239	0.980616	1
Soltu.DM.01G005910	0.0548386	-0.0011615	0.0967689	6.9691	6.93871	6.95835	0.79134	0.996854	0.678918	0.999855	1	1
Soltu.DM.01G005920	0.110024	-0.0893236	-0.220662	5.18901	5.08853	5.06968	0.665876	0.727112	0.371214	0.999855	0.969606	1
Soltu.DM.01G005940	-0.0577644	-0.243111	0.21511	4.70018	4.61269	4.42992	0.821143	0.39206	0.443433	0.999855	0.912475	1
Soltu.DM.01G005950	0.286931	0.325592	0.0210481	5.92814	5.952	6.05342	0.136529	0.131842	0.92485	0.985553	0.806695	1
Soltu.DM.01G005960	0.433076	0.375972	-0.31191	4.09747	4.07258	4.28182	0.122871	0.312165	0.250759	0.985553	0.883931	1
Soltu.DM.01G005980	0.363657	0.401362	0.0127962	7.28477	7.31113	7.53635	0.183804	0.101481	0.960224	0.986286	0.788715	1
Soltu.DM.01G006010	-0.401712	-0.738523	0.128819	6.65836	6.51992	6.14883	0.250698	0.0148327	0.70522	0.995827	0.710159	1
Soltu.DM.01G006090	-0.838214	-0.333584	0.795383	2.42853	2.62607	2.51174	0.251472	0.636731	0.226514	0.995827	0.957041	1
Soltu.DM.01G006160	0.235414	0.222571	-0.315061	3.21824	3.21226	3.35216	0.413965	0.510061	0.342029	0.999855	0.935026	1
Soltu.DM.01G006190	0.114843	-0.574402	-0.0289444	3.39264	3.07441	3.10888	0.752411	0.33037	0.963604	0.999855	0.89016	1
Soltu.DM.01G006200	0.50585	0.314193	-0.722209	5.75716	5.643	5.61227	0.381952	0.682294	0.394369	0.999855	0.964594	1
Soltu.DM.01G006210	0.197389	0.547642	0.011511	9.14584	9.35172	9.56695	0.63557	0.182782	0.974858	0.999855	0.831994	1
Soltu.DM.01G006220	-0.157359	-0.417241	-0.153905	5.15571	5.04043	5.02861	0.524814	0.182822	0.56702	0.999855	0.831994	1
Soltu.DM.01G006270	-0.571031	-0.482597	0.290713	3.97405	4.01475	3.86042	0.0338042	0.101636	0.316135	0.875628	0.788715	1
Soltu.DM.01G006350	0.282128	0.189641	-0.211841	4.73842	4.69026	4.72884	0.152694	0.420232	0.34904	0.985553	0.914185	1
Soltu.DM.01G006360	0.597546	-0.216825	-0.0921751	2.31943	1.89511	2.29258	0.417509	0.782106	0.904775	0.999855	0.97772	1
Soltu.DM.01G006380	0.366413	0.243956	-0.0574003	5.54801	5.48523	5.70416	0.192829	0.432702	0.855386	0.987985	0.917622	1
Soltu.DM.01G006390	-0.054944	0.0556594	-0.0105179	5.23971	5.29914	5.30742	0.774958	0.764225	0.962592	0.999855	0.974553	1
Soltu.DM.01G006400	-0.13607	-0.306133	0.0229206	7.24759	7.16988	7.11995	0.562955	0.192654	0.917634	0.999855	0.836922	1
Soltu.DM.01G006510	-0.028557	-0.0915081	-0.164551	3.34898	3.32237	3.26752	0.925807	0.782367	0.633577	0.999855	0.97772	1
Soltu.DM.01G006520		0.211997	0.0174574		0.26612	-0.0396605		0.859122	0.992919		0.988746	1
Soltu.DM.01G006530	-0.386513	-0.156979	0.489995	3.57673	3.68301	3.52027	0.186371	0.608866	0.0810483	0.987985	0.951953	1
Soltu.DM.01G006540	0.074778	-0.21127	0.221576	3.59764	3.45956	3.64726	0.793219	0.52731	0.489559	0.999855	0.938784	1
Soltu.DM.01G006570	0.841125	0.51641	-0.114535	3.43644	3.25784	3.20997	0.328781	0.595972	0.901826	0.999855	0.950579	1
Soltu.DM.01G006580	0.60714	0.606849	0.159689	1.22189	1.22523	1.77344	0.321737	0.459647	0.746977	0.999855	0.923506	1
Soltu.DM.01G006640	0.327394	-0.09539	-0.356718	1.8178	1.60473	1.59874	0.650372	0.872091	0.60212	0.999855	0.989445	1
Soltu.DM.01G006740	0.161336	1.78068	-0.714051	-0.701441	0.307045	-0.0401847	0.87279	0.11046	0.518264	0.999855	0.793435	1
Soltu.DM.01G006760	0.801011	0.991262	-1.296	0.289975	0.40377	0.304267	0.377585	0.275607	0.133223	0.999855	0.872209	1
Soltu.DM.01G006780	0.0816516	0.312098	-0.0487561	8.97622	9.10366	9.33161	0.743446	0.227874	0.839878	0.999855	0.848424	1
Soltu.DM.01G006800	0.662583	1.03956	-0.177311	5.72446	5.9774	6.29607	0.252763	0.0830859	0.702425	0.995827	0.77981	1
Soltu.DM.01G006820	0.360135	0.11382	-0.208343	4.66489	4.53682	4.71068	0.111539	0.653437	0.420057	0.985553	0.958992	1
Soltu.DM.01G006830	-0.356403	-0.188291	0.169236	5.58803	5.659	5.35485	0.165888	0.505147	0.439626	0.985553	0.933999	1
Soltu.DM.01G006860	2.32139		0.0268278	-0.15164		1.04838	0.064511		0.98552	0.951882		1
Soltu.DM.01G006920	0.802473	1.64434	-1.35872	1.37859	1.95115	2.00131	0.507864	0.112842	0.299207	0.999855	0.793435	1
Soltu.DM.01G006950	0.10221	-0.244373	0.00305405	7.01359	6.84664	6.92261	0.653621	0.29093	0.990648	0.999855	0.87612	1
Soltu.DM.01G006960	0.910063	-1.03051	0.529995	0.687541	-0.222177	0.785158	0.324178	0.342044	0.654826	0.999855	0.894327	1
Soltu.DM.01G007070	-0.246693	-0.199845	-0.583786	4.65422	4.68123	4.48439	0.364994	0.547769	0.0818728	0.999855	0.942677	1
Soltu.DM.01G007080	-0.167443	0.320504	-0.225399	4.55147	4.80849	4.69155	0.719213	0.493693	0.647595	0.999855	0.93199	1
Soltu.DM.01G007090	-0.454843	-0.234471	-0.083256	4.67253	4.7734	4.58662	0.0850711	0.430736	0.805486	0.971932	0.916727	1
Soltu.DM.01G007170	0.214345	-0.697492	-0.273828	3.95683	3.54003	3.42175	0.772781	0.2598	0.716049	0.999855	0.86457	1
Soltu.DM.01G007180	0.759354	0.834872	1.26972	1.51518	1.55862	1.73974	0.263716	0.165457	0.0748599	0.995827	0.826213	1
Soltu.DM.01G007220	0.098797	0.555403	-0.159636	1.41444	1.65309	1.22817	0.921548	0.483615	0.869525	0.999855	0.930037	1
Soltu.DM.01G007230	-0.2164	-0.0844712	0.0985689	5.25323	5.31624	5.23873	0.252608	0.695617	0.666972	0.995827	0.966235	1
Soltu.DM.01G007250	-0.675961	-0.303232	0.338448	3.59943	3.75556	3.2705	0.138283	0.492303	0.490327	0.985553	0.93199	1
Soltu.DM.01G007260	0.233317	0.378322	0.085466	5.69889	5.78434	5.97335	0.587323	0.235087	0.821422	0.999855	0.850339	1
Soltu.DM.01G007280	-0.36159	-0.21196	0.13107	4.31471	4.38474	4.29883	0.14096	0.483394	0.660543	0.985553	0.930037	1
Soltu.DM.01G007390	1.26454	1.75772	-0.311342	3.83429	4.21222	4.27218	0.0839834	0.0956417	0.758485	0.971932	0.786967	1
Soltu.DM.01G007400	1.0905	1.69565	-0.280805	0.441298	0.878321	1.02268	0.291483	0.162819	0.799805	0.999855	0.824704	1
Soltu.DM.01G007410	0.149009	0.393139	0.160307	3.98916	4.12788	4.23983	0.643762	0.163669	0.609352	0.999855	0.825838	1
Soltu.DM.01G007490	-0.446041	-0.355086	-0.166561	3.86396	3.90186	3.50449	0.122177	0.230049	0.530221	0.985553	0.849513	1
Soltu.DM.01G007500	-0.125103	-0.124693	0.546676	5.39862	5.40107	5.57376	0.770148	0.791227	0.203769	0.999855	0.979071	1
Soltu.DM.01G007620	-0.0825859	-0.162013	0.140302	4.82652	4.78785	4.86367	0.761338	0.568222	0.563251	0.999855	0.946749	1
Soltu.DM.01G007680	0.744393	0.470642	-0.591688	3.18195	3.01873	3.20235	0.0559722	0.302753	0.120011	0.945093	0.881523	1
Soltu.DM.01G007690	-0.153815	-0.335196	0.0275408	6.3411	6.25502	5.92403	0.624585	0.39437	0.939858	0.999855	0.912475	1
Soltu.DM.01G007750	-0.688631	-0.0533085	0.683447	2.55957	2.83544	2.58016	0.0614253	0.885728	0.0756487	0.946779	0.989772	1
Soltu.DM.01G007760	-0.175406	-0.15415	-0.18896	2.41478	2.4237	2.29115	0.770616	0.760992	0.765207	0.999855	0.97394	1
Soltu.DM.01G007770	-0.588038	-0.901464	-0.0609021	2.05255	1.92912	1.84053	0.408767	0.329216	0.944154	0.999855	0.889988	1
Soltu.DM.01G007780	-0.00567927	-0.204357	-0.617581	1.88414	1.78711	1.5364	0.994177	0.825827	0.537179	0.999877	0.983583	1
Soltu.DM.01G007790	0.496178	0.159383	-0.240929	5.08174	4.89853	5.14869	0.0474125	0.635955	0.359668	0.919904	0.957041	1
Soltu.DM.01G007800	-0.0187374	0.175062	-0.352908	3.02089	3.12419	2.67021	0.969483	0.745728	0.54228	0.999877	0.971149	1
Soltu.DM.01G007940	-0.514463	-0.238262	-0.298995	4.31227	4.42781	4.28714	0.324335	0.633775	0.632942	0.999855	0.957041	1
Soltu.DM.01G008020	-0.17718	0.000922564	-0.0851079	4.35138	4.43231	4.09039	0.604836	0.999238	0.843804	0.999855	1	1
Soltu.DM.01G008040	-0.236183	-0.416797	-0.0669452	4.21345	4.13736	4.05855	0.515397	0.28256	0.877892	0.999855	0.873192	1
Soltu.DM.01G008060	0.585806	-0.52594	-0.0186693	4.02493	3.47407	3.53566	0.314343	0.481418	0.980757	0.999855	0.928671	1
Soltu.DM.01G008150	-0.373621	-0.256038	-0.261964	5.75855	5.8152	5.62651	0.322161	0.449314	0.494001	0.999855	0.921203	1
Soltu.DM.01G008160	2.00317	2.17771	1.09368	2.78063	2.92615	3.42742	0.0588292	0.0517321	0.203192	0.945522	0.741511	1
Soltu.DM.01G008180	1.3093	1.31456	0.382676	7.54419	7.56172	8.14094	0.049112	0.0325259	0.515679	0.924475	0.723791	1
Soltu.DM.01G008270	0.235609	-0.0313199	0.298334	4.158	4.02094	4.20197	0.453891	0.932516	0.412548	0.999855	0.994444	1
Soltu.DM.01G008280	-0.428546	-0.29622	-0.738217	4.52337	4.57533	4.05829	0.549672	0.741781	0.452558	0.999855	0.970116	1
Soltu.DM.01G008290	0.0146856	-0.917232	-0.150856	1.65949	1.26755	1.52195	0.990549	0.494886	0.895581	0.999877	0.93199	1
Soltu.DM.01G008300	-0.274683	-0.359255	-0.435458	4.10291	4.06317	3.87874	0.450788	0.372061	0.247384	0.999855	0.90578	1
Soltu.DM.01G008310	0.996419	-0.602257	-1.87865	3.12848	2.28642	2.37675	0.153366	0.475563	0.0294607	0.985553	0.926016	1
Soltu.DM.01G008330	-0.709074	0.465692	0.218368	0.674661	1.22588	0.53736	0.204156	0.382564	0.790259	0.987985	0.909617	1
Soltu.DM.01G008360	-0.178564	0.0537545	0.108402	3.79156	3.90881	3.99351	0.641754	0.901283	0.759386	0.999855	0.992895	1
Soltu.DM.01G008370	0.287569	0.439592	-0.16748	6.5669	6.65727	6.79906	0.369807	0.0509033	0.563344	0.999855	0.740422	1
Soltu.DM.01G008470	0.174544	0.415256	0.172727	4.32398	4.46373	4.64995	0.540249	0.171319	0.486932	0.999855	0.82647	1
Soltu.DM.01G008480			0.878452			2.73239			0.489988			1
Soltu.DM.01G008490	1.14833	1.40216	0.692689	4.45081	4.64104	5.17543	0.0413219	0.0223809	0.163919	0.911297	0.710159	1
Soltu.DM.01G008560	-1.53193	-0.485241	0.607538	1.12988	1.49029	1.39762	0.139251	0.69809	0.583827	0.985553	0.966267	1
Soltu.DM.01G008570	-1.38654		0.107479	0.119028		0.323854	0.163385		0.920239	0.985553		1
Soltu.DM.01G008580	-0.322565	0.0799296	-0.000877142	1.31047	1.5159	1.80218	0.729498	0.940164	1	0.999855	0.995208	1
Soltu.DM.01G008790	-0.167287	-0.54652	-0.284926	2.55453	2.39169	2.47563	0.69799	0.156124	0.471631	0.999855	0.820394	1
Soltu.DM.01G008800	0.0652383	-0.510034	-0.356645	2.52907	2.26857	2.32784	0.891577	0.284245	0.470945	0.999855	0.873622	1
Soltu.DM.01G008840	-0.995504	-0.969832	0.542879	0.311003	0.324078	0.134085	0.392067	0.469402	0.640289	0.999855	0.924306	1
Soltu.DM.01G008850	-0.0400616	-0.393718	0.100582	4.56992	4.41086	4.35417	0.886484	0.165777	0.694548	0.999855	0.826213	1
Soltu.DM.01G008900	0.244298	0.273223	-0.175318	5.35617	5.37947	5.4784	0.339618	0.353319	0.51558	0.999855	0.897691	1
Soltu.DM.01G008980	0.501049	-1.26986	-0.379822	2.46773	1.70839	2.1515	0.337372	0.285742	0.677476	0.999855	0.874239	1
Soltu.DM.01G009110	-0.0742542	-0.0600395	-0.0249691	7.8011	7.80885	7.80798	0.710483	0.761424	0.906025	0.999855	0.97394	1
Soltu.DM.01G009130	-0.255513	-0.361074	0.0249613	7.35827	7.31223	7.25484	0.247661	0.0911916	0.916731	0.995827	0.786967	1
Soltu.DM.01G009140	-0.05332	-0.326274	0.0927873	5.0218	4.89783	4.88977	0.832092	0.116225	0.712924	0.999855	0.794252	1
Soltu.DM.01G009170	-0.0351452	-0.728235	0.232578	2.82472	2.52501	2.75996	0.919985	0.113711	0.596775	0.999855	0.793435	1
Soltu.DM.01G009200	0.48521	1.96397	-0.913026	3.01522	4.03425	2.78558	0.427482	0.0100635	0.100557	0.999855	0.687806	1
Soltu.DM.01G009210	0.459575	0.249757	-0.494466	4.15771	4.03728	4.14801	0.266568	0.573992	0.258489	0.995827	0.947482	1
Soltu.DM.01G009230	0.122902	-0.65832	-1.15742	0.613351	0.263119	0.0153094	0.909549	0.577084	0.378155	0.999855	0.948303	1
Soltu.DM.01G009280	-0.0470489	-0.331339	0.132694	4.45277	4.31838	4.55141	0.884189	0.373309	0.745816	0.999855	0.906824	1
Soltu.DM.01G009290	-0.159099	-1.12704	-0.244281	3.40626	3.02779	2.61677	0.816964	0.127984	0.71236	0.999855	0.805627	1
Soltu.DM.01G009300	-0.260662	-1.01383	0.115	4.69056	4.39653	4.29948	0.465143	0.000314314	0.761476	0.999855	0.213886	1
Soltu.DM.01G009310	-0.613355	-0.748607	-0.133821	4.52235	4.47017	3.94605	0.371288	0.125447	0.844446	0.999855	0.801852	1
Soltu.DM.01G009340	-0.138843	-0.655021	0.154207	8.39391	8.16706	8.29981	0.674206	0.0434854	0.690267	0.999855	0.728507	1
Soltu.DM.01G009350	0.142053	0.5421	0.112354	3.3816	3.61225	3.73054	0.758895	0.16282	0.797633	0.999855	0.824704	1
Soltu.DM.01G009360	0.354373	0.419421	0.101507	5.75853	5.80363	6.01306	0.305816	0.144922	0.76486	0.999855	0.817657	1
Soltu.DM.01G009390	0.0190499	-0.368719	-0.117607	5.56032	5.37247	5.19289	0.961573	0.362439	0.770531	0.999877	0.902594	1
Soltu.DM.01G009400	-0.605499	1.36307	0.607667	1.96374	3.08057	3.29085	0.615331	0.179928	0.569773	0.999855	0.83121	1
Soltu.DM.01G009410	-0.149241	0.024277	0.236228	5.51436	5.60342	5.64473	0.512822	0.924207	0.325559	0.999855	0.994381	1
Soltu.DM.01G009860	-0.296532	-0.346602	-0.0993758	4.19717	4.17833	4.11672	0.386515	0.264339	0.74805	0.999855	0.869122	1
Soltu.DM.01G009870	0.214516	0.191065	-0.211284	4.58434	4.57353	4.54886	0.304697	0.382594	0.317098	0.999855	0.909617	1
Soltu.DM.01G009880	-0.191041	-0.617511	-0.15734	3.44346	3.26077	3.41278	0.532241	0.159753	0.606105	0.999855	0.821076	1
Soltu.DM.01G009900	0.181103	0.59777	0.254485	4.14925	4.38859	4.41005	0.498673	0.038897	0.338856	0.999855	0.728507	1
Soltu.DM.01G009920	0.395104	0.304367	0.00803541	7.09741	7.0526	7.23534	0.0785612	0.167531	0.972373	0.971932	0.826444	1
Soltu.DM.01G009930	0.0474512	0.220052	0.0196671	4.12377	4.21642	4.12496	0.849359	0.379961	0.937628	0.999855	0.908718	1
Soltu.DM.01G009970	-0.243263	-0.00749714	0.0423711	1.44825	1.55601	1.24718	0.783783	0.994956	0.966592	0.999855	1	1
Soltu.DM.01G009990	0.00532127	-0.0313754	0.267616	4.73422	4.71545	4.5425	0.985461	0.902246	0.308754	0.999877	0.993205	1
Soltu.DM.01G010010	-0.886141	-0.843021	0.902091	2.21635	2.23945	2.43247	0.121369	0.238132	0.0715599	0.985553	0.851913	1
Soltu.DM.01G010020	1.08558	0.318733	-0.941476	2.01497	1.54526	1.98493	0.335707	0.792071	0.403694	0.999855	0.979091	1
Soltu.DM.01G010050	-0.0573814	-0.313654	0.201667	4.48457	4.36508	4.37071	0.827883	0.288215	0.493473	0.999855	0.875522	1
Soltu.DM.01G010080	-0.291702	-0.419976	0.212366	8.27896	8.22447	8.15525	0.176377	0.0916608	0.366251	0.985553	0.786967	1
Soltu.DM.01G010100	0.245326	0.422066	-0.0493447	3.56742	3.66851	3.73907	0.413252	0.185499	0.879057	0.999855	0.834143	1
Soltu.DM.01G010110	-0.214382	-0.15124	-0.237239	6.17807	6.20931	6.0162	0.417849	0.555834	0.418702	0.999855	0.944327	1
Soltu.DM.01G010230	-0.178916	0.131465	-0.271453	0.608703	0.764391	0.88257	0.879804	0.911592	0.834348	0.999855	0.994107	1
Soltu.DM.01G010240	-0.136225	0.0374799	-0.0250258	5.9626	6.05533	6.05504	0.612677	0.890771	0.926384	0.999855	0.990782	1
Soltu.DM.01G010270	0.566814	-0.458999	0.553323	1.79238	1.26717	1.72912	0.482436	0.606845	0.55623	0.999855	0.951915	1
Soltu.DM.01G010280	2.08603	1.63002	-0.942671	0.816227	0.46142	1.11095	0.00769666	0.0916994	0.379132	0.633711	0.786967	1
Soltu.DM.01G010290	0.119328	-0.000550442	-1.14567	0.467968	0.402336	0.458149	0.893058	0.997324	0.187655	0.999855	1	1
Soltu.DM.01G010300	0.0571655	0.230997	0.223045	1.08046	1.16445	1.18164	0.947745	0.766133	0.795785	0.999877	0.974769	1
Soltu.DM.01G010310	-0.175922	-0.65548	0.441648	1.30684	1.08907	1.01949	0.891301	0.535536	0.71824	0.999855	0.94114	1
Soltu.DM.01G010330	-0.073419	-1.29146	-0.504077	0.781041	0.316416	0.188267	0.920324	0.203181	0.627764	0.999855	0.841369	1
Soltu.DM.01G010350	0.0666369	0.152133	-0.394859	0.345251	0.387317	0.403722	0.956517	0.882225	0.686395	0.999877	0.989653	1
Soltu.DM.01G010360	-0.40453	-0.157202	0.252548	5.55957	5.67389	5.54382	0.0171355	0.415818	0.208328	0.786174	0.912708	1
Soltu.DM.01G010370	0.0545454	0.399019	-0.0237393	4.71854	4.90391	4.72612	0.849332	0.111859	0.933462	0.999855	0.793435	1
Soltu.DM.01G010720	1.14145	1.59626	-1.24425	2.06758	2.39566	2.62927	0.150517	0.0325319	0.12001	0.985553	0.723791	1
Soltu.DM.01G010740	0.480713	0.40942	0.081218	5.27084	5.23636	5.49603	0.116272	0.16286	0.780608	0.985553	0.824704	1
Soltu.DM.01G010750	-0.172535	-0.153622	-0.057266	8.73429	8.74333	8.66645	0.430687	0.493543	0.804126	0.999855	0.93199	1
Soltu.DM.01G010820	1.72727	1.35061	-1.27433	0.695757	0.419032	0.767588	0.138443	0.390662	0.288517	0.985553	0.912475	1
Soltu.DM.01G011130	-0.28544	-1.17921	0.359075	4.67803	4.34578	4.44716	0.463757	0.0035071	0.419018	0.999855	0.576743	1
Soltu.DM.01G011140	-0.499977	0.564855	0.526923	-0.0144366	0.498789	-0.229838	0.680128	0.70941	0.70853	0.999855	0.967142	1
Soltu.DM.01G011150	0.838283	0.617954	-0.468054	2.96628	2.83172	3.089	0.0232416	0.121202	0.196438	0.809335	0.795928	1
Soltu.DM.01G011160	0.599745	0.302063	-0.301534	4.64972	4.48137	4.69347	0.0182916	0.341844	0.332549	0.793015	0.894327	1
Soltu.DM.01G011170	-0.10014	0.0757087	0.0136365	4.41745	4.50948	4.35885	0.662381	0.775197	0.953689	0.999855	0.97668	1
Soltu.DM.01G011420	-0.160739	-0.24177	0.00847881	2.99936	2.97446	2.89213	0.81703	0.710497	0.987252	0.999855	0.967236	1
Soltu.DM.01G011430	-0.51162	-0.4611	0.258134	4.48368	4.5057	4.26943	0.0385962	0.10038	0.277522	0.895231	0.788715	1
Soltu.DM.01G011440	-0.507588	-0.425108	-0.305524	1.93305	1.96998	1.70547	0.174232	0.400166	0.464137	0.985553	0.912475	1
Soltu.DM.01G011500	0.232024	0.156746	-0.269809	6.30224	6.26382	6.29818	0.247528	0.464813	0.220735	0.995827	0.92367	1
Soltu.DM.01G011750	0.454543	0.266166	-0.208663	3.61917	3.51533	3.80184	0.117871	0.395865	0.524216	0.985553	0.912475	1
Soltu.DM.01G011910	-0.432843	-1.59905	0.0575202	3.45324	3.06705	2.72072	0.520776	0.0359286	0.919856	0.999855	0.728507	1
Soltu.DM.01G012060	0.118402	0.254332	-0.363291	4.29227	4.36446	4.27795	0.613371	0.35699	0.205801	0.999855	0.897823	1
Soltu.DM.01G012120	0.866289	0.941273	-1.04631	0.354452	0.409302	0.537138	0.518842	0.404912	0.463508	0.999855	0.912475	1
Soltu.DM.01G012140	0.627196	0.901261	-0.335601	0.321186	0.48148	0.789697	0.555084	0.432944	0.77853	0.999855	0.917692	1
Soltu.DM.01G012150			-0.513852			0.154229			0.714438			1
Soltu.DM.01G012370			-0.154741			-0.115986			0.901154			1
Soltu.DM.01G012470	0.380735	0.521785	-0.150471	3.95691	4.04158	4.26085	0.237681	0.185463	0.703574	0.995827	0.834143	1
Soltu.DM.01G012500			0.174492			-0.161439			0.874142			1
Soltu.DM.01G012550	1.24522	1.31057	-0.436787	2.83306	2.87961	3.11568	0.00421196	0.00550108	0.326416	0.549602	0.639084	1
Soltu.DM.01G012660	-0.685933	-0.433647	1.2409	1.03136	1.13377	0.909472	0.407034	0.453335	0.150512	0.999855	0.921709	1
Soltu.DM.01G012700	-0.351239	-0.133613	0.226412	4.42599	4.52883	4.3971	0.158802	0.620999	0.422506	0.985553	0.954553	1
Soltu.DM.01G012720	0.690439	0.0642202	-1.56647	1.37201	1.02368	1.25483	0.350783	0.94856	0.0330614	0.999855	0.995904	1
Soltu.DM.01G012730	-1.1883	-0.664138	0.14568	0.21302	0.393986	0.226753	0.154464	0.574984	0.884387	0.985553	0.947931	1
Soltu.DM.01G012740	-0.269747	0.524509	0.633059	0.364496	0.774202	0.510992	0.772733	0.454324	0.48514	0.999855	0.921928	1
Soltu.DM.01G012790	0.0259287	-0.591374	-0.0179818	2.88016	2.59832	2.34085	0.967399	0.224576	0.975948	0.999877	0.847561	1
Soltu.DM.01G012820	0.0167709	0.184212	0.326098	5.54396	5.63452	5.7205	0.958227	0.434468	0.224273	0.999877	0.918457	1
Soltu.DM.01G012830	0.696606	0.690363	0.27315	2.29343	2.29628	2.57222	0.299341	0.264719	0.587082	0.999855	0.869501	1
Soltu.DM.01G012990	0.219037	0.160423	0.490814	3.86352	3.83768	3.8951	0.607331	0.627559	0.2304	0.999855	0.955509	1
Soltu.DM.01G013060	-0.239636	-0.683194	0.406682	0.577096	0.393065	0.776282	0.793009	0.546822	0.587284	0.999855	0.942677	1
Soltu.DM.01G013080	0.269694	0.29437	0.144244	4.21996	4.23542	4.3211	0.412979	0.364842	0.693441	0.999855	0.903368	1
Soltu.DM.01G013250	-0.0487793	-0.0301128	-0.238866	0.779158	0.786709	0.682218	0.965038	0.97989	0.854938	0.999877	0.998327	1
Soltu.DM.01G013260	0.338848	0.465787	0.103074	3.58589	3.66218	3.88882	0.366265	0.156321	0.772107	0.999855	0.820394	1
Soltu.DM.01G013270	-0.284282	0.294888	0.117551	3.18887	3.47591	3.17633	0.478502	0.436762	0.758995	0.999855	0.918977	1
Soltu.DM.01G013350	0.0494499		0.533033	0.397635		0.681159	0.961004		0.593821	0.999877		1
Soltu.DM.01G013390	-0.539298	0.262649	0.540802	-0.136074	0.228381	-0.0141763	0.531004	0.767889	0.619233	0.999855	0.974769	1
Soltu.DM.01G013400	0.224892	0.408461	0.340287	2.11032	2.21276	2.27023	0.581941	0.503502	0.486986	0.999855	0.933669	1
Soltu.DM.01G013430	0.103424	0.69319	0.0302811	2.43882	2.78198	2.93305	0.871102	0.249844	0.937663	0.999855	0.86239	1
Soltu.DM.01G013440	0.000558136	1.022	0.332609	5.60191	6.20351	6.21406	0.998039	0.000291873	0.343215	1	0.205708	1
Soltu.DM.01G013450	-0.390653	1.36069	0.713407	0.513801	1.51201	0.955275	0.543551	0.100932	0.32544	0.999855	0.788715	1
Soltu.DM.01G013460	0.110891	-0.022949	-0.0967414	6.22983	6.16416	6.21905	0.53501	0.914623	0.620363	0.999855	0.994381	1
Soltu.DM.01G013530	0.107415	0.287793	-0.253403	1.81906	1.91451	1.84465	0.85994	0.635922	0.68211	0.999855	0.957041	1
Soltu.DM.01G013660	0.165682	0.48108	-0.256245	4.42947	4.60651	4.73025	0.590916	0.180697	0.49459	0.999855	0.831565	1
Soltu.DM.01G013830	0.360966	-0.466947	-0.621584	0.161372	-0.223229	0.106037	0.718214	0.691117	0.602361	0.999855	0.965143	1
Soltu.DM.01G013850	-0.103602		0.581797	-0.61411		0.234498	0.943416		0.684821	0.999877		1
Soltu.DM.01G013980	0.366629	1.10071	0.33796	3.52804	3.98234	3.72471	0.380772	0.0953652	0.67853	0.999855	0.786967	1
Soltu.DM.01G014010	-0.584503	0.062148	-0.478353	1.9659	2.25362	1.71706	0.437369	0.938774	0.608909	0.999855	0.994956	1
Soltu.DM.01G014290	0.230568	-2.12863	-0.0747181	2.09747	1.27867	1.85942	0.77624	0.080747	0.942166	0.999855	0.77981	1
Soltu.DM.01G014340	-0.00629749	0.233719	0.0106741	3.30863	3.43463	3.40909	0.981053	0.315922	0.967727	0.999877	0.884688	1
Soltu.DM.01G014410	0.59245	0.296112	-0.203701	3.41862	3.24271	3.30405	0.117452	0.425979	0.602753	0.985553	0.915703	1
Soltu.DM.01G014430	-0.120596	0.336612	0.291207	4.71574	4.95818	4.90851	0.649772	0.174017	0.226806	0.999855	0.82647	1
Soltu.DM.01G014440	-0.618906	-0.22056	0.273921	3.56928	3.74534	3.53761	0.0696234	0.522292	0.395535	0.961396	0.938151	1
Soltu.DM.01G014450	-0.618894	0.158689	0.443486	2.54873	2.90455	2.57621	0.0662438	0.705026	0.201605	0.953261	0.966723	1
Soltu.DM.01G014500	-1.39996	-0.474835	1.14855	0.895925	1.21249	0.879877	0.237067	0.630706	0.347691	0.995827	0.956807	1
Soltu.DM.01G014580	0.056471	0.0234095	-0.0249396	4.26663	4.25426	4.30675	0.815863	0.923144	0.923424	0.999855	0.994381	1
Soltu.DM.01G014620	0.00612125	0.176132	0.0895261	5.30363	5.39671	5.38222	0.976103	0.402966	0.662245	0.999877	0.912475	1
Soltu.DM.01G014670	-0.306364	-0.248101	0.0558134	7.59686	7.63208	7.62645	0.317169	0.416481	0.847101	0.999855	0.913128	1
Soltu.DM.01G014680	-0.0297264	-0.110396	0.256252	3.90924	3.87608	4.02484	0.915892	0.728962	0.367876	0.999855	0.969606	1
Soltu.DM.01G014690	-0.250742	-0.452082	0.559559	0.376733	0.284376	-0.132417	0.779414	0.698671	0.633189	0.999855	0.966267	1
Soltu.DM.01G014700	0.307205	0.708793	0.151211	5.26511	5.50619	5.4319	0.222093	0.0117039	0.526441	0.994744	0.689035	1
Soltu.DM.01G014740	-0.443815	-0.332304	0.200851	3.89673	3.94922	3.76844	0.0778088	0.234091	0.443014	0.971932	0.850339	1
Soltu.DM.01G014950	0.637795	-0.644115	-0.450105	5.0258	4.39355	4.94523	0.250413	0.198801	0.455139	0.995827	0.83912	1
Soltu.DM.01G015090	0.0703051	-0.23015	-0.148998	9.95449	9.80731	9.68016	0.836233	0.554183	0.669553	0.999855	0.944327	1
Soltu.DM.01G015110	-0.363559	-0.74138	0.0235011	3.83821	3.68702	3.76171	0.400357	0.204769	0.948205	0.999855	0.841637	1
Soltu.DM.01G015190	0.170335	0.21543	-0.057617	9.62306	9.65341	9.87157	0.564479	0.527544	0.85337	0.999855	0.93886	1
Soltu.DM.01G015210	0.0380994	-0.523049	0.225002	4.34764	4.09684	4.32021	0.919467	0.202697	0.609043	0.999855	0.841284	1
Soltu.DM.01G015220	-0.403745	-0.0797834	0.381243	1.84796	1.99671	1.69221	0.324511	0.850563	0.317348	0.999855	0.986149	1
Soltu.DM.01G015230	-0.314157	-0.306607	0.274214	4.78727	4.79547	4.81166	0.20846	0.336046	0.34832	0.989704	0.892314	1
Soltu.DM.01G015240	-0.0131912	0.367055	0.209226	6.33296	6.53489	6.52252	0.943789	0.0896267	0.372554	0.999877	0.786967	1
Soltu.DM.01G015430	-0.0218425	-0.15797	0.134424	7.44932	7.38347	7.4618	0.926517	0.602543	0.672362	0.999855	0.951696	1
Soltu.DM.01G015840	0.518626	0.255907	-0.305633	6.8932	6.74654	6.91845	0.022023	0.336279	0.208932	0.809335	0.892314	1
Soltu.DM.01G015850	-0.384848	-0.406782	0.198098	2.13245	2.12547	2.06763	0.287449	0.349511	0.635852	0.999855	0.897495	1
Soltu.DM.01G015880	0.148789	0.24617	0.101474	4.57853	4.63424	4.59128	0.47181	0.325293	0.66767	0.999855	0.887728	1
Soltu.DM.01G015970	-0.231687	-0.310244	0.618777	-0.212746	-0.24493	0.189682	0.860253	0.785173	0.627191	0.999855	0.97772	1
Soltu.DM.01G015980	-0.000917226	-0.046605	0.0818698	3.54602	3.5298	3.6702	1	0.917337	0.811159	1	0.994381	1
Soltu.DM.01G015990	-0.201317	-0.276417	0.254364	3.52497	3.49278	3.36963	0.527502	0.377244	0.391542	0.999855	0.90726	1
Soltu.DM.01G016000	-0.0544415	-0.124285	0.0973115	5.86968	5.83749	5.74375	0.7895	0.549733	0.658912	0.999855	0.943184	1
Soltu.DM.01G016030		1.12054	-0.135048		-0.172811	0.421303		0.303595	0.907089		0.881523	1
Soltu.DM.01G016590	-0.59196	-1.58661	-0.478452	0.587932	0.279154	0.0581648	0.615289	0.293666	0.744741	0.999855	0.877931	1
Soltu.DM.01G016600	0.165487	0.600492	0.0389409	5.40906	5.65567	5.7145	0.559679	0.0279428	0.895107	0.999855	0.715588	1
Soltu.DM.01G016620	1.0347	1.33021	-0.0726759	3.24199	3.44877	3.52664	0.0177577	0.00114681	0.890817	0.7926	0.447497	1
Soltu.DM.01G016630	0.516116	0.476522	-0.0956558	1.33451	1.30969	1.22579	0.478525	0.535193	0.871681	0.999855	0.94114	1
Soltu.DM.01G016760			-1.55501			1.36323			0.19497			1
Soltu.DM.01G016780	-0.404239	0.162228	0.288945	4.51709	4.79264	4.60505	0.194377	0.594226	0.347724	0.987985	0.950378	1
Soltu.DM.01G016790	-0.106529	0.48363	-0.217327	0.444554	0.752017	0.425785	0.912694	0.56133	0.745699	0.999855	0.945164	1
Soltu.DM.01G016800	-0.299069	-1.10868	0.0592255	1.31686	1.01952	1.15773	0.625951	0.164022	0.935083	0.999855	0.82589	1
Soltu.DM.01G016900	-0.156573	-0.327049	0.143641	1.49146	1.41634	1.65339	0.815425	0.684248	0.845554	0.999855	0.964826	1
Soltu.DM.01G016910	0.0388105	0.386277	0.470333	2.58777	2.77536	2.78411	0.947805	0.542178	0.253503	0.999877	0.942179	1
Soltu.DM.01G016950	-0.107448	0.163591	0.18603	6.47474	6.61905	6.68984	0.64881	0.54958	0.431986	0.999855	0.943184	1
Soltu.DM.01G017030	-0.573225	-0.419898	0.449194	1.29662	1.36187	1.29356	0.528807	0.579681	0.622869	0.999855	0.948988	1
Soltu.DM.01G017040	-0.0510734	-0.418127	0.101717	3.0865	2.91781	3.03929	0.862603	0.264331	0.762663	0.999855	0.869122	1
Soltu.DM.01G017170	-0.478637	-1.09614	0.287317	4.52022	4.2969	4.71953	0.334955	0.0262278	0.643583	0.999855	0.715263	1
Soltu.DM.01G017190	0.555446	0.29213	-0.12207	3.34458	3.20629	3.57303	0.269283	0.496574	0.780369	0.995827	0.932637	1
Soltu.DM.01G017210	0.356244	0.457208	0.100475	5.59486	5.65886	5.9512	0.282871	0.13338	0.736507	0.998624	0.808739	1
Soltu.DM.01G017220	-0.503021	-0.326753	-0.248145	0.235459	0.309218	0.112553	0.566643	0.613334	0.813803	0.999855	0.952713	1
Soltu.DM.01G017240	-0.107285	-0.254538	0.123088	4.26742	4.19869	4.08463	0.712672	0.406677	0.687348	0.999855	0.912522	1
Soltu.DM.01G017250	-0.469324	0.427568	-0.0751701	1.39209	1.83557	1.6971	0.317308	0.349374	0.891819	0.999855	0.89738	1
Soltu.DM.01G017290	0.0597577	-0.15081	-0.0263007	4.82103	4.71452	4.66938	0.876109	0.595222	0.943548	0.999855	0.950511	1
Soltu.DM.01G017420		3.91807	0.750127		2.99426	4.69896		0.0417481	0.650704		0.728507	1
Soltu.DM.01G017530	-0.269921	-0.554932	-0.0145711	5.45567	5.33112	5.28369	0.44596	0.0649771	0.971138	0.999855	0.754269	1
Soltu.DM.01G017560	0.366343	0.109787	-0.124412	2.76486	2.62864	2.80252	0.330198	0.748428	0.739255	0.999855	0.971149	1
Soltu.DM.01G017570	0.19433	0.296018	-0.0727681	4.1676	4.22512	4.25669	0.442287	0.322149	0.788844	0.999855	0.887038	1
Soltu.DM.01G017620	-0.102504	0.362385	0.230453	3.76812	4.01386	4.11184	0.726281	0.337394	0.51373	0.999855	0.892996	1
Soltu.DM.01G017630	-0.0589742	0.246649	0.00211509	4.49946	4.66047	4.73709	0.818196	0.329519	0.993824	0.999855	0.889988	1
Soltu.DM.01G017660	0.230303	0.381375	-0.271791	4.65355	4.74467	4.86066	0.492458	0.202478	0.409932	0.999855	0.841199	1
Soltu.DM.01G017670	0.191157	0.310383	0.215328	4.1613	4.23278	4.42748	0.546733	0.360178	0.485183	0.999855	0.899829	1
Soltu.DM.01G017690	0.00664514	-0.105502	0.298	5.26615	5.21282	5.30949	0.975635	0.649398	0.191071	0.999877	0.958992	1
Soltu.DM.01G017860	0.589248	-0.578916	-0.351707	4.67805	4.09212	4.60754	0.128862	0.147012	0.488963	0.985553	0.818375	1
Soltu.DM.01G017980	-0.215907	-0.417155	0.185048	3.30941	3.21593	2.99293	0.659181	0.312561	0.66895	0.999855	0.883931	1
Soltu.DM.01G018090	-0.520787	-0.300799	0.322167	4.20689	4.29998	3.89769	0.168155	0.447615	0.432272	0.985553	0.921203	1
Soltu.DM.01G018210	0.0535087	0.304509	0.253724	10.4854	10.628	10.934	0.904329	0.489861	0.47896	0.999855	0.931212	1
Soltu.DM.01G018300	4.38372	4.52212	-0.983559	1.23832	1.36923	2.10951	0.000884416	0.00433682	0.374934	0.251836	0.633947	1
Soltu.DM.01G018330	0.0995516	0.0117761	-0.10916	6.47585	6.43483	6.47513	0.647583	0.955426	0.611833	0.999855	0.995904	1
Soltu.DM.01G018340	-0.772293	-0.648679	0.422083	4.67767	4.72318	4.01645	0.166069	0.216695	0.460729	0.985553	0.846248	1
Soltu.DM.01G018350	-0.379692	0.0736048	0.287154	2.06202	2.27848	2.02854	0.336825	0.866868	0.476837	0.999855	0.989445	1
Soltu.DM.01G018380	0.00739729	0.0537953	-0.0639092	4.86363	4.8943	4.9495	0.979275	0.854622	0.799058	0.999877	0.987014	1
Soltu.DM.01G018420	-0.0581053	-0.00360367	0.209737	5.17275	5.19789	5.02247	0.833513	0.991207	0.454665	0.999855	0.999932	1
Soltu.DM.01G018470	-0.112778	-0.0880581	-0.257607	3.27939	3.2965	3.24983	0.794354	0.853779	0.529777	0.999855	0.986641	1
Soltu.DM.01G018520	0.0720619	0.214156	0.0165267	5.45926	5.53688	5.61231	0.699445	0.386638	0.943111	0.999855	0.911125	1
Soltu.DM.01G018530	-0.0640935	0.392663	-0.0746985	4.00858	4.25673	4.24032	0.852721	0.320953	0.817095	0.999855	0.885633	1
Soltu.DM.01G018550	0.110324	0.387238	-0.460651	2.04772	2.20406	2.12053	0.848692	0.511032	0.250496	0.999855	0.935026	1
Soltu.DM.01G018690	0.0395948	-0.164197	-0.348769	4.6517	4.55546	4.61094	0.88775	0.608694	0.292464	0.999855	0.951953	1
Soltu.DM.01G018710	0.248818	0.317195	-0.052962	1.78589	1.83423	2.07524	0.695228	0.632839	0.910843	0.999855	0.957041	1
Soltu.DM.01G018740	0.038575	0.259675	0.252948	5.94746	6.07215	6.33444	0.912883	0.490805	0.452821	0.999855	0.931329	1
Soltu.DM.01G018750	0.962078	0.0998331	-0.947692	3.85375	3.34418	3.68915	0.0215007	0.838744	0.045629	0.809335	0.985469	1
Soltu.DM.01G018760	0.0874375	0.125283	0.209649	4.89651	4.9214	4.98761	0.710825	0.533038	0.337806	0.999855	0.940727	1
Soltu.DM.01G018770	0.305574	0.358851	-0.150891	4.18078	4.21413	4.35053	0.288362	0.294838	0.595996	0.999855	0.878271	1
Soltu.DM.01G018780	-0.0340004	-0.364045	0.187425	6.01463	5.86424	5.92713	0.877912	0.0952103	0.375729	0.999855	0.786967	1
Soltu.DM.01G018790	0.669774	0.328442	-0.703	3.70565	3.50661	3.47888	0.0775244	0.622474	0.28512	0.971932	0.95472	1
Soltu.DM.01G018800	0.679233	0.466773	-0.361227	7.47827	7.34991	7.59049	0.00671711	0.103572	0.199941	0.620189	0.789573	1
Soltu.DM.01G018850	1.20916	1.12059	1.23057	0.321615	0.249718	0.484116	0.32897	0.430947	0.369173	0.999855	0.916727	1
Soltu.DM.01G018980	0.215564	-0.407125	-0.911803	5.77351	5.47337	5.63393	0.548163	0.39824	0.0591343	0.999855	0.912475	1
Soltu.DM.01G019000	0.562949	0.571594	0.083448	6.09009	6.10128	6.27763	0.0725404	0.0377744	0.793297	0.968625	0.728507	1
Soltu.DM.01G019020	-0.00830477	0.0412059	-0.126789	4.94347	4.97134	4.87881	0.970819	0.844777	0.526538	0.999877	0.986149	1
Soltu.DM.01G019100	-0.498141	0.140227	1.67521	-0.0450074	0.234143	0.202607	0.607188	0.909085	0.087513	0.999855	0.993695	1
Soltu.DM.01G019110	0.321964	0.740973	-0.311263	1.58602	1.82747	1.82656	0.401263	0.0894718	0.530658	0.999855	0.786967	1
Soltu.DM.01G019120	0.836328	0.359403	-0.755344	0.92533	0.648858	1.12648	0.240633	0.723204	0.303468	0.995827	0.969606	1
Soltu.DM.01G019130	0.346676	-0.563298	-1.33525	0.200449	-0.22141	-0.121257	0.73561	0.698239	0.330748	0.999855	0.966267	1
Soltu.DM.01G019170	0.0999527	0.133655	0.176406	3.49052	3.51313	3.64744	0.848349	0.806395	0.494675	0.999855	0.980959	1
Soltu.DM.01G019180	-0.289066	-0.292119	0.426735	2.11772	2.11997	2.30199	0.751891	0.734993	0.567485	0.999855	0.969606	1
Soltu.DM.01G019200	-0.466952	-0.412362	-0.112138	5.16255	5.18045	4.94336	0.172174	0.258904	0.682235	0.985553	0.863888	1
Soltu.DM.01G019360	0.90447	-0.0174726	-0.522315	3.0254	2.49932	2.90961	0.173965	0.983443	0.559932	0.985553	0.998956	1
Soltu.DM.01G019370	0.00320388	-0.132244	0.00443084	6.53846	6.47462	6.43901	0.987733	0.522611	0.983854	0.999877	0.938151	1
Soltu.DM.01G019390	0.179692	0.157528	0.137147	5.68974	5.6831	5.90957	0.42528	0.525244	0.586991	0.999855	0.938784	1
Soltu.DM.01G019500	-0.170284	-0.0232942	0.0679749	5.70402	5.77996	5.69841	0.424508	0.926257	0.778985	0.999855	0.994381	1
Soltu.DM.01G019510	0.0456459	0.124317	-0.13371	5.05833	5.10035	4.96463	0.83454	0.576017	0.547208	0.999855	0.948109	1
Soltu.DM.01G019520	-0.751387	-1.31428	0.26505	4.96781	4.77558	4.60688	0.245368	0.0288504	0.708789	0.995827	0.715588	1
Soltu.DM.01G019700		0.552993	-0.590419		4.15607	2.96237		0.61744	0.7503		0.95315	1
Soltu.DM.01G019710		0.728329	-0.0332235		5.52922	4.64266		0.536255	0.986786		0.94114	1
Soltu.DM.01G019770	-0.140006	-0.0214468	0.216874	2.61196	2.67204	2.54993	0.72497	0.95773	0.597283	0.999855	0.995904	1
Soltu.DM.01G019780	0.12254	0.365328	0.0972512	7.02746	7.16104	7.38578	0.657827	0.191287	0.720243	0.999855	0.836827	1
Soltu.DM.01G019820	-0.450878	-0.776813	0.381073	3.73665	3.61179	3.72848	0.51424	0.252476	0.462003	0.999855	0.862419	1
Soltu.DM.01G019850	-1.1772	-0.146551	0.692031	6.98404	7.39143	7.1293	0.0142979	0.767935	0.115001	0.760767	0.974769	1
Soltu.DM.01G019860	0.481248	0.10731	-0.230811	4.72754	4.52842	4.8138	0.0919811	0.670865	0.452998	0.972699	0.962558	1
Soltu.DM.01G019870	0.157567	0.250987	-0.118556	5.78128	5.83683	5.92798	0.586638	0.284998	0.659678	0.999855	0.873622	1
Soltu.DM.01G019900	0.533486	0.659898	-0.0186632	4.86574	4.94577	5.20069	0.0107074	0.0127562	0.944359	0.711154	0.691852	1
Soltu.DM.01G019910	0.675922	0.789504	-0.18757	2.02586	2.09811	2.33382	0.127851	0.0577119	0.698205	0.985553	0.742849	1
Soltu.DM.01G019920	0.479757	0.567634	-0.0594021	1.1115	1.16749	1.24946	0.589418	0.347576	0.94498	0.999855	0.896812	1
Soltu.DM.01G019950	0.235692	0.780313	-0.263898	5.49974	5.81825	5.28539	0.456832	0.112396	0.381888	0.999855	0.793435	1
Soltu.DM.01G019960	0.30884	0.265929	0.182431	6.05748	6.03761	6.15161	0.110692	0.221412	0.430117	0.985553	0.847561	1
Soltu.DM.01G019980	0.244072	0.265426	-0.0292651	3.1512	3.17098	3.33942	0.545064	0.520181	0.93948	0.999855	0.937637	1
Soltu.DM.01G019990	0.254515	0.305251	-0.0507115	5.27871	5.30696	5.36047	0.223151	0.210477	0.835401	0.995077	0.843727	1
Soltu.DM.01G020010	-0.194445	-1.05254	-0.291537	5.79241	5.44733	5.43175	0.754028	0.0290103	0.64256	0.999855	0.715588	1
Soltu.DM.01G020020	0.444301	0.311258	-0.725262	2.24819	2.18441	2.44522	0.475625	0.648703	0.0866877	0.999855	0.958992	1
Soltu.DM.01G020030	-0.391146	-1.40015	-0.364984	5.40532	5.04178	4.98511	0.556767	0.0231454	0.613866	0.999855	0.710159	1
Soltu.DM.01G020050	0.101478	-0.0240727	0.0999143	4.46129	4.40145	4.43826	0.596992	0.921892	0.652967	0.999855	0.994381	1
Soltu.DM.01G020170	0.125954	0.166002	0.0774971	7.88376	7.91132	8.03164	0.638021	0.511113	0.760076	0.999855	0.935026	1
Soltu.DM.01G020260	-1.12598	-0.451357	0.205566	0.793375	1.02864	0.23621	0.133151	0.698968	0.793254	0.985553	0.966503	1
Soltu.DM.01G020280	0.318113	0.389435	-0.076794	6.36733	6.40933	6.58359	0.201075	0.131228	0.743559	0.987985	0.806695	1
Soltu.DM.01G020290	0.411747	-0.288649	-1.37395	3.06684	2.70063	2.50124	0.588222	0.705509	0.0915118	0.999855	0.966723	1
Soltu.DM.01G020300	1.3793	0.808841	-1.48155	6.42371	6.03116	6.32405	0.0319751	0.249518	0.0479432	0.855933	0.86239	1
Soltu.DM.01G020310	0.130528	0.0275821	-0.0436608	4.87194	4.82394	4.93709	0.584591	0.920581	0.859089	0.999855	0.994381	1
Soltu.DM.01G020330	0.0971893	-0.156445	0.148873	3.18306	3.05756	3.17287	0.820162	0.741667	0.74391	0.999855	0.970103	1
Soltu.DM.01G020340	-0.0515878	-0.016419	0.00500486	3.83683	3.85642	3.83573	0.860267	0.956249	0.985003	0.999855	0.995904	1
Soltu.DM.01G020350	-0.222705	-0.265666	0.113466	4.65215	4.63639	4.61318	0.340629	0.257581	0.654043	0.999855	0.86307	1
Soltu.DM.01G020370	-1.28051	-1.93229	0.0193661	2.38129	2.2114	1.50052	0.288206	0.060635	0.98706	0.999855	0.745005	1
Soltu.DM.01G020380	-0.181714	-0.431097	0.00470063	6.3956	6.2866	6.36476	0.367545	0.0927053	0.980627	0.999855	0.786967	1
Soltu.DM.01G020470	-0.093189	0.105581	0.296097	2.78156	2.8827	2.75229	0.824402	0.818417	0.5445	0.999855	0.982792	1
Soltu.DM.01G020480	0.127139	0.177079	-0.210421	5.42248	5.45119	5.589	0.528159	0.503644	0.357642	0.999855	0.933686	1
Soltu.DM.01G020490	0.365583	1.13835	-0.51908	0.926736	1.40431	1.61685	0.746632	0.126025	0.575904	0.999855	0.801985	1
Soltu.DM.01G020510	-0.350475	0.0349257	0.67327	1.56742	1.75256	1.82658	0.724995	0.958869	0.396102	0.999855	0.995904	1
Soltu.DM.01G020520	-0.530861	0.0533727	0.562093	2.27704	2.54538	2.60559	0.57742	0.950835	0.513373	0.999855	0.995904	1
Soltu.DM.01G020530	-0.175693	0.26788	0.747039	2.61705	2.83996	3.10026	0.833821	0.661978	0.329714	0.999855	0.960265	1
Soltu.DM.01G020580	0.0540272	0.571446	-0.0850829	2.92317	3.21027	3.18355	0.873055	0.0965109	0.807139	0.999855	0.786967	1
Soltu.DM.01G020600	-0.855048	-0.830317	2.34631	1.95591	1.96477	1.51875	0.421565	0.357287	0.0235364	0.999855	0.897823	1
Soltu.DM.01G020760	-0.735239	-1.42172	0.611959	5.55896	5.32781	5.37842	0.446218	0.0595496	0.543123	0.999855	0.745005	1
Soltu.DM.01G020840	-1.09726	-0.735606	0.507478	7.37127	7.50168	7.30253	0.0199467	0.135079	0.347528	0.801605	0.809468	1
Soltu.DM.01G020880	-0.265354	-0.212835	0.0843654	5.56496	5.5894	5.46255	0.280858	0.406359	0.769462	0.997272	0.912522	1
Soltu.DM.01G020890	-0.146906	-0.420215	-0.0112191	3.96652	3.84802	3.66048	0.605901	0.231504	0.974684	0.999855	0.850339	1
Soltu.DM.01G021180	0.278385	0.331157	-1.16561	-0.00255724	0.0251977	0.0376849	0.8318	0.79109	0.332566	0.999855	0.979071	1
Soltu.DM.01G021260	0.29865	0.292231	-0.137835	6.39329	6.39284	6.57135	0.331877	0.27301	0.624347	0.999855	0.872209	1
Soltu.DM.01G021450	1.52832	1.08999	-1.34751	6.5071	6.19298	6.56413	0.0278614	0.155113	0.0922356	0.833884	0.820363	1
Soltu.DM.01G021490	0.134295	0.130389	-0.0990212	4.92061	4.91624	4.85356	0.591043	0.647256	0.710245	0.999855	0.958992	1
Soltu.DM.01G021510	0.66037	0.76729	-0.11993	1.94289	2.00635	2.20147	0.418508	0.418345	0.892417	0.999855	0.913526	1
Soltu.DM.01G021550	0.404244	0.962749	0.346409	5.09842	5.44483	5.35676	0.0582437	0.00741731	0.14014	0.945522	0.670576	1
Soltu.DM.01G021570	0.0470185	0.633957	-0.122212	-0.152592	0.166125	-0.15131	0.972359	0.630908	0.92164	0.999877	0.956807	1
Soltu.DM.01G021580	0.0484251	0.161383	-0.443274	3.27456	3.32576	2.63578	0.926714	0.831803	0.526763	0.999855	0.984692	1
Soltu.DM.01G021590	0.0892158	0.205441	0.0327024	4.63055	4.69367	4.67748	0.733041	0.464407	0.90521	0.999855	0.92367	1
Soltu.DM.01G021660	0.336311	0.0636957	-0.440783	3.96464	3.82224	3.98306	0.311064	0.921345	0.472502	0.999855	0.994381	1
Soltu.DM.01G021690	0.434417	0.468897	-0.21808	6.11711	6.13848	6.32738	0.0902724	0.0415845	0.371256	0.972699	0.728507	1
Soltu.DM.01G021720	0.0652745	0.128653	-0.184268	5.65267	5.68765	5.48393	0.799383	0.564235	0.458875	0.999855	0.945942	1
Soltu.DM.01G021740	0.856468	-0.00296092	-1.26171	4.74143	4.25002	3.91875	0.282948	0.99652	0.203448	0.998624	1	1
Soltu.DM.01G021820	-0.566537	-0.797695	0.141272	2.40943	2.32505	2.16591	0.558136	0.387998	0.883055	0.999855	0.912324	1
Soltu.DM.01G021840	0.1939	0.238405	-0.076327	4.00335	4.02723	4.10015	0.4663	0.346185	0.753116	0.999855	0.896092	1
Soltu.DM.01G021850	-0.0386036	-0.306022	0.195967	7.61239	7.4877	7.47051	0.875943	0.174424	0.440117	0.999855	0.82647	1
Soltu.DM.01G021880	0.0528475	0.086877	0.70471	4.00881	4.03527	4.0963	0.872008	0.822671	0.0477898	0.999855	0.983127	1
Soltu.DM.01G021900	-0.83928	-1.31629	0.470762	2.74024	2.58163	2.00868	0.197209	0.0640019	0.582704	0.987985	0.7509	1
Soltu.DM.01G021910	-0.44502	-0.293642	0.236032	2.52504	2.58065	1.00164	0.761778	0.798891	0.870525	0.999855	0.980463	1
Soltu.DM.01G021920	0.0492591	0.421154	-0.143396	4.27493	4.48391	4.57945	0.930385	0.477313	0.637424	0.999855	0.927187	1
Soltu.DM.01G021970	0.733796	0.301737	-0.931855	5.53264	5.27718	5.43725	0.0626262	0.476792	0.026736	0.949437	0.927009	1
Soltu.DM.01G021980	-0.102973	0.0357135	0.584938	1.13782	1.20053	1.13681	0.896469	0.978757	0.584411	0.999855	0.998261	1
Soltu.DM.01G021990	0.452768	1.04922	0.753762	0.879355	1.25664	1.43216	0.557635	0.328982	0.331519	0.999855	0.889988	1
Soltu.DM.01G022000	1.15947	1.15895	-0.183803	3.21115	3.22033	3.51859	0.0324691	0.0760207	0.765276	0.858822	0.775505	1
Soltu.DM.01G022010	0.72244	0.152658	-0.510277	1.34903	1.02342	1.38977	0.360702	0.850258	0.511978	0.999855	0.986149	1
Soltu.DM.01G022030	-0.0259527	-0.0583514	0.00208762	5.07579	5.06564	5.20432	0.945212	0.842095	0.994818	0.999877	0.986149	1
Soltu.DM.01G022040	0.253097	0.223098	-0.0451151	3.67079	3.65763	3.80499	0.408622	0.477276	0.890167	0.999855	0.927187	1
Soltu.DM.01G022050	0.300347	0.256956	0.157945	3.62904	3.60961	3.6612	0.361979	0.367505	0.616916	0.999855	0.903763	1
Soltu.DM.01G022060		1.09819	-0.850733		0.375779	-0.310546		0.2549	0.480318		0.862552	1
Soltu.DM.01G022080	0.137594	0.213222	0.139773	6.78865	6.83409	6.9546	0.579309	0.3511	0.568158	0.999855	0.897691	1
Soltu.DM.01G022090	0.213414	-0.204104	-0.980558	0.0636056	-0.134844	-0.4946	0.809384	0.831375	0.397656	0.999855	0.984692	1
Soltu.DM.01G022100	-0.287611	0.417073	0.169279	3.82906	4.19196	3.97206	0.32197	0.121049	0.612771	0.999855	0.795928	1
Soltu.DM.01G022170	0.0486092	0.0470291	-0.227574	3.37859	3.37823	3.34158	0.900699	0.902987	0.607452	0.999855	0.993205	1
Soltu.DM.01G022180	0.545104	1.05307	-0.156762	2.82875	3.1505	3.22218	0.356906	0.0687826	0.710489	0.999855	0.763542	1
Soltu.DM.01G022190	-0.0710011	0.0311733	0.178452	2.50849	2.55836	2.47121	0.86863	0.94723	0.695015	0.999855	0.995666	1
Soltu.DM.01G022200	-0.11117	-1.04872	-0.459576	8.44866	8.06584	8.1179	0.834462	0.0185264	0.400141	0.999855	0.710159	1
Soltu.DM.01G022270	0.0103954	0.557525	-0.129359	2.96956	3.28479	3.38547	0.992575	0.566177	0.90115	0.999877	0.946613	1
Soltu.DM.01G022280	-0.0686809	-0.607172	-0.0294368	4.38291	4.14554	4.20175	0.825673	0.0741494	0.930363	0.999855	0.770923	1
Soltu.DM.01G022290	0.440903	0.419036	-0.137144	8.07141	8.06258	8.31692	0.0850617	0.0570815	0.584604	0.971932	0.742849	1
Soltu.DM.01G022300	-0.0207251	-0.313233	-0.0258437	6.12678	5.98935	6.03518	0.932161	0.159789	0.915226	0.999855	0.821076	1
Soltu.DM.01G022310	-0.23901	-0.400173	-0.0570339	3.17029	3.09945	3.08273	0.393985	0.229677	0.867374	0.999855	0.849462	1
Soltu.DM.01G022350	-0.098014	-0.422468	0.00487863	4.91284	4.76457	4.77718	0.711854	0.101811	0.986971	0.999855	0.788715	1
Soltu.DM.01G022360	-0.230342	-0.0466125	0.259041	4.49553	4.58988	4.64137	0.393218	0.863992	0.328388	0.999855	0.989445	1
Soltu.DM.01G022370	0.0910294	0.209889	0.119436	1.97046	2.03629	2.13039	0.76809	0.551118	0.73868	0.999855	0.943379	1
Soltu.DM.01G022380	0.0963504	0.122095	-0.0444292	6.37348	6.38737	6.38506	0.64878	0.55641	0.846495	0.999855	0.944327	1
Soltu.DM.01G022390	-0.666038	-1.11468	0.683378	3.20571	3.04529	2.27897	0.492258	0.365693	0.629165	0.999855	0.903368	1
Soltu.DM.01G022410	0.0901935	-0.343878	-0.0353179	1.68026	1.48471	1.6422	0.912205	0.702633	0.96747	0.999855	0.966723	1
Soltu.DM.01G022430	0.990281	0.703926	-0.474226	0.940267	0.760975	1.11381	0.234033	0.415229	0.413593	0.995827	0.912708	1
Soltu.DM.01G022450	0.0945985	0.216959	-0.17269	6.23336	6.29954	6.3498	0.62792	0.361048	0.414293	0.999855	0.901196	1
Soltu.DM.01G022460	0.706354	0.672729	-0.305242	5.55822	5.54349	5.80749	0.0431691	0.0317662	0.381584	0.913741	0.723791	1
Soltu.DM.01G022490	1.64008		0.384815	-0.116119		0.398444	0.0822334		0.720203	0.971932		1
Soltu.DM.01G022500	0.0454832	-0.0736851	-0.117013	4.50653	4.44866	4.37113	0.859567	0.781442	0.647792	0.999855	0.97772	1
Soltu.DM.01G022510	0.210367	0.0715408	-0.0548358	4.83194	4.76295	4.80863	0.330191	0.731665	0.809775	0.999855	0.969606	1
Soltu.DM.01G022520	0.242965	0.332029	-0.190698	5.79963	5.8527	5.9906	0.249428	0.134756	0.428819	0.995827	0.808985	1
Soltu.DM.01G022530	0.38578	-0.0450341	-0.462829	4.53681	4.30592	4.22306	0.372323	0.884886	0.2499	0.999855	0.989772	1
Soltu.DM.01G022540	-0.26032	-0.301533	-0.163474	4.0501	4.02417	3.5996	0.573141	0.518277	0.7258	0.999855	0.937235	1
Soltu.DM.01G022550	-0.408391	-0.972629	0.0930394	5.24472	5.02293	4.9152	0.44271	0.0415108	0.87989	0.999855	0.728507	1
Soltu.DM.01G022570	0.196219	0.404067	0.332856	9.3263	9.45128	9.64068	0.583766	0.255456	0.248755	0.999855	0.862552	1
Soltu.DM.01G022580	0.00221294	-0.0526421	-0.0238999	5.90538	5.87955	5.91116	0.991923	0.80357	0.917976	0.999877	0.980959	1
Soltu.DM.01G022590	0.0402985	0.157998	-4.19e-05	1.67521	1.73504	1.48708	0.966513	0.837683	1	0.999877	0.985469	1
Soltu.DM.01G022600	-0.036187	-0.0528783	0.13034	5.47739	5.47235	5.50737	0.856465	0.792401	0.577584	0.999855	0.979287	1
Soltu.DM.01G022630	-0.683809	-0.70249	0.218084	4.74251	4.73454	4.55743	0.0319713	0.0173703	0.603606	0.855933	0.710159	1
Soltu.DM.01G022640	-0.571375	-1.03601	-0.122367	7.70957	7.53394	7.16498	0.262532	0.0246256	0.816861	0.995827	0.710159	1
Soltu.DM.01G022650	-0.327283	-0.15248	0.137255	8.4082	8.48668	8.19569	0.239982	0.558843	0.60773	0.995827	0.944359	1
Soltu.DM.01G022660	0.044151	0.475401	-0.0996518	4.09196	4.33477	4.44626	0.899179	0.219819	0.761042	0.999855	0.847561	1
Soltu.DM.01G022690	0.0617575	0.365541	-0.356145	6.36301	6.52979	6.6209	0.813891	0.229012	0.270186	0.999855	0.848424	1
Soltu.DM.01G022780	-0.0919936	-0.450663	0.0110533	0.586629	0.434349	0.497925	0.920751	0.648924	0.99691	0.999855	0.958992	1
Soltu.DM.01G022790	-0.972474	-1.77178	-0.154608	1.62178	1.38953	-0.122086	0.343786	0.180845	0.917414	0.999855	0.831565	1
Soltu.DM.01G022800	0.519989	0.524819	-0.208702	4.56798	4.5752	4.75038	0.0293891	0.0464689	0.389624	0.850097	0.73537	1
Soltu.DM.01G022810	0.662554	-0.0277136	-0.45114	2.45188	2.06872	2.23392	0.162377	0.96937	0.49931	0.985553	0.996248	1
Soltu.DM.01G022840	1.00159	-0.604044	-0.749611	2.89331	2.04719	2.01484	0.48891	0.622943	0.623669	0.999855	0.95472	1
Soltu.DM.01G022910	-0.141549	-0.636302	0.187174	4.07701	3.86335	3.89565	0.772384	0.146015	0.768124	0.999855	0.817657	1
Soltu.DM.01G022920	-0.166484	-0.490132	-0.203034	5.29661	5.14687	4.74201	0.76714	0.424441	0.740756	0.999855	0.915157	1
Soltu.DM.01G022930	-0.768231	-0.725414	0.591974	1.46045	1.46433	0.671615	0.428424	0.627463	0.711448	0.999855	0.955509	1
Soltu.DM.01G022940	0.104673	-0.155075	-0.223579	6.27658	6.14799	6.15214	0.667106	0.585814	0.434691	0.999855	0.949511	1
Soltu.DM.01G022960	1.51031	1.5739	-0.426362	1.47583	1.5292	2.15968	0.0925046	0.0401672	0.598701	0.972699	0.728507	1
Soltu.DM.01G023030	0.126853	-0.371646	-1.60615	0.0126487	-0.21366	-0.184722	0.909614	0.727226	0.124963	0.999855	0.969606	1
Soltu.DM.01G023040	-0.0791061	-0.138189	0.320828	4.62939	4.60799	4.62295	0.802202	0.660943	0.204424	0.999855	0.960106	1
Soltu.DM.01G023050	-0.192327	-1.09036	0.308436	3.4755	3.12256	2.49549	0.879849	0.142982	0.79547	0.999855	0.817657	1
Soltu.DM.01G023060	-0.205505	0.232482	0.22465	1.2315	1.45369	1.34916	0.770482	0.730287	0.723856	0.999855	0.969606	1
Soltu.DM.01G023140	-0.165228	0.0058259	-0.0747105	3.9597	4.04357	3.89157	0.58081	0.98067	0.800555	0.999855	0.998327	1
Soltu.DM.01G023170	0.87815	0.981337	-0.554734	2.92166	2.99379	3.20214	0.112306	0.0861184	0.155784	0.985553	0.785833	1
Soltu.DM.01G023200	-1.41915	-0.787629	0.055677	2.6897	2.88777	2.41708	0.181253	0.406122	0.960825	0.985853	0.912522	1
Soltu.DM.01G023210	0.112395	0.348805	0.308085	0.925876	1.04523	1.06243	0.886475	0.688189	0.772247	0.999855	0.965143	1
Soltu.DM.01G023220	0.18378	0.14327	-0.145274	3.52119	3.49926	3.51582	0.55315	0.64397	0.635075	0.999855	0.958747	1
Soltu.DM.01G023240	-0.214724	-0.15772	0.00624496	3.15886	3.18839	3.09835	0.582116	0.703538	0.988866	0.999855	0.966723	1
Soltu.DM.01G023290	0.192444	-0.030732	-0.488744	4.66131	4.54705	4.58487	0.507663	0.918158	0.110846	0.999855	0.994381	1
Soltu.DM.01G023300	-0.136519	0.252357	-0.038317	7.13965	7.33801	7.32806	0.566056	0.489249	0.909716	0.999855	0.93081	1
Soltu.DM.01G023310	0.504933	0.640728	-0.0769285	5.21819	5.30758	5.51466	0.140176	0.0935943	0.824393	0.985553	0.786967	1
Soltu.DM.01G023320	0.318652	0.234215	-0.265453	6.57914	6.53688	6.80934	0.2232	0.403613	0.271141	0.995077	0.912475	1
Soltu.DM.01G023330	-0.422453	-1.27619	-0.621162	2.73328	2.43172	1.1606	0.780075	0.250756	0.662604	0.999855	0.862419	1
Soltu.DM.01G023350	-0.219264	-0.21986	0.283307	3.89034	3.89291	3.94884	0.559453	0.547397	0.433319	0.999855	0.942677	1
Soltu.DM.01G023360	-0.364537	-0.787526	0.803325	1.45662	1.29693	1.14432	0.734598	0.40746	0.561707	0.999855	0.912543	1
Soltu.DM.01G023390	-0.0388075	-0.137796	0.0372485	3.10028	3.03941	1.90426	0.973656	0.919506	0.98147	0.999877	0.994381	1
Soltu.DM.01G023400	0.212197	-0.0160221	-0.216432	3.50276	3.37958	3.25679	0.650491	0.974714	0.650712	0.999855	0.997253	1
Soltu.DM.01G023410	-2.23268	-0.886861	1.17935	2.94337	3.28106	2.45099	0.026438	0.512081	0.291645	0.824567	0.935079	1
Soltu.DM.01G023430	-0.83271	-0.342551	0.0869927	3.541	3.72863	3.42728	0.355697	0.478475	0.922814	0.999855	0.928121	1
Soltu.DM.01G023450	-0.20111	-0.020841	0.220459	5.67299	5.76278	5.66423	0.344737	0.920481	0.352637	0.999855	0.994381	1
Soltu.DM.01G023460	0.157992	-0.138356	-0.143238	5.37608	5.22997	5.22343	0.460652	0.581531	0.57799	0.999855	0.949122	1
Soltu.DM.01G023480	0.197675	0.171056	0.185721	4.1956	4.18771	4.43178	0.524549	0.635215	0.495217	0.999855	0.957041	1
Soltu.DM.01G023490	0.36742	0.339698	-0.450716	8.25765	8.24758	8.39693	0.317699	0.323072	0.199827	0.999855	0.887038	1
Soltu.DM.01G023510	-0.0112483	-0.526898	-0.00941356	5.6478	5.40765	5.59585	0.986976	0.389742	0.990312	0.999877	0.912324	1
Soltu.DM.01G023520	0.659745	0.706049	-0.526477	7.62305	7.65707	8.01649	0.0717543	0.028499	0.103863	0.96782	0.715588	1
Soltu.DM.01G023540	0.226433	-0.0282297	-0.916968	1.74852	1.62712	1.75887	0.76951	0.972765	0.2095	0.999855	0.99713	1
Soltu.DM.01G023550	0.121874	0.0355043	0.322845	0.383784	0.353582	0.656919	0.889565	0.961955	0.617878	0.999855	0.995904	1
Soltu.DM.01G023560	-0.059008	0.154032	0.137117	5.57676	5.69066	5.71742	0.770112	0.480042	0.487717	0.999855	0.9283	1
Soltu.DM.01G023570	0.179677	0.124096	0.461094	2.30272	2.27328	2.29412	0.614652	0.77728	0.289187	0.999855	0.976921	1
Soltu.DM.01G023600	0.845441	0.35008	-0.61112	2.92162	2.62861	3.31101	0.13984	0.674843	0.397305	0.985553	0.963672	1
Soltu.DM.01G023610	0.860587	0.748746	0.0244254	4.50177	4.4343	4.64171	0.000341605	0.00897931	0.938286	0.159069	0.670576	1
Soltu.DM.01G023640	-0.0369911	0.180711	0.109967	1.78988	1.90144	1.87422	0.93015	0.706041	0.793419	0.999855	0.966723	1
Soltu.DM.01G023650	0.144139	0.376256	0.0107475	3.0144	3.14143	3.10478	0.583712	0.254796	0.978927	0.999855	0.862552	1
Soltu.DM.01G023660	-0.00796366	-0.706373	-0.321218	1.77	1.46626	1.46238	0.993521	0.449308	0.683821	0.999877	0.921203	1
Soltu.DM.01G023710	0.00817864	0.181034	0.128514	4.60784	4.69815	4.69943	0.971737	0.421104	0.51814	0.999877	0.914185	1
Soltu.DM.01G023720	0.534309	0.345764	-0.259051	4.83053	4.72769	4.97718	0.0253153	0.214628	0.292559	0.824567	0.844898	1
Soltu.DM.01G023730	0.143629	0.307323	-0.0303255	8.27088	8.36224	8.4434	0.564617	0.166448	0.900304	0.999855	0.826213	1
Soltu.DM.01G023750	0.274287	0.457936	-0.349585	2.65648	2.76037	2.80403	0.491676	0.221193	0.312815	0.999855	0.847561	1
Soltu.DM.01G023760	-0.363378	-0.291985	0.0405358	4.08784	4.12328	3.89701	0.155275	0.222866	0.88342	0.985553	0.847561	1
Soltu.DM.01G023770	0.292202	-0.228171	-0.372302	3.06118	2.7928	2.3911	0.609794	0.689727	0.485671	0.999855	0.965143	1
Soltu.DM.01G023790	-0.191522	0.0579103	-0.0253567	5.12159	5.24989	5.1286	0.403831	0.820297	0.916115	0.999855	0.982792	1
Soltu.DM.01G023810	0.0713094	0.184552	0.0548298	5.68982	5.75163	5.70024	0.760982	0.424212	0.815368	0.999855	0.915007	1
Soltu.DM.01G023820	0.230104	0.310832	0.0383259	6.61133	6.65643	6.71981	0.324288	0.233643	0.890033	0.999855	0.850339	1
Soltu.DM.01G023840	0.848484	0.433501	0.480841	3.79844	3.54087	4.2392	0.470783	0.589607	0.678124	0.999855	0.949755	1
Soltu.DM.01G023850	-0.326433	-0.133933	0.953124	3.54295	3.6313	3.88612	0.437251	0.763659	0.0298318	0.999855	0.974553	1
Soltu.DM.01G023870	0.327785	0.0446866	-0.425394	4.48412	4.33421	4.56013	0.249878	0.90405	0.089653	0.995827	0.993403	1
Soltu.DM.01G023880	-0.179238	-0.154893	-0.134983	2.56036	2.57354	2.54885	0.564559	0.647473	0.707092	0.999855	0.958992	1
Soltu.DM.01G023890	-0.0274476	-0.281033	0.411691	3.02318	2.91016	2.68891	0.938866	0.446958	0.270468	0.999873	0.921203	1
Soltu.DM.01G023900	0.570052	0.651844	0.620468	4.66708	4.72026	4.96925	0.108485	0.0303344	0.101457	0.985553	0.717433	1
Soltu.DM.01G023910	-0.23284	-0.375973	-0.0615192	5.15359	5.08608	4.88039	0.498318	0.348305	0.866233	0.999855	0.896812	1
Soltu.DM.01G023930	0.0477107	0.192492	0.0263933	3.914	3.9889	3.94325	0.868133	0.525999	0.929141	0.999855	0.938784	1
Soltu.DM.01G023940	-0.333644	-1.28935	0.564775	-0.0710072	-0.397744	-0.660693	0.632146	0.167693	0.555493	0.999855	0.826444	1
Soltu.DM.01G023950	-0.412185	-0.572709	-0.15476	5.03778	4.97407	4.54989	0.170548	0.148683	0.675852	0.985553	0.8187	1
Soltu.DM.01G023970	-0.0470158	-0.144771	0.199964	5.35033	5.3059	5.23641	0.812963	0.457578	0.319064	0.999855	0.922862	1
Soltu.DM.01G023990	0.428642	0.624489	-0.264763	2.92829	3.05019	3.27871	0.335475	0.124641	0.517967	0.999855	0.800411	1
Soltu.DM.01G024010	0.0884203	0.45218	0.0268051	5.74187	5.94764	6.12313	0.791096	0.201448	0.926224	0.999855	0.840747	1
Soltu.DM.01G024020	-0.740468	-0.506812	-0.44323	5.6986	5.78964	5.19055	0.0503218	0.332085	0.356255	0.92729	0.890665	1
Soltu.DM.01G024060	0.0803628	0.230443	0.0791382	2.87946	2.9598	3.08546	0.799254	0.573959	0.833637	0.999855	0.947482	1
Soltu.DM.01G024080	0.982276	1.21893	0.553877	5.35966	5.533	5.96164	0.0356804	0.0152782	0.248392	0.87891	0.710159	1
Soltu.DM.01G024100	-0.262505	-0.643274	0.252054	4.68481	4.51787	4.6719	0.70432	0.368846	0.730538	0.999855	0.90409	1
Soltu.DM.01G024170	0.0424059	0.172929	-0.0410139	1.28156	1.34893	1.11761	0.956584	0.813117	0.956084	0.999877	0.982284	1
Soltu.DM.01G024300	0.307806	0.139419	-0.245982	9.61553	9.52669	9.45278	0.22508	0.625705	0.383782	0.995532	0.95511	1
Soltu.DM.01G024330	0.599591	0.381323	0.087411	6.14546	6.02534	6.47955	0.143468	0.191347	0.817578	0.985553	0.836827	1
Soltu.DM.01G024340	0.496395	0.432441	0.307249	7.04832	7.01775	7.44756	0.163216	0.120847	0.339397	0.985553	0.795928	1
Soltu.DM.01G024350	0.421798	0.0242806	-0.31213	4.26003	4.04994	4.33133	0.302042	0.930817	0.435875	0.999855	0.994381	1
Soltu.DM.01G024370	-0.154372	-1.58684	-0.417496	2.32202	1.81056	1.67166	0.880151	0.123547	0.690552	0.999855	0.798936	1
Soltu.DM.01G024380	-0.0059851	0.157986	-0.262304	5.59275	5.67755	5.56039	0.976318	0.456596	0.170821	0.999877	0.922862	1
Soltu.DM.01G024400	-0.690275	-0.693837	0.622934	4.51743	4.51723	4.269	0.0170144	0.0316636	0.040999	0.786174	0.723791	1
Soltu.DM.01G024420	-0.0791913	-0.194555	-0.13755	4.33792	4.28233	4.3786	0.838835	0.654758	0.754511	0.999855	0.959406	1
Soltu.DM.01G024430	0.551556	-0.0696758	0.0880594	2.65774	2.32643	2.80881	0.150776	0.859288	0.844096	0.985553	0.988746	1
Soltu.DM.01G024440	1.10449	-0.450517	0.0554074	1.56097	0.728009	1.45939	0.196926	0.694353	0.962258	0.987985	0.965722	1
Soltu.DM.01G024450	-0.383164	-0.63568	0.344553	5.0288	4.92009	4.48758	0.334095	0.167862	0.40836	0.999855	0.826444	1
Soltu.DM.01G024460	0.78958	0.712882	-0.617459	1.14969	1.09946	0.948892	0.244499	0.315456	0.418857	0.995827	0.884546	1
Soltu.DM.01G024470	-0.267142	-0.109098	0.41353	4.61352	4.68993	4.63714	0.157862	0.61987	0.0350649	0.985553	0.954244	1
Soltu.DM.01G024480	-0.686129	-0.738675	0.654976	2.92059	2.8884	1.71999	0.546032	0.575847	0.672571	0.999855	0.948059	1
Soltu.DM.01G024490			-0.129629			0.300533			0.932768			1
Soltu.DM.01G024500	-0.0199757	0.327169	0.136252	5.11438	5.30221	5.31229	0.935569	0.207136	0.571519	0.999855	0.842494	1
Soltu.DM.01G024510	0.040746	0.0164128	-0.00537288	6.17594	6.16745	6.19763	0.834986	0.945416	0.982843	0.999855	0.9953	1
Soltu.DM.01G024520	0.578105	0.50371	-0.273199	2.99315	2.94915	3.07382	0.154628	0.456993	0.650054	0.985553	0.922862	1
Soltu.DM.01G024540	-0.0597774	-0.0807196	0.141456	4.61941	4.61446	4.75813	0.83208	0.773426	0.614477	0.999855	0.97632	1
Soltu.DM.01G024550	0.218389	-0.116335	-0.22021	5.39268	5.22048	5.27398	0.298703	0.629063	0.309001	0.999855	0.95661	1
Soltu.DM.01G024570	-0.0282051	-0.587525	-0.596835	1.59273	1.34014	1.27555	0.983075	0.650089	0.705667	0.999877	0.958992	1
Soltu.DM.01G024580	-0.240994	-0.347244	-0.617758	1.50952	1.46085	0.952709	0.80862	0.783205	0.653966	0.999855	0.97772	1
Soltu.DM.01G024590	-0.220425	-0.255289	0.0778887	5.0755	5.05943	5.02482	0.355075	0.313927	0.72708	0.999855	0.883931	1
Soltu.DM.01G024650	0.719154	0.503684	-0.32226	3.2075	3.08178	3.37203	0.043749	0.151017	0.345462	0.913741	0.8187	1
Soltu.DM.01G024660	0.0179804	0.227161	0.171548	3.94111	4.04983	4.0025	0.955218	0.479339	0.594368	0.999877	0.928121	1
Soltu.DM.01G024680	-0.249838	0.0399232	-0.266567	5.12171	5.25699	4.27446	0.583923	0.949452	0.538199	0.999855	0.995904	1
Soltu.DM.01G024690	-0.270398	-0.672607	-0.147184	3.91878	3.74612	3.7546	0.666341	0.311699	0.837703	0.999855	0.883931	1
Soltu.DM.01G024700	0.162047	-0.028254	-0.18293	6.89095	6.79165	6.71511	0.559831	0.925762	0.527008	0.999855	0.994381	1
Soltu.DM.01G024720	-0.121524	-0.21766	0.0634401	3.34542	3.30041	2.9762	0.797876	0.6424	0.893929	0.999855	0.958283	1
Soltu.DM.01G024750	-0.271564	-0.733935	0.226284	3.42311	3.22655	3.38593	0.787657	0.372135	0.79395	0.999855	0.905835	1
Soltu.DM.01G024760	0.0165915	0.111281	0.0342517	7.81414	7.86559	7.86786	0.936056	0.57025	0.878058	0.999855	0.946843	1
Soltu.DM.01G024770	0.0306122	-0.127369	0.479376	3.39709	3.31325	3.50823	0.962311	0.835032	0.466754	0.999877	0.985079	1
Soltu.DM.01G024780	0.467698	0.130316	-0.56856	3.46562	3.28116	3.28736	0.446409	0.832462	0.214265	0.999855	0.984881	1
Soltu.DM.01G024790	-0.109796	0.200591	-0.21791	5.39683	5.56106	5.5074	0.631184	0.490712	0.400461	0.999855	0.931329	1
Soltu.DM.01G024800	-0.837804	0.0967992	0.258721	1.5443	1.94979	1.56688	0.290405	0.873379	0.811599	0.999855	0.989445	1
Soltu.DM.01G024810	-0.469393	-1.29294	0.444675	3.54058	3.24155	2.21129	0.629121	0.159453	0.702767	0.999855	0.821076	1
Soltu.DM.01G024820	-0.47329	-0.827651	0.0879489	2.32419	2.18781	1.81851	0.418044	0.296184	0.917526	0.999855	0.878271	1
Soltu.DM.01G024850	-0.179481	-0.0927217	0.133585	5.33002	5.37214	5.40122	0.478949	0.688215	0.621204	0.999855	0.965143	1
Soltu.DM.01G024880	0.201646	-0.000526185	0.0472104	6.12924	6.03078	6.14377	0.35676	0.998625	0.821187	0.999855	1	1
Soltu.DM.01G024890	0.015884	-0.0552224	-0.497992	3.60834	3.58224	3.65183	0.963332	0.917523	0.274101	0.999877	0.994381	1
Soltu.DM.01G024900	-0.0571334	0.0977457	0.123741	6.73291	6.81271	6.92351	0.798624	0.724416	0.630943	0.999855	0.969606	1
Soltu.DM.01G024910	-0.933806	-1.68427	0.127734	4.8792	4.65486	4.22408	0.388967	0.0807021	0.908858	0.999855	0.77981	1
Soltu.DM.01G024920	-0.6505	-1.70168	-0.299782	6.11415	5.78088	5.39778	0.41032	0.0306247	0.718291	0.999855	0.718761	1
Soltu.DM.01G024930	0.0919275	-0.0112218	-0.134259	4.26243	4.21104	4.07088	0.776312	0.969349	0.738923	0.999855	0.996248	1
Soltu.DM.01G024940	0.863979	0.830807	-0.27943	6.77976	6.76734	7.169	0.0455919	0.0192619	0.472126	0.913741	0.710159	1
Soltu.DM.01G024950			-0.522931			-0.472629			0.576672			1
Soltu.DM.01G024980	0.0405574	0.173221	-0.0643628	4.68623	4.76269	4.78045	0.885283	0.556092	0.809673	0.999855	0.944327	1
Soltu.DM.01G024990	0.439137	0.739136	-0.130047	6.52093	6.70781	6.95179	0.184222	0.0303566	0.648729	0.986286	0.717433	1
Soltu.DM.01G025000	0.882246	0.783401	0.165798	2.62401	2.5744	3.14525	0.195634	0.236197	0.682032	0.987985	0.850721	1
Soltu.DM.01G025010	-0.0510801	-0.336585	-0.123922	5.85191	5.71867	5.66064	0.818082	0.151352	0.572418	0.999855	0.8187	1
Soltu.DM.01G025020	0.00411189	0.0103886	0.0772219	5.5618	5.57019	5.65569	0.9864	0.966291	0.714229	0.999877	0.995904	1
Soltu.DM.01G025030	0.182715	0.00511722	-0.246931	2.65504	2.5716	2.67301	0.666303	0.994274	0.664919	0.999855	1	1
Soltu.DM.01G025040	0.156394	0.0416997	0.0728479	2.12446	2.06446	2.33634	0.73099	0.935163	0.863608	0.999855	0.994954	1
Soltu.DM.01G025050	0.438888	0.20031	-0.22851	3.10892	2.98263	3.21416	0.422226	0.749863	0.579031	0.999855	0.971213	1
Soltu.DM.01G025070	0.29077	-0.128153	0.319445	3.08008	2.86955	3.06488	0.403178	0.748642	0.370558	0.999855	0.971149	1
Soltu.DM.01G025080	-0.483084	-1.65416	-0.249983	4.32278	3.93848	3.95981	0.590694	0.0265644	0.76007	0.999855	0.715263	1
Soltu.DM.01G025090	-0.208221	1.62693	0.463218	0.0841611	1.18235	0.859207	0.849267	0.241891	0.613853	0.999855	0.854689	1
Soltu.DM.01G025110	-0.220053	-0.691898	0.204493	6.25834	6.05966	5.91298	0.668193	0.197607	0.724843	0.999855	0.83912	1
Soltu.DM.01G025120	0.1412	0.238071	-0.0911429	8.51542	8.57345	8.7627	0.565949	0.4048	0.711634	0.999855	0.912475	1
Soltu.DM.01G025130	-0.95724	-0.98802	0.713032	0.0114428	-0.00617585	0.217026	0.468919	0.411031	0.613521	0.999855	0.912708	1
Soltu.DM.01G025140	0.163704	0.170148	-0.130211	6.37425	6.38267	6.45858	0.447482	0.491852	0.577993	0.999855	0.93199	1
Soltu.DM.01G025150	-0.158265	-0.364879	-0.216974	4.12432	4.02889	3.78974	0.579829	0.221585	0.499657	0.999855	0.847561	1
Soltu.DM.01G025160	0.376526	0.436938	0.0996771	5.55838	5.59384	5.75021	0.140746	0.0786975	0.685349	0.985553	0.776602	1
Soltu.DM.01G025210	0.504994	0.39067	-0.419742	3.22245	3.15565	2.96547	0.227508	0.37933	0.347519	0.995532	0.908136	1
Soltu.DM.01G025230	0.976911	0.12609	-1.44963	6.2746	5.76581	5.91674	0.0620371	0.793827	0.00363638	0.948221	0.9793	1
Soltu.DM.01G025310	0.481882	-0.829564	0.596159	-0.0403051	-0.609902	-0.272269	0.639698	0.490806	0.647576	0.999855	0.931329	1
Soltu.DM.01G025330	0.32919	0.220941	-0.215261	4.47014	4.40985	4.49805	0.248867	0.425349	0.446902	0.995827	0.915668	1
Soltu.DM.01G025360	0.222938	0.138673	0.0315486	4.46014	4.41606	4.43502	0.37165	0.612299	0.903497	0.999855	0.952713	1
Soltu.DM.01G025380	-0.424282	-0.511912	0.111877	8.69257	8.65699	8.47886	0.155519	0.097201	0.712813	0.985553	0.786967	1
Soltu.DM.01G025390	0.152892	0.233937	-0.345525	3.58479	3.63065	3.6483	0.546987	0.403381	0.205988	0.999855	0.912475	1
Soltu.DM.01G025400	0.367766	0.244677	-0.0738254	4.75335	4.68745	4.81162	0.102717	0.367222	0.791006	0.976438	0.903763	1
Soltu.DM.01G025420	0.104318	0.140788	9.51e-05	4.32674	4.35257	4.39251	0.714292	0.634031	0.999995	0.999855	0.957041	1
Soltu.DM.01G025430	-0.459518	-0.942517	0.442327	5.33387	5.14846	5.27187	0.216083	0.0435767	0.352126	0.992853	0.728507	1
Soltu.DM.01G025440	0.0362768	0.151171	-0.000477234	8.02023	8.08323	8.11912	0.846169	0.443272	0.998098	0.999855	0.920487	1
Soltu.DM.01G025490	0.270839	-1.10282	-0.723343	3.00213	2.42212	1.96333	0.748258	0.179733	0.470967	0.999855	0.83121	1
Soltu.DM.01G025510	0.442046	0.284325	-0.125816	4.31347	4.22753	4.47485	0.192146	0.312747	0.7152	0.987985	0.883931	1
Soltu.DM.01G025520	0.856884	0.323485	-0.0651857	3.17683	2.86158	3.2383	0.274236	0.68334	0.867291	0.995827	0.964594	1
Soltu.DM.01G025530	0.436432	0.614974	-0.0282584	5.6368	5.74452	5.7703	0.139777	0.0295358	0.932966	0.985553	0.715588	1
Soltu.DM.01G025540	0.168903	0.28124	0.0989033	6.21104	6.27495	6.31753	0.460678	0.164714	0.670378	0.999855	0.82589	1
Soltu.DM.01G025550	0.445954	0.71592	0.131092	5.20641	5.37502	5.48249	0.251687	0.0473938	0.734801	0.995827	0.736678	1
Soltu.DM.01G025560	0.264328	-0.176868	0.00739522	3.36693	3.14885	3.20093	0.529865	0.673652	0.990317	0.999855	0.963648	1
Soltu.DM.01G025570	0.436256	-0.523209	-0.476129	4.38843	3.90427	3.00718	0.629169	0.613017	0.678061	0.999855	0.952713	1
Soltu.DM.01G025590	0.112221	0.406443	0.228922	5.8244	5.9867	6.057	0.665429	0.129434	0.40196	0.999855	0.806695	1
Soltu.DM.01G025610	0.421041	0.10346	0.010697	3.76674	3.59843	3.83205	0.245375	0.785948	0.969438	0.995827	0.97774	1
Soltu.DM.01G025690	-0.361544	-0.151775	-0.090371	3.46699	3.56817	3.34239	0.298709	0.662919	0.796894	0.999855	0.960265	1
Soltu.DM.01G025700	0.341038	0.0597166	-0.281168	6.36217	6.21805	6.56065	0.226434	0.839219	0.32041	0.995532	0.985469	1
Soltu.DM.01G025710	-0.110436	0.0964174	-0.28184	3.53104	3.63729	3.49639	0.728857	0.751	0.36677	0.999855	0.971692	1
Soltu.DM.01G025720	0.336865	0.0883457	0.272961	4.00014	3.87982	4.05425	0.598904	0.900612	0.640503	0.999855	0.992895	1
Soltu.DM.01G025750	-0.792914	-0.574189	0.521585	1.24451	1.31998	0.828654	0.252345	0.296166	0.438948	0.995827	0.878271	1
Soltu.DM.01G025780	-0.0583889	-0.225097	0.0128944	8.82846	8.74957	8.68821	0.787185	0.338699	0.954306	0.999855	0.89366	1
Soltu.DM.01G025790	1.11363	1.49769	-2.07325	1.95299	2.21	2.04639	0.391499	0.290184	0.187101	0.999855	0.87612	1
Soltu.DM.01G025800	-0.280469	-0.118638	-0.511723	3.17614	3.24221	3.03304	0.809631	0.921764	0.696059	0.999855	0.994381	1
Soltu.DM.01G025820	-0.0257222	-0.217777	0.131535	1.90375	1.81735	1.93029	0.961803	0.776476	0.830881	0.999877	0.97687	1
Soltu.DM.01G025830	0.372054	0.40613	-0.498457	3.00857	3.03538	3.13384	0.369167	0.271152	0.205725	0.999855	0.872209	1
Soltu.DM.01G025840	0.109935	0.0636351	-0.105082	6.70887	6.69174	6.81718	0.681599	0.812096	0.658009	0.999855	0.982142	1
Soltu.DM.01G025860	-0.0775216	-0.0150337	0.376429	3.43398	3.46972	3.51582	0.803459	0.961516	0.186268	0.999855	0.995904	1
Soltu.DM.01G025870	0.296349	0.731921	-0.0966338	7.8818	8.1472	8.32907	0.4654	0.0544454	0.766012	0.999855	0.742849	1
Soltu.DM.01G025880	-0.163989	-0.194548	0.26161	4.60416	4.59122	4.56026	0.44672	0.417066	0.253105	0.999855	0.913128	1
Soltu.DM.01G025900	0.249854	-0.304396	-0.986983	-0.363669	-0.626326	-0.547322	0.729678	0.753861	0.340919	0.999855	0.973033	1
Soltu.DM.01G025920	0.763463	0.980463	-0.261416	7.4036	7.55293	7.96818	0.0417236	0.0141475	0.414236	0.911297	0.710159	1
Soltu.DM.01G025930	-0.305782	-0.272368	0.390673	3.01687	3.03392	2.90415	0.368471	0.378636	0.246717	0.999855	0.907552	1
Soltu.DM.01G025990	0.0581664	-0.291463	0.358609	4.75399	4.58636	4.77085	0.849694	0.416917	0.27328	0.999855	0.913128	1
Soltu.DM.01G026000	0.119094	-0.0119168	0.114719	6.00446	5.94253	6.0271	0.610505	0.960644	0.648406	0.999855	0.995904	1
Soltu.DM.01G026020	1.23471	0.258485	-0.795888	3.46443	2.86366	3.81104	0.035351	0.704863	0.15932	0.87891	0.966723	1
Soltu.DM.01G026040	0.480996	-0.140635	0.188541	2.07148	1.74898	1.95648	0.459622	0.804797	0.793469	0.999855	0.980959	1
Soltu.DM.01G026110	0.258796	0.130264	-0.161056	4.16693	4.10274	4.23104	0.301966	0.615557	0.522148	0.999855	0.95315	1
Soltu.DM.01G026120	-0.31614	-1.03167	-0.083063	4.13796	3.85577	3.58446	0.444961	0.0440551	0.873403	0.999855	0.728507	1
Soltu.DM.01G026130	0.0360502	0.0734759	-0.432832	5.21816	5.23575	5.07914	0.892173	0.828306	0.128964	0.999855	0.983798	1
Soltu.DM.01G026140	0.552404	-0.103523	-0.693521	4.93614	4.58585	4.80369	0.0502913	0.760681	0.0462581	0.92729	0.97394	1
Soltu.DM.01G026150	-0.434498	-1.24327	0.086071	2.12775	1.83108	1.5446	0.662005	0.141332	0.932815	0.999855	0.817186	1
Soltu.DM.01G026160	-0.542278	-0.757487	0.0874974	5.13162	5.04892	4.76267	0.0331026	0.00594284	0.755782	0.868553	0.64372	1
Soltu.DM.01G026170	0.278076	0.27259	-0.191608	5.66902	5.66937	5.68771	0.125609	0.19607	0.314324	0.985553	0.83912	1
Soltu.DM.01G026180	0.41878	0.260275	-0.357764	1.29432	1.21287	1.20642	0.485218	0.750236	0.546156	0.999855	0.971213	1
Soltu.DM.01G026190	0.0265878	0.0769049	-0.0115946	6.22025	6.24561	6.17236	0.902827	0.721498	0.960443	0.999855	0.969606	1
Soltu.DM.01G026200	-0.367037	0.147163	1.25191	1.33828	1.57846	1.40148	0.492548	0.799109	0.0154821	0.999855	0.98057	1
Soltu.DM.01G026220	0.186261	0.417157	-0.437278	2.46441	2.59916	2.68993	0.740439	0.485723	0.304455	0.999855	0.93081	1
Soltu.DM.01G026230	0.731826	0.134212	-0.385774	3.55292	3.21409	3.57027	0.0114558	0.708838	0.283068	0.71875	0.967028	1
Soltu.DM.01G026240	0.307566	0.345863	-0.789193	5.48114	5.50105	5.41515	0.312482	0.366487	0.00592976	0.999855	0.903466	1
Soltu.DM.01G026430	-0.403429	-1.56578	0.755626	0.49759	0.116579	0.702652	0.743642	0.299981	0.613598	0.999855	0.881241	1
Soltu.DM.01G026440	0.0254251	-0.285628	0.31556	4.54125	4.39559	4.60666	0.916963	0.293506	0.249604	0.999855	0.877931	1
Soltu.DM.01G026450	0.242191	0.0681286	-0.0994864	4.88828	4.79973	5.06077	0.618743	0.879044	0.846468	0.999855	0.989445	1
Soltu.DM.01G026460	-0.3097	0.00647661	-0.391101	3.59976	3.7407	3.22517	0.523333	0.991824	0.301116	0.999855	1	1
Soltu.DM.01G026470	-0.32114	0.462388	0.112215	2.91381	3.31633	2.73448	0.602223	0.498413	0.822974	0.999855	0.932815	1
Soltu.DM.01G026510	-0.174523	-0.533779	-0.0568998	4.22159	4.06259	3.90211	0.602573	0.226164	0.896312	0.999855	0.847561	1
Soltu.DM.01G026520	0.00407093	0.0589843	-0.148843	4.20053	4.22995	4.21982	0.989251	0.838185	0.594312	0.999877	0.985469	1
Soltu.DM.01G026550	0.443586	0.422519	-0.16897	8.44292	8.43446	8.73919	0.0725502	0.0704019	0.472107	0.968625	0.769159	1
Soltu.DM.01G026560	0.643981	0.34114	-0.109838	4.80434	4.62457	5.00986	0.0901879	0.465106	0.80734	0.972699	0.92367	1
Soltu.DM.01G026570	-0.204726	-0.333556	-0.173321	6.79644	6.74035	6.63275	0.277887	0.13741	0.436892	0.996976	0.812121	1
Soltu.DM.01G026580	-0.188112	0.1803	0.225556	2.67812	2.86637	2.77637	0.660647	0.676233	0.722155	0.999855	0.963897	1
Soltu.DM.01G026590	-0.37383	-0.329334	-0.0482316	3.86773	3.88176	3.5694	0.38162	0.522884	0.918313	0.999855	0.938151	1
Soltu.DM.01G026610	-0.299044	-0.13255	0.16933	7.41695	7.4963	7.29185	0.110166	0.523109	0.367633	0.985553	0.938151	1
Soltu.DM.01G026630	0.176237	0.21324	0.115764	3.97654	3.99669	4.01981	0.565554	0.485631	0.718433	0.999855	0.93081	1
Soltu.DM.01G026650	1.80691	0.765554	-1.43406	5.67865	4.93838	5.74669	0.00741335	0.192543	0.0436437	0.629858	0.836922	1
Soltu.DM.01G026660	-0.49285	-0.527163	0.154927	4.7556	4.74241	4.50614	0.356938	0.228061	0.772541	0.999855	0.848424	1
Soltu.DM.01G026710	0.351371	0.420442	-0.0647535	6.35631	6.40057	6.66228	0.327981	0.217003	0.835854	0.999855	0.846248	1
Soltu.DM.01G026720	-0.238803	-0.425752	0.104311	5.66621	5.58255	5.40044	0.312348	0.0430641	0.629427	0.999855	0.728507	1
Soltu.DM.01G026730	0.0851736	0.242262	-0.291085	3.78225	3.8669	3.77758	0.840625	0.421339	0.517445	0.999855	0.914185	1
Soltu.DM.01G026740	-0.32242	-0.596862	0.324642	4.30763	4.19367	4.00707	0.228667	0.0651826	0.354702	0.99577	0.755083	1
Soltu.DM.01G026760	-0.426474	0.0354643	0.325333	4.76497	4.98252	4.8294	0.042357	0.899011	0.184192	0.912296	0.992794	1
Soltu.DM.01G026770	-0.592183	-1.15226	0.323364	5.12033	4.93726	4.46474	0.452283	0.0443642	0.6765	0.999855	0.728507	1
Soltu.DM.01G026780	-0.979317	-0.942135	0.816139	5.13211	5.15632	4.75524	0.0440014	0.0152099	0.0439149	0.913741	0.710159	1
Soltu.DM.01G026800	-0.706892	-0.408187	0.317961	4.05378	4.18967	3.89233	0.229217	0.512489	0.511346	0.995827	0.935079	1
Soltu.DM.01G026810	-2.4996	-0.909722	1.481	2.94109	3.33222	2.34229	0.000366016	0.207787	0.0609522	0.166562	0.842667	1
Soltu.DM.01G026840	-0.706662	-0.622318	0.556709	3.08075	3.10851	3.11823	0.27084	0.346084	0.424924	0.995827	0.896092	1
Soltu.DM.01G026850	-0.857265	0.463608	0.0539455	0.266926	0.864573	0.804487	0.285305	0.662302	0.947543	0.999855	0.960265	1
Soltu.DM.01G026860	0.404088	0.169721	0.247137	0.675224	0.539985	0.486204	0.693074	0.899571	0.859019	0.999855	0.992794	1
Soltu.DM.01G026880	-0.564702	-0.0713681	0.955084	0.424876	0.633753	0.345627	0.618727	0.954787	0.457806	0.999855	0.995904	1
Soltu.DM.01G026910	0.461485	0.653707	0.143421	7.55335	7.67722	7.99575	0.2342	0.05831	0.685932	0.995827	0.742849	1
Soltu.DM.01G026920	0.23358	0.203441	-0.106831	5.52833	5.51966	5.58039	0.391565	0.461465	0.687912	0.999855	0.92367	1
Soltu.DM.01G026930	0.526798	0.223433	-0.539995	6.01139	5.83665	5.62635	0.218505	0.622223	0.205062	0.993274	0.954602	1
Soltu.DM.01G026950	-0.226968	-0.0689017	0.0664855	3.12087	3.19443	2.99464	0.637127	0.878663	0.887651	0.999855	0.989445	1
Soltu.DM.01G026970	-0.0822838	-0.012119	-0.133803	5.17754	5.21723	5.1471	0.720967	0.96053	0.559508	0.999855	0.995904	1
Soltu.DM.01G027000	0.163545	0.375315	-0.247427	2.87817	2.99667	3.03051	0.685723	0.331991	0.540581	0.999855	0.890665	1
Soltu.DM.01G027020	-0.113353	0.0441816	0.111667	5.23475	5.31252	5.23182	0.608635	0.867917	0.672544	0.999855	0.989445	1
Soltu.DM.01G027030	0.331768	0.996226	0.182819	2.74176	3.15349	3.24381	0.707084	0.224735	0.738124	0.999855	0.847561	1
Soltu.DM.01G027040	0.336504	0.989005	-0.898388	1.15769	1.54293	1.12591	0.744726	0.53443	0.494016	0.999855	0.941059	1
Soltu.DM.01G027050	0.16532	0.881665	-0.639101	5.04951	5.46471	4.74051	0.806342	0.275777	0.410987	0.999855	0.872209	1
Soltu.DM.01G027060	-0.153292	-0.247461	-0.120491	4.55565	4.5125	4.29774	0.645038	0.466266	0.738784	0.999855	0.923789	1
Soltu.DM.01G027070	-0.0936865	-0.331069	-0.257045	5.99582	5.89196	5.8943	0.70041	0.193913	0.350856	0.999855	0.837745	1
Soltu.DM.01G027080	0.372965	-0.583883	-0.695862	3.8343	3.37018	3.82669	0.634697	0.474497	0.388656	0.999855	0.925582	1
Soltu.DM.01G027090	0.587855	0.854685	-0.835323	2.73944	2.89954	2.65548	0.532162	0.464462	0.498645	0.999855	0.92367	1
Soltu.DM.01G027100	0.322054	0.489173	-0.586313	4.02	4.11052	3.68865	0.490542	0.528546	0.436746	0.999855	0.939072	1
Soltu.DM.01G027110	-0.61276	-0.196887	0.893634	6.78527	6.97715	6.67691	0.248655	0.704875	0.0721824	0.995827	0.966723	1
Soltu.DM.01G027120	0.0781238	0.499031	-0.100916	5.5551	5.78928	5.97083	0.822427	0.215509	0.815762	0.999855	0.845921	1
Soltu.DM.01G027130	-0.313599	-0.962613	0.126135	6.08229	5.81721	5.5536	0.725809	0.295347	0.900453	0.999855	0.878271	1
Soltu.DM.01G027140	0.14211	-0.155851	0.184355	5.52709	5.37984	5.45174	0.462867	0.421592	0.312598	0.999855	0.914185	1
Soltu.DM.01G027160	0.232298	-0.0889	0.27396	3.55443	3.39314	3.52938	0.51109	0.805657	0.444416	0.999855	0.980959	1
Soltu.DM.01G027180	-0.881936	-1.1774	0.793887	3.93078	3.82126	2.69804	0.452101	0.456958	0.638035	0.999855	0.922862	1
Soltu.DM.01G027190	0.290889	0.369637	-0.203899	6.1424	6.18981	6.22853	0.180079	0.0807277	0.37128	0.985665	0.77981	1
Soltu.DM.01G027200	0.309746	0.17362	-0.247979	5.23663	5.16281	5.16935	0.238318	0.55773	0.391982	0.995827	0.944327	1
Soltu.DM.01G027220	0.0506343	-0.666363	-0.153283	3.66928	3.34762	3.47791	0.882656	0.149735	0.739722	0.999855	0.8187	1
Soltu.DM.01G027250	0.211228	0.197901	-0.184318	4.99342	4.9932	5.06825	0.376791	0.460215	0.416168	0.999855	0.92353	1
Soltu.DM.01G027270	0.565963	0.881561	0.207181	5.11167	5.31356	5.53242	0.11269	0.0656854	0.620515	0.985553	0.755083	1
Soltu.DM.01G027280	0.768329	1.15208	-0.0507646	3.44141	3.70101	3.99821	0.0447551	0.00901425	0.893642	0.913741	0.670576	1
Soltu.DM.01G027290	0.0327548	0.331699	-0.122119	4.13133	4.29474	4.39094	0.894886	0.313927	0.672777	0.999855	0.883931	1
Soltu.DM.01G027300			0.454994			-0.00261635			0.717614			1
Soltu.DM.01G027310	0.256713	0.823687	0.17685	1.80482	2.14044	2.23241	0.721655	0.39305	0.802444	0.999855	0.912475	1
Soltu.DM.01G027320	0.230276	0.657784	0.05581	4.23783	4.48817	4.61697	0.546296	0.0731918	0.892929	0.999855	0.770923	1
Soltu.DM.01G027330	0.254736	0.0320905	-0.193744	4.21213	4.10056	4.29991	0.246573	0.911169	0.384105	0.995827	0.994107	1
Soltu.DM.01G027340	0.134247	0.319165	0.170381	3.55948	3.66627	3.86458	0.741551	0.406693	0.588516	0.999855	0.912522	1
Soltu.DM.01G027350	0.0615867	-0.433329	0.00995123	2.30849	2.07082	1.96888	0.962352	0.80182	0.995928	0.999877	0.980937	1
Soltu.DM.01G027360	1.72989	1.28701	-0.304869	2.77745	2.4526	3.20669	0.00234987	0.061602	0.688432	0.426557	0.745005	1
Soltu.DM.01G027370	2.21143	2.04411	-0.481434	5.65317	5.52023	5.99909	0.0075189	0.0783258	0.636942	0.633711	0.776602	1
Soltu.DM.01G027390	-0.0716598	0.177684	0.0425328	5.31374	5.44149	5.44962	0.736099	0.396766	0.857926	0.999855	0.912475	1
Soltu.DM.01G027400	0.0676247	0.103409	-0.0920864	6.35444	6.37271	6.57711	0.793299	0.746773	0.748302	0.999855	0.971149	1
Soltu.DM.01G027410	0.347319	-0.089662	-0.142652	4.05036	3.82425	3.82532	0.219814	0.802881	0.702879	0.993274	0.980937	1
Soltu.DM.01G027430	-0.0711642	-0.519072	-0.348471	8.6817	8.48237	8.44106	0.766734	0.036819	0.189159	0.999855	0.728507	1
Soltu.DM.01G027440	-0.19843	-0.0454753	0.263328	4.74326	4.82237	4.73283	0.537305	0.871828	0.441378	0.999855	0.989445	1
Soltu.DM.01G027450	-0.141469	-0.225775	0.158115	3.05508	3.01519	3.04022	0.706905	0.574129	0.638619	0.999855	0.947515	1
Soltu.DM.01G027470	0.0934119	0.170631	-0.186485	7.4945	7.53814	7.71105	0.652753	0.484082	0.43716	0.999855	0.930412	1
Soltu.DM.01G027500	0.521711	-0.946092	-0.275816	4.12826	3.44793	3.67209	0.475707	0.255638	0.746942	0.999855	0.862552	1
Soltu.DM.01G027540	-0.490226	-0.135216	0.394181	7.43954	7.59912	7.38757	0.0573653	0.645021	0.158323	0.945093	0.95882	1
Soltu.DM.01G027590	0.425847	0.200902	-0.101028	3.82558	3.7037	3.86387	0.190929	0.514226	0.788333	0.987985	0.935783	1
Soltu.DM.01G027640	0.117163	0.499772	0.665691	3.1981	3.4157	3.4643	0.753836	0.288058	0.115726	0.999855	0.875494	1
Soltu.DM.01G027650	0.378208	0.276395	-0.366615	6.62556	6.57393	6.82408	0.227438	0.369249	0.203393	0.995532	0.90431	1
Soltu.DM.01G027660	0.182858	-0.773586	-0.692215	5.15074	4.71229	4.97187	0.748321	0.291247	0.376149	0.999855	0.87612	1
Soltu.DM.01G027680	0.0129018	0.584744	-0.736376	1.08908	1.40787	1.50401	0.988726	0.537682	0.491704	0.999877	0.941442	1
Soltu.DM.01G027700	0.650187	0.702506	-0.179204	6.73602	6.77205	7.01725	0.00217383	0.000950532	0.475279	0.418526	0.412487	1
Soltu.DM.01G027730	0.409152	0.700856	0.0175493	5.44641	5.62455	5.69133	0.19288	0.0105783	0.954682	0.987985	0.688789	1
Soltu.DM.01G027740	0.525647	0.527663	-0.102954	7.80913	7.8155	8.10781	0.203593	0.0749024	0.77881	0.987985	0.773886	1
Soltu.DM.01G027750	0.706373	0.707026	-0.407604	7.14858	7.15235	7.32014	0.0816248	0.050498	0.299345	0.971932	0.740422	1
Soltu.DM.01G027760	-0.578963	-0.388057	0.406158	4.99873	5.08099	4.95845	0.00663229	0.104237	0.0642224	0.620189	0.789573	1
Soltu.DM.01G027770	-0.248146	-0.177289	0.0133946	2.39283	2.43233	2.36337	0.692505	0.810653	0.984268	0.999855	0.98182	1
Soltu.DM.01G027780	-0.694167	-0.294557	0.0655892	3.0143	3.18142	3.03707	0.0356291	0.498691	0.860604	0.87891	0.932815	1
Soltu.DM.01G027790	0.478107	-0.290569	-0.379561	1.8297	1.43642	1.0726	0.461385	0.726818	0.608491	0.999855	0.969606	1
Soltu.DM.01G027800	0.56308	0.0555568	-0.999308	6.45965	6.17551	5.77197	0.532291	0.957885	0.387136	0.999855	0.995904	1
Soltu.DM.01G027810	-0.327811	-0.483423	0.223153	3.28236	3.21495	3.02896	0.280527	0.174375	0.547247	0.997239	0.82647	1
Soltu.DM.01G027820	-0.0320163	0.122971	0.0991335	7.29381	7.37658	7.42918	0.888209	0.615222	0.69597	0.999855	0.95315	1
Soltu.DM.01G027830	-0.249281	-0.0302833	0.364331	5.59015	5.70162	5.68139	0.397351	0.922108	0.198142	0.999855	0.994381	1
Soltu.DM.01G027840	-0.315004	-0.280851	0.274818	2.79973	2.82039	2.73762	0.347939	0.481413	0.510361	0.999855	0.928671	1
Soltu.DM.01G027850	0.570322	-0.408449	-0.233997	0.853333	0.36339	0.771824	0.572924	0.686346	0.74803	0.999855	0.965143	1
Soltu.DM.01G027860	-0.0679698	-0.226031	0.0212031	4.49255	4.42127	4.3415	0.785142	0.401469	0.940921	0.999855	0.912475	1
Soltu.DM.01G027880	0.607255	-0.614106	-0.776142	3.99683	3.37925	2.77641	0.432066	0.456505	0.402822	0.999855	0.922862	1
Soltu.DM.01G027920	0.380499	0.372573	-0.0479417	3.74802	3.7508	4.12859	0.276455	0.35767	0.877569	0.995827	0.897823	1
Soltu.DM.01G027950	0.221228	-0.640273	-0.0538189	5.00664	4.59671	3.90374	0.816181	0.455517	0.965658	0.999855	0.92235	1
Soltu.DM.01G027960	0.0520888	0.390139	0.0882006	7.56612	7.75414	7.80032	0.837055	0.127819	0.743661	0.999855	0.805157	1
Soltu.DM.01G027970	0.2207	0.167692	-0.0716376	5.50074	5.47564	5.49833	0.271189	0.451158	0.752621	0.995827	0.921393	1
Soltu.DM.01G027980	-0.529373	0.031928	0.429845	-0.714903	-0.468857	-0.516508	0.676822	0.981623	0.713549	0.999855	0.998572	1
Soltu.DM.01G028000	0.112613	0.376533	-0.0250709	5.70014	5.85115	5.92657	0.667526	0.22284	0.917135	0.999855	0.847561	1
Soltu.DM.01G028030	-1.01889	-2.17061	0.153612	1.30839	1.03039	0.741549	0.243556	0.0781065	0.907494	0.995827	0.776602	1
Soltu.DM.01G028040	-0.664019	-1.11817	0.662385	4.19309	4.04087	3.78242	0.0797038	0.00116892	0.139941	0.971932	0.447497	1
Soltu.DM.01G028050	-0.421637	-0.652265	0.178524	5.11088	5.0114	4.80778	0.418914	0.104041	0.731428	0.999855	0.789573	1
Soltu.DM.01G028080	0.0653866	-0.244336	-0.602145	3.42906	3.27342	3.3166	0.90484	0.665384	0.407573	0.999855	0.960772	1
Soltu.DM.01G028100	-0.824659	-0.85432	0.628455	6.49601	6.4816	6.20119	0.0211923	0.0199228	0.119448	0.809335	0.710159	1
Soltu.DM.01G028110	-0.364497	-0.161377	0.26713	3.79682	3.89258	3.73963	0.319412	0.692509	0.487956	0.999855	0.965143	1
Soltu.DM.01G028120	-0.432745	-0.169527	0.136629	5.99315	6.11451	5.98778	0.0329059	0.42077	0.550798	0.868083	0.914185	1
Soltu.DM.01G028130	0.505525	-0.81971	-0.740574	3.54048	2.90727	2.38934	0.53165	0.329282	0.458216	0.999855	0.889988	1
Soltu.DM.01G028150	-0.961516	-0.0167556	0.236754	0.432195	0.812836	0.553447	0.450018	0.985719	0.86552	0.999855	0.999666	1
Soltu.DM.01G028160	-0.297052	-0.415097	0.0361605	2.64473	2.58233	1.53214	0.717965	0.676409	0.976908	0.999855	0.963897	1
Soltu.DM.01G028190	0.0674723	0.0112229	0.0548142	5.20598	5.18151	5.2335	0.759483	0.957398	0.818763	0.999855	0.995904	1
Soltu.DM.01G028200	0.3717	0.463319	-0.251368	4.87934	4.93264	4.8847	0.174943	0.0525468	0.398301	0.985553	0.742849	1
Soltu.DM.01G028210	-0.170144	-1.15557	0.589721	0.667745	0.285481	0.434003	0.840464	0.364954	0.625863	0.999855	0.903368	1
Soltu.DM.01G028230	0.353348	0.32851	0.0660695	4.68457	4.67296	4.7823	0.141552	0.151477	0.794081	0.985553	0.8187	1
Soltu.DM.01G028240	0.185704	-0.17764	-0.664225	1.86522	1.686	1.81242	0.725079	0.822916	0.356296	0.999855	0.983127	1
Soltu.DM.01G028250	-0.245705	-0.25966	0.292561	4.66229	4.65567	4.54596	0.305022	0.249878	0.218822	0.999855	0.86239	1
Soltu.DM.01G028260	0.16873	0.496344	0.24235	4.70947	4.8928	4.84113	0.690545	0.245945	0.493501	0.999855	0.858871	1
Soltu.DM.01G028270	-0.0517967	-0.0565366	-0.174725	5.60123	5.60038	5.60464	0.825677	0.829887	0.473505	0.999855	0.984445	1
Soltu.DM.01G028480	0.495304	0.769632	0.109095	5.15868	5.33029	5.51106	0.0729627	0.00506971	0.686822	0.969245	0.639084	1
Soltu.DM.01G028490	0.271394	0.596069	0.0835753	7.84632	8.04037	8.20364	0.28719	0.0623924	0.762688	0.999855	0.74531	1
Soltu.DM.01G028500	-0.00311343	0.575169	-0.0837822	4.00231	4.3291	4.47563	0.995516	0.23539	0.860491	0.999929	0.850339	1
Soltu.DM.01G028520	-0.184359	-0.391552	0.408676	6.73559	6.64355	6.64214	0.351867	0.12834	0.0720542	0.999855	0.805977	1
Soltu.DM.01G028530	0.568358	-0.413943	0.122924	4.25831	3.75714	4.24529	0.0800722	0.2576	0.726444	0.971932	0.86307	1
Soltu.DM.01G028560	0.331119		-0.348247	-0.0454682		-0.150453	0.773427		0.729287	0.999855		1
Soltu.DM.01G028590	0.501512	0.106265	-0.679571	3.01674	2.79207	2.9819	0.308084	0.837728	0.130266	0.999855	0.985469	1
Soltu.DM.01G028610	-0.123194	-0.0205329	0.19228	7.16622	7.21634	7.10904	0.592219	0.926899	0.390474	0.999855	0.994381	1
Soltu.DM.01G028630	-0.366341	-1.27332	0.0903538	2.87774	2.54837	2.57178	0.567695	0.101502	0.89409	0.999855	0.788715	1
Soltu.DM.01G028650	0.634937	1.76121	1.04353	3.25111	4.03629	4.43707	0.231632	0.00368786	0.106494	0.995827	0.591677	1
Soltu.DM.01G028660	-0.318831	-0.0503933	0.349464	6.78746	6.91596	6.83811	0.170772	0.813906	0.185811	0.985553	0.982448	1
Soltu.DM.01G028700	-0.0476196	0.67877	-0.823144	1.15588	1.55552	1.46521	0.96895	0.365588	0.470124	0.999877	0.903368	1
Soltu.DM.01G028710	-0.000668694	-0.314457	-0.0864436	4.19202	4.04213	4.07355	0.997564	0.341889	0.792913	1	0.894327	1
Soltu.DM.01G028720	-0.25826	-0.633457	-0.0689013	8.89564	8.7323	8.80331	0.556322	0.0905832	0.878653	0.999855	0.786967	1
Soltu.DM.01G028750	-0.0952267	0.0318755	-0.0565581	5.80618	5.87376	5.37909	0.770393	0.930211	0.874431	0.999855	0.994381	1
Soltu.DM.01G028760	-0.678311	0.620229	2.76507	-0.0274963	0.581779	0.518093	0.563642	0.670292	0.0284923	0.999855	0.962494	1
Soltu.DM.01G028770	-0.445678	-0.153243	0.0374449	5.74725	5.88906	5.65531	0.214028	0.669223	0.906536	0.991793	0.962099	1
Soltu.DM.01G028790	-0.140489	-0.0407121	0.0674816	6.21698	6.27053	6.26723	0.486603	0.85659	0.752677	0.999855	0.988015	1
Soltu.DM.01G028800	0.507571	0.576385	-0.0538066	5.15953	5.20396	5.37679	0.160639	0.0407831	0.876937	0.985553	0.728507	1
Soltu.DM.01G028820	-0.0318238	-0.158365	-0.162926	6.5407	6.48058	6.50304	0.879249	0.45299	0.401994	0.999855	0.921393	1
Soltu.DM.01G028830	0.355014	0.250858	0.309739	3.00438	2.94887	3.08495	0.365867	0.605676	0.495007	0.999855	0.951915	1
Soltu.DM.01G028850	-0.0607043	-0.0376608	-0.409449	3.23868	3.24413	2.86448	0.901213	0.946114	0.348242	0.999855	0.9953	1
Soltu.DM.01G028860	0.304212	0.499958	-0.51119	2.77244	2.88565	2.72959	0.656941	0.438024	0.360629	0.999855	0.918977	1
Soltu.DM.01G028870	-0.290386	0.640013	-0.501153	4.98166	5.47546	5.30661	0.706522	0.450618	0.432875	0.999855	0.921393	1
Soltu.DM.01G028880	-0.261572	0.261127	0.143891	6.33026	6.59075	6.35121	0.39422	0.423855	0.739329	0.999855	0.914766	1
Soltu.DM.01G028890	0.495819	0.367741	-0.12476	5.73454	5.66365	5.98351	0.0402169	0.119961	0.615349	0.905859	0.795928	1
Soltu.DM.01G028910	0.451686	-0.0988572	-0.589467	1.9417	1.64426	1.77616	0.564436	0.90856	0.503262	0.999855	0.993695	1
Soltu.DM.01G028920	-0.0518549	-0.179525	0.0438	4.43968	4.37931	4.34151	0.850236	0.487806	0.866695	0.999855	0.93081	1
Soltu.DM.01G028930	-1.34136	-2.56816	-0.254319	1.26829	1.02147	0.232958	0.148673	0.0623581	0.790349	0.985553	0.74531	1
Soltu.DM.01G028940	-0.0164996	-0.758179	-0.152891	4.49991	4.17571	4.36742	0.974563	0.0829881	0.77351	0.999877	0.77981	1
Soltu.DM.01G028950	0.532369	-0.240705	-1.10632	3.1443	2.7388	2.91807	0.467612	0.758537	0.0545357	0.999855	0.973617	1
Soltu.DM.01G028960	-0.600391	-0.354396	0.204184	4.1879	4.28645	3.88239	0.143102	0.467849	0.671395	0.985553	0.924304	1
Soltu.DM.01G028970	-0.420103	-0.801448	-0.195288	3.32189	3.16568	2.70855	0.549451	0.228831	0.820559	0.999855	0.848424	1
Soltu.DM.01G029020	0.192625	0.0702995	-0.0689465	4.53731	4.48049	4.70459	0.456913	0.812771	0.781728	0.999855	0.982284	1
Soltu.DM.01G029030	0.282184	0.238592	-0.499416	3.14082	3.12336	3.27589	0.620479	0.755598	0.371876	0.999855	0.973231	1
Soltu.DM.01G029040	-1.05193	-0.327606	0.607607	1.19138	1.46408	1.0756	0.262622	0.762124	0.5917	0.995827	0.974132	1
Soltu.DM.01G029050	-0.143131	0.00815101	-0.278673	4.08948	4.16575	3.99268	0.713384	0.982164	0.46923	0.999855	0.998606	1
Soltu.DM.01G029060	0.25277	0.0894048	-0.881424	3.1391	3.04978	2.94417	0.454264	0.833023	0.0180593	0.999855	0.985072	1
Soltu.DM.01G029070	-0.139558	-0.715515	0.0106187	0.54592	0.310733	0.335471	0.90571	0.473192	0.997021	0.999855	0.924827	1
Soltu.DM.01G029080	-0.391947	0.283911	0.0189456	1.91614	2.24456	2.23819	0.564353	0.729019	0.974822	0.999855	0.969606	1
Soltu.DM.01G029090	0.288349	0.653674	0.435921	5.3691	5.58214	5.62887	0.388448	0.120019	0.34269	0.999855	0.795928	1
Soltu.DM.01G029100	0.614603	0.224672	-0.734858	5.53418	5.31105	5.40458	0.312085	0.70839	0.219333	0.999855	0.967028	1
Soltu.DM.01G029110	0.00821001	-0.191583	-0.15953	0.356016	0.268715	0.441766	0.994117	0.8298	0.876261	0.999877	0.984445	1
Soltu.DM.01G029120	0.538659	0.550751	0.114537	0.861596	0.865254	1.03594	0.464569	0.54617	0.886168	0.999855	0.942677	1
Soltu.DM.01G029130	-0.476477	-0.580711	-0.0575836	4.53275	4.48675	4.05327	0.458601	0.257006	0.939651	0.999855	0.862768	1
Soltu.DM.01G029140	-0.197687	-0.0084918	0.12623	4.11024	4.19907	3.99763	0.474948	0.974506	0.688998	0.999855	0.997252	1
Soltu.DM.01G029150	0.160798	0.118703	0.368236	6.17254	6.15361	6.33161	0.432664	0.649588	0.130548	0.999855	0.958992	1
Soltu.DM.01G029160	-0.0483141	-0.124892	0.321184	4.67956	4.646	4.54072	0.824358	0.610039	0.177698	0.999855	0.951962	1
Soltu.DM.01G029180	-1.12925	-0.135478	0.0520479	0.68107	1.05994	0.714745	0.188955	0.854012	0.961939	0.987985	0.986672	1
Soltu.DM.01G029220	-0.277913	-0.305861	0.318004	5.45836	5.44796	5.39654	0.242657	0.20578	0.213925	0.995827	0.842273	1
Soltu.DM.01G029230	-0.342085	-0.138269	-0.413459	2.0461	2.13504	1.78864	0.514245	0.785133	0.503215	0.999855	0.97772	1
Soltu.DM.01G029240	-0.0619336	-0.238333	0.37511	5.82895	5.74078	5.68955	0.912059	0.623441	0.457534	0.999855	0.95472	1
Soltu.DM.01G029250	-0.116872	0.385909	0.594329	4.30795	4.57197	4.70795	0.735093	0.305439	0.0966428	0.999855	0.881992	1
Soltu.DM.01G029260	-0.517361	0.29596	0.202545	2.77762	3.17269	2.9539	0.37803	0.644511	0.785449	0.999855	0.958753	1
Soltu.DM.01G029270	-0.721756	-1.54698	0.409944	2.76267	2.49756	2.37051	0.340483	0.0438311	0.655455	0.999855	0.728507	1
Soltu.DM.01G029280	-0.158195	-0.0646931	0.293698	5.64412	5.68996	5.7039	0.413677	0.735469	0.131357	0.999855	0.969606	1
Soltu.DM.01G029290	0.515046	0.303948	-0.223249	3.25336	3.13875	3.40339	0.104726	0.388961	0.496022	0.984041	0.912324	1
Soltu.DM.01G029300	0.117448	0.276233	-0.254514	9.42086	9.5118	9.62878	0.607194	0.325352	0.254641	0.999855	0.887728	1
Soltu.DM.01G029310	-0.0746735	-0.327822	0.0610588	1.11425	0.994649	1.01498	0.901226	0.600174	0.895203	0.999855	0.951634	1
Soltu.DM.01G029420	0.360448	0.458025	0.422458	5.46994	5.52782	5.81146	0.347314	0.0924648	0.178499	0.999855	0.786967	1
Soltu.DM.01G029430	-0.0572752	0.0140556	0.171278	5.67251	5.71085	5.70375	0.803961	0.958788	0.525707	0.999855	0.995904	1
Soltu.DM.01G029450	0.103297	0.212553	-0.606657	7.91771	7.97148	7.74598	0.771542	0.584229	0.0689034	0.999855	0.94948	1
Soltu.DM.01G029490	0.0819061	-0.479268	0.738477	1.72848	1.46934	2.12561	0.923506	0.592801	0.494696	0.999855	0.950378	1
Soltu.DM.01G029500	-0.314504	-0.453713	-0.344469	5.00718	4.94849	4.62	0.316533	0.118324	0.40674	0.999855	0.795928	1
Soltu.DM.01G029510	-0.109265	-0.489958	-0.0608629	6.07315	5.90766	5.93715	0.698018	0.0802567	0.843759	0.999855	0.779806	1
Soltu.DM.01G029520	-1.81932	-0.711341	0.290383	3.97117	4.29766	3.74137	9.56e-06	0.285129	0.690947	0.0119577	0.873622	1
Soltu.DM.01G029530	-0.0103938	0.247145	0.1859	5.8794	6.02029	6.2255	0.965371	0.343308	0.382998	0.999877	0.89455	1
Soltu.DM.01G029540	-0.235186	0.331495	0.0140856	0.830679	1.11001	0.760058	0.801187	0.756073	0.990189	0.999855	0.973231	1
Soltu.DM.01G029550	-0.00770521	-0.00622947	-0.0893867	3.95842	3.95978	3.86125	0.974614	0.978061	0.721663	0.999877	0.998115	1
Soltu.DM.01G029570	0.0991524	0.0115284	-0.309913	7.80335	7.76006	7.7235	0.660282	0.956036	0.170283	0.999855	0.995904	1
Soltu.DM.01G029580	-0.352887	-0.723619	0.169065	2.88965	2.73159	1.60059	0.768368	0.404005	0.903211	0.999855	0.912475	1
Soltu.DM.01G029590	-0.575488	-0.622739	0.266356	3.80131	3.787	3.30066	0.229012	0.159909	0.582735	0.99577	0.821141	1
Soltu.DM.01G029670	-0.00324444	-0.0739307	0.245039	3.08172	3.0523	3.13141	0.996507	0.878981	0.561012	1	0.989445	1
Soltu.DM.01G029680	0.555714	0.320643	-0.23941	3.22987	3.10429	3.38305	0.294674	0.539307	0.634892	0.999855	0.941705	1
Soltu.DM.01G029690	0.61515	0.4105	-0.321539	2.32664	2.2043	2.18587	0.181465	0.383914	0.5115	0.985853	0.909892	1
Soltu.DM.01G029750	-0.287082	-0.245024	-0.0469308	3.7795	3.79901	3.67309	0.301632	0.499392	0.897952	0.999855	0.932913	1
Soltu.DM.01G029760	-0.407203	-0.642556	0.0564454	5.52341	5.42637	5.04052	0.107978	0.0978624	0.877475	0.985553	0.786967	1
Soltu.DM.01G029770	0.24172	-0.432385	-0.981792	0.640283	0.321374	0.0729733	0.775062	0.598826	0.226697	0.999855	0.951009	1
Soltu.DM.01G029790	-0.170172	0.166492	-0.588535	3.09775	3.26264	3.03741	0.683793	0.688486	0.213299	0.999855	0.965143	1
Soltu.DM.01G029800	0.0208319	-0.10979	0.00576325	3.55712	3.4922	3.48514	0.959412	0.853338	0.989603	0.999877	0.986505	1
Soltu.DM.01G029820	-0.206336	-0.516981	-0.258899	1.53794	1.40646	1.3931	0.825926	0.576793	0.804272	0.999855	0.948303	1
Soltu.DM.01G029830		0.91925	-0.614246		0.0367417	-0.124928		0.392856	0.586535		0.912475	1
Soltu.DM.01G029850	1.06479	0.604903	-0.597163	1.9925	1.6944	2.19561	0.163211	0.56797	0.482663	0.985553	0.946729	1
Soltu.DM.01G029860	-0.207992	-0.230901	0.0595124	6.9039	6.89471	6.81526	0.325213	0.277876	0.794735	0.999855	0.872209	1
Soltu.DM.01G029870	0.306834	-0.0608619	-0.521012	2.95811	2.76524	2.76772	0.37697	0.869548	0.131469	0.999855	0.989445	1
Soltu.DM.01G029890	-0.20006	0.164967	0.0912438	4.39916	4.58604	4.54114	0.385158	0.577241	0.751019	0.999855	0.948325	1
Soltu.DM.01G029900	-0.254994	-0.315989	0.159474	6.50178	6.47501	6.29656	0.210898	0.192435	0.456366	0.989741	0.836922	1
Soltu.DM.01G029910	-0.390291	-0.363712	0.0532105	5.10801	5.11628	4.84753	0.207836	0.295981	0.872983	0.989704	0.878271	1
Soltu.DM.01G029920	-0.209338	-0.975715	-0.081199	2.04852	1.73942	1.404	0.8307	0.366122	0.947887	0.999855	0.903368	1
Soltu.DM.01G029930	-0.182785	-1.60316	-0.115392	3.82654	3.32019	3.46011	0.85024	0.0393729	0.913554	0.999855	0.728507	1
Soltu.DM.01G029940	0.130204	-0.140595	-0.0461759	4.56833	4.43547	4.45148	0.604011	0.626459	0.866223	0.999855	0.955246	1
Soltu.DM.01G029950	-0.00562638	0.0591686	-0.0251214	5.96772	5.99836	5.79424	0.983084	0.847265	0.927869	0.999877	0.986149	1
Soltu.DM.01G029960	-1.18055	-0.488965	-0.126297	1.07935	1.31616	0.60452	0.324169	0.651501	0.920845	0.999855	0.958992	1
Soltu.DM.01G029970	-0.393356		1.24216	-0.123633		0.0363236	0.776998		0.414861	0.999855		1
Soltu.DM.01G029980	0.240446	0.433191	-0.104366	5.38626	5.49947	5.55555	0.336019	0.174991	0.685964	0.999855	0.82647	1
Soltu.DM.01G029990	0.107813	0.0348245	-0.326664	3.88451	3.84675	3.68328	0.761799	0.930467	0.292016	0.999855	0.994381	1
Soltu.DM.01G030000	0.373597	0.350839	-0.275101	7.04637	7.03557	7.32955	0.151466	0.25083	0.359498	0.985553	0.862419	1
Soltu.DM.01G030010	0.487525	0.261763	-0.240935	2.90411	2.78164	3.08145	0.104921	0.469003	0.50115	0.984041	0.924306	1
Soltu.DM.01G030020	-0.219826	-0.281105	-0.268047	3.5873	3.56739	3.52416	0.501589	0.461233	0.451174	0.999855	0.92367	1
Soltu.DM.01G030030	-0.213885	-0.199451	-0.0584112	7.44351	7.45205	7.35555	0.272147	0.351566	0.797989	0.995827	0.897691	1
Soltu.DM.01G030040	0.017313	-0.27558	0.0584878	4.79412	4.65656	4.65728	0.93535	0.23956	0.809582	0.999855	0.853182	1
Soltu.DM.01G030050	-0.107173	-0.337954	-0.00111758	7.30459	7.19987	7.11085	0.695926	0.15168	0.996684	0.999855	0.8187	1
Soltu.DM.01G030060	0.258556	0.330029	0.0904012	5.60816	5.65352	5.78416	0.357752	0.18253	0.727837	0.999855	0.831994	1
Soltu.DM.01G030070	0.207437	0.468313	0.340021	5.6851	5.83554	6.0341	0.421065	0.0885029	0.178548	0.999855	0.786967	1
Soltu.DM.01G030080	0.159742	0.061191	0.279668	4.90613	4.85979	4.99544	0.450597	0.802537	0.154394	0.999855	0.980937	1
Soltu.DM.01G030090	-0.254684	0.0175125	0.268408	2.94779	3.08681	3.10821	0.495549	0.963875	0.418243	0.999855	0.995904	1
Soltu.DM.01G030120	0.956546	0.516664	-0.0766004	2.3329	2.05838	2.41153	0.136171	0.433977	0.875427	0.985553	0.918335	1
Soltu.DM.01G030150	-0.227879	-0.21587	-0.000160692	6.11664	6.12548	6.07617	0.303855	0.381477	0.999772	0.999855	0.909617	1
Soltu.DM.01G030180	0.486039	0.857444	-0.345489	3.52277	3.75866	3.74248	0.316518	0.02034	0.460925	0.999855	0.710159	1
Soltu.DM.01G030220	1.78666		-0.366725	1.32271		1.53765	0.190065		0.76751	0.987985		1
Soltu.DM.01G030370	-0.416518	-0.678535	-0.203253	3.70285	3.58643	3.06794	0.543829	0.396146	0.828017	0.999855	0.912475	1
Soltu.DM.01G030380	0.0239963	0.128091	-0.211234	3.94679	3.99955	3.78945	0.926595	0.690224	0.54985	0.999855	0.965143	1
Soltu.DM.01G030390	0.183346	0.0971568	-0.0488592	4.34606	4.30492	4.27805	0.47942	0.700446	0.859397	0.999855	0.966572	1
Soltu.DM.01G030400	0.872245	0.69461	0.0248268	2.09383	1.99329	2.15345	0.17771	0.413526	0.975157	0.985553	0.912708	1
Soltu.DM.01G030410	0.133624	-0.161663	-0.284059	4.64448	4.50585	4.40585	0.830764	0.78038	0.641165	0.999855	0.977358	1
Soltu.DM.01G030420	-0.00103784	0.0870732	0.0732778	4.21582	4.26119	4.19988	0.995836	0.680102	0.744549	0.999931	0.964564	1
Soltu.DM.01G030440	-0.702749	-0.277672	0.970075	1.05102	1.22968	0.879877	0.580687	0.810701	0.432459	0.999855	0.98182	1
Soltu.DM.01G030480	-0.368624	-1.82454	0.0961302	0.0492229	-0.389616	-0.361216	0.68435	0.128924	0.935538	0.999855	0.806695	1
Soltu.DM.01G030490		0.382783	0.108784		-0.505641	-0.15541		0.685475	0.905869		0.965054	1
Soltu.DM.01G030520	-0.228478	-0.446902	-0.0305815	8.77989	8.68256	8.6018	0.352286	0.0887567	0.896699	0.999855	0.786967	1
Soltu.DM.01G030530	0.0111712	0.149499	-0.0476826	5.54239	5.61308	5.61253	0.965201	0.571072	0.851202	0.999877	0.947153	1
Soltu.DM.01G030750	-0.394668	-0.612203	-0.28853	7.38279	7.28268	6.76722	0.667526	0.374571	0.746502	0.999855	0.906872	1
Soltu.DM.01G030760	0.91815	0.806515	0.245301	1.98061	1.91148	2.33452	0.266202	0.303097	0.727284	0.995827	0.881523	1
Soltu.DM.01G030770	-0.0547495	0.671492	-0.193647	0.988914	1.38341	1.0403	0.942807	0.316108	0.775309	0.999877	0.884832	1
Soltu.DM.01G030780	0.229957	0.733856	0.12532	3.51388	3.80973	3.71848	0.552944	0.0580198	0.75549	0.999855	0.742849	1
Soltu.DM.01G030790	0.208313	0.417027	-0.492474	1.39536	1.51758	1.33498	0.760078	0.404718	0.591052	0.999855	0.912475	1
Soltu.DM.01G030800	0.431687	-0.329951	-0.772805	1.74413	1.35531	1.61297	0.485605	0.722941	0.35147	0.999855	0.969606	1
Soltu.DM.01G030810	-0.245639	-0.455131	0.107284	4.46464	4.37181	4.13658	0.326026	0.0951595	0.703544	0.999855	0.786967	1
Soltu.DM.01G030820	-0.897822	-0.0842814	0.410795	3.29449	3.63265	3.13006	0.203401	0.851824	0.632422	0.987985	0.986149	1
Soltu.DM.01G030830	0.0236486	0.18723	0.0230494	8.46075	8.54813	8.5255	0.903061	0.363195	0.911738	0.999855	0.903099	1
Soltu.DM.01G030840	0.221204	-0.11127	-0.433631	3.70016	3.53402	3.54265	0.572943	0.77298	0.330868	0.999855	0.97632	1
Soltu.DM.01G030850	0.0902839	-0.0295265	-0.0491855	3.40858	3.34796	3.46655	0.755855	0.925871	0.875724	0.999855	0.994381	1
Soltu.DM.01G030860		1.05402	1.38776		1.19538	1.00966		0.345143	0.256873		0.895367	1
Soltu.DM.01G030880	0.475412	0.195212	-0.263981	6.39199	6.24267	6.47825	0.132622	0.499945	0.380134	0.985553	0.932913	1
Soltu.DM.01G030890	0.390946	0.41176	-0.0713496	5.9207	5.93766	6.07324	0.0656169	0.0582765	0.732884	0.953261	0.742849	1
Soltu.DM.01G030910	0.477883	0.272396	-0.300086	3.39146	3.28337	3.55787	0.413206	0.65281	0.422827	0.999855	0.958992	1
Soltu.DM.01G030930	-0.700041	-1.2877	-0.548593	3.03305	2.83356	2.28027	0.125161	0.0641883	0.419105	0.985553	0.752192	1
Soltu.DM.01G030940	0.32701	0.331968	-0.316812	5.13165	5.13658	5.22594	0.134776	0.129886	0.19146	0.985553	0.806695	1
Soltu.DM.01G030950	0.025823	-0.0530388	0.0749079	5.68312	5.64433	5.65877	0.899141	0.804414	0.729964	0.999855	0.980959	1
Soltu.DM.01G030960	-0.17191	-0.367662	0.0843951	3.55823	3.4687	3.40869	0.515011	0.19104	0.777372	0.999855	0.836827	1
Soltu.DM.01G030970	-0.137506	-0.223627	-0.312358	5.17064	5.12858	4.94019	0.569631	0.400687	0.204822	0.999855	0.912475	1
Soltu.DM.01G030980	1.16754	1.06088	-0.731075	0.178787	0.104931	0.433566	0.0285392	0.0845743	0.241338	0.837888	0.780996	1
Soltu.DM.01G031000	0.205906	-0.563458	-0.652612	3.50261	3.13065	3.09455	0.878688	0.720237	0.712343	0.999855	0.969606	1
Soltu.DM.01G031030	-0.161013	0.160016	-0.0840426	3.05073	3.2083	3.01556	0.701409	0.704735	0.844304	0.999855	0.966723	1
Soltu.DM.01G031040	0.914112	0.560678	-0.801108	0.716814	0.505817	0.910172	0.258899	0.578419	0.43046	0.995827	0.948601	1
Soltu.DM.01G031050	0.00256581	0.990763	0.5595	0.486104	1.04982	1.009	1	0.111113	0.430604	1	0.793435	1
Soltu.DM.01G031060	-0.999175	-0.76633	1.11402	0.978963	1.04697	0.583278	0.425167	0.538426	0.483379	0.999855	0.941442	1
Soltu.DM.01G031070	0.308996	0.418027	-0.167107	5.48317	5.54779	5.68385	0.145561	0.047726	0.436276	0.985553	0.737079	1
Soltu.DM.01G031090	-0.0325822	0.0352412	-0.216274	2.86577	2.90438	2.87353	0.931104	0.93039	0.64274	0.999855	0.994381	1
Soltu.DM.01G031100	-0.053545	-0.057593	0.306009	1.85264	1.85362	1.91367	0.928105	0.909725	0.686035	0.999855	0.994018	1
Soltu.DM.01G031110	-0.315376	-0.902597	0.0725432	3.23004	2.99279	2.85464	0.656618	0.0968273	0.922488	0.999855	0.786967	1
Soltu.DM.01G031120	-0.484201	-0.619515	0.29048	2.27662	2.22014	2.03135	0.167699	0.179897	0.462768	0.985553	0.83121	1
Soltu.DM.01G031130	-0.00823844	-0.135617	-0.298494	2.60527	2.55295	2.57366	0.991027	0.901005	0.707137	0.999877	0.992895	1
Soltu.DM.01G031140	0.0938659	0.0798163	0.0524341	4.99314	4.9925	5.13969	0.749164	0.803896	0.842575	0.999855	0.980959	1
Soltu.DM.01G031150	0.0511669	0.162235	-0.057623	6.07557	6.13929	6.2363	0.826351	0.519733	0.797521	0.999855	0.937343	1
Soltu.DM.01G031160	0.166976	-0.0966064	-0.362424	1.82968	1.70092	1.6335	0.752621	0.80724	0.52724	0.999855	0.980959	1
Soltu.DM.01G031170	0.3304	0.285369	-0.132925	5.48837	5.46212	5.5133	0.318469	0.405878	0.704753	0.999855	0.912522	1
Soltu.DM.01G031180	0.525203	0.0104829	-0.746085	0.544298	0.28294	0.550516	0.459895	0.992859	0.390073	0.999855	1	1
Soltu.DM.01G031200	0.595817	0.708263	-0.0557631	5.92732	5.99856	6.35079	0.0398851	0.0154374	0.865938	0.905859	0.710159	1
Soltu.DM.01G031210	0.145992	-0.62733	-0.62044	3.34152	2.98008	3.42654	0.844196	0.540146	0.57278	0.999855	0.941878	1
Soltu.DM.01G031220	-0.130772	-0.152415	-0.0855449	5.7954	5.78967	5.79011	0.724572	0.66192	0.769607	0.999855	0.960265	1
Soltu.DM.01G031270	-0.703595	0.12386	-0.0114471	4.38257	4.75767	4.35089	0.0532065	0.675681	0.976308	0.938666	0.963897	1
Soltu.DM.01G031300	0.0908957	-0.103461	-0.0430394	5.64953	5.55883	5.63917	0.718764	0.670653	0.860639	0.999855	0.962522	1
Soltu.DM.01G031320	0.524838	0.474649	0.381968	4.25336	4.22994	4.64107	0.173894	0.263017	0.178645	0.985553	0.868476	1
Soltu.DM.01G031330	0.145067	0.282852	-0.176344	7.34912	7.42948	7.54072	0.628957	0.343259	0.551823	0.999855	0.89455	1
Soltu.DM.01G031340	-0.0687627	-0.411162	-0.195322	3.88239	3.72308	3.56771	0.818938	0.154063	0.536544	0.999855	0.820363	1
Soltu.DM.01G031360	0.0545345	0.290201	0.330067	4.25304	4.3857	4.55392	0.86269	0.381273	0.191416	0.999855	0.909617	1
Soltu.DM.01G031380	-0.334944	0.79245	1.65366	0.148676	0.724803	0.834538	0.792147	0.457478	0.135186	0.999855	0.922862	1
Soltu.DM.01G031390	-0.203538	-0.177628	-0.0161468	7.11665	7.13223	6.96971	0.312227	0.378253	0.935809	0.999855	0.90753	1
Soltu.DM.01G031400	0.0140827	0.877668	-0.50281	0.817959	1.29622	0.781553	0.992613	0.516959	0.720893	0.999877	0.936916	1
Soltu.DM.01G031410	0.0624881	0.0508822	0.0102179	5.46815	5.46374	5.4179	0.771574	0.826813	0.964316	0.999855	0.983583	1
Soltu.DM.01G031420	0.0905083	0.559229	0.395384	7.5604	7.83056	8.02519	0.803678	0.167226	0.238557	0.999855	0.826444	1
Soltu.DM.01G031440	0.182858	-0.26255	-0.472519	3.36556	3.1461	2.90163	0.757487	0.723433	0.353019	0.999855	0.969606	1
Soltu.DM.01G031450	-0.382515	-1.40422	0.615717	3.62412	3.26258	3.72142	0.611265	0.0974238	0.592153	0.999855	0.786967	1
Soltu.DM.01G031470	1.05964	1.12129	-0.836201	0.801955	0.834956	0.994885	0.21819	0.255187	0.404307	0.993274	0.862552	1
Soltu.DM.01G031480	0.357834	0.17224	0.0776494	1.57923	1.48435	1.69384	0.556031	0.820157	0.90439	0.999855	0.982792	1
Soltu.DM.01G031500	0.13477	0.288882	0.0747718	4.12034	4.20445	4.18161	0.564973	0.263434	0.800928	0.999855	0.868476	1
Soltu.DM.01G031510	0.628128	0.438514	-0.369819	5.07015	4.96447	5.2388	0.0864463	0.13451	0.306962	0.972699	0.808985	1
Soltu.DM.01G031520	0.2731	-2.162	-0.669887	2.40016	1.54564	1.95838	0.816645	0.0338239	0.608651	0.999855	0.727896	1
Soltu.DM.01G031530	0.31872	0.558682	0.0373854	4.04044	4.18194	4.41724	0.357235	0.121681	0.894185	0.999855	0.795928	1
Soltu.DM.01G031540	-0.24651	0.786165	-0.266879	2.39056	2.9545	2.93622	0.654427	0.307708	0.682544	0.999855	0.883302	1
Soltu.DM.01G031550	-0.262219	-0.219734	0.365966	3.87319	3.89472	3.8056	0.378644	0.38556	0.255	0.999855	0.91043	1
Soltu.DM.01G031560	0.134713	-0.0311965	0.0811041	6.31434	6.23023	6.31021	0.552035	0.878944	0.717833	0.999855	0.989445	1
Soltu.DM.01G031570	0.227507	0.0506019	-0.0904064	3.40958	3.31874	3.54698	0.388312	0.907671	0.83055	0.999855	0.99362	1
Soltu.DM.01G031580	-0.3112	-0.251117	-0.0892597	4.19701	4.22183	3.91622	0.364641	0.478976	0.821247	0.999855	0.928121	1
Soltu.DM.01G031590	-0.198889	-0.153231	0.0433028	4.65796	4.68149	4.50737	0.543847	0.617564	0.903378	0.999855	0.95315	1
Soltu.DM.01G031630	-0.367869	-0.448204	-0.0215877	4.8826	4.84427	4.55376	0.189976	0.110037	0.936465	0.987985	0.793435	1
Soltu.DM.01G031670	-0.358803	-0.398558	0.256638	4.63162	4.61648	4.45614	0.172434	0.16093	0.354408	0.985553	0.82317	1
Soltu.DM.01G031690		3.56006	4.87493		4.1515	4.48245		0.066313	0.016029		0.756908	1
Soltu.DM.01G031710	-0.43624	-0.19357	0.278549	5.69632	5.80909	5.74356	0.0506522	0.382154	0.225465	0.92729	0.909617	1
Soltu.DM.01G031720	-0.257438	-0.0366056	-0.140937	4.57973	4.69077	4.60058	0.330751	0.898217	0.632155	0.999855	0.992794	1
Soltu.DM.01G031730	-0.18267	-0.4616	0.644538	2.13833	2.02731	2.10796	0.811748	0.613788	0.35185	0.999855	0.952911	1
Soltu.DM.01G031760	-0.155963	-0.0437549	0.119262	5.32505	5.38309	5.37028	0.4486	0.84121	0.596709	0.999855	0.986149	1
Soltu.DM.01G031790	0.246464	-0.137174	-0.428672	3.18491	2.9919	3.10808	0.521654	0.726438	0.346662	0.999855	0.969606	1
Soltu.DM.01G031810	-0.260403	0.324828	0.793628	4.77775	5.08094	5.10594	0.497128	0.471944	0.0231085	0.999855	0.924683	1
Soltu.DM.01G031820	1.03747	1.07718	0.540064	4.69063	4.72375	4.90148	0.204979	0.220935	0.412664	0.988508	0.847561	1
Soltu.DM.01G031840	-0.304065	-0.4348	0.0186458	6.7685	6.71214	6.57531	0.278897	0.108149	0.952453	0.997239	0.79296	1
Soltu.DM.01G031850	0.00279681	-0.193638	-0.212601	3.12136	3.02309	2.83764	0.995598	0.691444	0.631927	0.999929	0.965143	1
Soltu.DM.01G031860	0.4461	0.712686	-0.125149	4.626	4.79153	4.99403	0.0783269	0.0514187	0.72074	0.971932	0.741511	1
Soltu.DM.01G031870	-0.553916	-0.419467	0.239186	7.02686	7.08267	6.79097	0.0571714	0.15978	0.43256	0.945093	0.821076	1
Soltu.DM.01G031890	0.988891	0.928452	-0.236611	0.288822	0.246402	-0.281098	0.314746	0.365872	0.837692	0.999855	0.903368	1
Soltu.DM.01G031900	-0.514157	-0.0474273	0.267655	2.63099	2.83011	2.51546	0.497961	0.957656	0.790782	0.999855	0.995904	1
Soltu.DM.01G031910	0.856691	0.710267	-0.548053	6.62284	6.53057	6.71743	0.134793	0.239858	0.404392	0.985553	0.853257	1
Soltu.DM.01G031920	0.990183	0.9252	-0.327815	5.79203	5.73995	5.917	0.139221	0.182837	0.627796	0.985553	0.831994	1
Soltu.DM.01G031930	0.141464	0.379322	0.0794377	5.91887	6.0503	6.01469	0.458551	0.0814998	0.720245	0.999855	0.77981	1
Soltu.DM.01G031950	-0.108021	0.0830655	0.14714	6.27019	6.36554	6.22609	0.580296	0.743432	0.532017	0.999855	0.970984	1
Soltu.DM.01G031960	-0.268192	0.0173296	-1.9251	5.20362	5.3235	4.05556	0.848251	0.990998	0.19675	0.999855	0.999932	1
Soltu.DM.01G031970	-0.171008	0.011457	-0.277497	4.73543	4.82144	4.57153	0.630081	0.973978	0.419103	0.999855	0.997181	1
Soltu.DM.01G031980	-0.337369	-0.490645	0.278654	3.71262	3.64317	3.36631	0.3633	0.262727	0.458388	0.999855	0.868161	1
Soltu.DM.01G031990	0.154327	-0.175221	-0.63134	3.41747	3.25353	3.33958	0.675934	0.627762	0.0893641	0.999855	0.955509	1
Soltu.DM.01G032010	1.10042	1.17574	0.303427	2.32927	2.37825	2.77604	0.00676291	0.0212229	0.520404	0.620189	0.710159	1
Soltu.DM.01G032020	-0.375583	-0.795418	-0.315424	4.82786	4.64983	4.25668	0.596016	0.15516	0.676773	0.999855	0.820363	1
Soltu.DM.01G032030	-1.10728	-0.435397	1.40955	-0.141818	0.091174	0.146007	0.374863	0.739447	0.265712	0.999855	0.969606	1
Soltu.DM.01G032050	0.482822	0.588393	0.0444943	4.55565	4.61931	4.7804	0.0828639	0.00875022	0.881554	0.971932	0.670576	1
Soltu.DM.01G032090	0.24635	-0.517286	0.239686	2.45972	2.09839	2.29473	0.619302	0.218246	0.659595	0.999855	0.847067	1
Soltu.DM.01G032100	-0.355327	-0.296134	0.124075	6.99814	7.02944	6.96031	0.0977207	0.221389	0.609725	0.976364	0.847561	1
Soltu.DM.01G032110	0.938203	0.0268544	-1.3919	0.891414	0.387062	0.718803	0.281074	0.982025	0.210406	0.99734	0.998572	1
Soltu.DM.01G032120	-0.712032	0.16097	0.357818	2.04891	2.44576	2.46175	0.141406	0.758137	0.550803	0.985553	0.973617	1
Soltu.DM.01G032130	0.208354	-0.110048	-0.227722	4.29867	4.13891	4.16169	0.450508	0.735502	0.441947	0.999855	0.969606	1
Soltu.DM.01G032150	-0.279947	0.0822193	0.146532	3.95813	4.13313	3.84903	0.314287	0.75417	0.622816	0.999855	0.973039	1
Soltu.DM.01G032170	-0.213854	0.102691	0.177544	4.53366	4.69367	4.65956	0.443802	0.722422	0.511319	0.999855	0.969606	1
Soltu.DM.01G032180	0.23986	-0.185284	-0.285871	5.514	5.30119	5.45231	0.380482	0.545837	0.288942	0.999855	0.942677	1
Soltu.DM.01G032190	-0.565219	-0.74395	-0.118776	6.93236	6.86479	6.4605	0.208304	0.255652	0.838014	0.989704	0.862552	1
Soltu.DM.01G032230	0.428465		-0.32429	0.0861068		-0.252679	0.740766		0.773946	0.999855		1
Soltu.DM.01G032250	-0.794443	-0.606591	1.29804	1.5165	1.58898	1.46017	0.420664	0.648293	0.31836	0.999855	0.958992	1
Soltu.DM.01G032260	0.484983	-0.553256	-0.543962	2.91904	2.40752	2.64226	0.221538	0.224279	0.242547	0.994554	0.847561	1
Soltu.DM.01G032280	0.0791304	0.325175	0.127781	3.78474	3.92249	3.94699	0.789697	0.329562	0.692659	0.999855	0.889988	1
Soltu.DM.01G032290	0.357276	0.787613	-0.070086	4.76902	5.03106	5.14873	0.252204	0.0153723	0.794386	0.995827	0.710159	1
Soltu.DM.01G032300	1.79464	1.38827	-1.29706	4.03585	3.72819	4.17039	0.0651065	0.237587	0.293873	0.953261	0.851748	1
Soltu.DM.01G032310	0.152117	-0.0519385	-0.22472	5.36107	5.25938	5.27159	0.488315	0.835315	0.378064	0.999855	0.985079	1
Soltu.DM.01G032320	-0.701994	0.236515	-0.705313	0.527569	0.949506	0.573065	0.508165	0.809936	0.597554	0.999855	0.98182	1
Soltu.DM.01G032330	-0.0872033	0.0372313	-0.0261883	6.63347	6.6967	6.66027	0.707424	0.868683	0.919891	0.999855	0.989445	1
Soltu.DM.01G032350	-0.525696	-0.254715	0.256059	4.72814	4.85124	4.66325	0.198222	0.528069	0.556604	0.987985	0.939013	1
Soltu.DM.01G032360	-0.208885	-0.508301	-0.300348	5.6892	5.5574	5.17959	0.545957	0.211479	0.416265	0.999855	0.843727	1
Soltu.DM.01G032370	-0.28075	-0.253529	0.0682141	5.03715	5.04758	4.80053	0.207872	0.281483	0.743896	0.989704	0.873178	1
Soltu.DM.01G032410	-0.442564	-0.940938	-0.257257	5.83155	5.63345	5.26683	0.432396	0.0551141	0.641571	0.999855	0.742849	1
Soltu.DM.01G032420	-0.273558	-1.0389	-0.682457	2.22515	1.93042	1.90982	0.708306	0.050928	0.327549	0.999855	0.740422	1
Soltu.DM.01G032430	0.475783	0.825598	-0.0726965	6.48493	6.70721	6.74823	0.163777	0.0344247	0.832681	0.985553	0.728507	1
Soltu.DM.01G032440	-0.0436163	0.206103	-0.252783	3.03616	3.16385	2.85326	0.913101	0.634485	0.527022	0.999855	0.957041	1
Soltu.DM.01G032450	-0.0129909	0.118072	0.386975	2.77797	2.85504	3.06412	0.981456	0.819522	0.30076	0.999877	0.982792	1
Soltu.DM.01G032460	0.1993	-0.064904	0.303151	0.37065	0.240622	0.267581	0.792485	0.94384	0.736026	0.999855	0.9953	1
Soltu.DM.01G032470	0.22754	0.508619	0.460708	6.76201	6.92245	7.05719	0.357007	0.0437605	0.0842926	0.999855	0.728507	1
Soltu.DM.01G032480	0.317108	0.235689	-0.021358	4.92996	4.88939	4.93824	0.278456	0.41046	0.953216	0.997239	0.912708	1
Soltu.DM.01G032490	-0.0320802	0.0951701	0.147532	5.44167	5.50638	5.47701	0.867936	0.684773	0.462453	0.999855	0.964863	1
Soltu.DM.01G032500	0.085825	0.519272	-0.0893375	2.37731	2.62033	2.59207	0.799168	0.375613	0.887577	0.999855	0.906872	1
Soltu.DM.01G032510	0.0586273	0.332451	-0.0824117	4.36842	4.51691	4.48473	0.82077	0.224459	0.7716	0.999855	0.847561	1
Soltu.DM.01G032520	1.27832	1.36291	0.446095	1.55374	1.61727	2.10237	0.123631	0.154904	0.588959	0.985553	0.820363	1
Soltu.DM.01G032530	0.0462107	-0.0185215	0.236316	4.11874	4.09314	4.24054	0.872665	0.954802	0.411047	0.999855	0.995904	1
Soltu.DM.01G032550	0.218565	0.527435	0.19142	4.96873	5.15032	5.31791	0.394142	0.0609966	0.426648	0.999855	0.745005	1
Soltu.DM.01G032570	-0.532624	0.0318936	0.316771	3.19931	3.45942	3.32808	0.236066	0.948162	0.534345	0.995827	0.995903	1
Soltu.DM.01G032580	0.137604	0.435217	0.0360277	6.11387	6.28011	6.32427	0.587587	0.109726	0.906221	0.999855	0.793435	1
Soltu.DM.01G032590	0.117274	0.283237	-0.0200877	1.91922	1.99948	1.74726	0.882296	0.677848	0.982108	0.999855	0.963955	1
Soltu.DM.01G032600	0.232644		-1.0188	1.39944		1.01275	0.891785		0.544183	0.999855		1
Soltu.DM.01G032610	-0.0916196	-0.133232	0.1038	5.04487	5.02736	5.01247	0.707403	0.580779	0.630329	0.999855	0.949122	1
Soltu.DM.01G032620	0.370743	0.633436	0.109575	5.64165	5.8004	5.98837	0.263309	0.047701	0.745438	0.995827	0.737079	1
Soltu.DM.01G032630	0.250336	0.372671	0.0434867	3.68723	3.75995	3.77874	0.416935	0.22836	0.890311	0.999855	0.848424	1
Soltu.DM.01G032650	-0.467382	-0.429448	0.0235593	4.96712	4.98369	4.75421	0.044119	0.109353	0.926863	0.913741	0.793082	1
Soltu.DM.01G032680	0.311538	0.319685	-0.0542139	4.07096	4.07713	4.19421	0.280027	0.308004	0.868536	0.997239	0.883462	1
Soltu.DM.01G032690	0.412707	0.518302	0.0541215	8.15637	8.21959	8.56942	0.156641	0.0383099	0.857554	0.985553	0.728507	1
Soltu.DM.01G032700	0.281139	0.0786295	-0.51572	4.00565	3.89707	4.04484	0.57342	0.831581	0.260512	0.999855	0.984692	1
Soltu.DM.01G032710	-0.219847	-0.18047	-0.176478	1.41394	1.42124	1.62665	0.826911	0.851721	0.812768	0.999855	0.986149	1
Soltu.DM.01G032740	-0.297522	-0.459817	-0.059389	4.92326	4.85252	4.67599	0.258891	0.0480752	0.843111	0.995827	0.737079	1
Soltu.DM.01G032760	-0.442433	-0.226681	0.320632	4.99926	5.09694	4.91776	0.184847	0.460568	0.298455	0.986986	0.923545	1
Soltu.DM.01G032780	-0.0425757	0.0589232	0.0850772	3.51697	3.57257	3.48553	0.903487	0.869682	0.806534	0.999855	0.989445	1
Soltu.DM.01G032790	0.3311	0.224929	-0.105038	6.78032	6.72669	6.94201	0.138627	0.266564	0.619514	0.985553	0.870732	1
Soltu.DM.01G032800	-0.696866	-0.217983	0.423443	0.891585	1.08683	0.962331	0.440329	0.813678	0.688019	0.999855	0.982423	1
Soltu.DM.01G032810	-0.940738	-0.614755	0.195409	4.00903	4.12964	3.57041	0.00134066	0.170221	0.594605	0.314956	0.82647	1
Soltu.DM.01G032820	0.028255	0.0117397	0.0741629	6.72915	6.72207	6.69808	0.88438	0.956816	0.708841	0.999855	0.995904	1
Soltu.DM.01G032830	-0.424413	-0.227198	0.0906107	3.53825	3.62569	3.29997	0.139999	0.465776	0.797102	0.985553	0.92367	1
Soltu.DM.01G032840	-0.0270639	0.0949551	-0.0255654	5.73876	5.80013	5.76032	0.903214	0.690728	0.910134	0.999855	0.965143	1
Soltu.DM.01G032850	-0.339081	0.195088	0.186628	4.42021	4.68947	4.66957	0.408082	0.651246	0.674749	0.999855	0.958992	1
Soltu.DM.01G033000	-0.599862	-0.166438	0.524497	2.64805	2.83236	2.74088	0.329706	0.783944	0.185475	0.999855	0.97772	1
Soltu.DM.01G033030	-0.0555695	0.791699	1.25055	1.33493	1.80194	2.00403	0.959816	0.609744	0.288284	0.999877	0.951953	1
Soltu.DM.01G033040	0.245679	0.381251	-0.040356	4.63939	4.72009	4.89119	0.413803	0.220257	0.895541	0.999855	0.847561	1
Soltu.DM.01G033050	0.0863406	0.00935472	0.171388	4.62144	4.5845	4.59033	0.679985	0.967518	0.454222	0.999855	0.996124	1
Soltu.DM.01G033080	-0.200091	-0.132851	0.19821	5.59487	5.62538	5.40607	0.489834	0.63493	0.580047	0.999855	0.957041	1
Soltu.DM.01G033090	-0.400706	-0.0764657	0.275523	3.97928	4.12898	3.9723	0.132902	0.791763	0.363598	0.985553	0.979071	1
Soltu.DM.01G033100	0.0630429	0.0252162	-0.0606176	3.31582	3.29387	3.03902	0.854552	0.95345	0.891572	0.999855	0.995904	1
Soltu.DM.01G033110	-0.0420943	0.0442444	-0.0461717	6.30447	6.35135	6.39984	0.8347	0.862921	0.833786	0.999855	0.989195	1
Soltu.DM.01G033150	0.297229	-0.569127	0.330649	3.00739	2.59281	2.88557	0.697907	0.536441	0.698914	0.999855	0.941156	1
Soltu.DM.01G033180	0.464719	0.344238	-0.121085	5.82913	5.7668	6.04223	0.138465	0.317385	0.720294	0.985553	0.884978	1
Soltu.DM.01G033190	0.0683689	0.107834	-0.182263	6.37921	6.4043	6.4104	0.712564	0.605909	0.404851	0.999855	0.951915	1
Soltu.DM.01G033240	-0.447257	-1.40922	-0.0454209	2.90594	2.56904	2.87386	0.598914	0.197039	0.970245	0.999855	0.83912	1
Soltu.DM.01G033250	0.266948	0.631795	0.328429	5.75957	5.98027	6.19125	0.618552	0.154718	0.480716	0.999855	0.820363	1
Soltu.DM.01G033260	0.0158608	0.171319	0.239262	6.72389	6.81387	6.94031	0.963983	0.608304	0.38594	0.999877	0.951953	1
Soltu.DM.01G033270	0.118976	0.111899	0.0326777	6.08812	6.0865	6.08227	0.476712	0.525668	0.856657	0.999855	0.938784	1
Soltu.DM.01G033290	0.366643	0.106843	-0.262189	7.01511	6.87661	7.1217	0.0721163	0.64004	0.327499	0.96782	0.957918	1
Soltu.DM.01G033330	0.874376	0.632873	-0.342167	6.53757	6.39651	6.75317	0.0610312	0.0623522	0.413389	0.945522	0.74531	1
Soltu.DM.01G033360	0.138712	0.0871592	-0.15731	5.47775	5.45377	5.47079	0.458962	0.662229	0.423613	0.999855	0.960265	1
Soltu.DM.01G033400	-0.600655	0.357875	1.81614	2.54497	3.0175	3.14165	0.479452	0.650547	0.0320953	0.999855	0.958992	1
Soltu.DM.01G033440	-0.234242	-0.770231	0.0263668	3.89698	3.67272	3.44259	0.471969	0.0226457	0.945078	0.999855	0.710159	1
Soltu.DM.01G033450	1.30882	-0.285864	-0.0512738	3.23542	2.31664	3.43799	0.0747085	0.781661	0.949517	0.970122	0.97772	1
Soltu.DM.01G033460	0.0956011	0.217805	-0.212548	7.1806	7.24743	7.3245	0.691104	0.256662	0.293179	0.999855	0.862552	1
Soltu.DM.01G033480	-0.152011	0.237952	-0.178069	4.61076	4.81014	4.70684	0.554369	0.367795	0.53355	0.999855	0.903763	1
Soltu.DM.01G033500	-0.353545	0.0771483	0.468003	4.11601	4.32137	4.13759	0.139051	0.757112	0.0903713	0.985553	0.973231	1
Soltu.DM.01G033510	0.419165	0.419317	-0.169549	4.29655	4.29756	4.43526	0.195904	0.223801	0.619361	0.987985	0.847561	1
Soltu.DM.01G033520	0.406009	0.439161	0.394417	5.98398	6.00837	6.22134	0.202835	0.158065	0.220804	0.987985	0.821076	1
Soltu.DM.01G033530	-0.137204	0.0653558	-0.229297	5.18068	5.28166	5.21069	0.648258	0.837879	0.531465	0.999855	0.985469	1
Soltu.DM.01G033540	0.370885	0.254557	-0.112645	4.77967	4.71562	4.88563	0.145361	0.359921	0.636115	0.985553	0.899642	1
Soltu.DM.01G033550	-0.174525	-0.0941442	0.00833303	4.50816	4.54845	4.5589	0.553021	0.724673	0.979385	0.999855	0.969606	1
Soltu.DM.01G033560	0.234724	0.16632	0.0628871	4.60856	4.57591	4.61508	0.317421	0.434123	0.801994	0.999855	0.918335	1
Soltu.DM.01G033570	0.335475	-0.0567937	-0.87924	-0.031216	-0.228358	-0.32439	0.712695	0.959903	0.364966	0.999855	0.995904	1
Soltu.DM.01G033590	1.06754	0.786975	-0.115654	2.37048	2.1918	2.71458	0.0181693	0.101503	0.802459	0.7926	0.788715	1
Soltu.DM.01G033600	-0.00876883	0.0311425	-1.34264	-0.113756	-0.0897361	0.0425979	0.99632	0.983704	0.266039	1	0.998988	1
Soltu.DM.01G033620	0.291215	0.392861	-0.217926	5.81898	5.88005	5.94884	0.172748	0.10653	0.340095	0.985553	0.789573	1
Soltu.DM.01G033640	0.386091	0.28704	-0.401404	2.25267	2.19583	2.27872	0.354635	0.535651	0.360951	0.999855	0.94114	1
Soltu.DM.01G033660	0.112832	0.260941	0.333129	3.2164	3.29648	3.27986	0.68277	0.420071	0.328212	0.999855	0.914185	1
Soltu.DM.01G033670	0.299511	-0.28378	-0.28933	5.58439	5.28833	5.51094	0.235703	0.249773	0.259013	0.995827	0.86239	1
Soltu.DM.01G033690	0.230768	0.0648549	-0.179667	5.4144	5.32919	5.55483	0.275647	0.782055	0.462313	0.995827	0.97772	1
Soltu.DM.01G033700	-0.112316	0.00422089	0.0384311	5.82797	5.88886	5.93118	0.592507	0.988765	0.892611	0.999855	0.999932	1
Soltu.DM.01G033710	0.0399231	-1.34191	-1.11758	3.78462	3.23673	3.26083	0.9719	0.255569	0.358568	0.999877	0.862552	1
Soltu.DM.01G033720	-0.489127	-1.41098	-0.0110643	7.63616	7.31334	7.2132	0.445644	0.00871677	0.986316	0.999855	0.670576	1
Soltu.DM.01G033730	-0.0983028	-0.402467	0.0261278	4.81573	4.67267	4.34782	0.799029	0.409996	0.948445	0.999855	0.912708	1
Soltu.DM.01G033740	-0.0953536	-1.56178	-0.401548	4.45479	3.9167	3.9822	0.920762	0.20731	0.707842	0.999855	0.842494	1
Soltu.DM.01G033750	0.259652	0.0913183	-0.355448	3.81641	3.7284	3.43269	0.612027	0.835841	0.441005	0.999855	0.985313	1
Soltu.DM.01G033760	-0.437172	0.0417711	0.465676	5.26445	5.49314	5.52494	0.201999	0.886468	0.124786	0.987985	0.989772	1
Soltu.DM.01G033780	-1.06062	-0.492954	0.98868	5.68791	5.90476	5.71543	0.0917881	0.442923	0.121762	0.972699	0.920487	1
Soltu.DM.01G033830	0.403455	-0.0765608	-0.144021	1.44648	1.19543	1.48607	0.398178	0.900548	0.780251	0.999855	0.992895	1
Soltu.DM.01G033850	0.199195	0.263594	-0.0842661	6.87867	6.91694	7.0163	0.23174	0.166348	0.642664	0.995827	0.826213	1
Soltu.DM.01G033860	-0.211107	-0.39315	-0.221544	5.39839	5.31612	5.16362	0.477864	0.187605	0.527855	0.999855	0.835864	1
Soltu.DM.01G033870	-0.00491491	-0.650257	-0.299261	0.974056	0.693264	0.00761245	0.998145	0.630778	0.81855	1	0.956807	1
Soltu.DM.01G033880	0.314019	0.448979	-0.243288	2.42401	2.50443	2.57505	0.472719	0.282962	0.553741	0.999855	0.873301	1
Soltu.DM.01G033890	-0.00146967	0.247589	-0.0855184	3.38653	3.51693	3.48025	0.998307	0.664814	0.883735	1	0.960772	1
Soltu.DM.01G033900	0.1185	0.260437	0.377188	3.26344	3.34565	3.38893	0.836128	0.67246	0.32259	0.999855	0.963176	1
Soltu.DM.01G033910	-1.51862	-2.30165	1.28621	0.600885	0.444681	0.175683	0.109148	0.0674562	0.274557	0.985553	0.759711	1
Soltu.DM.01G033920	-0.17379	-0.102914	0.0306628	4.59381	4.63111	4.54903	0.531685	0.738472	0.924535	0.999855	0.969606	1
Soltu.DM.01G033930	-0.184564	0.124311	-0.0153766	4.58418	4.73539	4.50156	0.481296	0.709839	0.964968	0.999855	0.967236	1
Soltu.DM.01G033940	-0.172163	-0.107219	-0.147525	5.39062	5.42427	5.3232	0.335845	0.608134	0.458471	0.999855	0.951953	1
Soltu.DM.01G033950	-0.483439	-1.77413	-0.0103396	4.08074	3.66213	3.94453	0.624969	0.0295196	0.992283	0.999855	0.715588	1
Soltu.DM.01G033960	-0.519865	-1.78999	0.725239	1.258	0.858364	1.09719	0.635274	0.0926783	0.555321	0.999855	0.786967	1
Soltu.DM.01G033990	-0.23202	-0.295995	0.0901056	6.35293	6.32814	6.18531	0.233847	0.149283	0.655919	0.995827	0.8187	1
Soltu.DM.01G034000	-0.23765	-0.333666	0.198518	6.73156	6.68992	6.62301	0.21689	0.0997909	0.313138	0.992853	0.788715	1
Soltu.DM.01G034010	-0.459588	0.0735298	0.187814	6.87037	7.12748	7.0881	0.210669	0.851152	0.611657	0.989741	0.986149	1
Soltu.DM.01G034020	0.00874857	0.121158	0.050485	8.44889	8.51141	8.60545	0.965553	0.670899	0.823863	0.999877	0.962558	1
Soltu.DM.01G034030	-0.220574	-0.171282	0.0224471	5.11957	5.14515	5.00484	0.453388	0.422058	0.941808	0.999855	0.914559	1
Soltu.DM.01G034040	-0.133622	-0.89946	0.139277	6.98632	6.663	6.91298	0.863679	0.189135	0.86963	0.999855	0.836827	1
Soltu.DM.01G034080	-0.368441	-1.93466	-0.361474	3.36106	2.86411	2.70642	0.676598	0.0213757	0.733868	0.999855	0.710159	1
Soltu.DM.01G034090	0.803928	0.980757	-0.0446555	1.72714	1.83948	2.17102	0.248725	0.235594	0.935553	0.995827	0.850339	1
Soltu.DM.01G034100	-0.423168	-0.158379	0.475644	4.157	4.28113	4.1524	0.180394	0.584309	0.138239	0.985665	0.94948	1
Soltu.DM.01G034110	-0.0552241	0.207816	0.31536	6.37608	6.51497	6.61939	0.79498	0.390699	0.16352	0.999855	0.912475	1
Soltu.DM.01G034120			2.06147			0.0543227			0.167749			1
Soltu.DM.01G034130	0.505652	0.436442	-0.0460501	5.9704	5.93569	6.11885	0.0767314	0.152075	0.858612	0.971195	0.819062	1
Soltu.DM.01G034140	0.062083	0.160016	-0.282854	7.23688	7.291	7.37175	0.813042	0.475366	0.241705	0.999855	0.926016	1
Soltu.DM.01G034150	0.133293	0.184853	0.0255584	8.07538	8.10329	8.16488	0.534676	0.392656	0.906786	0.999855	0.912475	1
Soltu.DM.01G034170	-0.57488	-0.637393	0.373849	6.28769	6.2666	6.05104	0.0859673	0.0337776	0.30744	0.972699	0.727896	1
Soltu.DM.01G034200	0.152312	0.0996639	-0.280623	1.08405	1.05567	0.948567	0.865107	0.924742	0.794516	0.999855	0.994381	1
Soltu.DM.01G034210	-0.121682	0.275331	-0.321058	2.27614	2.48185	2.41214	0.848929	0.723727	0.614137	0.999855	0.969606	1
Soltu.DM.01G034220	0.285633	0.491586	-0.105679	5.68363	5.80247	5.82945	0.118448	0.00415606	0.620072	0.985553	0.621331	1
Soltu.DM.01G034250	0.00317378	-0.196582	-0.424283	6.37468	6.27683	6.17814	0.991679	0.49874	0.215373	0.999877	0.932815	1
Soltu.DM.01G034260	0.245795	-0.0755613	-0.418838	1.51259	1.35457	1.36545	0.725858	0.920076	0.434326	0.999855	0.994381	1
Soltu.DM.01G034270	-0.771174	-0.327286	0.286756	2.36836	2.54676	2.41774	0.100245	0.614625	0.671808	0.976364	0.95315	1
Soltu.DM.01G034280	0.0574319	-0.259959	-0.418329	3.42751	3.27351	3.28972	0.913043	0.495358	0.451823	0.999855	0.932261	1
Soltu.DM.01G034300	-0.282016	-0.275525	0.323182	7.08183	7.08422	6.98425	0.186915	0.241608	0.131333	0.987985	0.854428	1
Soltu.DM.01G034310	-0.417058	-0.284325	0.202053	4.66159	4.72165	4.66229	0.0970004	0.184022	0.447936	0.976364	0.833866	1
Soltu.DM.01G034320	-0.372377	-0.115589	-0.00509443	3.75197	3.87777	3.87437	0.277443	0.775959	0.990961	0.996633	0.976711	1
Soltu.DM.01G034330	0.268215	-1.18288	-0.533888	2.38465	1.77827	2.30929	0.722895	0.104054	0.550781	0.999855	0.789573	1
Soltu.DM.01G034360	0.648879	0.762681	-0.0659591	3.96593	4.04026	4.25696	0.0892179	0.0314364	0.84281	0.972699	0.723791	1
Soltu.DM.01G034370	-0.251892	0.052217	0.40179	4.4879	4.63792	4.71614	0.345496	0.844883	0.214007	0.999855	0.986149	1
Soltu.DM.01G034380	-0.033988	-0.62995	-0.0215718	3.15035	2.88718	2.6378	0.91927	0.206044	0.962102	0.999855	0.842273	1
Soltu.DM.01G034390	0.0576655	-0.379374	-0.234212	5.95102	5.74452	5.67381	0.812288	0.157814	0.40723	0.999855	0.821076	1
Soltu.DM.01G034400	0.958785		-1.17158	1.11113		0.655249	0.351601		0.331129	0.999855		1
Soltu.DM.01G034410	0.203388	0.143093	0.239364	11.1066	11.0773	11.5133	0.721785	0.766412	0.665753	0.999855	0.974769	1
Soltu.DM.01G034430	0.0337613	0.337801	-0.453336	3.30886	3.46071	2.59419	0.966951	0.760335	0.642592	0.999877	0.97394	1
Soltu.DM.01G034440	-0.338211	-0.318283	-0.0666988	6.26934	6.2757	5.88676	0.252237	0.462763	0.865837	0.995827	0.92367	1
Soltu.DM.01G034450	1.47973	0.719989	-0.532581	3.41286	2.9029	3.61789	0.132333	0.561083	0.435245	0.985553	0.945164	1
Soltu.DM.01G034460	1.99325		-0.41155	1.05979		1.21366	0.113336		0.733377	0.985553		1
Soltu.DM.01G034490	0.986577	0.534799	-0.752715	1.2451	0.960651	1.5557	0.415171	0.722664	0.373949	0.999855	0.969606	1
Soltu.DM.01G034500	-0.0613283	-0.331775	-0.291977	5.10836	4.98272	4.94056	0.866323	0.481733	0.544477	0.999855	0.928915	1
Soltu.DM.01G034510	0.269488	0.211665	-0.0201558	6.23448	6.20607	6.35635	0.200779	0.337037	0.923996	0.987985	0.892848	1
Soltu.DM.01G034520	0.129879	0.531578	-0.0926379	10.005	10.2345	10.4457	0.64956	0.121343	0.766875	0.999855	0.795928	1
Soltu.DM.01G034530	0.0430622	0.339254	0.0845934	4.92357	5.0829	4.98555	0.850147	0.161479	0.743602	0.999855	0.823877	1
Soltu.DM.01G034540	0.0712467	-0.195322	0.40519	5.0576	4.92656	5.13694	0.873907	0.625401	0.464481	0.999855	0.95511	1
Soltu.DM.01G034570	0.44971	0.455377	-0.225321	5.51348	5.51505	5.68522	0.0891655	0.0936247	0.410396	0.972699	0.786967	1
Soltu.DM.01G034580	-0.640898	-0.355344	1.2491	3.3556	3.47462	3.50876	0.173851	0.528261	0.0570634	0.985553	0.939031	1
Soltu.DM.01G034590	-0.094166	0.264085	0.197509	5.56799	5.75767	5.79864	0.794887	0.498337	0.533086	0.999855	0.932815	1
Soltu.DM.01G034610	-0.526023	-0.690158	0.145746	5.91247	5.84279	5.52212	0.143107	0.048379	0.697152	0.985553	0.737079	1
Soltu.DM.01G034620	-0.141127	0.0498652	-0.275921	1.99829	2.08979	2.29613	0.889832	0.959094	0.782494	0.999855	0.995904	1
Soltu.DM.01G034630	-0.000158229	-1.27291	-0.75943	1.9981	1.50135	1.67788	1	0.202766	0.226231	1	0.841284	1
Soltu.DM.01G034640	0.625042	0.567631	-0.301479	6.01689	5.9852	6.34316	0.313117	0.345833	0.631361	0.999855	0.896092	1
Soltu.DM.01G034650	0.417157	0.244425	0.0936534	3.74933	3.6523	3.68893	0.161459	0.467186	0.766532	0.985553	0.924304	1
Soltu.DM.01G034670	0.447255	0.140101	0.189376	0.81356	0.641184	0.836721	0.695879	0.903614	0.821885	0.999855	0.993272	1
Soltu.DM.01G034680	-0.0261336	-0.0890743	-0.222781	5.7908	5.75802	5.7364	0.908901	0.700037	0.347177	0.999855	0.966572	1
Soltu.DM.01G034690	0.221945	0.452132	0.0611043	3.8509	3.98935	3.96752	0.553313	0.235623	0.859177	0.999855	0.850339	1
Soltu.DM.01G034710	0.0578489	0.0327665	-0.141025	5.5267	5.51684	5.60119	0.768185	0.871307	0.508534	0.999855	0.989445	1
Soltu.DM.01G034730	0.596806	-0.283548	-0.59042	2.44055	1.97735	2.23821	0.266765	0.621244	0.275806	0.995827	0.954553	1
Soltu.DM.01G034740	0.381105	-0.08243	-0.291896	5.77183	5.52644	5.71667	0.220501	0.779398	0.401969	0.993827	0.976956	1
Soltu.DM.01G034750	1.03857	0.201313	-1.12195	5.35916	4.85283	5.30489	0.219235	0.810161	0.278612	0.993274	0.98182	1
Soltu.DM.01G034760	-0.366799	-0.891705	0.702507	1.70554	1.49999	1.17833	0.635483	0.415958	0.463234	0.999855	0.912708	1
Soltu.DM.01G034770	0.234074	0.0561622	-0.0476051	5.15845	5.06848	5.01868	0.413477	0.875232	0.88754	0.999855	0.989445	1
Soltu.DM.01G034780	0.120923	0.242288	-0.0365684	3.78763	3.85697	3.95611	0.678754	0.471399	0.905261	0.999855	0.924683	1
Soltu.DM.01G034790	0.969982	1.28535	0.00760105	1.60424	1.8186	2.27318	0.248764	0.179039	0.993344	0.995827	0.831173	1
Soltu.DM.01G034800	-0.158505	0.000138188	-0.0255677	6.29504	6.37596	6.21242	0.520919	0.99885	0.935154	0.999855	1	1
Soltu.DM.01G034810	0.21627	0.129468	0.163241	5.06597	5.02039	5.13993	0.434384	0.609356	0.568645	0.999855	0.951953	1
Soltu.DM.01G034820	-0.502901	-1.85323	-0.230109	5.57232	5.14887	5.1963	0.487641	0.00443326	0.78131	0.999855	0.639084	1
Soltu.DM.01G034840	-0.0141538	-0.0177961	-0.127922	5.41444	5.41602	5.4392	0.946871	0.944733	0.590727	0.999877	0.9953	1
Soltu.DM.01G034850	-0.149811	-0.178278	0.0438767	5.79955	5.79492	5.76997	0.568345	0.516514	0.866055	0.999855	0.936588	1
Soltu.DM.01G034860	-0.60756	-1.58488	0.031548	8.59337	8.27371	8.23319	0.424201	0.0255519	0.969861	0.999855	0.711804	1
Soltu.DM.01G034900	0.293565	0.612147	-0.0738039	8.80871	9.00087	9.29299	0.490951	0.112196	0.834548	0.999855	0.793435	1
Soltu.DM.01G034910	0.103109	-0.0222283	-0.22481	4.26682	4.20186	4.08025	0.715545	0.949938	0.521566	0.999855	0.995904	1
Soltu.DM.01G034920	0.264226	0.394914	0.0507547	2.71257	2.78876	3.01422	0.696516	0.593457	0.929625	0.999855	0.950378	1
Soltu.DM.01G034960	-0.298395		1.99403	-0.105952		0.332945	0.836291		0.188752	0.999855		1
Soltu.DM.01G035010	0.167224	0.328714	-0.0352623	4.29258	4.38357	4.43672	0.512048	0.203059	0.88897	0.999855	0.841343	1
Soltu.DM.01G035040	0.122206	-0.393219	-0.268912	4.10076	3.86387	3.98501	0.775441	0.277616	0.507897	0.999855	0.872209	1
Soltu.DM.01G035090	-0.442927	-0.478201	-0.0411666	4.56578	4.54935	4.17269	0.103331	0.168486	0.910489	0.977783	0.826444	1
Soltu.DM.01G035100	-0.522772	-0.524357	-0.219011	2.24179	2.24233	1.64252	0.429554	0.406139	0.687672	0.999855	0.912522	1
Soltu.DM.01G035110	-0.0242928	-0.0705025	0.0773308	6.32251	6.30178	6.27256	0.899941	0.723352	0.723899	0.999855	0.969606	1
Soltu.DM.01G035120	0.258669	0.0140781	-0.300246	4.37011	4.24379	4.3133	0.237355	0.949965	0.231253	0.995827	0.995904	1
Soltu.DM.01G035130	-0.097947	-0.125664	-0.224552	3.81106	3.80285	3.73654	0.763898	0.678942	0.503039	0.999855	0.96418	1
Soltu.DM.01G035140	-0.0404977	-0.246827	-0.183383	5.02439	4.92918	4.96931	0.878945	0.270706	0.509487	0.999855	0.872209	1
Soltu.DM.01G035150	0.449458	0.550829	-0.0292295	4.38271	4.44853	4.5577	0.0731945	0.0569689	0.916108	0.969245	0.742849	1
Soltu.DM.01G035170	-0.306084	-0.374122	-0.317042	6.62519	6.5917	6.2	0.41737	0.488953	0.513586	0.999855	0.93081	1
Soltu.DM.01G035180	0.907379	0.575329	-0.182466	5.28242	5.08219	5.59689	0.0178121	0.0674445	0.569243	0.7926	0.759711	1
Soltu.DM.01G035190	-0.295325	-0.185028	0.211122	5.31889	5.37125	5.19723	0.196067	0.416694	0.357361	0.987985	0.913128	1
Soltu.DM.01G035200	0.156412	0.0852127	-0.193128	7.08646	7.05397	7.08213	0.470541	0.715239	0.402443	0.999855	0.968407	1
Soltu.DM.01G035210	-0.00656753	-0.296431	-0.317059	4.47448	4.33307	4.30471	0.98466	0.367763	0.331971	0.999877	0.903763	1
Soltu.DM.01G035220	0.383276	0.39144	0.0502972	6.66918	6.67611	6.8684	0.108704	0.0828635	0.831323	0.985553	0.77981	1
Soltu.DM.01G035230	0.0408179	-0.199105	-0.157679	5.90357	5.78872	5.88963	0.83628	0.420707	0.510924	0.999855	0.914185	1
Soltu.DM.01G035250	0.31541	0.351429	0.36015	5.69733	5.723	5.86089	0.172603	0.196035	0.156647	0.985553	0.83912	1
Soltu.DM.01G035270	0.293845	0.103565	-0.040754	5.32887	5.22911	5.38082	0.253286	0.669879	0.871454	0.995827	0.962099	1
Soltu.DM.01G035280	0.0950987	0.212035	-0.189655	3.8571	3.92014	3.85417	0.660657	0.388476	0.476483	0.999855	0.912324	1
Soltu.DM.01G035300	-0.0830962	0.138896	0.0371527	5.67428	5.79038	5.81296	0.688816	0.564834	0.878902	0.999855	0.946147	1
Soltu.DM.01G035310	-0.493801	-0.572429	0.300523	2.76081	2.7306	2.5005	0.276327	0.186923	0.556654	0.995827	0.835567	1
Soltu.DM.01G035320	-0.280342	0.0274998	0.34905	0.660297	0.802688	0.689581	0.703124	0.973241	0.585793	0.999855	0.997141	1
Soltu.DM.01G035340	-0.00576547	0.224267	0.080603	3.25075	3.37622	3.34147	0.988091	0.499496	0.818454	0.999877	0.932913	1
Soltu.DM.01G035350	0.409081	0.341858	-0.309456	4.41907	4.38439	4.50348	0.123456	0.192388	0.286803	0.985553	0.836922	1
Soltu.DM.01G035360	-0.58076	-0.489436	-0.137121	4.72917	4.76457	4.42034	0.522625	0.631322	0.905268	0.999855	0.956807	1
Soltu.DM.01G035370	-0.041415	-0.432533	0.0822713	5.494	5.31421	5.4171	0.901815	0.131022	0.816996	0.999855	0.806695	1
Soltu.DM.01G035380	0.104102	-0.175494	-0.0405468	4.99744	4.85825	4.67533	0.742011	0.6529	0.910198	0.999855	0.958992	1
Soltu.DM.01G035420	-0.153275	-0.106938	0.400709	6.22952	6.25226	6.21485	0.400725	0.632999	0.0718479	0.999855	0.957041	1
Soltu.DM.01G035440	-0.0704575	-0.105077	0.205822	7.55189	7.53676	7.44242	0.755764	0.665067	0.434888	0.999855	0.960772	1
Soltu.DM.01G035450	0.500956	0.588554	-0.365988	3.17452	3.22549	3.48826	0.21851	0.0908415	0.329672	0.993274	0.786967	1
Soltu.DM.01G035490	0.954594	0.54669	-0.430243	5.38278	5.12812	5.94874	0.0335018	0.385078	0.452828	0.871656	0.91043	1
Soltu.DM.01G035500	-1.0883	-2.05243	1.12602	0.34174	0.109387	0.326641	0.193203	0.0602384	0.348604	0.987985	0.745005	1
Soltu.DM.01G035510	0.00197057	0.144479	0.229913	4.99548	5.0719	5.23794	0.993229	0.581243	0.282936	0.999877	0.949122	1
Soltu.DM.01G035520	-0.128443	-0.0486163	0.289978	2.88621	2.93129	3.09492	0.697783	0.912939	0.451382	0.999855	0.994232	1
Soltu.DM.01G035530	-0.523022	-0.222765	0.0400296	2.7153	2.84534	2.49845	0.351382	0.772325	0.947259	0.999855	0.97632	1
Soltu.DM.01G035540	-0.30435	0.051803	-0.194812	4.25748	4.42085	3.89256	0.568076	0.922513	0.730617	0.999855	0.994381	1
Soltu.DM.01G035560	0.309908	0.163556	-0.297794	6.34281	6.26672	6.35408	0.0897015	0.394263	0.152586	0.972699	0.912475	1
Soltu.DM.01G035570	0.526385	0.676313	-0.127498	4.63452	4.72409	4.7834	0.0816227	0.0478584	0.663672	0.971932	0.737079	1
Soltu.DM.01G035590	-0.0798844	-1.20488	0.808984	0.869099	0.449966	0.575273	0.935104	0.275627	0.429228	0.999855	0.872209	1
Soltu.DM.01G035600	-0.806587	-0.776555	0.21381	4.65506	4.66374	4.20286	0.0922543	0.192818	0.692522	0.972699	0.836922	1
Soltu.DM.01G035620	1.18949	1.17887	-0.159212	-0.331042	-0.353229	0.0686294	0.181761	0.3105	0.878307	0.985853	0.883931	1
Soltu.DM.01G035630	-0.0949999	-0.0216564	-0.476042	7.66444	7.69184	6.54849	0.904016	0.981082	0.56591	0.999855	0.998455	1
Soltu.DM.01G035640	0.274434	0.206157	-0.250191	4.6365	4.60051	4.6483	0.241868	0.350651	0.331204	0.995827	0.897691	1
Soltu.DM.01G035650	0.43409	0.338417	-0.184511	5.66788	5.61554	5.99111	0.279156	0.222623	0.629691	0.997239	0.847561	1
Soltu.DM.01G035660	-0.427362	-0.103445	0.843227	3.74877	3.90068	3.86352	0.119107	0.751241	0.00215937	0.985553	0.971748	1
Soltu.DM.01G035670	0.382805	0.511013	-0.27063	6.50322	6.58224	6.71677	0.0662315	0.0297969	0.198443	0.953261	0.715806	1
Soltu.DM.01G035680	0.155089	0.157893	-0.0875672	5.9223	5.92639	6.03925	0.481442	0.449448	0.708463	0.999855	0.921203	1
Soltu.DM.01G035690	1.08891	0.885682	-0.834816	2.26671	2.1337	2.42409	0.215576	0.305727	0.329147	0.992853	0.882296	1
Soltu.DM.01G035700	0.202665	0.110828	-0.0709887	5.21083	5.16532	5.29796	0.424457	0.674286	0.778286	0.999855	0.963672	1
Soltu.DM.01G035710	-0.398172	-0.533084	0.116078	4.24533	4.19198	3.96863	0.170628	0.0732573	0.704542	0.985553	0.770923	1
Soltu.DM.01G035720	-0.364386	-0.130029	0.342321	5.62361	5.73056	5.54585	0.0569098	0.539686	0.0811129	0.945093	0.941825	1
Soltu.DM.01G035740	0.749862	0.662827	-0.10728	2.07744	2.02767	2.22501	0.212	0.376364	0.890541	0.99019	0.90726	1
Soltu.DM.01G035750	0.386592	0.555099	0.123005	1.97884	2.08163	2.18125	0.583707	0.560208	0.811914	0.999855	0.944616	1
Soltu.DM.01G035760	-0.31952	-0.298196	0.214321	4.27637	4.29224	4.27525	0.370435	0.41568	0.501443	0.999855	0.912708	1
Soltu.DM.01G035780	0.31375	0.0694872	-0.0809089	7.33175	7.20233	7.43163	0.200326	0.745594	0.742786	0.987985	0.971149	1
Soltu.DM.01G035790	-0.216521	-0.345662	-0.188477	8.01455	7.9537	7.66423	0.499987	0.241636	0.543834	0.999855	0.854428	1
Soltu.DM.01G035800	0.2148	0.557156	-0.102339	6.83854	7.04102	7.16863	0.445173	0.081147	0.720253	0.999855	0.77981	1
Soltu.DM.01G035810	0.356513	0.499211	-0.155563	5.26606	5.35053	5.44383	0.115916	0.0365781	0.50528	0.985553	0.728507	1
Soltu.DM.01G035820	0.578162	0.703619	0.337845	4.31895	4.4125	4.56438	0.417429	0.332107	0.615372	0.999855	0.890665	1
Soltu.DM.01G035850	-0.370625	-0.618991	0.564059	3.13824	3.0354	2.69044	0.568655	0.328638	0.496901	0.999855	0.889866	1
Soltu.DM.01G035860	-0.230053	-0.650486	-0.603031	6.13654	5.9516	5.64919	0.65999	0.136755	0.235702	0.999855	0.811404	1
Soltu.DM.01G035870	0.00523288	-0.212546	-0.43898	1.80725	1.69592	0.96899	0.996989	0.822815	0.6963	1	0.983127	1
Soltu.DM.01G035880	0.0801314	0.390134	-0.249163	8.34332	8.51687	8.57194	0.729092	0.191026	0.350965	0.999855	0.836827	1
Soltu.DM.01G035890	0.127043	0.0532724	0.0436319	6.34508	6.30723	6.34683	0.514468	0.79784	0.819978	0.999855	0.980167	1
Soltu.DM.01G035900	-1.33218	-0.587391	-0.171999	2.07326	2.32154	1.27463	0.14705	0.615805	0.890576	0.985553	0.95315	1
Soltu.DM.01G035910	-0.7272	-0.605218	0.0454784	3.9403	3.99329	3.84955	0.0642919	0.236865	0.939102	0.951789	0.850721	1
Soltu.DM.01G035940	-0.254491	-0.153412	0.0366704	5.42673	5.47785	5.40833	0.351026	0.580444	0.898228	0.999855	0.949122	1
Soltu.DM.01G035950	0.501439	0.308518	0.02324	5.67794	5.56987	5.77858	0.0458271	0.118418	0.933381	0.913741	0.795928	1
Soltu.DM.01G035970	-0.0663463	-0.634422	-0.103357	4.45612	4.20902	4.21601	0.812295	0.0417159	0.738145	0.999855	0.728507	1
Soltu.DM.01G035980	0.51402	0.916554	0.198347	6.73879	6.99821	7.21665	0.176314	0.022791	0.561692	0.985553	0.710159	1
Soltu.DM.01G035990	-0.337927	0.0367945	-0.21354	2.27211	2.4454	2.25476	0.543153	0.924303	0.720087	0.999855	0.994381	1
Soltu.DM.01G036000	0.269946	0.09412	-0.113479	6.55376	6.46325	6.58301	0.217197	0.624028	0.605731	0.992853	0.95472	1
Soltu.DM.01G036020	0.134519	-0.153479	-0.174167	3.8048	3.66766	3.74924	0.692693	0.661975	0.572237	0.999855	0.960265	1
Soltu.DM.01G036040	-0.36127	-2.05084	-0.0916971	3.48965	2.96589	3.12857	0.689413	0.0449615	0.945645	0.999855	0.730096	1
Soltu.DM.01G036050	0.0892347	0.0831076	0.0684435	5.4835	5.48461	5.51927	0.64901	0.674999	0.731306	0.999855	0.963678	1
Soltu.DM.01G036060	0.247013	-0.901289	0.313337	2.15227	1.62731	2.22704	0.870717	0.561684	0.823598	0.999855	0.945164	1
Soltu.DM.01G036070	-0.313084	-0.531749	-0.00303198	4.44704	4.35022	4.26635	0.414197	0.0834254	0.993646	0.999855	0.77981	1
Soltu.DM.01G036080	0.503133	0.34916	0.0848223	5.45238	5.37072	5.4847	0.0797693	0.14954	0.779042	0.971932	0.8187	1
Soltu.DM.01G036090	0.323722	0.404904	0.136657	4.68425	4.73149	4.857	0.211215	0.135499	0.590379	0.989741	0.809468	1
Soltu.DM.01G036100	0.182632	0.0337706	-0.158464	5.38566	5.3128	5.36879	0.393367	0.88604	0.433793	0.999855	0.989772	1
Soltu.DM.01G036110	-0.158742	-0.220702	-0.108685	3.38373	3.35338	3.11864	0.65444	0.526571	0.772482	0.999855	0.938784	1
Soltu.DM.01G036120	-0.0173448	0.0956116	-1.87822	2.93818	2.98026	1.72521	0.988869	0.951494	0.206299	0.999877	0.995904	1
Soltu.DM.01G036130	0.0258306	-0.616012	-0.234056	3.93228	3.64758	3.70358	0.918488	0.0750844	0.496174	0.999855	0.774146	1
Soltu.DM.01G036160	-0.293454	-0.537077	-0.0385852	4.8784	4.77557	4.61062	0.243192	0.0906952	0.90623	0.995827	0.786967	1
Soltu.DM.01G036170	-0.143188	-0.878646	0.142636	3.8895	3.58457	3.3939	0.770596	0.20803	0.82843	0.999855	0.842667	1
Soltu.DM.01G036180	0.26277	-0.109215	-0.115882	4.61478	4.43042	4.66423	0.289316	0.692904	0.655371	0.999855	0.965143	1
Soltu.DM.01G036190	-0.0220548	0.0379626	0.159009	6.14727	6.17952	6.17586	0.896818	0.842148	0.385756	0.999855	0.986149	1
Soltu.DM.01G036200	-0.389762	-0.457024	0.165415	4.16989	4.13802	3.78779	0.266284	0.168212	0.64367	0.995827	0.826444	1
Soltu.DM.01G036240	-0.0392722	0.31563	0.128126	4.72906	4.92205	4.94314	0.885855	0.254037	0.599484	0.999855	0.862552	1
Soltu.DM.01G036300	-0.0361571	-0.334555	-0.067406	6.08784	5.94961	5.88133	0.880426	0.285161	0.839039	0.999855	0.873622	1
Soltu.DM.01G036310	-0.00919892	-0.100479	-0.205205	3.65883	3.61935	3.66659	0.976878	0.729018	0.502395	0.999877	0.969606	1
Soltu.DM.01G036330	0.569874	0.321334	-0.496059	5.87866	5.7363	6.0326	0.135199	0.178566	0.149546	0.985553	0.830896	1
Soltu.DM.01G036340	0.161081	0.211486	0.0279004	2.86265	2.89154	3.03884	0.683764	0.581912	0.950486	0.999855	0.949122	1
Soltu.DM.01G036350	-0.0283677	0.283902	0.0281237	4.76426	4.92745	4.80447	0.921538	0.270038	0.927105	0.999855	0.872209	1
Soltu.DM.01G036370	0.250293	-0.223897	-0.347214	6.2276	5.99212	6.0548	0.280338	0.34844	0.170454	0.997239	0.896812	1
Soltu.DM.01G036390	0.544798	0.370908	0.204333	3.31629	3.22282	3.6833	0.120953	0.356033	0.532422	0.985553	0.897823	1
Soltu.DM.01G036400	0.599899	0.904236	-0.0191356	2.52801	2.72242	2.92813	0.0774573	0.0249367	0.959157	0.971932	0.710159	1
Soltu.DM.01G036410	-0.19742	0.00319375	0.107805	4.46516	4.56737	4.62656	0.437574	0.991338	0.660417	0.999855	0.999932	1
Soltu.DM.01G036420	-0.0838402	-0.431543	0.481294	6.86118	6.7062	6.47895	0.902853	0.407958	0.489333	0.999855	0.912708	1
Soltu.DM.01G036430	0.014338	-0.175512	0.087913	4.72657	4.63707	4.73113	0.950705	0.535826	0.739538	0.999877	0.94114	1
Soltu.DM.01G036450	-1.07651	0.0618621	0.877146	8.15447	8.63742	8.10718	0.0331868	0.908257	0.048954	0.868553	0.993695	1
Soltu.DM.01G036460	-0.916038	-0.340563	1.28678	2.98509	3.21529	2.39112	0.432817	0.791571	0.233514	0.999855	0.979071	1
Soltu.DM.01G036470	-0.274064	-0.192455	0.0521266	6.99744	7.04071	6.89741	0.27212	0.440062	0.834009	0.995827	0.919529	1
Soltu.DM.01G036480	-0.0727377	-0.0746845	-0.127566	6.20018	6.20398	6.21383	0.775594	0.732665	0.597786	0.999855	0.969606	1
Soltu.DM.01G036490	-0.128277	0.0655255	0.0717453	5.39935	5.49466	5.27906	0.605723	0.802056	0.77345	0.999855	0.980937	1
Soltu.DM.01G036500	0.348836	0.657139	0.146459	5.72038	5.90887	6.09734	0.29568	0.0719963	0.641229	0.999855	0.770028	1
Soltu.DM.01G036510	0.137182	0.362865	-0.0190043	4.45334	4.58129	4.47055	0.61768	0.230689	0.942308	0.999855	0.850283	1
Soltu.DM.01G036520	0.236043	-0.014706	-0.54319	8.11806	7.98614	7.94479	0.517519	0.97295	0.229269	0.999855	0.997141	1
Soltu.DM.01G036530	0.121359	-0.180685	-0.311945	5.26574	5.119	5.1243	0.671081	0.531077	0.288754	0.999855	0.939597	1
Soltu.DM.01G036540	0.353566	0.30406	0.424652	4.14139	4.11705	4.29998	0.229391	0.344159	0.0884545	0.995827	0.89455	1
Soltu.DM.01G036560	0.213322	-0.254102	0.270744	2.75016	2.51615	2.37351	0.67502	0.647663	0.634372	0.999855	0.958992	1
Soltu.DM.01G036590	-0.384296	-0.518517	-0.135902	0.788673	0.734995	0.744764	0.686451	0.693612	0.909278	0.999855	0.965489	1
Soltu.DM.01G036610	-0.122522	0.0880933	0.186627	5.88195	5.99224	5.98901	0.566988	0.697346	0.382303	0.999855	0.966267	1
Soltu.DM.01G036620	-0.0441275	-0.374604	-0.0222701	5.19293	5.03917	4.90145	0.893909	0.159602	0.942327	0.999855	0.821076	1
Soltu.DM.01G036630	0.0417893	0.195233	0.156476	5.01988	5.09834	4.92812	0.852753	0.470787	0.488783	0.999855	0.924658	1
Soltu.DM.01G036640	-1.18794	-1.4133	0.578652	4.17658	4.09795	4.02613	0.168741	0.106518	0.459129	0.985553	0.789573	1
Soltu.DM.01G036650			2.26179			0.35866			0.118353			1
Soltu.DM.01G036660	-0.349275	-0.32626	-0.200602	6.96303	6.97623	6.81771	0.200538	0.236327	0.510813	0.987985	0.850721	1
Soltu.DM.01G036670	0.981678	0.889316	-0.477166	0.658861	0.582047	1.13431	0.344411	0.501401	0.68984	0.999855	0.933105	1
Soltu.DM.01G036680	-0.0750855	-0.0160073	-0.0199448	3.76939	3.7935	3.60405	0.855313	0.965392	0.959124	0.999855	0.995904	1
Soltu.DM.01G036700	-0.933829	0.736203	-0.655942	0.480675	1.2582	0.130271	0.414958	0.511473	0.617565	0.999855	0.935026	1
Soltu.DM.01G036740	-0.0711153	-0.0587348	-0.132739	5.35299	5.36298	5.31344	0.739123	0.779624	0.556695	0.999855	0.976956	1
Soltu.DM.01G036750	-0.128423	-0.0589819	0.33866	3.98934	4.02276	4.02945	0.553022	0.795409	0.19005	0.999855	0.979581	1
Soltu.DM.01G036770	0.106175	0.309002	-0.220695	1.78182	1.88948	2.0683	0.861271	0.567861	0.735849	0.999855	0.946706	1
Soltu.DM.01G036780	0.0612449	-0.608463	0.198143	0.485793	0.200846	0.417933	0.949077	0.588625	0.810749	0.999877	0.949755	1
Soltu.DM.01G036800	-0.30058	-0.117118	-0.0906753	1.69362	1.78134	1.58102	0.523388	0.800318	0.86096	0.999855	0.980937	1
Soltu.DM.01G036810	-1.04116	0.212462	-0.0397279	-0.0262581	0.486022	-0.292327	0.32232	0.846922	0.980863	0.999855	0.986149	1
Soltu.DM.01G036820	0.584609	0.547943	-0.509366	1.00401	0.9812	1.251	0.430645	0.43929	0.36902	0.999855	0.918977	1
Soltu.DM.01G036830	0.220164	0.313167	0.26211	3.36516	3.41678	3.46582	0.491288	0.376495	0.465326	0.999855	0.90726	1
Soltu.DM.01G036850	-0.24845	-0.45142	0.0706763	5.27072	5.18786	5.10609	0.334195	0.0886263	0.720633	0.999855	0.786967	1
Soltu.DM.01G036880	0.613795	0.515162	-0.712146	-0.0985722	-0.152677	-0.163488	0.602436	0.656754	0.506476	0.999855	0.959406	1
Soltu.DM.01G036970	-0.138619	0.221953	-0.136312	2.10149	2.28988	2.38781	0.81916	0.779433	0.759292	0.999855	0.976956	1
Soltu.DM.01G036980	-0.288387	0.00475869	0.301595	6.05857	6.20102	6.11499	0.178432	0.980438	0.13835	0.985665	0.998327	1
Soltu.DM.01G037000	-0.237769	-0.218173	-0.0759355	8.02724	8.0361	7.80779	0.312673	0.39909	0.750185	0.999855	0.912475	1
Soltu.DM.01G037020	0.279693	-0.3196	0.0307781	5.2854	4.99028	5.30917	0.516132	0.34431	0.953737	0.999855	0.89455	1
Soltu.DM.01G037040	0.47677	0.523431	0.0274998	4.13338	4.1637	4.33306	0.1488	0.1279	0.927194	0.985553	0.805356	1
Soltu.DM.01G037050	0.863861	1.3206	0.198998	4.46587	4.78414	4.98308	0.021413	0.00242054	0.561347	0.809335	0.51413	1
Soltu.DM.01G037060	0.208389	-0.154663	-0.210233	4.88539	4.7017	4.81476	0.37949	0.518553	0.411094	0.999855	0.937235	1
Soltu.DM.01G037070	0.170995	-0.229803	-0.0163341	1.47588	1.27552	1.46819	0.795442	0.644513	0.98034	0.999855	0.958753	1
Soltu.DM.01G037080	-1.54203	-0.910285	1.04074	2.51966	2.70458	2.30858	0.0479314	0.304882	0.172473	0.920268	0.881884	1
Soltu.DM.01G037090	-0.307827	-0.405272	-0.197979	5.40462	5.362	5.30854	0.333412	0.178642	0.598387	0.999855	0.830897	1
Soltu.DM.01G037100	1.04885	0.347664	-0.379428	4.59593	4.16778	4.81199	0.0007212	0.228988	0.347939	0.236332	0.848424	1
Soltu.DM.01G037110	-0.0845563	-0.0518075	0.0343882	8.19842	8.21717	8.12176	0.7427	0.844088	0.903694	0.999855	0.986149	1
Soltu.DM.01G037120	-0.134733	-0.687762	0.322269	5.66139	5.42232	5.40991	0.680088	0.0296278	0.424695	0.999855	0.715636	1
Soltu.DM.01G037130	0.619519	0.648576	-0.328767	5.21765	5.23701	5.34734	0.00655249	0.00590254	0.182413	0.620189	0.64372	1
Soltu.DM.01G037150	0.34476	0.618058	0.482363	3.20206	3.37198	3.62181	0.588347	0.205501	0.428711	0.999855	0.841637	1
Soltu.DM.01G037160	0.166929	0.75325	0.4003	5.76348	6.1102	6.26077	0.635301	0.0411582	0.327232	0.999855	0.728507	1
Soltu.DM.01G037170	0.0914147	-0.284355	-0.2154	4.45309	4.27434	4.34189	0.902911	0.621237	0.77671	0.999855	0.954553	1
Soltu.DM.01G037180	0.256778	0.884561	0.503874	3.79951	4.18564	4.41789	0.613099	0.0900374	0.280509	0.999855	0.786967	1
Soltu.DM.01G037200	0.898178	0.524518	-0.422451	1.4055	1.18106	1.44633	0.378162	0.609194	0.630907	0.999855	0.951953	1
Soltu.DM.01G037210	1.27795	0.778202	-0.872053	4.96076	4.64039	5.14817	0.11615	0.332246	0.268745	0.985553	0.890665	1
Soltu.DM.01G037220	1.0547	0.69661	-0.73618	5.224	5.00065	5.37269	0.0225963	0.101405	0.119876	0.809335	0.788715	1
Soltu.DM.01G037300	0.622544	0.365187	-0.313392	5.77415	5.6262	5.86629	0.0004493	0.14189	0.19564	0.187191	0.817657	1
Soltu.DM.01G037310	-0.126638	-0.533205	-0.690973	1.9327	1.74941	1.38941	0.796942	0.519644	0.279191	0.999855	0.937269	1
Soltu.DM.01G037330	-0.143169	-0.155126	0.151294	6.69165	6.68743	6.58344	0.460486	0.454296	0.42262	0.999855	0.921928	1
Soltu.DM.01G037340	0.484055	0.372478	-0.12047	1.31447	1.26118	1.13857	0.534089	0.616425	0.851884	0.999855	0.95315	1
Soltu.DM.01G037360	0.483339	0.555745	-0.455664	1.163	1.20083	1.2024	0.605985	0.471044	0.515745	0.999855	0.924658	1
Soltu.DM.01G037370	0.0933986	0.0149442	-0.166955	6.02166	5.98531	6.00557	0.729663	0.943753	0.537849	0.999855	0.9953	1
Soltu.DM.01G037380	-0.0885172	0.00592377	0.0475304	6.06159	6.1117	6.04677	0.661088	0.976303	0.801028	0.999855	0.997719	1
Soltu.DM.01G037530	-0.309446	-0.675972	0.338297	3.96691	3.81602	3.76119	0.364366	0.0696684	0.35292	0.999855	0.767444	1
Soltu.DM.01G037540	0.0917748	0.11972	0.0672439	5.69386	5.71462	5.79135	0.690222	0.648848	0.75925	0.999855	0.958992	1
Soltu.DM.01G037550	-0.582784	-0.786888	0.0959487	4.33958	4.25754	3.90186	0.173762	0.0423381	0.814277	0.985553	0.728507	1
Soltu.DM.01G037560	-0.370801	-0.138321	0.291604	4.27215	4.3796	4.35966	0.172772	0.65443	0.404296	0.985553	0.959406	1
Soltu.DM.01G037570	-0.522828	-1.47457	0.733899	2.54995	2.2189	2.90045	0.663196	0.224285	0.506315	0.999855	0.847561	1
Soltu.DM.01G037590	-0.675358	-0.564239	0.653151	1.8887	1.9241	2.169	0.3006	0.488622	0.473311	0.999855	0.93081	1
Soltu.DM.01G037600	0.466933	0.603847	-0.0523603	2.54527	2.6308	2.75877	0.309354	0.165146	0.915424	0.999855	0.826213	1
Soltu.DM.01G037610	0.193707	0.212741	0.183061	7.10109	7.11389	7.26476	0.297192	0.279684	0.347745	0.999855	0.872209	1
Soltu.DM.01G037620	0.322098	0.0391536	-0.0694647	4.95926	4.8129	5.01954	0.177111	0.88147	0.751514	0.985553	0.989653	1
Soltu.DM.01G037630	0.208797	0.279032	-0.110036	6.4145	6.45808	6.53409	0.352532	0.224133	0.595553	0.999855	0.847561	1
Soltu.DM.01G037640	-0.142313	-0.0406344	-0.0855329	6.44559	6.50094	6.52746	0.557195	0.903335	0.783532	0.999855	0.993205	1
Soltu.DM.01G037650	0.163027	0.100742	-0.214648	5.80686	5.77563	5.85921	0.599888	0.726517	0.449508	0.999855	0.969606	1
Soltu.DM.01G037660	0.387125	0.445861	0.103925	4.95766	4.99227	5.06189	0.0631024	0.0844253	0.693704	0.949437	0.780996	1
Soltu.DM.01G037680	0.120717	-0.0440822	-0.252774	4.76361	4.68256	4.66337	0.588586	0.830471	0.273849	0.999855	0.984476	1
Soltu.DM.01G037690	0.229546	0.134968	-0.283947	6.07658	6.03203	6.25253	0.358936	0.649409	0.308474	0.999855	0.958992	1
Soltu.DM.01G037700	0.106402	0.23715	-0.107164	5.20333	5.27559	5.21911	0.563362	0.202198	0.57437	0.999855	0.841147	1
Soltu.DM.01G037760	-0.0699441	-0.448286	0.704423	2.54343	2.36933	2.29289	0.867368	0.400061	0.15889	0.999855	0.912475	1
Soltu.DM.01G037770	0.361694	0.119416	-0.463921	4.16069	4.03341	4.23225	0.179973	0.825851	0.39392	0.985665	0.983583	1
Soltu.DM.01G037780	-0.569502	-0.301552	0.0898045	4.64214	4.75965	4.57075	0.0107683	0.214967	0.705113	0.711235	0.845181	1
Soltu.DM.01G037800	-1.91985	-0.582563	1.38182	1.15107	1.54999	1.29463	0.0814882	0.526662	0.217811	0.971932	0.938784	1
Soltu.DM.01G037810	-0.77454	1.78664	1.44758	0.445539	1.90243	1.66296	0.526718	0.138093	0.308857	0.999855	0.812369	1
Soltu.DM.01G037820	-0.422665	-0.604165	0.159872	4.58677	4.50937	4.11433	0.138243	0.0827913	0.586188	0.985553	0.77981	1
Soltu.DM.01G037830	0.16269	0.152575	0.00599674	5.68904	5.6858	5.91349	0.585207	0.547616	0.984104	0.999855	0.942677	1
Soltu.DM.01G037840	-0.491545	-0.329378	-0.289651	3.74895	3.81305	3.21465	0.36917	0.662471	0.635873	0.999855	0.960265	1
Soltu.DM.01G037860	-0.367253	-0.306718	0.137855	2.16757	2.19861	1.98774	0.672155	0.701555	0.873268	0.999855	0.966723	1
Soltu.DM.01G037870	1.67273	0.547257	-1.50671	2.60361	1.83703	2.0805	0.211493	0.633781	0.319296	0.989741	0.957041	1
Soltu.DM.01G037880	0.441829	0.396773	-0.00478549	5.38949	5.36883	5.5822	0.0446477	0.129425	0.984462	0.913741	0.806695	1
Soltu.DM.01G037930	0.105982	0.301185	-0.0693779	4.97447	5.08359	5.14659	0.633304	0.180438	0.742028	0.999855	0.831372	1
Soltu.DM.01G037940	-0.912156	-0.27167	0.84999	1.42991	1.67513	1.64451	0.222364	0.635386	0.271198	0.994744	0.957041	1
Soltu.DM.01G037950	0.280682	-0.383651	-0.0378976	4.1846	3.84941	4.26829	0.557367	0.400106	0.928962	0.999855	0.912475	1
Soltu.DM.01G037960	0.387042	0.337254	-0.322917	6.67497	6.65433	6.9771	0.192916	0.369892	0.285555	0.987985	0.904724	1
Soltu.DM.01G037970	0.255914	0.357759	0.70514	-0.114578	-0.0667736	0.299817	0.772118	0.758216	0.497418	0.999855	0.973617	1
Soltu.DM.01G037980	0.5357	0.346013	0.00739209	1.34915	1.23973	1.59515	0.271477	0.478195	0.988117	0.995827	0.927987	1
Soltu.DM.01G037990	0.810956	0.422621	-0.17585	3.58329	3.34887	3.75358	0.0144	0.273598	0.639142	0.760767	0.872209	1
Soltu.DM.01G038000	0.673891	0.734951	-0.199094	0.439797	0.476839	0.822205	0.300669	0.212942	0.727102	0.999855	0.843727	1
Soltu.DM.01G038010		1.03976	-0.15778		-0.929386	-0.49072		0.291993	0.879263		0.876462	1
Soltu.DM.01G038030	-0.310032	-0.459113	0.0635821	5.55751	5.48969	5.28018	0.270711	0.118996	0.83011	0.995827	0.795928	1
Soltu.DM.01G038050	-0.0497409	0.108492	0.264591	4.68085	4.76625	4.78176	0.891559	0.802462	0.537366	0.999855	0.980937	1
Soltu.DM.01G038070	0.851446	-0.155024	-0.291603	4.71812	4.15873	4.75071	0.0268088	0.671025	0.48726	0.824567	0.962558	1
Soltu.DM.01G038090	0.131212	-0.435273	0.190313	4.5062	4.2424	4.27413	0.649204	0.234733	0.618638	0.999855	0.850339	1
Soltu.DM.01G038100	-0.559914	-0.332797	0.264222	3.53501	3.63975	3.5006	0.302229	0.498679	0.67333	0.999855	0.932815	1
Soltu.DM.01G038130	1.29144	-0.25204	-0.74077	3.40645	2.5197	3.13523	0.0266974	0.643061	0.166603	0.824567	0.958472	1
Soltu.DM.01G038150	-0.201934	-0.449985	-0.13016	4.63419	4.53369	4.4452	0.655025	0.356503	0.787601	0.999855	0.897823	1
Soltu.DM.01G038160	-0.36119	0.116817	0.433783	1.71325	1.93274	1.71502	0.708744	0.87082	0.560662	0.999855	0.989445	1
Soltu.DM.01G038170	-0.144412	-0.167688	0.0497402	5.18369	5.17639	5.25598	0.543092	0.446578	0.845877	0.999855	0.920921	1
Soltu.DM.01G038180	-1.0138	-1.5032	0.546092	0.310926	0.17824	0.138313	0.403766	0.138035	0.670958	0.999855	0.812369	1
Soltu.DM.01G038190	0.0704799	0.27181	-0.168202	5.12077	5.23289	5.25452	0.790717	0.347097	0.582122	0.999855	0.89643	1
Soltu.DM.01G038200	0.853225	0.337289	0.346173	2.95709	2.64106	3.23816	0.132265	0.637267	0.647022	0.985553	0.957041	1
Soltu.DM.01G038210	-0.622116	-0.66126	-0.489135	1.52838	1.50304	0.871087	0.535315	0.54233	0.645001	0.999855	0.942179	1
Soltu.DM.01G038230	1.56878	1.68472	-0.472034	2.15619	2.24427	2.5088	0.0538372	0.104885	0.59564	0.939963	0.789573	1
Soltu.DM.01G038270	-0.131956	-0.0877997	0.24959	6.22384	6.25207	6.33548	0.641504	0.770085	0.371784	0.999855	0.97497	1
Soltu.DM.01G038280	0.268832	0.262935	-0.00773557	5.71243	5.71543	5.91533	0.255188	0.326883	0.971833	0.995827	0.88865	1
Soltu.DM.01G038290	-1.48107	-1.13385	0.630299	2.52483	2.62163	2.10664	0.0331267	0.0828824	0.521381	0.868553	0.77981	1
Soltu.DM.01G038300	0.317621	0.413262	-0.481077	5.5964	5.6561	5.70527	0.270681	0.210935	0.0230451	0.995827	0.843727	1
Soltu.DM.01G038310	-2.46008	-1.05938	0.794512	2.11228	2.43191	1.44571	0.00428197	0.0927493	0.488225	0.549602	0.786967	1
Soltu.DM.01G038320	-0.10963	0.0513204	-0.120298	4.50081	4.58351	4.55449	0.59398	0.803943	0.616141	0.999855	0.980959	1
Soltu.DM.01G038330	0.656669	0.742283	-0.179148	7.95568	8.01622	8.43198	0.178846	0.0452833	0.657226	0.985665	0.730764	1
Soltu.DM.01G038350	-0.379609	-0.173342	0.148943	6.31706	6.40906	6.0826	0.0877761	0.502512	0.475693	0.972699	0.933589	1
Soltu.DM.01G038370	-0.428845	-0.429178	0.0743168	4.25258	4.25479	4.07331	0.146616	0.105643	0.809592	0.985553	0.789573	1
Soltu.DM.01G038380	-0.509783	-0.503034	0.115647	3.2111	3.20692	2.82797	0.307346	0.327633	0.824291	0.999855	0.888974	1
Soltu.DM.01G038400	-0.260989	0.852346	-1.00655	0.4258	1.01557	0.793104	0.818436	0.465409	0.375568	0.999855	0.92367	1
Soltu.DM.01G038410	-0.0694757	0.157279	0.0223772	5.59895	5.71704	5.67378	0.725886	0.44308	0.918168	0.999855	0.920487	1
Soltu.DM.01G038440	-0.136402	-0.167272	-0.0582119	6.07271	6.05901	5.98341	0.480829	0.468181	0.799093	0.999855	0.924306	1
Soltu.DM.01G038450	0.185113	0.124242	-0.0864697	6.9541	6.92445	6.98832	0.411258	0.536641	0.696076	0.999855	0.941256	1
Soltu.DM.01G038460	-0.406627	-0.6839	0.15064	5.22119	5.10882	4.83349	0.127743	0.0124196	0.611683	0.985553	0.689035	1
Soltu.DM.01G038470	0.37397	0.390971	-0.596632	5.12779	5.13801	4.9167	0.321028	0.389357	0.13813	0.999855	0.912324	1
Soltu.DM.01G038480	0.341052	0.347328	-0.246962	6.98593	6.99761	7.25131	0.312478	0.326225	0.413023	0.999855	0.887728	1
Soltu.DM.01G038500	0.265068	0.369755	0.0137942	5.39014	5.45429	5.7099	0.340473	0.225353	0.960208	0.999855	0.847561	1
Soltu.DM.01G038540	0.30303	0.45831	-0.0206967	3.80844	3.90276	4.14297	0.35611	0.194018	0.950842	0.999855	0.837745	1
Soltu.DM.01G038600	-0.704292	-1.01738	1.99084	2.07476	1.95915	1.21336	0.525749	0.485386	0.208819	0.999855	0.930709	1
Soltu.DM.01G038610	0.226174	0.221041	0.386103	4.01431	4.0163	4.14146	0.341888	0.39741	0.124389	0.999855	0.912475	1
Soltu.DM.01G038620	0.318361	0.143733	-0.263594	0.245232	0.154266	-0.234336	0.705777	0.888564	0.839076	0.999855	0.990542	1
Soltu.DM.01G038710	-0.490249	-0.701457	0.329853	3.27136	3.17989	2.64263	0.439418	0.307833	0.641709	0.999855	0.883347	1
Soltu.DM.01G038730	-0.748084	-0.335711	0.465799	2.23021	2.39201	1.96688	0.383217	0.697027	0.66794	0.999855	0.966267	1
Soltu.DM.01G038750	-0.261149	-0.975223	0.0673429	6.97862	6.69166	6.83198	0.667413	0.0872419	0.92263	0.999855	0.786967	1
Soltu.DM.01G038760	-0.152353	-0.673984	-0.388615	3.58807	3.35578	3.25444	0.81707	0.347686	0.57567	0.999855	0.896812	1
Soltu.DM.01G038770	0.43742	0.720808	0.190251	5.95503	6.12871	6.25341	0.123603	0.0281171	0.634624	0.985553	0.715588	1
Soltu.DM.01G038790	0.419422	0.65079	0.316991	6.57235	6.71174	6.81663	0.173172	0.049471	0.347862	0.985553	0.740422	1
Soltu.DM.01G038800	-0.0733541	0.0426927	0.11537	5.34856	5.40837	5.36859	0.67242	0.817401	0.530808	0.999855	0.982724	1
Soltu.DM.01G038810	-0.266154	-0.246401	0.248185	5.38445	5.39379	5.1195	0.165466	0.40563	0.373921	0.985553	0.912522	1
Soltu.DM.01G038820	0.440298	0.460346	-0.0189499	5.63868	5.65446	5.86785	0.0897863	0.0903684	0.941521	0.972699	0.786967	1
Soltu.DM.01G038830	-0.662062	-0.777958	-0.438445	2.40724	2.35547	1.87083	0.338957	0.0952989	0.509099	0.999855	0.786967	1
Soltu.DM.01G038840	-0.155648	-1.49311	-0.246793	6.09071	5.59429	5.50769	0.798829	0.0111521	0.686361	0.999855	0.689035	1
Soltu.DM.01G038910	-0.236665	-0.459036	0.605357	2.6297	2.532	2.66907	0.580016	0.49863	0.34935	0.999855	0.932815	1
Soltu.DM.01G038930	-0.458793	-0.529792	0.14081	4.49807	4.46096	3.8357	0.500038	0.333344	0.84513	0.999855	0.890789	1
Soltu.DM.01G038940	0.363675	0.0798284	-0.205037	5.25594	5.1075	5.35157	0.18302	0.779348	0.464383	0.986286	0.976956	1
Soltu.DM.01G038950	0.291614	0.0129635	-0.0523056	3.76723	3.61914	3.65832	0.411813	0.974312	0.889207	0.999855	0.997252	1
Soltu.DM.01G039000	0.0198299	-0.11376	-0.0872233	5.56745	5.50096	5.38861	0.922964	0.623116	0.66324	0.999855	0.95472	1
Soltu.DM.01G039010	-0.359172	-0.174463	-0.287093	2.65373	2.72718	2.43123	0.691068	0.864085	0.755047	0.999855	0.989445	1
Soltu.DM.01G039020	0.0997872	0.0474079	-0.163965	4.74699	4.71992	4.82914	0.700815	0.841937	0.465875	0.999855	0.986149	1
Soltu.DM.01G039030	-0.544658	-0.478935	-0.106664	3.88933	3.91718	3.70949	0.117443	0.17564	0.791872	0.985553	0.827431	1
Soltu.DM.01G039060	0.0372744	0.261018	0.333607	4.67668	4.80357	4.97099	0.912785	0.499703	0.187352	0.999855	0.932913	1
Soltu.DM.01G039070	-0.475938	-0.425901	0.237246	5.675	5.69994	5.54864	0.0679964	0.127334	0.356247	0.956737	0.804038	1
Soltu.DM.01G039080	-0.170548	0.164407	-0.12424	2.8339	3.00361	3.03473	0.771663	0.722731	0.829206	0.999855	0.969606	1
Soltu.DM.01G039090	0.00948971	0.244413	0.0298826	4.89451	5.01905	5.03893	0.973003	0.373878	0.923377	0.999877	0.906831	1
Soltu.DM.01G039100	2.35942	1.2751	-2.09094	5.47723	4.63513	5.4794	0.00401846	0.0937553	0.0206809	0.547577	0.786967	1
Soltu.DM.01G039110	0.252119	0.152521	-0.392207	2.99686	2.94984	2.98646	0.478368	0.796741	0.488392	0.999855	0.979953	1
Soltu.DM.01G039130	0.828935	0.973855	-0.123136	7.10835	7.20957	7.4824	0.0393302	0.00927989	0.746032	0.901041	0.67327	1
Soltu.DM.01G039150	0.121712	-0.323708	-0.0211448	6.62509	6.40109	5.37206	0.870238	0.66461	0.976956	0.999855	0.960772	1
Soltu.DM.01G039160	-1.06496	-0.473566	0.610699	2.66812	2.88656	2.63657	0.0082518	0.187457	0.201178	0.634828	0.835864	1
Soltu.DM.01G039170	0.982223	0.593689	-0.4533	2.81183	2.5715	2.97004	0.2204	0.446693	0.352206	0.993827	0.920977	1
Soltu.DM.01G039180	0.690893	1.03613	0.440381	1.69328	1.91281	1.79711	0.227558	0.0365158	0.500381	0.995532	0.728507	1
Soltu.DM.01G039190	0.579871	1.2896	-1.49834	-0.0737007	0.375334	0.442548	0.501245	0.19889	0.132587	0.999855	0.83912	1
Soltu.DM.01G039200	0.368896	0.130651	-0.197028	1.27525	1.14875	1.13679	0.579031	0.843742	0.803224	0.999855	0.986149	1
Soltu.DM.01G039210	0.614174	0.773223	-0.414738	0.172863	0.266373	0.248328	0.310923	0.390903	0.498137	0.999855	0.912475	1
Soltu.DM.01G039230	0.333384	-0.17238	-0.610926	5.80851	5.54855	5.57246	0.237584	0.673408	0.122465	0.995827	0.963648	1
Soltu.DM.01G039250	0.330533	0.289467	-0.90047	0.991245	0.973986	0.917849	0.592551	0.748701	0.227271	0.999855	0.971149	1
Soltu.DM.01G039280	1.51168	-0.28053	-2.63757	4.65663	3.57343	3.98833	0.292858	0.865695	0.0610691	0.999855	0.989445	1
Soltu.DM.01G039310	0.295836	0.0741015	-0.419669	3.25899	3.14153	3.20649	0.727569	0.911726	0.551894	0.999855	0.994107	1
Soltu.DM.01G039320		0.62519	0.824705		0.700057	0.709852		0.607465	0.604619		0.951915	1
Soltu.DM.01G039330	-1.02586	-0.693976	0.529195	8.08811	8.21534	7.4154	0.0674426	0.244948	0.383107	0.956737	0.857972	1
Soltu.DM.01G039340	-0.0935953	0.331021	0.512258	2.99553	3.21699	3.31439	0.803447	0.346036	0.18154	0.999855	0.896092	1
Soltu.DM.01G039350	0.366365	-0.173132	0.678339	0.262854	-0.0111717	0.516517	0.74542	0.871803	0.560727	0.999855	0.989445	1
Soltu.DM.01G039360	-0.417188	-0.451563	0.259693	3.60721	3.5825	3.15248	0.594641	0.587126	0.787343	0.999855	0.949511	1
Soltu.DM.01G039370	-0.488237	-0.216575	-0.657573	6.67188	6.80502	6.1606	0.652371	0.822311	0.484194	0.999855	0.983127	1
Soltu.DM.01G039380	-0.215982	-0.308239	0.151361	8.66829	8.6268	8.48611	0.399989	0.185239	0.538274	0.999855	0.834143	1
Soltu.DM.01G039390	0.234285	-0.0857625	-0.851865	6.37891	6.21645	6.05963	0.586805	0.841253	0.065029	0.999855	0.986149	1
Soltu.DM.01G039400	0.0657233	0.118802	-0.145491	6.50606	6.53762	6.51502	0.724799	0.545557	0.455475	0.999855	0.942677	1
Soltu.DM.01G039410	0.212231	0.32254	0.25409	3.75887	3.82362	3.99698	0.57414	0.378645	0.449256	0.999855	0.907552	1
Soltu.DM.01G039420	0.0667746	0.227722	0.548713	2.94478	3.03389	3.01665	0.825548	0.523289	0.0934924	0.999855	0.938151	1
Soltu.DM.01G039430	0.37733	0.580458	0.163938	4.7495	4.87667	5.02988	0.216087	0.078149	0.539232	0.992853	0.776602	1
Soltu.DM.01G039440	-0.200053	-0.435954	-0.0312045	5.04456	4.93943	4.86712	0.364877	0.0569444	0.901965	0.999855	0.742849	1
Soltu.DM.01G039450	0.327952	0.367847	0.10879	6.29568	6.32228	6.52069	0.161116	0.126816	0.652309	0.985553	0.803443	1
Soltu.DM.01G039460	0.130363	0.361661	0.164745	6.17052	6.30194	6.352	0.584627	0.109777	0.499764	0.999855	0.793435	1
Soltu.DM.01G039470	0.530007	0.0476946	-0.302119	2.12248	1.86198	2.23556	0.183637	0.941953	0.638364	0.986286	0.9953	1
Soltu.DM.01G039480	-0.169177	-0.198079	0.135152	7.34007	7.3277	7.24092	0.335705	0.26039	0.458783	0.999855	0.864693	1
Soltu.DM.01G039490	0.208861	0.256665	-0.0796436	11.1391	11.169	11.3874	0.38073	0.332916	0.743634	0.999855	0.890789	1
Soltu.DM.01G039500	0.064143	0.109006	-0.13379	8.36627	8.39352	8.46681	0.767455	0.609033	0.531144	0.999855	0.951953	1
Soltu.DM.01G039510	-0.0824399	-0.158344	-0.0205877	6.22436	6.18968	6.17671	0.648241	0.376618	0.916738	0.999855	0.90726	1
Soltu.DM.01G039520	0.105567	0.186183	0.163982	6.90462	6.94715	7.08461	0.731848	0.510862	0.555688	0.999855	0.935026	1
Soltu.DM.01G039550	-0.106043	-0.190696	0.00901531	8.60339	8.56388	8.44825	0.673608	0.466924	0.97335	0.999855	0.924201	1
Soltu.DM.01G039560	0.236341	0.432866	0.54729	8.86957	8.98595	9.14659	0.545969	0.303584	0.118649	0.999855	0.881523	1
Soltu.DM.01G039570	-0.0744687	-0.274187	0.0742836	5.19357	5.10315	5.12196	0.720499	0.146455	0.749161	0.999855	0.817657	1
Soltu.DM.01G039580	0.173542	0.181274	-0.0659443	4.79933	4.80429	4.90107	0.479014	0.533686	0.824441	0.999855	0.940727	1
Soltu.DM.01G039620	-0.31922	-0.517516	0.134812	5.56272	5.47509	5.17908	0.350552	0.133569	0.692299	0.999855	0.808792	1
Soltu.DM.01G039630	-0.123338	-0.124237	-0.0282697	10.0813	10.0824	10.0264	0.599781	0.602014	0.910452	0.999855	0.951696	1
Soltu.DM.01G039650	0.107889	0.299828	0.0467199	5.87506	5.98036	6.08391	0.597351	0.199927	0.829476	0.999855	0.840747	1
Soltu.DM.01G039660	1.1278	0.565191	0.47957	0.410261	0.0583903	0.569187	0.244831	0.662756	0.631878	0.995827	0.960265	1
Soltu.DM.01G039690	-0.391606	-0.0714443	0.291518	4.11148	4.26706	4.23456	0.292033	0.869266	0.448725	0.999855	0.989445	1
Soltu.DM.01G039700	0.0385935	0.348373	0.0130111	6.22902	6.40427	6.46956	0.906903	0.335594	0.964325	0.999855	0.892053	1
Soltu.DM.01G039710	0.0582633	-0.527294	0.115067	1.48096	1.20633	1.48288	0.968377	0.724046	0.941255	0.999877	0.969606	1
Soltu.DM.01G039720	-0.155211		-0.107109	1.46501		1.17837	0.904282		0.943246	0.999855		1
Soltu.DM.01G039740	-0.0578692	-0.205618	-0.0155939	4.56853	4.5053	4.55206	0.904268	0.675698	0.971763	0.999855	0.963897	1
Soltu.DM.01G039760	0.397039	-0.00245615	-0.3485	5.4241	5.21436	5.1924	0.122067	0.99421	0.215855	0.985553	1	1
Soltu.DM.01G039780	0.141317	0.130209	0.052831	7.28239	7.28238	7.38399	0.563912	0.614393	0.831571	0.999855	0.953104	1
Soltu.DM.01G039790	0.00850973	0.100441	0.100793	7.0617	7.10839	7.08434	0.963932	0.593933	0.578973	0.999877	0.950378	1
Soltu.DM.01G039800	-0.5916	-1.15425	-0.248056	3.25071	3.04794	3.02243	0.461713	0.106514	0.794958	0.999855	0.789573	1
Soltu.DM.01G039810	-0.215916	-1.11079	-0.335691	5.46325	5.11102	5.22743	0.697896	0.0227579	0.567432	0.999855	0.710159	1
Soltu.DM.01G039850	-0.469057	-0.560514	0.225711	5.57807	5.53886	5.29731	0.130765	0.052962	0.466486	0.985553	0.742849	1
Soltu.DM.01G039860	0.748065	-1.02308	-0.417199	0.926374	0.100006	0.623434	0.498749	0.400575	0.718628	0.999855	0.912475	1
Soltu.DM.01G039870	0.0800504	0.279011	0.0801214	5.32226	5.42969	5.45555	0.688738	0.177632	0.710532	0.999855	0.829164	1
Soltu.DM.01G039880	0.534548	0.420234	-0.191803	8.34397	8.28289	8.6808	0.142584	0.166	0.549056	0.985553	0.826213	1
Soltu.DM.01G039890	-0.203215	-0.074904	0.287048	4.6123	4.67697	4.66432	0.38253	0.789137	0.27614	0.999855	0.979071	1
Soltu.DM.01G039900	-0.227303	0.1378	-0.144341	1.79922	1.97334	1.45866	0.619268	0.745718	0.811148	0.999855	0.971149	1
Soltu.DM.01G039910	0.0892012	0.0115442	0.15053	3.64674	3.60831	3.6158	0.732808	0.969355	0.597667	0.999855	0.996248	1
Soltu.DM.01G039930	0.169357	-0.102274	-0.363418	5.59333	5.46137	5.58193	0.819987	0.874412	0.614355	0.999855	0.989445	1
Soltu.DM.01G039940	-0.32981	0.846554	-0.400619	2.02023	2.65785	2.58632	0.758766	0.228628	0.7218	0.999855	0.848424	1
Soltu.DM.01G039950	-0.519477	-0.293519	-0.404349	2.32536	2.41297	1.86867	0.45454	0.740279	0.618712	0.999855	0.969645	1
Soltu.DM.01G039980	0.360462	0.346773	-0.0583703	6.54077	6.52683	6.4914	0.327843	0.450672	0.893545	0.999855	0.921393	1
Soltu.DM.01G039990	0.124519	-0.0480997	0.0964451	3.23368	3.14915	3.28415	0.764912	0.905151	0.811629	0.999855	0.993527	1
Soltu.DM.01G040010	-0.438974	-0.549141	0.0671922	2.08559	2.03718	1.6406	0.408426	0.408503	0.923912	0.999855	0.912708	1
Soltu.DM.01G040020	0.0305738	0.180865	0.21253	4.09181	4.17068	4.05835	0.915845	0.518355	0.409826	0.999855	0.937235	1
Soltu.DM.01G040040	-0.175187	0.196831	0.196803	3.25116	3.44314	3.36264	0.646132	0.591886	0.597513	0.999855	0.950378	1
Soltu.DM.01G040050	-0.513522	-0.632216	0.125918	2.21918	2.16268	1.45071	0.499251	0.228448	0.899224	0.999855	0.848424	1
Soltu.DM.01G040060	-0.375438	-0.394449	0.288968	4.10226	4.09661	3.95493	0.401975	0.305185	0.513183	0.999855	0.881903	1
Soltu.DM.01G040070	0.162268	0.199895	-0.0422396	5.66557	5.68786	5.65354	0.511579	0.445506	0.874275	0.999855	0.920782	1
Soltu.DM.01G040080	-0.342229	-0.0271533	0.0126111	8.01668	8.16263	7.59154	0.227262	0.947878	0.959998	0.995532	0.995873	1
Soltu.DM.01G040090	0.0351812	0.299823	-0.0968876	5.60114	5.74204	5.75538	0.906062	0.242223	0.750271	0.999855	0.85496	1
Soltu.DM.01G040100	-0.381698	-0.0947072	0.383177	1.62173	1.75817	1.74999	0.574772	0.862873	0.528506	0.999855	0.989195	1
Soltu.DM.01G040110	0.331321	0.307421	-0.158845	9.15577	9.14713	9.43502	0.243172	0.274883	0.548326	0.995827	0.872209	1
Soltu.DM.01G040120	-0.400316	-1.02606	0.0740268	6.62797	6.38559	6.13437	0.380221	0.0285378	0.882456	0.999855	0.715588	1
Soltu.DM.01G040130	0.210125	0.519	0.19059	5.64724	5.81871	5.7231	0.559798	0.160578	0.521763	0.999855	0.823075	1
Soltu.DM.01G040140	-0.0735313	0.27921	-0.17533	9.09217	9.27032	8.646	0.813504	0.548502	0.545098	0.999855	0.943034	1
Soltu.DM.01G040160	-0.172941	-0.184357	-0.424001	0.812209	0.802967	0.756918	0.750877	0.756797	0.442217	0.999855	0.973231	1
Soltu.DM.01G040170	0.140338	-0.331916	-0.0304895	1.11836	0.900157	1.17995	0.807047	0.706761	0.965651	0.999855	0.966777	1
Soltu.DM.01G040180	-0.296796	0.0392987	-0.0113242	2.77764	2.94515	2.6429	0.498707	0.924166	0.981285	0.999855	0.994381	1
Soltu.DM.01G040190	0.028306	-0.173474	-0.0283948	4.79378	4.69269	4.61681	0.910904	0.49095	0.901919	0.999855	0.931329	1
Soltu.DM.01G040210	0.127394	0.391928	-0.425781	3.27525	3.42592	3.50223	0.684568	0.279422	0.179209	0.999855	0.872209	1
Soltu.DM.01G040220	-0.279604	0.992532	1.74819	0.198444	0.884091	1.47101	0.755716	0.264322	0.0560383	0.999855	0.869122	1
Soltu.DM.01G040230	-0.00559698	0.0267254	0.140846	4.59472	4.61189	4.58225	0.976961	0.911624	0.578547	0.999877	0.994107	1
Soltu.DM.01G040250	0.262391	0.544642	-0.0430007	6.76424	6.92965	6.99293	0.320306	0.0181755	0.865243	0.999855	0.710159	1
Soltu.DM.01G040260	0.383537	0.26081	0.0541861	4.03734	3.97037	4.27442	0.183383	0.365126	0.853114	0.986286	0.903368	1
Soltu.DM.01G040270	-0.268372	-0.437859	0.075643	5.45893	5.3835	5.00767	0.338496	0.189483	0.79169	0.999855	0.836827	1
Soltu.DM.01G040280	0.368427	0.0809105	-0.282048	6.44322	6.29087	6.39098	0.128069	0.708813	0.278319	0.985553	0.967028	1
Soltu.DM.01G040290	0.41238	0.241074	-0.0432793	3.41159	3.32013	3.38277	0.226798	0.519838	0.895568	0.995532	0.937362	1
Soltu.DM.01G040300	0.0188884	0.193156	-0.162461	4.38904	4.48504	4.61025	0.937641	0.528891	0.553774	0.999855	0.939175	1
Soltu.DM.01G040310	-0.095195	-0.279311	-0.0184316	7.44718	7.36532	7.35165	0.677795	0.243109	0.928197	0.999855	0.855572	1
Soltu.DM.01G040330	0.147569	0.176025	-0.0819883	4.15982	4.18045	4.33008	0.711192	0.601806	0.83283	0.999855	0.951696	1
Soltu.DM.01G040340	0.0463723	-0.18231	0.137945	4.44576	4.33729	4.32773	0.887424	0.586348	0.703708	0.999855	0.949511	1
Soltu.DM.01G040350	-0.815115	-0.561149	1.07743	3.24214	3.33541	3.33775	0.0602495	0.510341	0.100009	0.945522	0.935026	1
Soltu.DM.01G040360	0.185278	0.173802	0.388252	4.46164	4.46027	4.4911	0.481554	0.542223	0.138282	0.999855	0.942179	1
Soltu.DM.01G040370	0.0874591	0.574061	-0.0153223	0.929163	1.20236	1.13257	0.935822	0.584498	0.990929	0.999855	0.94948	1
Soltu.DM.01G040380	0.414653	0.100869	-0.330278	1.94471	1.78069	1.84348	0.280836	0.893124	0.651561	0.997272	0.991506	1
Soltu.DM.01G040390	0.570214	0.377578	-0.299029	2.9842	2.87546	3.10391	0.0821852	0.302995	0.362265	0.971932	0.881523	1
Soltu.DM.01G040400	0.286363	0.530025	-0.448982	4.55398	4.69752	4.73798	0.355674	0.0413367	0.163992	0.999855	0.728507	1
Soltu.DM.01G040410	-0.332342	-0.109684	0.711682	4.88928	4.99581	4.94756	0.211802	0.722382	0.00613975	0.989741	0.969606	1
Soltu.DM.01G040440	0.546334	0.388833	0.0284001	3.30909	3.22576	3.47611	0.130295	0.307318	0.941135	0.985553	0.883087	1
Soltu.DM.01G040450	-0.14052	-0.499249	-0.00257383	4.19378	4.03472	3.94118	0.626356	0.149753	0.994082	0.999855	0.8187	1
Soltu.DM.01G040460	0.950554	0.977215	0.471134	2.03847	2.05629	2.5529	0.149505	0.170813	0.462144	0.985553	0.82647	1
Soltu.DM.01G040470	-0.0101148	0.200911	0.0693965	7.89112	8.0042	8.04857	0.963656	0.382454	0.7567	0.999877	0.909617	1
Soltu.DM.01G040480	0.0143089	-0.0869288	-0.0606405	2.71595	2.66681	2.45671	0.972123	0.848298	0.885414	0.999877	0.986149	1
Soltu.DM.01G040490	0.0888936	0.0434723	-0.0764836	3.32002	3.30515	3.08271	0.805415	0.910151	0.820502	0.999855	0.994018	1
Soltu.DM.01G040500	0.374993	-1.55531	-0.74396	1.23177	0.460923	1.01467	0.761751	0.271688	0.630266	0.999855	0.872209	1
Soltu.DM.01G040510	-0.297368	-1.14226	-0.0395713	6.15905	5.82892	5.39186	0.739962	0.153877	0.968404	0.999855	0.820363	1
Soltu.DM.01G040520	0.360033	0.222966	-0.371041	4.63883	4.56745	4.74459	0.276438	0.542214	0.221289	0.995827	0.942179	1
Soltu.DM.01G040530	0.356891	-0.452572	-0.276128	-0.121049	-0.48461	0.0639651	0.751882	0.672904	0.778099	0.999855	0.96351	1
Soltu.DM.01G040540	-0.0462387	0.688602	-0.107721	1.16432	1.57219	1.45483	0.948448	0.171633	0.862424	0.999877	0.82647	1
Soltu.DM.01G040550	-0.387381	-0.123362	0.457913	3.76866	3.89596	3.81109	0.183031	0.715109	0.132781	0.986286	0.968385	1
Soltu.DM.01G040560	-0.225451	0.0672205	0.471635	5.33573	5.48256	5.45466	0.302137	0.76913	0.033522	0.999855	0.974769	1
Soltu.DM.01G040580	-0.133933	-0.0907918	0.0758425	4.26211	4.2847	4.22983	0.615188	0.742047	0.793183	0.999855	0.970221	1
Soltu.DM.01G040600	0.144091	-0.0395638	0.100671	3.81464	3.72027	3.64873	0.656589	0.921682	0.761445	0.999855	0.994381	1
Soltu.DM.01G040610	-0.212046	-0.0111357	0.165437	7.99787	8.09816	8.10031	0.35463	0.958788	0.456452	0.999855	0.995904	1
Soltu.DM.01G040620	-0.184822	-0.0935657	0.0781089	7.96574	8.01122	7.97854	0.402186	0.650997	0.736369	0.999855	0.958992	1
Soltu.DM.01G040680	0.334933	-0.344458	-0.658323	3.22087	2.87394	2.45745	0.748651	0.710298	0.507007	0.999855	0.967236	1
Soltu.DM.01G040690	2.53084		-0.233889	0.767981		0.843094	0.0309733		0.857498	0.855933		1
Soltu.DM.01G040700	0.118789	0.140786	-0.217108	5.14668	5.16242	5.29735	0.605319	0.67665	0.458828	0.999855	0.963897	1
Soltu.DM.01G040710	0.592597	0.581557	0.0691727	9.36369	9.36346	9.7818	0.14937	0.111215	0.848436	0.985553	0.793435	1
Soltu.DM.01G040720	0.516803	0.705064	-0.220009	1.11009	1.23293	1.31173	0.608932	0.539199	0.855113	0.999855	0.941705	1
Soltu.DM.01G040730	-0.157944	-0.22625	0.432383	2.18764	2.15179	2.20345	0.701625	0.583866	0.344383	0.999855	0.94948	1
Soltu.DM.01G040740	0.0172159	0.168497	0.147259	8.52392	8.60404	8.70523	0.933172	0.420714	0.452416	0.999855	0.914185	1
Soltu.DM.01G040750	0.010565	0.0311769	0.277877	5.25863	5.2771	5.3624	0.971569	0.926014	0.344896	0.999877	0.994381	1
Soltu.DM.01G040770	0.362977	0.270352	-0.262384	6.82067	6.77277	7.00171	0.0551731	0.180397	0.204521	0.945093	0.831372	1
Soltu.DM.01G040780	-0.121841	-0.541249	-0.135783	3.01178	2.81697	1.95968	0.896568	0.582072	0.885064	0.999855	0.949122	1
Soltu.DM.01G040790	-0.277857	-0.250219	0.131592	7.2126	7.22448	7.07956	0.262365	0.274017	0.613616	0.995827	0.872209	1
Soltu.DM.01G040800	-0.0559209	-0.77633	-1.22761	1.35931	1.04787	1.02395	0.954142	0.513182	0.150348	0.999877	0.935107	1
Soltu.DM.01G040810	-0.481709	-2.24448	-0.551655	0.971522	0.483244	0.401208	0.613902	0.0912329	0.661147	0.999855	0.786967	1
Soltu.DM.01G040820	-0.370387	-0.0882589	-0.62786	0.324809	0.44227	0.163581	0.753301	0.942653	0.612557	0.999855	0.9953	1
Soltu.DM.01G040830	0.626877	0.285744	-0.558076	10.9553	10.7574	11.3056	0.117227	0.418957	0.136742	0.985553	0.913753	1
Soltu.DM.01G040840	0.148528	-0.388861	0.693623	0.491194	0.250524	0.103171	0.889936	0.780891	0.586476	0.999855	0.977613	1
Soltu.DM.01G040850	-0.0889438	-0.123678	-0.150774	4.16401	4.14665	3.99976	0.791011	0.653975	0.638836	0.999855	0.959315	1
Soltu.DM.01G040860	-0.661108	-0.581437	0.406309	5.20237	5.23648	4.98143	0.111561	0.0747748	0.315416	0.985553	0.773886	1
Soltu.DM.01G040880	-0.132041	-0.650271	0.910308	2.87572	2.65035	3.1215	0.859795	0.566593	0.410853	0.999855	0.946613	1
Soltu.DM.01G040890	-0.170414	0.0982242	1.05231	3.43702	3.57335	4.02988	0.775631	0.875859	0.0245243	0.999855	0.989445	1
Soltu.DM.01G040900	0.112313	0.356073	-0.488126	6.16368	6.30096	6.3254	0.67178	0.185895	0.0955962	0.999855	0.834143	1
Soltu.DM.01G040910	0.0214527	0.429475	-0.0208934	2.48632	2.70685	2.78053	0.959124	0.290142	0.959052	0.999877	0.87612	1
Soltu.DM.01G040920	0.632429	0.951676	-0.246422	6.18474	6.39031	6.73998	0.0833698	0.00788425	0.502992	0.971932	0.670576	1
Soltu.DM.01G041050	0.33283	0.16834	-0.105241	4.73765	4.65103	4.78572	0.0824271	0.385116	0.629081	0.971932	0.91043	1
Soltu.DM.01G041060	0.597429	0.0843961	-0.0919606	9.30212	9.01535	9.47333	0.0297779	0.707516	0.785844	0.851331	0.967028	1
Soltu.DM.01G041070	-0.156167	-0.00615951	-0.107503	5.20465	5.28185	5.26425	0.633669	0.985478	0.762478	0.999855	0.999575	1
Soltu.DM.01G041100	-0.125272	-0.0913852	0.463902	2.0627	2.07819	2.09286	0.790883	0.868012	0.266053	0.999855	0.989445	1
Soltu.DM.01G041120	-0.12521	-0.236282	-0.00354357	5.78654	5.73159	5.50896	0.760597	0.614307	0.993186	0.999855	0.953104	1
Soltu.DM.01G041140	0.485894	-0.00332597	-0.634478	4.57922	4.3154	4.46274	0.0716386	0.989409	0.0429098	0.96782	0.999932	1
Soltu.DM.01G041150	-0.297101	0.380948	0.688733	6.51353	6.86478	6.87144	0.379454	0.271512	0.0346107	0.999855	0.872209	1
Soltu.DM.01G041180	-0.435905	-0.353117	0.103541	3.40461	3.43539	2.17142	0.613286	0.629059	0.909582	0.999855	0.95661	1
Soltu.DM.01G041220	-0.599531	-0.131158	0.257673	4.51005	4.7208	4.67078	0.0763085	0.706751	0.444866	0.970122	0.966777	1
Soltu.DM.01G041240	-0.465112	-0.36223	-0.0389898	4.03585	4.07725	3.83899	0.20352	0.545789	0.947466	0.987985	0.942677	1
Soltu.DM.01G041270	-0.131123	-0.605228	0.14522	4.44324	4.2404	4.32125	0.638247	0.0656135	0.646947	0.999855	0.755083	1
Soltu.DM.01G041280	-0.633722	-1.08573	0.22517	3.90222	3.7364	3.59335	0.248419	0.104714	0.757291	0.995827	0.789573	1
Soltu.DM.01G041290	-0.321733	0.00922457	0.0651474	6.56126	6.72249	6.55218	0.146509	0.967834	0.791938	0.985553	0.996153	1
Soltu.DM.01G041300	-0.0440188	-1.08313	-0.314783	0.682224	0.277827	0.44735	0.953913	0.202899	0.674146	0.999877	0.841284	1
Soltu.DM.01G041320	-0.0855181	0.146931	0.256043	2.47529	2.59327	2.52895	0.814317	0.740083	0.554828	0.999855	0.969606	1
Soltu.DM.01G041330	-0.144957	-0.011824	0.198041	6.17129	6.24076	6.16635	0.442022	0.957787	0.298402	0.999855	0.995904	1
Soltu.DM.01G041340	-0.00934842	0.0889462	0.0158437	4.46855	4.51949	4.44537	0.972964	0.727324	0.949833	0.999877	0.969606	1
Soltu.DM.01G041350	-0.317593	-0.223231	0.25718	4.91316	4.95922	5.06705	0.150452	0.325908	0.287002	0.985553	0.887728	1
Soltu.DM.01G041360	0.132711	0.187171	0.143844	6.9798	7.01389	7.20362	0.618561	0.443259	0.523648	0.999855	0.920487	1
Soltu.DM.01G041370	-0.723305	-1.6477	-0.526159	0.0445689	-0.241251	-0.594746	0.425878	0.177035	0.56141	0.999855	0.828093	1
Soltu.DM.01G041380	0.154902	0.212186	-0.160065	6.84537	6.88246	6.9537	0.570219	0.385423	0.506382	0.999855	0.91043	1
Soltu.DM.01G041390	-0.496179	-0.574062	0.175418	6.95669	6.92314	6.68354	0.0827848	0.0153772	0.558437	0.971932	0.710159	1
Soltu.DM.01G041400	-0.178587	-0.132961	0.157181	7.03372	7.05618	6.92625	0.328166	0.462396	0.390769	0.999855	0.92367	1
Soltu.DM.01G041410	0.4268	-0.692606	0.604766	1.89231	1.38155	1.45898	0.636855	0.468417	0.508129	0.999855	0.924306	1
Soltu.DM.01G041440	0.183991	0.146811	0.324588	7.79323	7.77706	7.94511	0.429078	0.523016	0.199277	0.999855	0.938151	1
Soltu.DM.01G041450	0.358508	0.787648	-0.143455	3.66353	3.92123	4.14459	0.243833	0.00915684	0.685339	0.995827	0.670576	1
Soltu.DM.01G041460	-0.764909	0.0974946	-0.137352	4.0752	4.45472	4.27121	0.10181	0.854389	0.811407	0.976364	0.986879	1
Soltu.DM.01G041470	-0.284582	1.35556	0.420168	0.0703376	1.01031	0.562642	0.786364	0.171808	0.718706	0.999855	0.82647	1
Soltu.DM.01G041480	-0.674265	0.154628	-0.0952805	5.19289	5.57608	5.41483	0.135039	0.767636	0.864248	0.985553	0.974769	1
Soltu.DM.01G041490	0.466808	0.729654	0.448794	0.930809	1.09021	1.29309	0.712312	0.522372	0.742768	0.999855	0.938151	1
Soltu.DM.01G041520	-0.113193	0.730218	0.578741	1.1299	1.59573	1.18424	0.916068	0.404298	0.549778	0.999855	0.912475	1
Soltu.DM.01G041540	0.367377	-0.0664168	0.40781	3.00209	2.7713	2.86438	0.328589	0.917897	0.523922	0.999855	0.994381	1
Soltu.DM.01G041550	-0.999444	-0.351229	0.740437	2.04354	2.29232	2.01973	0.170395	0.621792	0.230772	0.985553	0.954553	1
Soltu.DM.01G041560	-0.0396928	-0.140982	-0.0168841	5.55542	5.50567	5.48608	0.856089	0.536002	0.945578	0.999855	0.94114	1
Soltu.DM.01G041580	0.185107	0.0928217	-0.4224	4.13559	4.08601	4.09197	0.470706	0.734308	0.130321	0.999855	0.969606	1
Soltu.DM.01G041590	-0.176301	0.0337815	-0.0914708	5.11656	5.21972	5.08677	0.362937	0.863167	0.663848	0.999855	0.989195	1
Soltu.DM.01G041600	0.206125	0.0783815	-0.176247	1.14954	1.08667	1.12674	0.784547	0.921511	0.817508	0.999855	0.994381	1
Soltu.DM.01G041610	0.019747	0.0349905	0.107254	6.22983	6.24012	6.18604	0.915642	0.862156	0.556103	0.999855	0.989129	1
Soltu.DM.01G041620	0.0355023	-0.0475841	-0.394536	3.7398	3.69731	3.47644	0.927942	0.879435	0.23898	0.999855	0.989445	1
Soltu.DM.01G041630	-0.195258	0.0921368	0.30587	3.50435	3.6482	3.37596	0.613671	0.792327	0.435117	0.999855	0.979257	1
Soltu.DM.01G041640	0.695541	0.374525	0.00999996	1.79462	1.61132	1.91345	0.399086	0.51855	0.98888	0.999855	0.937235	1
Soltu.DM.01G041650	0.447014	0.304521	-0.113068	1.94624	1.86964	1.95033	0.330757	0.496434	0.787882	0.999855	0.932637	1
Soltu.DM.01G041660	-0.243845	1.56087	-0.756339	1.41238	2.50912	2.50611	0.846906	0.278064	0.548949	0.999855	0.872209	1
Soltu.DM.01G041700	0.0967099	-0.351102	-0.323998	2.43831	2.22661	2.21174	0.823881	0.544125	0.590386	0.999855	0.942677	1
Soltu.DM.01G041790	0.124153	0.21212	0.167157	3.7712	3.82472	4.04361	0.696589	0.617342	0.645183	0.999855	0.95315	1
Soltu.DM.01G041800	-0.861463	0.472025	0.616008	5.25381	5.88157	5.5822	0.125163	0.445997	0.366159	0.985553	0.920782	1
Soltu.DM.01G041810	-0.330665	0.39067	-0.144733	4.11872	4.4872	4.47362	0.599996	0.609509	0.841561	0.999855	0.951953	1
Soltu.DM.01G041820	-0.473596	0.027689	0.404815	5.1111	5.35108	5.15244	0.525252	0.967796	0.62165	0.999855	0.996153	1
Soltu.DM.01G041830	-0.896948	0.74678	-0.411592	5.68986	6.4906	6.29489	0.0481379	0.220161	0.555158	0.920268	0.847561	1
Soltu.DM.01G041840	-0.695504	-0.226137	0.0104896	6.93416	7.12395	6.7284	0.305186	0.709235	0.988021	0.999855	0.967142	1
Soltu.DM.01G041850	-0.865231	0.973142	-0.712639	3.24411	4.16857	4.00968	0.367159	0.287274	0.414295	0.999855	0.875494	1
Soltu.DM.01G041860	-0.00374884	1.17775	0.34329	8.04072	8.75705	8.74142	0.995734	0.0961723	0.665361	0.999929	0.786967	1
Soltu.DM.01G041870	-0.196217	0.221542	0.336331	8.5474	8.76289	8.70724	0.746261	0.655705	0.631869	0.999855	0.959406	1
Soltu.DM.01G041890	-0.765324	0.619068	-0.192559	5.1319	5.80593	5.67265	0.245991	0.408363	0.785686	0.995827	0.912708	1
Soltu.DM.01G041900	-0.639306	-0.379361	0.321984	8.81915	8.93083	8.69192	0.242762	0.422968	0.624543	0.995827	0.914766	1
Soltu.DM.01G041910	0.381675	1.58677	0.34324	8.20991	9.0148	9.09256	0.546503	0.0201908	0.682316	0.999855	0.710159	1
Soltu.DM.01G041920			-0.725325			3.11691			0.61797			1
Soltu.DM.01G041930	1.42362	1.74176	-0.224087	2.77027	2.99596	3.37714	0.254673	0.171046	0.771456	0.995827	0.82647	1
Soltu.DM.01G041940	-0.526803	-1.53522	0.584608	3.45091	3.12614	2.85266	0.478314	9.73e-05	0.435811	0.999855	0.101012	1
Soltu.DM.01G041950		1.66836	-0.038358		1.10555	1.33421		0.215531	0.97298		0.845921	1
Soltu.DM.01G041960	0.545999	0.521065	-0.338775	5.97091	5.95343	5.89191	0.543231	0.582143	0.732561	0.999855	0.949122	1
Soltu.DM.01G041970	0.0985401	0.0332663	-0.0197602	5.57698	5.54626	5.60464	0.614607	0.85935	0.921293	0.999855	0.988746	1
Soltu.DM.01G041990	0.149337	0.262941	0.0200507	5.68143	5.74642	5.78175	0.543963	0.292041	0.930257	0.999855	0.876462	1
Soltu.DM.01G042010	0.08652	-0.0949934	0.260592	6.98168	6.89545	7.01762	0.666334	0.637102	0.179715	0.999855	0.957041	1
Soltu.DM.01G042020	0.161825	0.435501	0.254045	5.93148	6.08425	6.24155	0.487875	0.0958537	0.298601	0.999855	0.786967	1
Soltu.DM.01G042030	-1.44627	-1.31133	0.886376	3.17192	3.19552	3.0794	0.247429	0.230006	0.34147	0.995827	0.849513	1
Soltu.DM.01G042040	0.272139	-0.0424686	-0.513322	5.32115	5.16205	5.269	0.201629	0.848128	0.0282871	0.987985	0.986149	1
Soltu.DM.01G042050	-0.0713381	-0.0584974	-0.248626	7.92991	7.93952	7.88702	0.689754	0.785295	0.247365	0.999855	0.97772	1
Soltu.DM.01G042060	-0.361732	-1.62006	-0.0074617	5.71591	5.28475	5.23591	0.720181	0.0712079	0.993977	0.999855	0.769159	1
Soltu.DM.01G042070	0.0331026	0.130137	-0.105703	6.54759	6.60428	6.68347	0.896143	0.631478	0.651255	0.999855	0.956807	1
Soltu.DM.01G042090	0.100103	0.424986	-0.00889678	4.86104	5.04181	5.07527	0.665999	0.0843176	0.971009	0.999855	0.780996	1
Soltu.DM.01G042100	0.225444	-0.122577	-0.23938	3.03521	2.86156	3.00265	0.525324	0.735701	0.532436	0.999855	0.969606	1
Soltu.DM.01G042110	0.601156	0.371326	-0.271274	5.18986	5.059	5.34499	0.0501429	0.219217	0.3944	0.92729	0.847561	1
Soltu.DM.01G042130	0.159846	0.281368	0.199912	4.28864	4.35605	4.4161	0.553439	0.297764	0.403241	0.999855	0.879405	1
Soltu.DM.01G042140	-0.181204	-0.296393	-0.229781	4.84978	4.80241	4.7579	0.484374	0.306626	0.416928	0.999855	0.882892	1
Soltu.DM.01G042150	-0.443908	-0.509864	0.152021	4.51448	4.49391	4.44277	0.155972	0.112582	0.657702	0.985553	0.793435	1
Soltu.DM.01G042170	0.497389	0.275968	-0.17059	0.813756	0.693746	0.426443	0.561509	0.802644	0.846315	0.999855	0.980937	1
Soltu.DM.01G042180	0.780006	1.27531	-0.485407	0.987009	1.31978	1.34596	0.391896	0.217102	0.473877	0.999855	0.846248	1
Soltu.DM.01G042190	-0.120652	0.207044	0.125175	3.24226	3.4147	3.43655	0.705993	0.605267	0.72848	0.999855	0.951915	1
Soltu.DM.01G042200	-0.129306	0.0500642	0.179335	6.28654	6.37761	6.38958	0.605787	0.859435	0.606545	0.999855	0.988746	1
Soltu.DM.01G042210	-0.367453	-0.494524	0.0786665	6.4524	6.3975	6.17489	0.160318	0.0484426	0.794041	0.985553	0.737079	1
Soltu.DM.01G042230	-0.272968	-0.867142	-0.339374	3.67231	3.42635	2.92505	0.657286	0.312342	0.639822	0.999855	0.883931	1
Soltu.DM.01G042250	0.177849	0.433573	-0.144459	2.92903	3.07406	3.04541	0.593862	0.213679	0.711277	0.999855	0.843727	1
Soltu.DM.01G042260	0.651865	0.437094	-0.484841	3.13468	3.00887	3.3033	0.0810086	0.321462	0.180482	0.971932	0.886367	1
Soltu.DM.01G042270	0.584422	0.0782076	-0.461399	2.36431	2.07853	2.49735	0.509362	0.926322	0.429349	0.999855	0.994381	1
Soltu.DM.01G042280	-0.0220578	-0.303704	-0.368879	4.3242	4.19083	4.15679	0.952549	0.623411	0.535045	0.999877	0.95472	1
Soltu.DM.01G042300	-0.0916708	-0.571711	-0.150853	5.36931	5.15245	5.07656	0.786748	0.0604539	0.663912	0.999855	0.745005	1
Soltu.DM.01G042310	-0.297765	-0.0763558	0.118279	4.82527	4.92656	4.81395	0.202903	0.763945	0.621076	0.987985	0.974553	1
Soltu.DM.01G042330	-0.474885	-0.00918926	0.250905	3.25191	3.46839	3.40951	0.108922	0.978805	0.521014	0.985553	0.998261	1
Soltu.DM.01G042340	0.271167	0.413202	-0.165309	8.67881	8.76437	8.98188	0.233073	0.147117	0.484592	0.995827	0.818497	1
Soltu.DM.01G042350	-0.0398694	0.163221	0.262951	6.25152	6.36023	6.39425	0.837264	0.447796	0.186051	0.999855	0.921203	1
Soltu.DM.01G042360	0.630873	1.2378	0.324975	7.45685	7.86545	8.09398	0.185249	0.00404125	0.502379	0.987985	0.613462	1
Soltu.DM.01G042370	-0.29906	-0.348297	0.177894	4.14697	4.12759	3.95085	0.239263	0.219156	0.504426	0.995827	0.847561	1
Soltu.DM.01G042380	0.150681	0.220048	-0.149594	9.60043	9.6399	9.73604	0.516518	0.281797	0.49733	0.999855	0.873178	1
Soltu.DM.01G042400	0.745794	0.48948	-0.574074	3.91676	3.76304	4.10622	0.0888907	0.258204	0.176509	0.972699	0.863632	1
Soltu.DM.01G042410	-0.336586	-0.136083	0.188875	3.18006	3.2801	3.04892	0.466886	0.76391	0.674455	0.999855	0.974553	1
Soltu.DM.01G042420	-0.309207	-0.451472	0.185931	7.42345	7.36244	7.16297	0.166366	0.0502654	0.424598	0.985553	0.740422	1
Soltu.DM.01G042430	-0.0589254	-0.248574	-0.0952384	5.04787	4.96081	4.84707	0.782655	0.187047	0.693068	0.999855	0.835631	1
Soltu.DM.01G042450	-0.245702	-0.151307	-0.160241	6.52403	6.56399	6.18043	0.42492	0.702336	0.546054	0.999855	0.966723	1
Soltu.DM.01G042470	0.276578	0.537827	0.0196604	10.0925	10.2469	10.5069	0.379749	0.105305	0.951984	0.999855	0.789573	1
Soltu.DM.01G042490	0.142485	0.245754	0.11781	1.86945	1.91839	1.90009	0.807768	0.578414	0.841415	0.999855	0.948601	1
Soltu.DM.01G042500	0.210211	0.0993405	0.170676	3.84411	3.78824	3.97165	0.474323	0.780505	0.517176	0.999855	0.977389	1
Soltu.DM.01G042510	0.0614554	1.04267	0.421859	0.487923	1.04738	1.13933	0.948921	0.164623	0.691819	0.999877	0.82589	1
Soltu.DM.01G042520	-0.492982	0.0294498	0.0853705	7.32804	7.57071	7.61189	0.194314	0.944395	0.849318	0.987985	0.9953	1
Soltu.DM.01G042540	0.750962	0.416832	-0.457401	4.96089	4.7621	5.01903	0.0550154	0.220788	0.146764	0.945093	0.847561	1
Soltu.DM.01G042550	-0.177376	0.218174	0.137017	5.69698	5.89737	5.7933	0.426493	0.26875	0.569518	0.999855	0.872209	1
Soltu.DM.01G042560	-0.26889	-0.923931	-0.276817	4.25998	3.99304	4.09826	0.638179	0.0799532	0.647402	0.999855	0.779762	1
Soltu.DM.01G042570	-0.598274	0.321068	0.587862	0.471474	0.892143	1.16038	0.607919	0.712097	0.540698	0.999855	0.967545	1
Soltu.DM.01G042580	-0.27961	-0.536168	-0.134594	1.26502	1.15474	1.10806	0.557618	0.23566	0.793357	0.999855	0.850339	1
Soltu.DM.01G042590	-0.0550439	-0.354697	-0.226417	5.05465	4.91776	4.73382	0.903878	0.146629	0.586926	0.999855	0.818091	1
Soltu.DM.01G042600	0.280314	-0.222015	-1.24771	1.19092	0.922768	0.426606	0.850593	0.878467	0.409165	0.999855	0.989445	1
Soltu.DM.01G042610	-0.162536	0.0703029	-0.299015	6.03362	6.1479	5.95961	0.439898	0.755265	0.162514	0.999855	0.973221	1
Soltu.DM.01G042620	-0.0326311	0.153201	0.149778	7.36114	7.45823	7.38783	0.862908	0.441625	0.427546	0.999855	0.920472	1
Soltu.DM.01G042630	-0.321016	-0.0223542	0.0549762	4.58757	4.73044	4.62213	0.138517	0.934175	0.835072	0.985553	0.994804	1
Soltu.DM.01G042650	0.536593	0.471365	-0.250367	4.40819	4.37202	4.50837	0.0518018	0.0688107	0.293533	0.927679	0.763542	1
Soltu.DM.01G042660	0.47912	0.616298	-0.270313	7.67942	7.76805	7.99324	0.126274	0.0696899	0.377044	0.985553	0.767444	1
Soltu.DM.01G042670	0.360068	0.220884	-0.0959436	6.90529	6.83072	6.96951	0.172208	0.307054	0.732014	0.985553	0.883005	1
Soltu.DM.01G042680	-0.30728	-0.9514	-0.0479213	5.31244	5.05731	4.8114	0.42865	0.0283557	0.902651	0.999855	0.715588	1
Soltu.DM.01G042690	0.0522734	-0.614522	-0.235355	2.18767	1.88588	1.9922	0.896596	0.135621	0.578606	0.999855	0.809468	1
Soltu.DM.01G042700	0.261228	0.451763	-0.249964	6.68826	6.8027	7.00358	0.349358	0.134146	0.374345	0.999855	0.808985	1
Soltu.DM.01G042720	-0.142203	-0.170954	0.0823897	7.63493	7.62333	7.57726	0.546894	0.470248	0.742487	0.999855	0.924658	1
Soltu.DM.01G042760	0.415595	0.198512	-0.396635	6.61144	6.49236	6.78536	0.147497	0.347093	0.1266	0.985553	0.89643	1
Soltu.DM.01G042790	-0.371963	-0.386536	0.234483	3.71364	3.71042	3.56625	0.220494	0.198674	0.427835	0.993827	0.83912	1
Soltu.DM.01G042800	-0.016733	0.0301144	-0.0767107	4.81013	4.83471	4.78969	0.937652	0.895459	0.713558	0.999855	0.992098	1
Soltu.DM.01G042830	-0.219854	-0.0661184	-0.454384	6.50055	6.57325	6.10687	0.688324	0.916256	0.443062	0.999855	0.994381	1
Soltu.DM.01G042840	-0.178148	-0.124139	0.217883	6.98851	7.01583	6.88987	0.343537	0.522274	0.268397	0.999855	0.938151	1
Soltu.DM.01G042850	-0.219134	-0.262353	-0.0131779	7.6024	7.58634	7.4809	0.281587	0.302602	0.956534	0.997776	0.881523	1
Soltu.DM.01G042860	0.0280978	-0.242748	-0.0546346	5.02415	4.89619	4.84036	0.891171	0.271759	0.834898	0.999855	0.872209	1
Soltu.DM.01G042870	-0.026441	-0.0563598	-0.354481	3.36146	3.34545	3.06002	0.951041	0.873584	0.398174	0.999877	0.989445	1
Soltu.DM.01G042880	0.56484	0.315942	-0.0728765	3.8769	3.72921	4.0399	0.145021	0.415652	0.846968	0.985553	0.912708	1
Soltu.DM.01G042890	0.489225	0.356962	0.0209439	4.88508	4.81018	5.04721	0.0214875	0.0927273	0.932378	0.809335	0.786967	1
Soltu.DM.01G042900	0.174056	0.123187	-0.1821	7.00698	6.97705	7.01578	0.571911	0.715913	0.49914	0.999855	0.968683	1
Soltu.DM.01G042910	-0.274745	-0.206465	0.0553963	5.04702	5.08411	5.0959	0.27979	0.442284	0.832831	0.997239	0.920487	1
Soltu.DM.01G042940	-0.131773	-0.496323	0.248374	5.48261	5.31932	5.39317	0.630927	0.100224	0.469322	0.999855	0.788715	1
Soltu.DM.01G042950	0.244117	-0.605082	-0.17152	6.19617	5.79114	6.10648	0.667786	0.243147	0.799163	0.999855	0.855572	1
Soltu.DM.01G042960	0.143685	0.0956513	-0.155145	8.14013	8.12266	8.29973	0.578091	0.732959	0.532647	0.999855	0.969606	1
Soltu.DM.01G042970	0.0230763	-0.0168336	-0.0457593	7.3084	7.28993	7.08472	0.923995	0.95027	0.844563	0.999855	0.995904	1
Soltu.DM.01G042980	-0.0853333	0.221521	-0.0307405	4.34046	4.50272	4.48472	0.740687	0.427707	0.903438	0.999855	0.915703	1
Soltu.DM.01G042990	0.109217	-0.00607675	-0.283266	4.09837	4.04277	4.19002	0.715349	0.987211	0.437941	0.999855	0.999802	1
Soltu.DM.01G043000	0.0806408	-0.138964	-0.244926	6.2391	6.13833	6.26256	0.774995	0.640104	0.372468	0.999855	0.957918	1
Soltu.DM.01G043010	-0.0179568	-0.144665	-0.350746	4.85033	4.78824	4.72897	0.946212	0.563842	0.193638	0.999877	0.945942	1
Soltu.DM.01G043050	-1.22611	-0.0540264	-0.408324	1.76657	2.2333	1.41575	0.381222	0.969284	0.795193	0.999855	0.996248	1
Soltu.DM.01G043090	0.210188	0.20144	0.131566	3.18894	3.18724	3.38264	0.494829	0.565032	0.679284	0.999855	0.946147	1
Soltu.DM.01G043110	-0.037928	0.224059	-0.0765672	4.35274	4.49151	4.56843	0.896978	0.479451	0.805447	0.999855	0.928121	1
Soltu.DM.01G043120	0.169117	0.314804	-0.151301	7.19842	7.27999	7.37235	0.348057	0.189666	0.495732	0.999855	0.836827	1
Soltu.DM.01G043130	0.311783	0.336922	0.0821284	9.115	9.13276	9.32426	0.17579	0.108026	0.720398	0.985553	0.79296	1
Soltu.DM.01G043140	0.19681	0.150058	-0.119473	5.75437	5.73306	5.72025	0.421399	0.554737	0.599605	0.999855	0.944327	1
Soltu.DM.01G043170	0.0687259	-0.0427086	0.0595917	5.64967	5.59535	5.55226	0.688231	0.850723	0.789466	0.999855	0.986149	1
Soltu.DM.01G043190	0.157406	0.353643	-0.0307001	3.64241	3.75487	3.801	0.588235	0.278317	0.925451	0.999855	0.872209	1
Soltu.DM.01G043200	0.0808004	0.123098	0.0589979	4.99077	5.01586	5.10218	0.750119	0.659576	0.760709	0.999855	0.959406	1
Soltu.DM.01G043220	0.522253	0.629845	0.0484283	6.96323	7.03292	7.36929	0.172486	0.0457553	0.888058	0.985553	0.732654	1
Soltu.DM.01G043230	-0.565941	0.181999	1.09665	0.370174	0.709609	0.496865	0.472608	0.794261	0.15104	0.999855	0.979377	1
Soltu.DM.01G043250	0.30011	0.15202	-0.0222134	4.98314	4.90752	5.12884	0.268421	0.674548	0.95332	0.995827	0.963672	1
Soltu.DM.01G043260	0.0373025	-0.307588	0.0805244	4.17971	4.01769	4.04557	0.882849	0.190079	0.758358	0.999855	0.836827	1
Soltu.DM.01G043290	0.311433	0.425868	-0.0449613	4.67153	4.73925	4.85046	0.201516	0.151246	0.862705	0.987985	0.8187	1
Soltu.DM.01G043300	-0.34164	-0.410955	0.153278	8.10071	8.0713	7.83824	0.193121	0.0987175	0.568037	0.987985	0.788159	1
Soltu.DM.01G043360	-0.523841	-0.50957	-0.0378448	6.20198	6.20417	5.67454	0.554041	0.412908	0.965557	0.999855	0.912708	1
Soltu.DM.01G043370	-0.144888	-0.269437	0.106256	4.5415	4.48534	4.4688	0.555113	0.363638	0.640879	0.999855	0.903368	1
Soltu.DM.01G043560	0.386778	1.22244	0.768776	-0.354077	0.14853	0.364921	0.698596	0.219259	0.308678	0.999855	0.847561	1
Soltu.DM.01G043570	1.02334	-0.099276	-0.456786	0.200073	-0.409912	0.315765	0.0925289	0.913356	0.530649	0.972699	0.994232	1
Soltu.DM.01G043600	0.226792	0.289279	-0.148887	5.26443	5.30299	5.37182	0.303381	0.214228	0.472578	0.999855	0.843881	1
Soltu.DM.01G043610	-0.397075	-0.0201779	-0.0608652	7.98535	8.16882	8.18594	0.18806	0.956375	0.841446	0.987985	0.995904	1
Soltu.DM.01G043620	0.25224	-0.465658	-0.72937	1.56618	1.2209	1.14313	0.645465	0.59808	0.352687	0.999855	0.950579	1
Soltu.DM.01G043640	-0.0626937	-0.0947361	0.0133203	5.42477	5.40809	5.39588	0.808348	0.683652	0.962453	0.999855	0.96469	1
Soltu.DM.01G043650	-0.249229	-0.0784638	0.44349	4.78766	4.86801	4.73786	0.265257	0.751776	0.0413298	0.995827	0.97193	1
Soltu.DM.01G043680	-0.0126461	0.249712	-0.055665	6.20517	6.34791	6.3629	0.955441	0.353679	0.826645	0.999877	0.897691	1
Soltu.DM.01G043690	-0.181302	-0.325659	0.211898	4.25794	4.19441	4.22341	0.436524	0.144092	0.400045	0.999855	0.817657	1
Soltu.DM.01G043720	0.125072	0.12074	0.0264519	7.83592	7.83823	7.94329	0.537364	0.602738	0.903266	0.999855	0.95175	1
Soltu.DM.01G043730	0.544914	0.367498	-0.619058	4.55651	4.45491	4.57062	0.10005	0.213257	0.087831	0.976364	0.843727	1
Soltu.DM.01G043740	-0.228606	-0.409546	-0.348695	4.26537	4.18533	3.97528	0.366767	0.116544	0.334365	0.999855	0.794252	1
Soltu.DM.01G043750	-0.012543	-0.0783686	-0.142176	10.033	10.0014	10.0152	0.955665	0.730161	0.574512	0.999877	0.969606	1
Soltu.DM.01G043760	0.211503	0.0971517	-0.119513	4.87871	4.82016	4.80952	0.326235	0.654693	0.608499	0.999855	0.959406	1
Soltu.DM.01G043770	0.971614	0.468867	-1.37261	0.958691	0.639606	0.847466	0.376653	0.668712	0.17998	0.999855	0.962099	1
Soltu.DM.01G043780	0.336193	0.524312	-0.465487	2.69798	2.81051	2.96064	0.352302	0.212981	0.213767	0.999855	0.843727	1
Soltu.DM.01G043790	0.0808511	0.267446	-0.0891117	3.95281	4.05527	3.97838	0.784099	0.335141	0.745233	0.999855	0.891811	1
Soltu.DM.01G043800	0.300278	0.335625	-0.0651777	4.34336	4.36737	4.59483	0.362861	0.354322	0.849901	0.999855	0.897691	1
Soltu.DM.01G043810	0.417183	0.268736	0.142093	4.47094	4.39068	4.61376	0.258753	0.407912	0.69595	0.995827	0.912708	1
Soltu.DM.01G043820	0.0144714	-0.00190761	-0.102323	6.27328	6.26629	6.20826	0.946391	0.991701	0.641634	0.999877	1	1
Soltu.DM.01G043830	-0.297359	-0.124066	0.0894943	7.1908	7.26743	6.77422	0.308784	0.736087	0.74958	0.999855	0.969606	1
Soltu.DM.01G043840	-2.01194	-0.891438	0.360943	2.60809	2.91102	2.01052	0.162579	0.329782	0.771818	0.985553	0.889988	1
Soltu.DM.01G043850	-0.559027	-0.226712	0.0772393	7.22294	7.36749	7.06085	0.0255033	0.44576	0.790388	0.824567	0.920782	1
Soltu.DM.01G043870	0.124502	0.0709805	0.702515	4.94123	4.91971	5.18192	0.685998	0.876853	0.161044	0.999855	0.989445	1
Soltu.DM.01G043930	1.86515	1.22402	-0.755559	3.84048	3.36032	4.06192	0.0349234	0.175848	0.46772	0.87891	0.827431	1
[truncated: 18,465 more rows]
