# Supplementary material for: Uncovering anthocyanin diversity in potato landraces (Solanum tuberosum L. Phureja) using RNA-seq
Source: PLoS One. 2022 Sep 22;17(9):e0273982. doi: 10.1371/journal.pone.0273982 (PMC9498938; doi:10.1371/journal.pone.0273982)
Supplement: S4 Table — (XLSX) [file pone.0273982.s009.xlsx]

## Sheet: Supplementary_table_4
Supplementary Table 4: Results from correlation analyses. For each gene we present (1) Pearson’s’ correlation (GS) between gene expression and the content of cyanidin, delphinidin, pelargonidin, peonidin, and petunidin; (2) FDR corrected p-values for each correlation.
Gene_ID_v6	Function	Chromosome	Best_Hit_Refseq	Best_Hit_Tair	GS_Cyanidin	GS_Delphinidin	GS_Pelargonidin	GS_Peonidin	GS_Petunidin	FDR_Cyanidin	FDR_Delphinidin	FDR_Pelargonidin	FDR_Peonidin	FDR_Petunidin
Soltu.DM.01G000010	ATPase family associated with various cellular activities (AAA)	chr01	XP_015160726	AT5G27740	-0.0214007	0.0206285	-0.130773	0.0116205	0.0105557	0.9617	0.981263	0.862847	0.990344	0.993693
Soltu.DM.01G000040	Protein XRI1	chr01	XP_006364071	AT2G01990	-0.553605	-0.298791	-0.245592	-0.34051	-0.199398	0.109575	0.640791	0.72675	0.531419	0.887244
Soltu.DM.01G000050	sodium proton exchanger, putative (NHX7) (SOS1)	chr01	XP_015159240	AT2G01980	0.290113	0.083079	0.018491	0.100789	0.168119	0.326863	0.91105	0.985457	0.882599	0.905254
Soltu.DM.01G000060	Protein kinase superfamily protein	chr01	XP_015159241	AT4G32250	0.429062	0.210274	0.0409279	0.258711	0.238165	0.166359	0.753802	0.960625	0.653644	0.87343
Soltu.DM.01G000090	C2H2-like zinc finger protein	chr01	XP_006364067	AT2G01940	-0.022075	-0.0225529	-0.167244	0.0319607	0.0811621	0.960565	0.978763	0.817653	0.970099	0.948469
Soltu.DM.01G000120	Microtubule associated protein (MAP65/ASE1) family protein	chr01	XP_006364066	AT2G01910	0.270099	0.24369	-0.00398224	0.0621461	0.275331	0.364315	0.713652	0.996766	0.930676	0.870516
Soltu.DM.01G000140	2-oxoglutarate (2OG) and Fe(II)-dependent oxygenase superfamily protein	chr01	XP_006364062	AT1G68080	0.397842	0.216855	0.0897513	0.23905	0.317396	0.189949	0.745321	0.913728	0.688356	0.870516
Soltu.DM.01G000150	dolichol-phosphate mannosyltransferase-related	chr01	XP_006364061	AT1G48140	0.140054	0.0905405	0.0775027	0.0693715	0.0682479	0.679134	0.899737	0.926523	0.921061	0.955395
Soltu.DM.01G000160	xyloglucan endotransglucosylase/hydrolase	chr01	XP_006364060	AT1G14720	-0.0703402	-0.0717789	-0.374537	-0.110862	0.219274	0.854401	0.925095	0.559229	0.867356	0.880142
Soltu.DM.01G000170	zinc finger protein	chr01	XP_015159248	AT1G66140	0.274308	0.377361	0.211098	0.175253	0.326589	0.35562	0.50615	0.769279	0.775155	0.870516
Soltu.DM.01G000200	Protein of unknown function (DUF1423)	chr01	XP_015159242	AT1G14740	-0.0279597	-0.0180907	-0.197195	-0.20238	0.140504	0.949247	0.984583	0.788519	0.739753	0.911098
Soltu.DM.01G000210	Protein of unknown function (DUF1423)	chr01	XP_015159243	AT1G14740	0.19179	0.348485	0.220385	0.216181	0.223523	0.547304	0.562428	0.759796	0.721566	0.879683
Soltu.DM.01G000220	Cytochrome b561/ferric reductase transmembrane protein family	chr01	XP_006364056	AT4G25570	0.124375	-0.105745	-0.146297	-0.266475	0.138279	0.72025	0.88004	0.842986	0.642622	0.91225
Soltu.DM.01G000290	UDP-Glycosyltransferase / trehalose-phosphatase family protein	chr01	XP_015159239	AT1G68020	0.313558	0.140742	0.16989	0.123579	0.0687997	0.28715	0.837115	0.815417	0.847491	0.955395
Soltu.DM.01G000300	MAC/Perforin domain-containing protein	chr01	XP_006364053	AT1G14780	0.189032	0.198551	0.154205	0.21934	0.110667	0.555383	0.766353	0.830603	0.715548	0.929355
Soltu.DM.01G000350	aspartate kinase	chr01	XP_006364050	AT5G14060	0.04399	-0.156334	0.00928824	-0.124346	-0.245467	0.914138	0.816062	0.99089	0.847344	0.870516
Soltu.DM.01G000360	semialdehyde dehydrogenase family protein	chr01	XP_006364049	AT1G14810	-0.394994	-0.15442	-0.025872	-0.106795	-0.276168	0.191508	0.817446	0.977677	0.873639	0.870516
Soltu.DM.01G000380	Sec14p-like phosphatidylinositol transfer family protein	chr01	XP_006364048	AT1G14820	-0.377009	-0.336406	-0.355416	-0.425723	-0.337577	0.207922	0.578233	0.600806	0.388706	0.870516
Soltu.DM.01G000390	Sec14p-like phosphatidylinositol transfer family protein	chr01	XP_006364046	AT1G14820	-0.16153	-0.078582	-0.142447	-0.158677	-0.192563	0.624498	0.917785	0.848058	0.798897	0.887986
Soltu.DM.01G000420	NB-ARC domain-containing disease resistance protein	chr01	XP_015159233	AT3G46730	-0.0321017	-0.00413166	0.150259	0.045292	-0.204098	0.93932	0.998109	0.835689	0.953649	0.886229
Soltu.DM.01G000440	NB-ARC domain-containing disease resistance protein	chr01	XP_015161259	AT3G46530	-0.0325114	-0.110177	0.0797156	0.0715981	-0.204807	0.9385	0.873803	0.924341	0.919035	0.886229
Soltu.DM.01G000450	NB-ARC domain-containing disease resistance protein	chr01	XP_015161259	AT3G46530	0.224194	0.208789	0.0947182	0.243631	0.156662	0.466742	0.755968	0.908843	0.679742	0.907919
Soltu.DM.01G000460	NB-ARC domain-containing disease resistance protein	chr01	XP_015161259	AT3G46730	0.1834	0.155998	-0.0163308	0.0298679	0.283378	0.569539	0.817149	0.987824	0.973843	0.870516
Soltu.DM.01G000470	NB-ARC domain-containing disease resistance protein	chr01	XP_015161259	AT3G46730	0.103971	-0.0578751	-0.291292	-0.12006	0.222368	0.775344	0.939001	0.670826	0.854448	0.880142
Soltu.DM.01G000480	NB-ARC domain-containing disease resistance protein	chr01	XP_015161259	AT3G46730	0.237671	0.0860426	-0.0964288	-0.0115944	0.293526	0.434362	0.906422	0.905549	0.990344	0.870516
Soltu.DM.01G000490	flavin-binding, kelch repeat, f box	chr01	XP_006364042	AT1G68050	0.135148	-0.00237026	-0.029908	-0.0182683	0.0656927	0.691299	0.999302	0.971611	0.985328	0.955427
Soltu.DM.01G000510	microtubule-associated proteins 70-2	chr01	XP_006364039	AT1G24764	-0.140393	-0.194121	-0.160975	-0.160405	-0.0996831	0.678162	0.766477	0.823065	0.797554	0.938929
Soltu.DM.01G000520	Ankyrin repeat family protein	chr01	XP_006364038	AT2G01680	0.32918	0.0187557	-0.107193	-0.0623498	0.27031	0.263873	0.984299	0.892706	0.930676	0.870516
Soltu.DM.01G000560	S-adenosyl-L-methionine-dependent methyltransferases superfamily protein	chr01	XP_015161306	AT1G68040	0.299677	0.174208	0.236921	0.14485	0.0664882	0.310014	0.795253	0.741065	0.820682	0.955427
Soltu.DM.01G000570	S-adenosyl-L-methionine-dependent methyltransferases superfamily protein	chr01	XP_006364035	AT1G68040	0.331244	0.128232	0.194144	0.126758	0.0189581	0.261288	0.853384	0.792655	0.844017	0.988227
Soltu.DM.01G000580	S-adenosyl-L-methionine-dependent methyltransferases superfamily protein	chr01	XP_006364073	AT1G68040	0.424405	0.0779964	-0.0116956	0.0936483	0.262721	0.168845	0.919087	0.990099	0.891543	0.870516
Soltu.DM.01G000630	S-adenosyl-L-methionine-dependent methyltransferases superfamily protein	chr01	XP_006367613	AT1G68040	0.136836	-0.147859	0.00724497	-0.05682	-0.0842992	0.687029	0.825808	0.992165	0.938923	0.945392
Soltu.DM.01G000660	EF hand calcium-binding protein family	chr01	XP_006367611	AT1G24620	0.15473	-0.134745	-0.108824	-0.119455	-0.0701477	0.642286	0.844648	0.890973	0.855368	0.955166
Soltu.DM.01G000670	Rubisco methyltransferase family protein	chr01	XP_006367610	AT1G24610	0.131879	0.0989299	0.160904	0.144396	0.0345277	0.701044	0.889166	0.823065	0.821505	0.980447
Soltu.DM.01G000690	nudix hydrolase homolog	chr01	XP_006367609	AT1G14860	-0.148627	-0.219784	-0.180362	-0.194536	-0.157883	0.65699	0.740392	0.807701	0.750948	0.906201
Soltu.DM.01G000710	Caleosin-related family protein	chr01	XP_006367607	AT1G70680	-0.0577088	-0.347219	-0.392392	-0.230769	-0.071359	0.88324	0.564244	0.518599	0.700672	0.955166
Soltu.DM.01G000750	plant UBX domain-containing protein	chr01	XP_006354104	AT2G01650	0.185131	-0.0186769	-0.13915	-0.048984	0.0651999	0.566005	0.984299	0.853633	0.948949	0.955427
Soltu.DM.01G000760	jasmonate-zim-domain protein	chr01	XP_006354106	AT3G17860	-0.0207465	0.0732392	0.261679	0.124588	-0.0909394	0.962868	0.924054	0.709345	0.847167	0.943745
Soltu.DM.01G000780	Dynein light chain type 1 family protein	chr01	XP_006354109	AT1G23220	-0.323734	-0.278461	-0.103812	-0.201814	-0.188716	0.271926	0.679727	0.896336	0.739753	0.888071
Soltu.DM.01G000790	PLANT CADMIUM RESISTANCE	chr01	XP_006354110	AT1G14870	-0.0502333	-0.222165	-0.142005	-0.232422	-0.235128	0.901095	0.737515	0.848306	0.696506	0.875537
Soltu.DM.01G000800	Protein of unknown function (DUF677)	chr01	XP_015167136	AT3G19330	0.0588228	0.0559778	0.229146	0.0470123	-0.132255	0.880884	0.941327	0.748046	0.951842	0.916268
Soltu.DM.01G000810	IAA-leucine resistant (ILR)-like	chr01	XP_015167133	AT3G02875	0.055546	0.163832	0.0617984	0.178697	0.131288	0.888635	0.807259	0.942883	0.773538	0.91661
Soltu.DM.01G000820	Peptidase M20/M25/M40 family protein	chr01	XP_015167134	AT3G02875	-0.277558	-0.403277	-0.220096	-0.334714	-0.364163	0.350118	0.459406	0.760033	0.538816	0.83718
Soltu.DM.01G000830	NAD(P)-binding Rossmann-fold superfamily protein	chr01	XP_006354114	AT1G52340	-0.00832469	0.0690884	0.119871	0.0654017	0.0637536	0.986364	0.928673	0.877297	0.926744	0.957224
Soltu.DM.01G000840	NAD(P)-binding Rossmann-fold superfamily protein	chr01	XP_006354216	AT1G52340	-0.16279	-0.258639	-0.144678	-0.193567	-0.181361	0.620707	0.695657	0.845594	0.751727	0.89029
Soltu.DM.01G000860	NAD(P)-binding Rossmann-fold superfamily protein	chr01	XP_006354115	AT1G52340	-0.0884412	-0.251803	-0.0834242	-0.210108	-0.323806	0.81176	0.703448	0.91879	0.729079	0.870516
Soltu.DM.01G000880	protein containing PDZ domain, a K-box domain, and a TPR region	chr01	XP_006354117	AT1G55480	-0.0310903	0.133182	0.0599621	0.166496	0.161114	0.941594	0.847129	0.945226	0.787357	0.905254
Soltu.DM.01G000900	conserved hypothetical protein	chr01	XP_006354118	AT3G13480	-0.109832	-0.231645	-0.346751	-0.106988	-0.0823257	0.75934	0.725911	0.607881	0.873388	0.946729
Soltu.DM.01G000910	Lysyl-tRNA synthetase, class II	chr01	XP_006354119	AT3G13490	0.338742	0.196088	0.168231	0.244311	0.122594	0.252273	0.766353	0.816621	0.678817	0.918721
Soltu.DM.01G000930	Protein of Unknown Function (DUF239)	chr01	XP_006354120	AT5G56530	-0.224769	0.00550486	-0.154381	-0.0775122	0.0567389	0.465269	0.996528	0.830603	0.911521	0.961647
Soltu.DM.01G000940	cytosolic NADP+-dependent isocitrate dehydrogenase	chr01	XP_006354121	AT1G65930	-0.201088	-0.362482	-0.273075	-0.451424	-0.307492	0.523509	0.544472	0.693824	0.363816	0.870516
Soltu.DM.01G000950	Protein of unknown function (DUF1639)	chr01	XP_006354123	AT1G55340	-0.289024	-0.237669	-0.307424	-0.346798	-0.125715	0.329132	0.715638	0.655141	0.519853	0.918721
Soltu.DM.01G000960	Protein of unknown function (DUF1639)	chr01	XP_006354122	AT1G55340	-0.369233	-0.301293	-0.291899	-0.344779	-0.314069	0.215662	0.636677	0.670651	0.521696	0.870516
Soltu.DM.01G000970	APR-like	chr01	XP_006354125	AT3G03860	0.0432113	-0.175325	-0.00739624	-0.115761	-0.156694	0.915827	0.795062	0.991744	0.860422	0.907919
Soltu.DM.01G000990	Mitochondrial substrate carrier family protein	chr01	NP_001274817	AT5G19760	-0.478553	-0.25699	0.0163523	-0.208533	-0.388771	0.132548	0.695657	0.987824	0.730261	0.822428
Soltu.DM.01G001010	ARM repeat superfamily protein	chr01	XP_015167142	AT5G19820	0.155304	0.13352	0.0917444	0.0707243	0.0868127	0.640519	0.846974	0.912342	0.919152	0.945068
Soltu.DM.01G001030	ARM repeat superfamily protein	chr01	XP_015167142	AT5G19820	-0.270986	-0.195226	-0.176924	-0.265603	-0.297745	0.362132	0.766353	0.81085	0.643703	0.870516
Soltu.DM.01G001050	ARM repeat superfamily protein	chr01	XP_015167120	AT5G19820	-0.313979	-0.232654	-0.227589	-0.316937	-0.280676	0.28645	0.725343	0.750981	0.561994	0.870516
Soltu.DM.01G001070	ARM repeat superfamily protein	chr01	XP_015167122	AT5G19820	0.309614	0.267453	0.207762	0.380792	0.252786	0.293119	0.691011	0.771385	0.469371	0.870516
Soltu.DM.01G001080	ARM repeat superfamily protein	chr01	XP_015167142	AT5G19820	0.193218	0.217559	0.193129	0.201323	0.106562	0.544391	0.744916	0.793164	0.740378	0.931219
Soltu.DM.01G001100	Plant protein 1589 of unknown function (A_thal_3526) domain containing protein	chr01	XP_015167144	AT3G10250	-0.0326606	-0.0608163	0.0263924	-0.204551	-0.176273	0.938295	0.937108	0.976756	0.736465	0.895037
Soltu.DM.01G001160	ARM repeat superfamily protein	chr01	XP_006340074	AT5G19820	0.472198	0.307836	0.221527	0.356469	0.320705	0.132548	0.622753	0.757847	0.508432	0.870516
Soltu.DM.01G001200	BTB/POZ domain-containing protein At3g05675	chr01	XP_006354131	AT4G10800	-0.115463	-0.284836	-0.400296	-0.353111	-0.0731688	0.744164	0.665834	0.498101	0.513988	0.95499
Soltu.DM.01G001210	Putative lysine decarboxylase family protein	chr01	XP_006354132	AT5G11950	-0.129549	-0.115798	-0.0542446	-0.245597	-0.139052	0.706846	0.867168	0.948915	0.676729	0.911098
Soltu.DM.01G001220	calcium ion binding	chr01	XP_006354133	AT4G08810	-0.450256	-0.2319	-0.142988	-0.240046	-0.251059	0.148547	0.725911	0.847923	0.68683	0.870516
Soltu.DM.01G001280	receptor like protein	chr01	XP_015164691	AT1G45616	0.0729189	0.227517	0.167629	0.219726	0.145563	0.84771	0.72987	0.817653	0.715434	0.911098
Soltu.DM.01G001330	calmodulin-binding family protein	chr01	XP_006354139	AT3G13600	0.0914604	0.12429	0.0631318	0.102192	0.0416774	0.805331	0.855934	0.941623	0.881726	0.972679
Soltu.DM.01G001340	MAK16 protein-related	chr01	XP_015167149	AT1G23280	-0.0171358	-0.0704453	0.139965	-0.0893721	-0.174571	0.968834	0.926521	0.851994	0.89664	0.896342
Soltu.DM.01G001350	SC35-like splicing factor 30A	chr01	XP_006354141	AT3G13570	-0.0903664	-0.0714624	-0.0209791	-0.0640372	-0.14346	0.807895	0.925377	0.983292	0.929045	0.911098
Soltu.DM.01G001360	O-Glycosyl hydrolases family 17 protein	chr01	XP_015167151	AT3G13560	-0.374158	-0.135191	-0.0682327	-0.106743	-0.242098	0.211544	0.844355	0.93712	0.873639	0.871984
Soltu.DM.01G001370	Ubiquitin-conjugating enzyme family protein	chr01	XP_015167154	AT3G13550	0.266663	0.0453324	-0.00358306	0.00810265	0.14402	0.371694	0.953832	0.996964	0.993448	0.911098
Soltu.DM.01G001380	hypothetical protein	chr01	XP_006354226	AT1G10390	-0.0316625	-0.0436421	-0.175889	-0.066092	0.0497574	0.940174	0.955133	0.811716	0.925449	0.967417
Soltu.DM.01G001400	Proline-rich extensin-like family protein	chr01	XP_015167153		0.180202	0.0345532	0.108643	0.199548	0.0168442	0.576766	0.964166	0.891115	0.743941	0.989591
Soltu.DM.01G001450	Amino acid permease family protein	chr01	XP_006354147	AT3G13620	-0.284993	-0.221068	-0.109609	-0.142591	-0.217397	0.335687	0.737962	0.88954	0.824258	0.880142
Soltu.DM.01G001460	Acid phosphatase/vanadium-dependent haloperoxidase-related protein	chr01	XP_006354148	AT3G12685	-0.0423735	-0.0361254	-0.159235	-0.0454701	0.0606614	0.917706	0.962505	0.824209	0.953649	0.959163
Soltu.DM.01G001470	Amino acid permease family protein	chr01	XP_006354149	AT3G13620	-0.167691	-0.135068	-0.0429064	-0.163348	-0.11952	0.6081	0.844398	0.958616	0.793676	0.921658
Soltu.DM.01G001480	Lipase/lipooxygenase, PLAT/LH2 family protein	chr01	XP_006354150	AT1G55280	0.101674	0.162155	0.138032	0.0886195	0.0134996	0.780507	0.809305	0.855204	0.897279	0.992515
Soltu.DM.01G001500	protein phosphatase 2A-4	chr01	XP_006354151	AT3G58500	-0.0676262	-0.14171	-0.09937	-0.0887342	-0.129642	0.860617	0.835513	0.901545	0.897279	0.918383
Soltu.DM.01G001520	P-loop containing nucleoside triphosphate hydrolases superfamily protein	chr01	XP_006354153	AT2G42520	-0.210989	-0.135075	0.0191932	-0.08068	-0.253883	0.498352	0.844398	0.984875	0.90776	0.870516
Soltu.DM.01G001530	Galactose oxidase/kelch repeat superfamily protein	chr01	XP_006354154	AT1G55270	0.296494	0.137376	0.119638	0.0607252	0.139902	0.315138	0.84189	0.877704	0.932858	0.911098
Soltu.DM.01G001540	Protein of unknown function, DUF538	chr01	XP_006354155	AT5G19860	-0.393565	-0.22141	-0.18618	-0.21566	-0.22032	0.19216	0.737811	0.802055	0.721729	0.880142
Soltu.DM.01G001550	Bifunctional inhibitor/lipid-transfer protein/seed storage 2S albumin superfamily protein	chr01	XP_006354156	AT2G44300	-0.286666	-0.0310909	-0.0626024	-0.0844921	-0.0989671	0.332611	0.968406	0.942396	0.902304	0.938929
Soltu.DM.01G001560	transferases, transferring hexosyl groups	chr01	XP_015167158	AT1G11880	0.0914836	-0.135364	-0.0563942	-0.15806	-0.121274	0.805312	0.844018	0.948352	0.800158	0.920299
Soltu.DM.01G001570	RNA-binding KH domain-containing protein	chr01	XP_015167159	AT3G32940	-0.0817701	0.057764	-0.0504759	-0.0709212	0.0944576	0.827294	0.939001	0.952655	0.919139	0.941064
Soltu.DM.01G001580	conserved hypothetical protein	chr01	XP_006354161	AT3G32930	0.222743	0.13385	0.0905529	0.160105	0.124378	0.469998	0.84615	0.91323	0.797554	0.918721
Soltu.DM.01G001590	histone mono-ubiquitination	chr01	XP_015167160	AT1G55250	0.166561	-0.0269519	0.0138466	-0.0326024	-0.0204401	0.61129	0.973705	0.989498	0.969266	0.987766
Soltu.DM.01G001600	Family of unknown function (DUF716)	chr01	XP_006354164	AT1G55230	-0.402932	-0.241625	-0.347807	-0.287889	-0.123069	0.186318	0.713652	0.607881	0.605118	0.918721
Soltu.DM.01G001620	rRNA processing protein-related	chr01	XP_006354166	AT3G22660	-0.211882	-0.20794	0.0978822	-0.107395	-0.266735	0.495655	0.756728	0.903444	0.873096	0.870516
Soltu.DM.01G001630	chromomethylase	chr01	XP_006354167	AT1G69770	-0.303369	-0.127159	-0.189811	-0.126901	-0.0762352	0.302731	0.853517	0.797507	0.844017	0.952323
Soltu.DM.01G001640	2A phosphatase associated protein of 46 kD	chr01	XP_006354168	AT5G53000	-0.0829509	-0.261912	-0.284337	-0.278551	-0.123247	0.824949	0.695657	0.674946	0.619976	0.918721
Soltu.DM.01G001650	Protein kinase family protein	chr01	XP_006354169	AT3G13670	0.550176	0.342412	0.202705	0.360445	0.368918	0.111607	0.572821	0.780641	0.498784	0.83718
Soltu.DM.01G001660	DnaJ/Hsp40 cysteine-rich domain superfamily protein	chr01	XP_006354170	AT2G34860	-0.060436	0.119837	-0.0512631	0.00486574	0.0957142	0.877326	0.861658	0.95135	0.996374	0.940474
Soltu.DM.01G001670	homolog of yeast CDT1 A	chr01	XP_006354171	AT2G31270	-0.164389	-0.101272	-0.00354323	-0.0821079	-0.177282	0.616507	0.885787	0.996964	0.905547	0.893646
Soltu.DM.01G001680	Cation efflux family protein	chr01	XP_006354172	AT3G58060	-0.47838	-0.303362	-0.237653	-0.272572	-0.21667	0.132548	0.632532	0.740857	0.631719	0.880142
Soltu.DM.01G001690	60S acidic ribosomal protein family	chr01	NP_001275175	AT5G24510	-0.0567013	-0.0881736	0.0928224	-0.018327	-0.139394	0.885486	0.902013	0.9111	0.985328	0.911098
Soltu.DM.01G001710	root hair specific	chr01	XP_015167159		-0.0357239	0.00523721	0.00446438	-0.0394351	-0.0717647	0.932928	0.996555	0.995801	0.960771	0.955166
Soltu.DM.01G001720	rRNA processing protein-related	chr01	XP_015167162	AT3G22660	-0.129905	-0.0793116	0.0548449	-0.0835883	-0.157727	0.706107	0.916856	0.948834	0.903411	0.906715
Soltu.DM.01G001730	P-loop containing nucleoside triphosphate hydrolases superfamily protein	chr01	XP_006354175	AT4G10620	0.152966	-0.0812903	-0.128481	-0.0799217	0.148618	0.646606	0.91379	0.865794	0.908317	0.911098
Soltu.DM.01G001740	seven in absentia of Arabidopsis	chr01	XP_015167161	AT3G58040	-0.111923	-0.188748	-0.252094	-0.266299	-0.0634816	0.753595	0.774348	0.71924	0.642622	0.957672
Soltu.DM.01G001750	hypothetical protein	chr01			-0.230837	-0.13481	-0.324656	-0.216598	0.00397696	0.451417	0.844648	0.633031	0.720027	0.997577
Soltu.DM.01G001760	embryo defective	chr01	XP_006354180	AT5G21140	0.20272	0.0613515	0.0298159	0.0821988	0.0475991	0.519388	0.937002	0.971668	0.905325	0.969995
Soltu.DM.01G001770	histone-lysine N-methyltransferase ASHH3	chr01	XP_006354181	AT2G44150	-0.231014	-0.384872	-0.112266	-0.229637	-0.408499	0.451089	0.488992	0.888363	0.701913	0.801024
Soltu.DM.01G001790	Peptidase family C54 protein	chr01	XP_006354186	AT2G44140	0.22197	-0.0728874	-0.0687802	-0.0710057	0.0872393	0.47132	0.924212	0.936717	0.919139	0.944867
Soltu.DM.01G001820	ribonuclease P family protein / Rpp14 family protein	chr01	XP_015167167	AT1G04635	0.200412	0.139005	0.136511	-0.0257531	0.0928027	0.525138	0.839039	0.857615	0.977362	0.942658
Soltu.DM.01G001830	10-formyltetrahydrofolate synthetase	chr01	XP_006354188	AT1G50480	-0.0860615	-0.0980555	-0.0606846	0.0226824	-0.00835826	0.817294	0.890288	0.944057	0.981246	0.995862
Soltu.DM.01G001840	peroxidase	chr01	XP_006354189	AT5G06720	-0.149087	0.0295051	-0.0136486	0.0142576	-0.0264003	0.656088	0.969888	0.989498	0.988114	0.986484
Soltu.DM.01G001850	peroxidase	chr01	XP_006354190	AT5G06720	-0.205464	-0.0885952	-0.0301534	-0.131553	-0.16405	0.512572	0.902013	0.971611	0.836393	0.905254
Soltu.DM.01G001880	Late embryogenesis abundant (LEA) hydroxyproline-rich glycoprotein family	chr01	XP_006354191	AT3G20600	-0.0477186	-0.017323	-0.152859	-0.046273	-0.0295946	0.906281	0.98464	0.831098	0.952487	0.985382
Soltu.DM.01G001900	P-loop containing nucleoside triphosphate hydrolases superfamily protein	chr01	XP_006354194	AT3G02065	-0.0292549	-0.0285579	-0.159761	0.00506277	0.0791685	0.946012	0.971562	0.823494	0.996374	0.949981
Soltu.DM.01G001910	glucan synthase-like	chr01	XP_006354195	AT3G07160	0.243815	0.142927	-0.021225	0.168427	0.152341	0.421619	0.833818	0.982924	0.78442	0.911098
Soltu.DM.01G001920	glucan synthase-like	chr01	XP_015167172	AT5G13000	-0.374086	-0.0854794	-0.259003	-0.127019	0.0567583	0.211544	0.9079	0.711862	0.843726	0.961647
Soltu.DM.01G001930	Transducin/WD40 repeat-like superfamily protein	chr01	XP_006354198	AT3G06880	0.0666276	-0.316107	-0.266735	-0.266311	-0.0458471	0.863186	0.608241	0.701031	0.642622	0.970453
Soltu.DM.01G001950	hypothetical protein	chr01	XP_006354199		-0.38398	-0.0576608	-0.00515781	-0.091113	-0.0900851	0.200861	0.939123	0.994728	0.89436	0.943745
Soltu.DM.01G001970	hypothetical protein	chr01	XP_006354199		-0.280839	-0.0783683	-0.0167481	-0.0706487	-0.0762919	0.342913	0.918607	0.987652	0.919174	0.952275
Soltu.DM.01G001980	hypothetical protein	chr01	XP_006354201		-0.126169	-0.108601	-0.0581865	-0.0882764	-0.0857776	0.715199	0.876521	0.947181	0.897395	0.945288
Soltu.DM.01G001990	fatty acid desaturase	chr01	XP_015167174	AT3G12120	-0.0642047	-0.0752018	0.0597312	0.0243573	-0.0533285	0.86817	0.92277	0.945631	0.979017	0.964931
Soltu.DM.01G002010	NAD(P)-binding Rossmann-fold superfamily protein	chr01	XP_006354203	AT2G05990	-0.327367	-0.187547	-0.143934	-0.197019	-0.164844	0.266186	0.77505	0.845999	0.746985	0.905254
Soltu.DM.01G002050	alpha/beta-Hydrolases superfamily protein	chr01	XP_006354204	AT5G19630	-0.220758	-0.214021	-0.0402287	-0.142496	-0.337795	0.474705	0.748286	0.961466	0.824339	0.870516
Soltu.DM.01G002060	conserved hypothetical protein	chr01	XP_006354205	AT5G13030	0.0726626	-0.0439068	0.0570426	-0.0402096	-0.125765	0.84806	0.955036	0.947916	0.959812	0.918721
Soltu.DM.01G002070	Pentatricopeptide repeat (PPR) superfamily protein	chr01	XP_006354206	AT5G48730	0.325586	0.197184	0.172932	0.22933	0.106883	0.268502	0.766353	0.814171	0.70201	0.931219
Soltu.DM.01G002080	GroES-like zinc-binding alcohol dehydrogenase family protein	chr01	XP_006354208	AT5G51970	0.391719	0.267073	0.139005	0.251491	0.300922	0.193215	0.691011	0.854095	0.667504	0.870516
Soltu.DM.01G002090	receptor-like protein kinase	chr01	XP_006354207	AT5G60900	-0.225308	-0.190683	-0.0703462	-0.175803	-0.208412	0.464037	0.772072	0.934596	0.774505	0.885963
Soltu.DM.01G002170	2-oxoglutarate (2OG) and Fe(II)-dependent oxygenase superfamily protein	chr01	XP_006348413	AT1G52820	-0.369245	-0.216437	-0.192053	-0.151254	-0.226425	0.215662	0.745321	0.795207	0.813386	0.878651
Soltu.DM.01G002190	2-oxoglutarate (2OG) and Fe(II)-dependent oxygenase superfamily protein	chr01	XP_006354215	AT1G52820	-0.189997	-0.438146	-0.332304	-0.417989	-0.356346	0.552533	0.401715	0.62762	0.406411	0.849173
Soltu.DM.01G002220	2-oxoglutarate (2OG) and Fe(II)-dependent oxygenase superfamily protein	chr01	XP_006348414	AT1G52800	0.0818714	-0.135473	-0.119649	0.0280372	-0.134041	0.827003	0.84368	0.877704	0.975021	0.915962
Soltu.DM.01G002240	2-oxoglutarate (2OG) and Fe(II)-dependent oxygenase superfamily protein	chr01	XP_006348413	AT1G52820	-0.251032	-0.162732	-0.20845	-0.12832	-0.0936241	0.40603	0.809063	0.770972	0.842724	0.94112
Soltu.DM.01G002270	2-oxoglutarate (2OG) and Fe(II)-dependent oxygenase superfamily protein	chr01	XP_006348413	AT1G52820	-0.270987	-0.164319	-0.339157	-0.21734	0.0612935	0.362132	0.805939	0.614543	0.719865	0.958675
Soltu.DM.01G002280	Calcium-dependent lipid-binding (CaLB domain) plant phosphoribosyltransferase family protein	chr01	XP_006348415	AT3G57880	-0.307864	-0.220591	-0.219406	-0.270236	-0.123762	0.295563	0.739395	0.760033	0.634885	0.918721
Soltu.DM.01G002290	NAD(P)-binding Rossmann-fold superfamily protein	chr01	XP_006348416	AT3G20790	-0.15685	-0.406861	-0.138219	-0.170446	-0.389076	0.636165	0.454962	0.855204	0.779942	0.822428
Soltu.DM.01G002310	ETHYLENE-INSENSITIVE3-like	chr01	XP_015164694	AT1G73730	-0.0841668	-0.055751	-0.285505	-0.0315863	0.116579	0.821593	0.941456	0.674323	0.970944	0.924997
Soltu.DM.01G002320	Subtilisin-like serine endopeptidase family protein	chr01	XP_015164696	AT1G20160	-0.337089	-0.0760436	-0.151689	-0.113306	-0.0864472	0.254154	0.921418	0.833075	0.863203	0.945132
Soltu.DM.01G002330	Subtilisin-like serine endopeptidase family protein	chr01	XP_015164696	AT1G20160	-0.10075	0.00558435	0.0223215	0.0723047	-0.00406373	0.783178	0.996528	0.981627	0.918259	0.997577
Soltu.DM.01G002340	Cyclin/Brf1-like TBP-binding protein	chr01	XP_015164697	AT3G09360	0.0237814	0.0449743	-0.0770831	-0.0668381	0.167174	0.957588	0.953832	0.927374	0.924441	0.905254
Soltu.DM.01G002350	UDP-Glycosyltransferase superfamily protein	chr01	XP_006348417	AT5G12890	0.111873	0.120777	-0.00552764	0.190907	0.140285	0.753603	0.860976	0.994378	0.755979	0.911098
Soltu.DM.01G002360	2-oxoglutarate (2OG) and Fe(II)-dependent oxygenase superfamily protein	chr01	XP_006348418	AT3G20810	0.105921	0.0150967	-0.119646	-0.0319846	0.103433	0.770685	0.98734	0.877704	0.970099	0.934591
Soltu.DM.01G002380	conserved hypothetical protein	chr01	XP_006348420	AT3G54750	0.0840024	0.123511	-0.0304913	0.156148	0.167072	0.822031	0.856304	0.970927	0.802708	0.905254
Soltu.DM.01G002390	DEA(D/H)-box RNA helicase family protein	chr01	XP_006348421	AT5G04895	0.00294756	0.138802	-0.059097	0.174881	0.208096	0.995802	0.839585	0.946257	0.775839	0.886226
Soltu.DM.01G002400	ABC-2 type transporter family protein	chr01	XP_006348422	AT5G06530	-0.0927249	-0.0976275	-0.250717	-0.25798	0.123614	0.803315	0.890288	0.720025	0.653644	0.918721
Soltu.DM.01G002430	Sucrose-6F-phosphate phosphohydrolase family protein	chr01	NP_001275110	AT2G35840	-0.217434	-0.177632	-0.0206951	-0.0925685	-0.204503	0.483234	0.790959	0.983362	0.892496	0.886229
Soltu.DM.01G002440	Sucrose-6F-phosphate phosphohydrolase family protein	chr01	NP_001275110	AT2G35840	-0.0236109	0.0673806	0.150203	-0.00896825	-0.0777494	0.958161	0.930826	0.835689	0.99213	0.951189
Soltu.DM.01G002470	Polynucleotidyl transferase, ribonuclease H-like superfamily protein	chr01	XP_006348426	AT1G74390	0.0158843	-0.0908536	-0.267182	-0.15832	0.152282	0.970869	0.899737	0.700478	0.799535	0.911098
Soltu.DM.01G002480	conserved hypothetical protein	chr01	XP_006348427	AT3G11690	-0.0899452	-0.176109	-0.0865137	-0.227726	-0.139449	0.808679	0.794591	0.916447	0.70458	0.911098
Soltu.DM.01G002490	methionine aminopeptidase 2B	chr01	XP_006348429	AT3G59990	0.213382	0.230037	0.195281	0.108957	0.219396	0.492351	0.725911	0.791179	0.870486	0.880142
Soltu.DM.01G002500	RING-H2 group F2A	chr01	XP_006348430	AT5G22000	-0.398311	-0.154837	-0.131001	-0.0699174	-0.147553	0.189426	0.817446	0.862847	0.91962	0.911098
Soltu.DM.01G002510	FASCICLIN-like arabinogalactan protein 16 precursor	chr01	XP_006348432	AT5G06390	-0.424936	-0.173442	-0.0926187	-0.203559	-0.218235	0.168629	0.796176	0.911465	0.738267	0.880142
Soltu.DM.01G002520	TPX2 (targeting protein for Xklp2) protein family	chr01	XP_015164700	AT2G35880	-0.319316	-0.0901779	-0.0755457	-0.116562	-0.0698442	0.279268	0.90051	0.92993	0.858871	0.955285
Soltu.DM.01G002530	calcium dependent protein kinase	chr01	XP_006348435	AT3G10660	0.106647	-0.00529875	0.0294653	-0.0592318	-0.0648082	0.768327	0.996555	0.972286	0.935623	0.955864
Soltu.DM.01G002540	Pentatricopeptide repeat (PPR) superfamily protein	chr01	XP_006348568	AT5G06400	0.0547423	0.140394	0.105124	0.0911249	0.0105888	0.890661	0.837535	0.895713	0.89436	0.993693
Soltu.DM.01G002550	DNAJ heat shock N-terminal domain-containing protein	chr01	XP_006348436	AT5G06410	0.0687706	0.124606	-0.0555091	0.0884599	0.183064	0.857966	0.855727	0.948834	0.897395	0.88962
Soltu.DM.01G002560	conserved hypothetical protein	chr01	XP_015164703	AT5G06440	0.289249	0.101587	-0.0343454	-0.0566588	0.18435	0.328886	0.885357	0.968393	0.939089	0.889506
Soltu.DM.01G002580	SET domain protein	chr01	XP_006348440	AT5G42400	0.222808	0.149705	0.106548	0.109101	0.0893254	0.469998	0.823748	0.893732	0.870001	0.944122
Soltu.DM.01G002590	conserved hypothetical protein	chr01	XP_006348445	AT3G11760	-0.410641	-0.45395	-0.354959	-0.381306	-0.449973	0.177085	0.373434	0.602528	0.468312	0.7106
Soltu.DM.01G002610	Immunoglobulin E-set superfamily protein	chr01	XP_006348569	AT5G06480	-0.361502	-0.295116	-0.373737	-0.35855	-0.00625351	0.225802	0.64437	0.559229	0.501948	0.997577
Soltu.DM.01G002620	RING/U-box superfamily protein	chr01	XP_006348447	AT5G06490	-0.205664	-0.206382	-0.160482	-0.175271	-0.253569	0.512092	0.758911	0.823408	0.775155	0.870516
Soltu.DM.01G002640	Tetratricopeptide repeat (TPR)-like superfamily protein	chr01	XP_006348570	AT4G39530	0.127234	0.0910789	0.0111693	0.114979	0.125477	0.712408	0.899737	0.990099	0.860746	0.918721
Soltu.DM.01G002650	nuclear factor Y, subunit A10	chr01	XP_006348448	AT5G06510	0.190648	0.141764	0.0673049	0.138687	0.170161	0.550886	0.835318	0.937969	0.827185	0.903292
Soltu.DM.01G002660	chloroplast RNA-binding protein	chr01	XP_006348449	AT3G52380	-0.388013	-0.0177227	-0.0712652	-0.0779098	-0.0723631	0.197304	0.984629	0.933421	0.911135	0.955012
Soltu.DM.01G002670	syntaxin of plants	chr01	XP_006348450	AT3G11820	0.114599	0.0112672	-0.0909804	-0.0282195	0.0809037	0.746024	0.992244	0.912782	0.97474	0.948645
Soltu.DM.01G002680	Tetratricopeptide repeat (TPR)-like superfamily protein	chr01	XP_006348451	AT5G16280	0.0511851	-0.0913585	-0.0544094	0.0349124	-0.0930551	0.899198	0.899698	0.948915	0.966498	0.942229
Soltu.DM.01G002690	RNA helicase family protein	chr01	XP_006348571	AT2G35920	0.407262	0.206769	0.156164	0.227677	0.201028	0.181532	0.75845	0.827607	0.70458	0.886945
Soltu.DM.01G002710	catalytics;transferases;[acyl-carrier-protein] S-malonyltransferases;binding	chr01	XP_006348452	AT2G30200	-0.5017	-0.286669	-0.0844891	-0.18741	-0.309557	0.124828	0.662747	0.918022	0.760564	0.870516
Soltu.DM.01G002720	F-box family protein	chr01	XP_006348453	AT1G23780	0.308029	0.0815019	-0.0755455	0.133652	0.299696	0.295389	0.913747	0.92993	0.834338	0.870516
Soltu.DM.01G002820	plant U-box	chr01	XP_015164717	AT3G52450	-0.00339746	0.000351715	-0.312937	-0.0348541	0.195111	0.995005	0.999687	0.650175	0.966498	0.887322
Soltu.DM.01G002840	BTB/POZ domain-containing protein	chr01	XP_006348465	AT3G05675	0.105717	0.0530394	0.20828	-0.0114518	-0.104797	0.770928	0.946089	0.770972	0.990456	0.933367
Soltu.DM.01G002850	BEL1-like homeodomain	chr01	XP_015164720	AT2G35940	0.379088	0.22491	0.189955	0.244654	0.188099	0.205191	0.731403	0.797507	0.678532	0.888071
Soltu.DM.01G002900	UDP-Glycosyltransferase superfamily protein	chr01	XP_006348468	AT3G11670	0.35805	0.182197	0.0669319	0.051279	0.233928	0.22822	0.783492	0.938451	0.945172	0.876122
Soltu.DM.01G002910	NC domain-containing protein-related	chr01	XP_006348469	AT5G06370	0.412439	0.292335	0.170259	0.263473	0.31686	0.175883	0.649166	0.815417	0.646477	0.870516
Soltu.DM.01G002920	protein serine/threonine kinases;ATP binding;catalytics	chr01	XP_006348471	AT3G51270	0.201997	0.0926243	0.109294	0.148551	0.0331387	0.520991	0.899003	0.889558	0.815583	0.982241
Soltu.DM.01G002930	transmembrane kinase	chr01	XP_006348472	AT2G01820	-0.203478	0.0529971	0.0146417	0.0130237	0.0642155	0.517481	0.946089	0.989498	0.989235	0.957018
Soltu.DM.01G002940	ARM repeat superfamily protein	chr01	XP_006348473	AT5G06350	0.174094	-0.000351829	-0.0662041	0.157757	0.0342261	0.591293	0.999687	0.939036	0.801195	0.981002
Soltu.DM.01G002950	Coatomer, beta subunit	chr01	XP_015164721	AT4G31480	-0.28046	-0.295882	-0.263243	-0.166941	-0.179148	0.343773	0.643291	0.707747	0.786756	0.890573
Soltu.DM.01G002970	damaged DNA binding;DNA-directed DNA polymerases	chr01	XP_006348475	AT4G31400	-0.243459	-0.117897	-0.0957445	-0.210175	-0.162833	0.422378	0.865026	0.906563	0.729016	0.905254
Soltu.DM.01G002980	C2 calcium/lipid-binding plant phosphoribosyltransferase family protein	chr01	XP_006348476	AT3G03680	-0.155969	-0.131817	-0.285014	-0.115128	0.0121563	0.638896	0.849355	0.674391	0.860703	0.99329
Soltu.DM.01G002990	Spc97 / Spc98 family of spindle pole body (SBP) component	chr01	XP_006348477	AT1G80245	0.206289	0.266845	0.270752	0.282213	0.124227	0.510308	0.691509	0.697096	0.612154	0.918721
Soltu.DM.01G003000	hypothetical protein	chr01			0.0779266	0.127534	-0.0163687	0.119584	0.190591	0.83592	0.853517	0.987824	0.85506	0.888071
Soltu.DM.01G003040	NDR1/HIN1-like	chr01	XP_006348478	AT3G11660	-0.114033	-0.151629	-0.236474	-0.327839	0.0162525	0.747725	0.821721	0.742245	0.55185	0.989698
Soltu.DM.01G003050	NDR1/HIN1-like	chr01	XP_006348479	AT2G35460	-0.151111	-0.142353	-0.10124	-0.152635	-0.136782	0.651678	0.834537	0.899002	0.810914	0.914515
Soltu.DM.01G003080	Ribosomal RNA processing Brix domain protein	chr01	XP_006348480	AT1G63780	-0.123973	-0.0511409	-0.0642233	-0.115559	-0.0877389	0.721613	0.946656	0.94115	0.86047	0.944867
Soltu.DM.01G003110	Tetratricopeptide repeat (TPR)-like superfamily protein	chr01	XP_006348483	AT3G49730	0.32013	0.163412	0.111851	0.162183	0.217863	0.277452	0.807483	0.8885	0.795177	0.880142
Soltu.DM.01G003120	2-cysteine peroxiredoxin B	chr01	XP_006348484	AT5G06290	-0.336662	-0.19711	-0.217463	-0.222348	-0.101738	0.255087	0.766353	0.761955	0.711502	0.937438
Soltu.DM.01G003130	Mitochondrial transcription termination factor family protein	chr01	XP_015164726	AT2G36000	0.301625	0.142726	0.0571251	0.127204	0.197287	0.305926	0.833848	0.947916	0.843726	0.887322
Soltu.DM.01G003140	E2F transcription factor	chr01	XP_006348486	AT2G36010	-0.185821	-0.216001	-0.0795228	-0.230968	-0.259598	0.56357	0.745321	0.924404	0.700127	0.870516
Soltu.DM.01G003150	conserved hypothetical protein	chr01	XP_006348488	AT5G06280	-0.0438434	-0.238455	-0.39491	-0.258344	0.0783911	0.914391	0.715638	0.510922	0.653644	0.950168
Soltu.DM.01G003160	Abscisic acid-responsive (TB2/DP1, HVA22) family protein	chr01	XP_006348489	AT5G42560	-0.34318	-0.155553	-0.0942376	-0.270008	-0.178273	0.24544	0.817242	0.909164	0.634885	0.891867
Soltu.DM.01G003180	alpha/beta-Hydrolases superfamily protein	chr01	XP_006348490	AT3G11620	-0.103638	0.145403	-0.00078175	0.108484	0.138134	0.775723	0.829418	0.998985	0.871069	0.912426
Soltu.DM.01G003220	Polynucleotidyl transferase, ribonuclease H-like superfamily protein	chr01	XP_006348494	AT3G44260	-0.498997	-0.431927	-0.423909	-0.449651	-0.323701	0.124828	0.420288	0.460497	0.363816	0.870516
Soltu.DM.01G003230	Tetratricopeptide repeat (TPR)-like superfamily protein	chr01	XP_015164733	AT4G13650	0.345263	0.138827	-0.0366981	0.145425	0.2895	0.24144	0.839496	0.965329	0.819821	0.870516
Soltu.DM.01G003240	hypothetical protein	chr01			0.248251	0.150684	0.089429	-0.0711607	0.138701	0.410867	0.822644	0.913793	0.919139	0.911098
Soltu.DM.01G003250	ubiquitin E2 variant 1D-4	chr01	NP_001275415	AT3G52560	0.199519	0.0343303	0.0235963	-0.0969807	0.000355911	0.527735	0.964601	0.979206	0.886565	0.999931
Soltu.DM.01G003260	conserved hypothetical protein	chr01		AT3G11600	-0.330967	-0.304718	-0.0480504	-0.314695	-0.322615	0.261358	0.631663	0.955069	0.566017	0.870516
Soltu.DM.01G003270	GTP binding	chr01	XP_006348501	AT1G75010	0.461133	0.472127	0.342312	0.371502	0.319763	0.138084	0.308951	0.614505	0.479509	0.870516
Soltu.DM.01G003280	indeterminate(ID)-domain	chr01	XP_015164734	AT2G02080	-0.0695505	0.124517	0.199144	0.0828005	-0.182579	0.856166	0.85582	0.786624	0.904242	0.889746
Soltu.DM.01G003300	Protein of unknown function (DUF1084)	chr01	XP_006348503	AT2G02180	0.175178	0.0857795	0.0496108	0.00104777	0.0371775	0.589474	0.907471	0.953646	0.998882	0.976881
Soltu.DM.01G003320	Succinyl-CoA ligase, alpha subunit	chr01	XP_006348504	AT5G23250	0.00407595	-0.172947	0.0117084	-0.0750245	-0.259989	0.993673	0.796176	0.990099	0.913557	0.870516
Soltu.DM.01G003330	nicotinamidase	chr01	XP_006348505	AT5G23230	0.238457	0.201584	0.0666823	0.176743	0.274512	0.432405	0.763834	0.938966	0.77419	0.870516
Soltu.DM.01G003350	F-box family protein	chr01	XP_006348506	AT1G70590	0.345538	0.23643	0.170646	0.17137	0.25575	0.241185	0.716537	0.815417	0.778241	0.870516
Soltu.DM.01G003400	NB-ARC domain-containing disease resistance protein	chr01	XP_015164736	AT1G50180	-0.00146302	-0.0270214	0.070689	0.0868434	-0.0976313	0.997948	0.973654	0.934596	0.898228	0.939497
Soltu.DM.01G003420	alpha/beta-Hydrolases superfamily protein	chr01	XP_006348508	AT1G10740	-0.409402	-0.303663	-0.313063	-0.351631	-0.159362	0.178876	0.632095	0.650175	0.515847	0.905254
Soltu.DM.01G003440	cysteine-rich RLK (RECEPTOR-like protein kinase)	chr01	XP_015164738	AT1G70520	0.228519	-0.01326	-0.0306805	-0.0272521	0.109989	0.456851	0.989971	0.970927	0.975537	0.929519
Soltu.DM.01G003450	cysteine-rich RLK (RECEPTOR-like protein kinase)	chr01	XP_015164738	AT1G70520	-0.0681085	-0.11054	-0.0982878	-0.0965316	-0.0888165	0.859244	0.873733	0.902744	0.886871	0.944555
Soltu.DM.01G003470	cysteine-rich RLK (RECEPTOR-like protein kinase)	chr01	XP_015164738	AT1G70520	0.00143341	0.0981332	0.0762715	-0.024748	0.0024707	0.997948	0.890288	0.928839	0.978492	0.998707
Soltu.DM.01G003480	cysteine-rich RLK (RECEPTOR-like protein kinase)	chr01	XP_006348510	AT1G70520	-0.0981697	-0.0919421	-0.0345603	-0.147791	-0.119359	0.789594	0.899219	0.96818	0.815583	0.921772
Soltu.DM.01G003490	cysteine-rich RLK (RECEPTOR-like protein kinase)	chr01	XP_006348519	AT1G70520	0.0763167	-0.0381543	0.189028	0.108969	-0.159525	0.840227	0.96085	0.798724	0.870479	0.905254
Soltu.DM.01G003500	cysteine-rich RLK (RECEPTOR-like protein kinase)	chr01	XP_006348512	AT1G70520	0.0407651	-0.0115185	-0.0100858	0.04333	0.0264042	0.921309	0.992232	0.990654	0.955098	0.986484
Soltu.DM.01G003510	cysteine-rich RLK (RECEPTOR-like protein kinase)	chr01	XP_006348510	AT1G70520	0.2572	0.0643535	0.0564993	0.036282	0.124646	0.393018	0.934141	0.948352	0.965372	0.918721
Soltu.DM.01G003520	ADP-ribosylation factor A1F	chr01	NP_001275425	AT1G10630	0.218821	0.0674707	0.133356	0.0742236	-0.00178966	0.480194	0.930724	0.85901	0.914951	0.998984
Soltu.DM.01G003540	Domain of unknown function (DUF220)	chr01	XP_006348525	AT1G70480	0.0681888	-0.0640272	-0.10797	-0.12238	-0.0755446	0.859022	0.934412	0.89133	0.850221	0.952461
Soltu.DM.01G003550	equilibrative nucleotide transporter	chr01	XP_006348522	AT1G70330	-0.260661	-0.199898	-0.207481	-0.241235	-0.160637	0.384877	0.766353	0.771862	0.68408	0.905254
Soltu.DM.01G003570	TRICHOME BIREFRINGENCE-LIKE	chr01	XP_006348526	AT1G70230	-0.423069	-0.408282	-0.313563	-0.449127	-0.366635	0.169932	0.454962	0.648695	0.363816	0.83718
Soltu.DM.01G003580	hypothetical protein	chr01	XP_006348529	AT1G24090	-0.142044	-0.3136	-0.202217	-0.348801	-0.222061	0.673384	0.610398	0.781452	0.518307	0.880142
Soltu.DM.01G003590	Protein of unknown function (DUF1350)	chr01	XP_006348531	AT5G47860	0.308967	0.140233	0.0455564	0.126917	0.189561	0.294516	0.837733	0.957174	0.844017	0.888071
Soltu.DM.01G003600	ribosomal protein S27	chr01	XP_006348533	AT3G61110	-0.165018	0.101633	0.233318	0.0851337	-0.0464318	0.614946	0.885357	0.74455	0.900789	0.970453
Soltu.DM.01G003610	ribosomal protein S27	chr01	XP_006348532	AT3G61110	-0.233939	-0.297858	0.00440719	-0.144644	-0.386957	0.443923	0.642359	0.995972	0.821144	0.822428
Soltu.DM.01G003620	transferases, transferring glycosyl groups	chr01	XP_006348535	AT4G14100	0.162641	0.202092	0.269875	0.31759	0.0691005	0.621128	0.763492	0.697223	0.561994	0.955395
Soltu.DM.01G003630	CYTOCHROME P450 51G1	chr01	XP_006348536	AT1G11680	-0.31747	-0.167234	-0.0252772	-0.0350598	-0.199995	0.281252	0.801187	0.978425	0.966468	0.887244
Soltu.DM.01G003640	histone acetyltransferase of the CBP family	chr01	XP_006348538	AT1G16710	0.317847	0.242995	0.165861	0.255795	0.214017	0.280844	0.713652	0.820556	0.656786	0.88082
Soltu.DM.01G003650	hypothetical protein	chr01			0.392463	0.129173	-0.0355729	0.139203	0.301227	0.19227	0.852439	0.966335	0.826691	0.870516
Soltu.DM.01G003660	glutaredoxin-related	chr01	XP_006348540	AT3G11920	0.0218726	0.016706	-0.0347864	-0.133138	-0.036275	0.960773	0.98521	0.967933	0.83512	0.977875
Soltu.DM.01G003670	phytosulfokin receptor	chr01	XP_006348541	AT2G02220	-0.297352	-0.269186	-0.236303	-0.362844	-0.160897	0.313565	0.690198	0.742519	0.498784	0.905254
Soltu.DM.01G003690	Protein prenylyltransferase superfamily protein	chr01	XP_006348542	AT3G18420	-0.13833	-0.161242	-0.0542882	-0.182243	-0.198055	0.683428	0.809932	0.948915	0.76893	0.887322
Soltu.DM.01G003710	CCCH-type zinc finger family protein	chr01	XP_006348543	AT2G02160	0.417999	0.151188	0.184407	0.18121	0.166264	0.173387	0.82224	0.803222	0.770166	0.905254
Soltu.DM.01G003720	Remorin family protein	chr01	XP_006348544	AT2G02170	-0.416315	-0.183261	-0.0894937	-0.290087	-0.260349	0.174574	0.782408	0.913793	0.602188	0.870516
Soltu.DM.01G003730	Remorin family protein	chr01	XP_006348544	AT2G02170	-0.237727	-0.00879804	-0.132565	-0.0989118	0.0359568	0.434144	0.994477	0.859578	0.8848	0.978452
Soltu.DM.01G003750	Rubber elongation factor protein (REF)	chr01	XP_015164687	AT3G05500	0.353219	0.358822	0.312341	0.265888	0.184748	0.233279	0.551322	0.650555	0.642622	0.889496
Soltu.DM.01G003760	Remorin family protein	chr01	XP_006348544	AT2G02170	0.393919	0.365934	0.350057	0.377988	0.233132	0.19216	0.543092	0.607881	0.469371	0.876122
Soltu.DM.01G003770	Remorin family protein	chr01	XP_015164689	AT2G02170	0.294865	0.131507	-0.015976	0.151602	0.266598	0.317531	0.849355	0.988084	0.812556	0.870516
Soltu.DM.01G003780	Potential DNA-binding domain containing protein	chr01	XP_006348545	AT2G31600	-0.0127794	-0.146178	-0.296816	-0.118799	0.0288245	0.978059	0.828644	0.664446	0.857048	0.985713
Soltu.DM.01G003800	conserved hypothetical protein	chr01	XP_006348546	AT5G11680	0.346562	0.229782	0.363176	0.289267	0.110548	0.239585	0.725911	0.579905	0.602188	0.929355
Soltu.DM.01G003810	TCP family transcription factor	chr01	XP_006348547	AT5G23280	-0.0464963	0.216882	0.478926	0.281252	-0.137356	0.908946	0.745321	0.321051	0.613721	0.913339
Soltu.DM.01G003830	thioredoxin X	chr01	XP_006348549	AT1G50320	-0.139453	0.0255902	-0.00265228	-0.0488712	-7.39e-05	0.680565	0.974588	0.99723	0.949109	0.999931
Soltu.DM.01G003840	E2F-associated phosphoprotein domain containing protein	chr01	XP_006348550	AT5G08320	0.117445	0.135826	0.119448	0.14335	0.0278323	0.738339	0.842889	0.878267	0.822748	0.986406
Soltu.DM.01G003850	prefoldin	chr01	XP_006348551	AT5G23290	0.265062	0.278516	0.310826	0.250227	0.100279	0.375873	0.679727	0.651144	0.667594	0.938917
Soltu.DM.01G003860	phosphotyrosyl phosphatase activator (PTPA) family protein	chr01	XP_006348552	AT4G08960	-0.0594937	-0.200843	-0.115069	-0.0935757	-0.0942405	0.879329	0.765517	0.884634	0.891543	0.941064
Soltu.DM.01G003870	pyrimidine d	chr01	XP_006348553	AT5G23300	0.0806999	-0.0929347	0.0469035	0.0350582	-0.141179	0.829333	0.898949	0.95661	0.966468	0.911098
Soltu.DM.01G003880	HXXXD-type acyl-transferase family protein	chr01	XP_006348583	AT3G26040	-0.0181177	0.0245242	-0.0943798	-0.0131766	0.0174047	0.967015	0.977188	0.908852	0.989235	0.989591
Soltu.DM.01G003890	tRNA synthetase beta subunit family protein	chr01	XP_006348554	AT1G72550	0.0747083	-0.00647637	0.101815	-0.0194943	-0.140142	0.843986	0.996528	0.898659	0.984586	0.911098
Soltu.DM.01G003900	tRNA synthetase beta subunit family protein	chr01	XP_006348554	AT1G72550	0.301556	0.27017	0.0541428	0.234415	0.309654	0.305972	0.689463	0.948915	0.694586	0.870516
Soltu.DM.01G003910	shoot gravitropism 2 (SGR2)	chr01	XP_015164745	AT1G31480	0.275462	0.284817	0.121198	0.157491	0.275055	0.353486	0.665834	0.876401	0.801195	0.870516
Soltu.DM.01G003920	acetyl Co-enzyme a carboxylase biotin carboxylase subunit	chr01	XP_015164745	AT5G35360	-0.352477	-0.253991	-0.264906	-0.280878	-0.112549	0.233548	0.698593	0.704837	0.613871	0.929355
Soltu.DM.01G003930	Ribosomal protein L19 family protein	chr01	XP_006348561	AT4G11630	0.129048	0.21526	0.261843	0.224495	0.0286706	0.707923	0.747002	0.709345	0.708511	0.985879
Soltu.DM.01G003960	RNA-binding (RRM/RBD/RNP motifs) family protein	chr01	XP_006348562	AT5G12190	-0.0680783	-0.211063	-0.101879	-0.199911	-0.137567	0.859244	0.75376	0.898647	0.742668	0.913064
Soltu.DM.01G003970	RP non-ATPase subunit 8A	chr01	NP_001275466	AT5G05780	-0.242379	-0.248477	-0.120837	-0.0441908	-0.272597	0.424535	0.708647	0.876781	0.954488	0.870516
Soltu.DM.01G004220	receptor like protein	chr01	XP_015161159	AT3G05650	0.292707	0.221422	0.0624925	0.19702	0.194481	0.3211	0.737811	0.942472	0.746985	0.887322
Soltu.DM.01G004390	Leucine-rich receptor-like protein kinase family protein	chr01	XP_006367796	AT1G09970	0.269643	0.198966	0.0634823	0.174092	0.149301	0.365381	0.766353	0.941347	0.77648	0.911098
Soltu.DM.01G004510	Leucine-rich receptor-like protein kinase family protein	chr01	XP_015161159	AT2G26330	0.0813761	0.069889	0.0907691	0.108355	0.0567019	0.828096	0.927327	0.913091	0.871269	0.961647
Soltu.DM.01G004530	receptor like protein	chr01	XP_006367796	AT1G45616	0.333052	0.224382	0.0324599	0.273553	0.268957	0.259186	0.733013	0.968866	0.631062	0.870516
Soltu.DM.01G004540	MATE efflux family protein	chr01	XP_006366538	AT1G51340	0.112964	-0.0540266	-0.240814	-0.0634251	0.148386	0.750878	0.94459	0.735469	0.929847	0.911098
Soltu.DM.01G004560	conserved hypothetical protein	chr01	XP_015160393	AT1G14680	0.294956	0.266188	0.0595439	0.229834	0.319317	0.317354	0.692859	0.945882	0.701465	0.870516
Soltu.DM.01G004570	calcium-dependent protein kinase	chr01	XP_006366539	AT5G19450	-0.134856	-0.111181	-0.15517	-0.362173	0.0504306	0.691998	0.872662	0.830142	0.498784	0.966497
Soltu.DM.01G004620	mitochondrial ferredoxin	chr01	XP_006366548	AT4G21090	-0.238478	0.0216025	0.113086	-0.0390445	-0.100903	0.432405	0.980666	0.88704	0.960925	0.93834
Soltu.DM.01G004630	Tetratricopeptide repeat (TPR)-like superfamily protein	chr01	XP_015160404	AT2G01390	0.308299	0.202231	0.153708	0.162202	0.226473	0.295122	0.763263	0.830621	0.795177	0.878651
Soltu.DM.01G004640	translocation protein-related	chr01	XP_006366540	AT3G20920	0.0310543	0.0626031	-0.0160369	0.0821446	0.0429515	0.941594	0.935638	0.987974	0.905527	0.972113
Soltu.DM.01G004650	nuclear factor Y, subunit A1	chr01	XP_006366543	AT5G12840	0.223384	0.129226	0.177625	0.0790808	0.0857362	0.468384	0.852439	0.809766	0.909281	0.945288
Soltu.DM.01G004690	Protein kinase superfamily protein	chr01	XP_015161331	AT5G38260	-0.00885973	-0.169089	-0.101889	-0.128869	-0.0801108	0.985905	0.79987	0.898647	0.841153	0.949448
Soltu.DM.01G004700	Protein kinase superfamily protein	chr01	XP_015160396	AT5G38280	0.00579669	-0.15732	-0.0522359	-0.17557	-0.110716	0.990665	0.815444	0.950026	0.774662	0.929355
Soltu.DM.01G004710	homolog of X-ray repair cross complementing 2 (XRCC2)	chr01	XP_015160400	AT5G64520	0.283625	-0.052769	-0.121153	0.0529011	0.178761	0.338123	0.946089	0.876442	0.943384	0.891827
Soltu.DM.01G004720	homolog of X-ray repair cross complementing 2 (XRCC2)	chr01	XP_015159999	AT5G64520	0.324789	0.112762	-0.0931725	0.20251	0.240477	0.270465	0.870584	0.9103	0.739466	0.87343
Soltu.DM.01G004730	Protein kinase superfamily protein	chr01	XP_006368004	AT1G66920	0.230995	0.0459852	-0.0281718	0.0474092	0.0883032	0.451089	0.953108	0.974092	0.951267	0.944867
Soltu.DM.01G004740	Protein kinase superfamily protein	chr01	XP_015160005	AT5G38260	0.297315	0.0899308	-0.156806	0.192399	0.220838	0.313569	0.90051	0.826536	0.753407	0.880142
Soltu.DM.01G004750	homolog of X-ray repair cross complementing 2 (XRCC2)	chr01	XP_015160400	AT5G64520	0.396735	0.304427	0.0785692	0.401007	0.321459	0.190521	0.631663	0.925491	0.437504	0.870516
Soltu.DM.01G004760	homolog of X-ray repair cross complementing 2 (XRCC2)	chr01	XP_015159999	AT5G64520	0.353739	0.263195	0.013736	0.325903	0.322221	0.233007	0.695416	0.989498	0.556676	0.870516
Soltu.DM.01G004780	Protein kinase superfamily protein	chr01	XP_006368004	AT1G66920	0.190997	-0.0437786	-0.0490717	-0.0819509	-0.010821	0.549875	0.955133	0.954027	0.90561	0.993407
Soltu.DM.01G004810	homolog of X-ray repair cross complementing 2 (XRCC2)	chr01	XP_015159997	AT5G64520	0.230443	0.106219	0.0777731	0.139799	0.114872	0.451837	0.879635	0.926075	0.825939	0.927444
Soltu.DM.01G004830	Protein kinase superfamily protein	chr01	XP_006365630	AT5G38260	0.179059	0.0205084	-0.0172287	0.10217	0.0928535	0.580117	0.981439	0.987196	0.881726	0.942634
Soltu.DM.01G004860	Protein kinase superfamily protein	chr01	XP_006365630	AT5G38260	0.248916	0.0350562	0.0638559	0.0218728	-0.000877486	0.409746	0.963655	0.941326	0.983004	0.999931
Soltu.DM.01G004880	homolog of X-ray repair cross complementing 2 (XRCC2)	chr01	XP_015159996	AT5G64520	0.192187	0.119905	0.0631815	0.0962191	0.103626	0.547029	0.861658	0.941623	0.887355	0.934534
Soltu.DM.01G004890	hypothetical protein	chr01			0.0608468	-0.0572795	0.0701309	0.057384	-0.135678	0.876379	0.939899	0.934828	0.938185	0.915016
Soltu.DM.01G004920	Protein kinase superfamily protein	chr01	XP_006365630		0.0757106	0.0351948	0.0159427	0.117795	-0.0369089	0.841814	0.963423	0.988156	0.857523	0.977051
Soltu.DM.01G004930	Protein kinase superfamily protein	chr01	XP_006368004	AT1G66920	0.120886	0.0667969	0.0189553	-0.073536	0.0539489	0.729488	0.931365	0.985006	0.915959	0.963625
Soltu.DM.01G004940	Protein kinase superfamily protein	chr01	XP_015161331	AT1G66920	-0.0878324	-0.0195825	0.100507	-0.0715261	-0.208386	0.813343	0.982807	0.900404	0.919035	0.885963
Soltu.DM.01G004950	homolog of X-ray repair cross complementing 2 (XRCC2)	chr01	XP_015159996	AT5G64520	0.158469	0.153982	0.241157	0.173799	0.0408605	0.63187	0.817601	0.735271	0.77648	0.972968
Soltu.DM.01G004990	homolog of X-ray repair cross complementing 2 (XRCC2)	chr01	XP_015160000	AT5G64520	-0.347019	-0.342415	-0.324536	-0.304183	-0.134951	0.239362	0.572821	0.633031	0.584163	0.915269
Soltu.DM.01G005000	regulatory particle triple-A ATPase 6A	chr01	XP_006365620	AT5G20000	-0.202332	-0.303945	-0.125504	-0.279846	-0.419936	0.520737	0.631958	0.870306	0.616621	0.797008
Soltu.DM.01G005010	regulatory particle triple-A ATPase 6A	chr01	XP_006365620	AT5G19990	-0.0591838	-0.343361	-0.327312	-0.185402	-0.0966921	0.880293	0.570697	0.631634	0.762336	0.939635
Soltu.DM.01G005020	homolog of X-ray repair cross complementing 2 (XRCC2)	chr01	XP_015160000	AT5G64520	-0.383711	-0.222304	-0.102156	-0.261039	-0.314664	0.200861	0.737515	0.89861	0.649918	0.870516
Soltu.DM.01G005030	NAD(P)-binding Rossmann-fold superfamily protein	chr01	XP_006365621	AT1G51410	-0.264844	-0.119886	-0.0883734	-0.0545335	-0.102702	0.376299	0.861658	0.914574	0.942068	0.935969
Soltu.DM.01G005040	NAD(P)-binding Rossmann-fold superfamily protein	chr01	XP_015160001	AT1G51410	-0.146409	-0.327923	-0.258058	-0.260032	-0.221015	0.662539	0.59249	0.712713	0.651739	0.880142
Soltu.DM.01G005050	NAD(P)-binding Rossmann-fold superfamily protein	chr01	XP_006365623	AT1G51410	0.374725	0.0609745	-0.0312413	0.0576137	0.121772	0.211218	0.937108	0.970328	0.937839	0.919178
Soltu.DM.01G005060	NAD kinase	chr01	XP_006365622	AT3G21070	-0.103328	-0.208878	-0.435728	-0.271647	-0.00536303	0.776339	0.755968	0.42655	0.633016	0.997577
Soltu.DM.01G005070	Protein kinase superfamily protein	chr01	XP_015160005	AT5G38260	0.0765695	-0.224745	-0.386632	-0.378222	0.0803859	0.839792	0.73171	0.539226	0.469371	0.949051
Soltu.DM.01G005140	CCCH-type zinc fingerfamily protein with RNA-binding domain	chr01	XP_006365628	AT3G51950	-0.148279	-0.0525905	-0.0449397	0.0281169	-0.0306101	0.657912	0.946089	0.957533	0.975021	0.983991
Soltu.DM.01G005170	Glycosyl hydrolase superfamily protein	chr01	XP_006365633	AT4G16260	0.0424469	-0.115903	-0.0883109	-0.124589	-0.0971048	0.917679	0.867168	0.914574	0.847167	0.939497
Soltu.DM.01G005180	Glycosyl hydrolase superfamily protein	chr01	XP_006365633	AT4G16260	-0.127826	-0.329492	-0.333156	-0.303083	-0.230027	0.711195	0.586659	0.625722	0.586336	0.876277
Soltu.DM.01G005240	Glycosyl hydrolase superfamily protein	chr01	XP_006365633	AT4G16260	-0.0711366	-0.198183	-0.28589	-0.247517	-0.101979	0.852244	0.766353	0.674181	0.671732	0.937231
Soltu.DM.01G005260	beta-1,3-glucanase	chr01	XP_015160981	AT4G16260	0.00730579	-0.205412	-0.0703398	-0.142163	-0.226476	0.987804	0.760114	0.934596	0.82458	0.878651
Soltu.DM.01G005270	cytochrome P450, family 71, subfamily B, polypeptide	chr01	XP_006350396	AT3G26310	-0.110565	-0.0496917	-0.138524	-0.158859	-0.0732197	0.757005	0.948966	0.854989	0.798897	0.95499
Soltu.DM.01G005290	cytochrome P450, family 71, subfamily B, polypeptide	chr01	XP_015161140	AT3G26300	0.140045	0.0733151	0.107351	0.179747	0.0696353	0.679134	0.924054	0.892338	0.771658	0.955395
Soltu.DM.01G005300	cytochrome P450, family 71, subfamily B, polypeptide	chr01	XP_015161140	AT3G48280	0.0906458	0.0726318	0.127909	0.203306	-0.00151074	0.807111	0.924591	0.867048	0.738469	0.99927
Soltu.DM.01G005320	cytochrome P450, family 71, subfamily B, polypeptide	chr01	XP_006350396	AT3G26310	0.0436882	0.0857854	-0.0201773	-0.00805885	0.0748552	0.914798	0.907471	0.983849	0.993448	0.952637
Soltu.DM.01G005330	cytochrome P450, family 71, subfamily B, polypeptide	chr01	XP_015161140	AT3G48280	0.165475	-0.00536774	-0.00637694	0.10176	0.0954505	0.613761	0.996528	0.993391	0.882155	0.940966
Soltu.DM.01G005340	ytochrome p450, family 71, subfamily B, polypeptide	chr01	XP_015161140	AT3G26230	0.046191	0.09211	0.0551838	0.0699229	0.0408269	0.909468	0.899219	0.948834	0.91962	0.972968
Soltu.DM.01G005350	cytochrome P450, family 71, subfamily A, polypeptide	chr01	XP_015161140	AT3G48280	0.180926	0.0452342	0.000350666	0.127308	0.133846	0.575176	0.953832	0.9993	0.843726	0.916213
Soltu.DM.01G005360	cytochrome P450, family 71, subfamily B, polypeptide	chr01	XP_015161140	AT3G48280	0.182409	0.0647635	0.0579739	0.194268	0.126182	0.572086	0.933361	0.947181	0.751307	0.918721
Soltu.DM.01G005380	F-box and associated interaction domains-containing protein	chr01	XP_015161104	AT4G12560	-0.125134	0.0732263	0.0726778	0.0165822	0.0158733	0.718066	0.924054	0.932112	0.986863	0.989989
Soltu.DM.01G005440	hypothetical protein	chr01	XP_015165994		0.0952211	0.132663	-0.00800994	0.0302958	0.160342	0.797278	0.84776	0.99125	0.973344	0.905254
Soltu.DM.01G005490	conserved hypothetical protein	chr01		AT2G26840	-0.341134	-0.36983	-0.190997	-0.285873	-0.393843	0.249645	0.529117	0.797455	0.606154	0.822428
Soltu.DM.01G005530	bZIP transcription factor family protein	chr01	XP_006356348	AT5G06950	0.227771	0.0464376	-0.00860895	0.106431	0.0813935	0.458844	0.95307	0.991095	0.874486	0.948459
Soltu.DM.01G005540	OCS-element binding factor	chr01	XP_015170567	AT3G12250	0.183829	0.0963952	0.0137239	0.0334299	0.0429654	0.568411	0.892153	0.989498	0.968244	0.972113
Soltu.DM.01G005560	Mediator-associated protein	chr01	XP_006362761	AT5G64680	0.23343	0.214083	0.0952286	0.198096	0.121093	0.445166	0.748286	0.907221	0.746877	0.920648
Soltu.DM.01G005570	Rho GTPase activation protein (RhoGAP) with PH domain	chr01	XP_006362759	AT5G19390	0.16104	0.0964937	-0.0938393	0.136811	0.205455	0.625799	0.892153	0.909885	0.8296	0.886229
Soltu.DM.01G005580	Phospholipase A2 family protein	chr01	XP_015158631	AT4G29070	0.0434596	0.112211	-0.0364716	0.0851662	0.138869	0.915343	0.871667	0.965408	0.900789	0.911098
Soltu.DM.01G005590	non-specific phospholipase C2	chr01	XP_006362756	AT2G26870	-0.0863179	0.0380197	-0.0678616	0.048495	0.123881	0.816586	0.96085	0.93712	0.949608	0.918721
Soltu.DM.01G005600	RING/U-box superfamily protein	chr01	XP_006362753	AT5G19430	0.0307976	-0.0380396	-0.0747355	0.0254383	0.0344654	0.942119	0.96085	0.930023	0.977877	0.980593
Soltu.DM.01G005630	signal peptide peptidase	chr01	XP_006362752	AT2G03120	-0.128956	-0.175559	-0.0411339	-0.116538	-0.158959	0.70816	0.794696	0.960234	0.858871	0.905254
Soltu.DM.01G005650	proteasome family protein	chr01	XP_006362751	AT2G26990	0.255172	0.0125214	-0.0535173	0.0571417	0.143835	0.398387	0.990522	0.948967	0.93852	0.911098
Soltu.DM.01G005660	CBL-interacting protein kinase	chr01	XP_015158626	AT2G26980	-0.0584944	-0.0982352	-0.253478	-0.022253	0.0324246	0.881523	0.890288	0.718406	0.981909	0.982603
Soltu.DM.01G005760	hypothetical protein	chr01			0.427087	0.352661	0.176686	0.321869	0.396424	0.167625	0.562419	0.81085	0.557348	0.822428
Soltu.DM.01G005770	Pyridoxal-5'-phosphate-dependent enzyme family protein	chr01	XP_006362747	AT3G26115	0.130841	-0.0411119	-0.0350981	0.0551696	-0.0231518	0.703961	0.957504	0.967042	0.941509	0.987283
Soltu.DM.01G005780	scarecrow-like	chr01	XP_006362746	AT1G50420	-0.161339	0.00192746	-0.056841	-0.0381662	0.179271	0.625134	0.999409	0.94823	0.962012	0.890573
Soltu.DM.01G005810	phytochromobilin:ferredoxin oxidoreductase, chloroplast / phytochromobilin synthase (HY2)	chr01	XP_006362743	AT3G09150	0.2243	0.0502988	-0.0333634	0.0527198	0.134299	0.466464	0.948192	0.968437	0.943688	0.915514
Soltu.DM.01G005820	F-box family protein	chr01	XP_015158622	AT4G18380	0.121636	0.250861	0.0452927	0.124822	0.167303	0.727774	0.705143	0.957476	0.846814	0.905254
Soltu.DM.01G005840	calmodulin	chr01	NP_001275359	AT3G43810	0.184616	-0.019743	0.053047	0.0246923	-0.00623715	0.566449	0.982531	0.949535	0.978492	0.997577
Soltu.DM.01G005850	Argonaute family protein	chr01	XP_006362741	AT2G27040	0.130655	0.0330329	-0.0683719	0.177935	0.187606	0.704333	0.965876	0.937013	0.773538	0.888071
Soltu.DM.01G005860	RNA-binding (RRM/RBD/RNP motifs) family protein	chr01	NP_001274776	AT2G41060	0.47467	0.363295	0.287335	0.332986	0.266893	0.132548	0.544472	0.674181	0.538816	0.870516
Soltu.DM.01G005870	Basic-leucine zipper (bZIP) transcription factor family protein	chr01	XP_015159583	AT2G41070	0.178592	0.0219633	0.0961918	-0.0742205	0.0321715	0.581283	0.980012	0.905549	0.914951	0.983043
Soltu.DM.01G005880	Tho complex subunit 7/Mft1p	chr01	XP_006362736	AT5G16790	-0.0550553	0.0659258	0.0206493	0.0461341	-0.0191349	0.889948	0.932507	0.983362	0.952628	0.988152
Soltu.DM.01G005890	RING-H2 finger C1A	chr01	XP_006362735	AT2G40830	0.170458	0.280114	0.164019	0.201398	0.174571	0.600554	0.675964	0.822396	0.740285	0.896342
Soltu.DM.01G005900	4-(cytidine 5'-phospho)-2-C-methyl-D-erithritol kinase	chr01	XP_006362734	AT2G26930	-0.120195	-0.122877	-0.192084	-0.02797	-0.0276848	0.731093	0.856939	0.795111	0.975048	0.986406
Soltu.DM.01G005910	cystatin B	chr01	XP_006362733	AT3G12490	-0.181168	-0.200516	-0.312248	-0.220641	-0.00520775	0.574699	0.765962	0.650555	0.71467	0.997577
Soltu.DM.01G005920	dgd1 suppressor	chr01	XP_006362732	AT5G12290	-0.0572521	-0.064032	-0.241708	-0.0848875	0.109876	0.884162	0.934412	0.73346	0.901277	0.929519
Soltu.DM.01G005930	Cyclin family protein	chr01	XP_006362731	AT5G06150	-0.480441	-0.358673	-0.348912	-0.348883	-0.249748	0.130127	0.551322	0.607881	0.518307	0.870516
Soltu.DM.01G005940	molybdopterin biosynthesis CNX1 protein / molybdenum cofactor biosynthesis enzyme CNX1 (CNX1)	chr01	XP_006362730	AT5G20990	-0.328638	-0.314137	-0.424153	-0.351076	-0.187997	0.264822	0.610212	0.460497	0.515847	0.888071
Soltu.DM.01G005950	BTB-POZ and MATH domain	chr01	XP_006362728	AT3G03740	0.238922	0.11635	-0.00703678	0.0599761	0.155376	0.431521	0.867168	0.992502	0.933595	0.910155
Soltu.DM.01G005960	myb domain protein	chr01	XP_015158630	AT5G06100	0.396231	0.326234	0.384576	0.256441	0.204302	0.190523	0.59476	0.54107	0.655748	0.886229
Soltu.DM.01G005980	C2H2 zinc-finger protein SERRATE (SE)	chr01	XP_006362726	AT2G27100	0.362982	0.179863	0.17951	0.172742	0.162395	0.223455	0.786472	0.807701	0.776947	0.905254
Soltu.DM.01G006010	Ribosomal protein L7Ae/L30e/S12e/Gadd45 family protein	chr01	XP_006366969	AT1G36240	-0.549147	-0.521087	-0.34566	-0.41607	-0.466403	0.111607	0.22348	0.609982	0.408219	0.666514
Soltu.DM.01G006090	histone deacetylase	chr01	XP_015159447	AT4G33470	0.00766424	-0.175862	-0.362378	-0.104725	0.081378	0.987252	0.794667	0.583941	0.87739	0.948459
Soltu.DM.01G006160	histone deacetylase	chr01	XP_006364494	AT4G33470	0.111058	0.16959	0.0376386	0.273744	0.113353	0.755403	0.799453	0.964288	0.631062	0.928999
Soltu.DM.01G006190	conserved hypothetical protein	chr01	XP_006364493	AT5G21070	-0.281256	-0.0963847	-0.208174	-0.153217	-0.0221786	0.342245	0.892153	0.770972	0.810199	0.987283
Soltu.DM.01G006200	Late embryogenesis abundant (LEA) hydroxyproline-rich glycoprotein family	chr01	NP_001275943	AT2G27080	-0.161828	0.00862329	-0.29277	-0.0851693	0.150531	0.623908	0.994681	0.669483	0.900789	0.911098
Soltu.DM.01G006210	Ethylene insensitive 3 family protein	chr01	XP_006364491	AT3G20770	0.357392	0.155382	0.133155	0.139724	0.151691	0.228743	0.817242	0.85901	0.825939	0.911098
Soltu.DM.01G006220	Cobalamin-independent synthase family protein	chr01	XP_006364490	AT5G17920	-0.0550814	-0.0768797	-0.081767	-0.051596	0.00705172	0.889863	0.920251	0.919753	0.945017	0.997035
Soltu.DM.01G006270	aldehyde oxidase	chr01	XP_006364489	AT1G04580	-0.1757	-0.21432	-0.244957	-0.239853	-0.0711668	0.588688	0.748056	0.727914	0.686967	0.955166
Soltu.DM.01G006350	BRI1 suppressor 1 (BSU1)-like	chr01	XP_006367582	AT2G27210	0.167061	0.211582	0.0897692	0.240216	0.172847	0.609807	0.7529	0.913728	0.686439	0.898338
Soltu.DM.01G006360	BRI1 suppressor 1 (BSU1)-like	chr01	XP_015161216	AT2G27210	0.0571604	0.0679867	-0.0501426	0.114344	0.131533	0.8844	0.930407	0.95296	0.86183	0.916343
Soltu.DM.01G006380	CLP-similar protein	chr01	XP_015161215	AT3G04680	0.318445	0.160379	0.0469338	0.13794	0.24799	0.280177	0.811822	0.95661	0.827885	0.870516
Soltu.DM.01G006390	NIMA (never in mitosis, gene A)-related	chr01	XP_006362627	AT3G44200	0.132251	0.155792	0.117605	0.131185	0.0755981	0.699963	0.817242	0.880753	0.836869	0.952461
Soltu.DM.01G006400	Ergosterol biosynthesis ERG4/ERG24 family	chr01	XP_006362628	AT1G50430	-0.16594	-0.335056	-0.145921	-0.263312	-0.265754	0.612391	0.580546	0.843938	0.646477	0.870516
Soltu.DM.01G006490	cytochrome P450, family 98, subfamily A, polypeptide	chr01	XP_006362631	AT2G40890	-0.459305	-0.324375	-0.299764	-0.329347	-0.270663	0.140586	0.595904	0.658951	0.547695	0.870516
Soltu.DM.01G006500	cytochrome P450, family 98, subfamily A, polypeptide	chr01	XP_006362632	AT2G40890	-0.295215	-0.282685	-0.272137	-0.259705	-0.198421	0.316944	0.671014	0.69546	0.651801	0.887322
Soltu.DM.01G006510	conserved hypothetical protein	chr01	XP_006362633	AT3G44330	0.0970668	0.0474153	-0.0540613	0.137061	0.166244	0.79233	0.951735	0.948967	0.829012	0.905254
Soltu.DM.01G006530	conserved hypothetical protein	chr01	XP_006362634	AT3G44330	-0.127522	-0.263492	-0.189106	-0.347783	-0.274134	0.711699	0.695333	0.798724	0.518904	0.870516
Soltu.DM.01G006540	decapping	chr01	XP_006362635	AT1G08370	-0.0705623	-0.214438	-0.402376	-0.257029	0.035187	0.853841	0.748056	0.498005	0.655748	0.979762
Soltu.DM.01G006570	Leucine-rich receptor-like protein kinase family protein	chr01	XP_015158577	AT3G20820	0.188762	0.238326	0.103124	0.149812	0.193384	0.556073	0.715638	0.898306	0.814603	0.887322
Soltu.DM.01G006580	receptor like protein	chr01	XP_015158579	AT1G33600	0.177915	0.138573	0.0285972	0.148451	0.24401	0.58331	0.840311	0.973697	0.815583	0.870516
Soltu.DM.01G006640	receptor like protein	chr01	XP_006362639	AT2G34930	-0.0785444	0.100228	-0.0556474	-0.0520944	0.028515	0.834352	0.887506	0.948834	0.944407	0.986046
Soltu.DM.01G006740	disease resistance family protein / LRR family protein	chr01	XP_006362639	AT2G34930	0.144193	0.263655	0.247368	0.299053	0.0111626	0.66833	0.695333	0.722791	0.586888	0.993355
Soltu.DM.01G006760	receptor like protein	chr01	XP_015158569	AT2G34930	0.270283	0.396161	0.328819	0.278633	0.167542	0.363927	0.479432	0.630861	0.619976	0.905254
Soltu.DM.01G006780	UDP-D-apiose/UDP-D-xylose synthase	chr01	XP_006349067	AT1G08200	0.223415	0.0482673	0.0395294	0.0414156	0.106007	0.468283	0.950632	0.962572	0.957628	0.931619
Soltu.DM.01G006800	conserved hypothetical protein	chr01	XP_006367869	AT2G27830	0.284305	0.16762	0.143654	-0.0120489	0.152402	0.337282	0.801187	0.84673	0.990187	0.911098
Soltu.DM.01G006820	Ku70-binding family protein	chr01	XP_015160072	AT3G03420	0.0921454	0.141476	0.17149	0.0770314	0.0432802	0.803831	0.835775	0.815221	0.911622	0.972113
Soltu.DM.01G006830	60S acidic ribosomal protein family	chr01	XP_006365781	AT3G44590	-0.408665	-0.436348	-0.402956	-0.321742	-0.319975	0.179918	0.405754	0.49668	0.557348	0.870516
Soltu.DM.01G006920	alpha/beta-Hydrolases superfamily protein	chr01	XP_015160073	AT3G44510	0.341963	0.307688	0.218765	0.339489	0.228084	0.247841	0.623004	0.760033	0.533249	0.87826
Soltu.DM.01G006950	Ribosomal protein L1p/L10e family	chr01	XP_006365777	AT1G08360	-0.106074	-0.120603	0.0257619	-0.0815463	-0.125561	0.770105	0.861348	0.978093	0.906028	0.918721
Soltu.DM.01G006960	conserved hypothetical protein	chr01	XP_006365776	AT5G13210	-0.311474	-0.208758	-0.251481	-0.197012	-0.12987	0.289929	0.755968	0.719333	0.746985	0.918383
Soltu.DM.01G007070	phosphoprotein phosphatase inhibitors	chr01	XP_006353336	AT5G52200	-0.252221	0.109875	0.183134	-0.0920506	-0.100486	0.404011	0.873849	0.803772	0.892977	0.938892
Soltu.DM.01G007080	Cleavage/polyadenylation specificity factor, 25kDa subunit	chr01	XP_006367563	AT4G25550	0.281118	0.106321	-0.034292	0.0962944	0.128086	0.342417	0.879595	0.968437	0.887134	0.918383
Soltu.DM.01G007090	Cleavage/polyadenylation specificity factor, 25kDa subunit	chr01	XP_006367563	AT4G25550	0.00572122	-0.0668591	0.0994962	-0.018473	-0.126232	0.990874	0.931303	0.901545	0.985328	0.918721
Soltu.DM.01G007170	PAR1 protein	chr01	XP_006361911	AT5G52390	-0.246624	-0.346422	-0.35456	-0.455806	-0.198916	0.415191	0.56578	0.6037	0.354219	0.887322
Soltu.DM.01G007180	Polynucleotide adenylyltransferase family protein	chr01	XP_006361912	AT5G23690	-0.0815015	0.0166805	0.0487338	0.0761968	-0.0383364	0.827841	0.98521	0.954441	0.912952	0.975395
Soltu.DM.01G007220	Ycf1 protein	chr01	YP_635697	ATCG01130	-0.277065	-0.289895	0.0109851	-0.208275	-0.389999	0.35107	0.652335	0.990147	0.730541	0.822428
Soltu.DM.01G007230	hypothetical protein	chr01	XP_006361916		-0.210153	-0.280863	-0.0367285	-0.121875	-0.343115	0.500409	0.674524	0.965329	0.850971	0.870516
Soltu.DM.01G007250	conserved hypothetical protein	chr01	XP_006361918	AT2G33510	-0.302709	-0.289059	-0.237435	-0.295707	-0.285429	0.303962	0.656753	0.740857	0.593938	0.870516
Soltu.DM.01G007260	LITAF-like zinc ribbon domain containing protein	chr01	XP_006361919	AT5G13190	0.224499	0.147535	0.213493	0.132607	0.0308067	0.46578	0.825808	0.765779	0.835776	0.98364
Soltu.DM.01G007270	somatic embryogenesis receptor-like kinase	chr01	XP_006361920	AT3G43740	-0.0919094	-0.249048	-0.207538	-0.170592	-0.193321	0.804381	0.708172	0.77184	0.779394	0.887322
Soltu.DM.01G007280	hydroxyproline-rich glycoprotein family protein	chr01	XP_006361922	AT2G33490	-0.159058	-0.103181	0.0334575	-0.129121	-0.189954	0.630608	0.883603	0.968437	0.840689	0.888071
Soltu.DM.01G007390	SIN-like family protein	chr01	XP_006355442	AT5G49530	0.284259	0.274868	0.25678	0.212779	0.214528	0.337422	0.68193	0.714496	0.725977	0.880596
Soltu.DM.01G007400	SIN-like family protein	chr01	XP_006355443	AT5G49530	0.297392	0.259118	0.396799	0.261984	0.104926	0.313523	0.695657	0.503351	0.648929	0.933367
Soltu.DM.01G007410	conserved hypothetical protein	chr01	XP_015160203	AT5G18250	0.294953	0.0322315	0.129481	0.111369	-0.0311461	0.317354	0.967683	0.864909	0.866396	0.983591
Soltu.DM.01G007490	conserved hypothetical protein	chr01	XP_006366088	AT1G27435	-0.412011	-0.369614	-0.273877	-0.334343	-0.356625	0.175925	0.529222	0.693824	0.538816	0.847962
Soltu.DM.01G007500	NAC domain containing protein	chr01	XP_006366089	AT5G13180	0.067062	-0.133808	-0.288986	-0.218192	0.0832053	0.861897	0.846226	0.674181	0.719316	0.945392
Soltu.DM.01G007620	Amidohydrolase family domain containing protein	chr01	XP_015159098		0.112893	-0.11297	-0.0933937	-0.017232	0.0241183	0.750906	0.870331	0.9103	0.986048	0.986877
Soltu.DM.01G007680	catalytics;hydrolases	chr01	XP_006363775	AT2G35450	0.324011	0.241694	0.157634	0.225484	0.275802	0.27185	0.713652	0.824763	0.707475	0.870516
Soltu.DM.01G007690	cyclophilin 20-2	chr01	XP_006363774	AT5G13120	-0.396426	-0.275222	-0.192296	-0.208708	-0.203391	0.190523	0.68193	0.794517	0.730261	0.886306
Soltu.DM.01G007750	ACT domain repeat	chr01	XP_006367527	AT1G69040	-0.0223183	-0.210354	-0.146353	-0.190971	-0.236811	0.960483	0.75376	0.842981	0.755979	0.87343
Soltu.DM.01G007760	Calcium-binding EF-hand family protein	chr01	XP_006367528	AT3G25600	-0.067644	-0.0716255	-0.345929	-0.146687	0.115142	0.86059	0.925095	0.609209	0.817781	0.927444
Soltu.DM.01G007770	proline-rich extensin-like receptor kinase	chr01	XP_006367529	AT1G70460	-0.308165	-0.203499	-0.17723	-0.19788	-0.135891	0.295122	0.762452	0.810356	0.746985	0.914713
Soltu.DM.01G007780	conserved peptide upstream open reading frame	chr01	XP_006367531	AT3G02468	-0.00825864	-0.208542	-0.52879	-0.272375	0.199359	0.986378	0.755968	0.260082	0.631719	0.887244
Soltu.DM.01G007790	Adenosylmethionine decarboxylase family protein	chr01	XP_006367530	AT3G25570	0.249897	0.205142	0.0265854	0.0818751	0.316644	0.407741	0.760114	0.976254	0.905765	0.870516
Soltu.DM.01G007800	hypothetical protein	chr01			-0.0174476	0.109597	-0.101223	-0.0180205	0.123939	0.968311	0.87398	0.899002	0.985328	0.918721
Soltu.DM.01G007940	potassium channel in Arabidopsis thaliana	chr01	XP_006366902	AT4G32650	-0.311232	-0.238144	-0.377234	-0.30123	-0.109202	0.290382	0.715638	0.554949	0.586888	0.930418
Soltu.DM.01G008020	basic helix-loop-helix (bHLH) DNA-binding superfamily protein	chr01	XP_015161227	AT1G68920	-0.551231	-0.0946931	-0.0870683	-0.208053	-0.168614	0.111607	0.895476	0.915941	0.730566	0.904433
Soltu.DM.01G008040	ACT domain repeat	chr01	XP_006367493	AT1G69040	-0.303866	0.00274742	0.0283844	-0.0130149	-0.143336	0.302131	0.999279	0.973697	0.989235	0.911098
Soltu.DM.01G008060	hypothetical protein	chr01	XP_006366248		0.0700223	0.0561469	-0.13696	-0.0233035	0.213361	0.855112	0.941267	0.857012	0.980264	0.881542
Soltu.DM.01G008150	hypothetical protein	chr01	XP_015164799		-0.0502709	-0.0723663	-0.28606	-0.243762	0.0546436	0.901068	0.924766	0.674181	0.679742	0.963002
Soltu.DM.01G008160	6-phosphogluconolactonase	chr01	XP_006366252	AT1G13700	0.271111	0.139516	0.0884528	0.103803	0.173109	0.36183	0.837796	0.914574	0.87881	0.897864
Soltu.DM.01G008180	SPIRAL1-like1	chr01	XP_006366254	AT1G26355	0.321734	0.181977	0.220967	0.174907	0.118845	0.274744	0.783492	0.758451	0.775761	0.921772
Soltu.DM.01G008270	ureide permease	chr01	XP_015159791	AT2G03530	-0.0450274	-0.294985	-0.374653	-0.307801	-0.0321366	0.912095	0.64437	0.559229	0.576781	0.983043
Soltu.DM.01G008280	plasmodesmata callose-binding protein	chr01	NP_001274929	AT1G18650	-0.451441	-0.0520937	-0.0692184	-0.123645	-0.175768	0.148368	0.946358	0.935941	0.847491	0.89511
Soltu.DM.01G008290	Glucose-6-phosphate/phosphate translocator-related	chr01	XP_006365139	AT5G46110	-0.287915	-0.188322	-0.0524756	-0.141076	-0.146088	0.330919	0.774694	0.949662	0.82458	0.911098
Soltu.DM.01G008300	QUASIMODO2 LIKE	chr01	XP_006365134	AT1G13860	-0.246559	-0.0722295	-0.0828756	-0.0465205	-0.0642235	0.415275	0.924766	0.919416	0.952487	0.957018
Soltu.DM.01G008310	beta glucosidase	chr01	XP_006365136	AT1G26560	-0.263041	-0.0357106	-0.158446	-0.0687581	0.0428337	0.380101	0.963299	0.824763	0.922241	0.972113
Soltu.DM.01G008330	C2H2-like zinc finger protein	chr01	XP_006365137	AT1G26610	-0.118437	-0.0284408	-0.0196738	-0.100745	-0.118807	0.73582	0.971601	0.984054	0.882617	0.921772
Soltu.DM.01G008360	Actin cross-linking protein	chr01	XP_006357241	AT1G27100	0.149481	-0.0344682	-0.182836	-0.16635	0.0835577	0.655657	0.964344	0.804035	0.787469	0.945392
Soltu.DM.01G008370	glycine-rich protein	chr01	XP_006365138	AT1G27090	0.276774	0.184754	0.172459	0.195405	0.120639	0.351378	0.779689	0.814672	0.748886	0.92123
Soltu.DM.01G008470	5'-AMP-activated protein kinase-related	chr01	XP_006367349	AT1G27070	0.356113	0.155409	0.202679	0.133046	0.0580385	0.230013	0.817242	0.780641	0.83512	0.961612
Soltu.DM.01G008490	cytochrome P450, family 83, subfamily B, polypeptide	chr01	XP_006367342	AT4G31500	0.213582	0.101036	-0.00875939	-0.0134802	0.144898	0.491663	0.886501	0.991095	0.98913	0.911098
Soltu.DM.01G008560	2-oxoglutarate (2OG) and Fe(II)-dependent oxygenase superfamily protein	chr01	XP_006354215	AT1G52820	-0.0937562	-0.33082	-0.244882	-0.303447	-0.201466	0.80057	0.586659	0.727914	0.585756	0.886713
Soltu.DM.01G008580	2-oxoglutarate (2OG) and Fe(II)-dependent oxygenase superfamily protein	chr01	XP_006354215	AT1G52820	-0.0993335	-0.338626	-0.324889	-0.309477	-0.147638	0.786887	0.577249	0.633031	0.575216	0.911098
Soltu.DM.01G008790	hypothetical protein	chr01			0.178916	0.0154511	-0.0503573	0.0385451	0.20416	0.580436	0.986829	0.952659	0.961392	0.886229
Soltu.DM.01G008800	potassium channel in Arabidopsis thaliana	chr01	XP_015159694	AT5G46240	0.204948	0.111207	0.0536134	0.0687567	0.203447	0.513344	0.872662	0.948967	0.922241	0.886306
Soltu.DM.01G008840	Pentatricopeptide repeat (PPR) superfamily protein	chr01	XP_015159691	AT1G26900	-0.0528583	-0.158167	-0.155437	-0.097608	0.00814782	0.895741	0.813801	0.829019	0.88543	0.996036
Soltu.DM.01G008850	Plant protein 1589 of unknown function (A_thal_3526) domain containing protein	chr01	XP_015159693	AT2G46420	-0.077943	-0.174686	-0.063698	-0.150413	-0.0870658	0.83592	0.795253	0.941326	0.814282	0.944885
Soltu.DM.01G008900	mucin-related	chr01	XP_006364945	AT2G02880	0.269528	0.131771	0.160908	0.113774	0.096779	0.365594	0.849355	0.823065	0.862301	0.939635
Soltu.DM.01G008980	MAP kinase	chr01	XP_006367948	AT1G73670	-0.0418048	0.100164	0.0037235	-0.0797612	0.23775	0.918944	0.887506	0.996964	0.908317	0.87343
Soltu.DM.01G009110	Ribosomal protein S4	chr01	XP_006367429	AT5G39850	-0.0946021	-0.214032	0.0184124	-0.0851425	-0.190592	0.798683	0.748286	0.985547	0.900789	0.888071
Soltu.DM.01G009130	Ribosomal protein S4	chr01	XP_006367429	AT5G39850	-0.327839	-0.398927	-0.0736879	-0.288966	-0.308398	0.265721	0.471903	0.930799	0.602245	0.870516
Soltu.DM.01G009140	Cyclophilin-like peptidyl-prolyl cis-trans isomerase family protein	chr01	XP_006363931	AT1G26940	-0.271567	-0.32349	-0.139236	-0.241658	-0.291559	0.360919	0.596856	0.853633	0.683473	0.870516
Soltu.DM.01G009170	NAD(P)-linked oxidoreductase superfamily protein	chr01	XP_015159170	AT1G14345	0.0474347	-0.197502	-0.522079	-0.211753	0.218751	0.906929	0.766353	0.280295	0.726949	0.880142
Soltu.DM.01G009200	UDP-galactose transporter	chr01	XP_006363927	AT1G14360	-0.102338	0.0544112	0.0945265	0.0744469	-0.118756	0.778839	0.943878	0.908852	0.914753	0.921772
Soltu.DM.01G009210	protein kinase 2B	chr01	XP_006363926	AT2G02800	0.218792	0.169353	-0.0363539	0.120213	0.29862	0.480218	0.799686	0.965493	0.854448	0.870516
Soltu.DM.01G009230	PQQ-like domain containing protein	chr01	XP_006363936		-0.0137455	-0.0770948	-0.0687624	-0.107669	-0.0226937	0.97526	0.919937	0.936717	0.87257	0.987283
Soltu.DM.01G009280	Cystathionine beta-synthase (CBS) protein	chr01	XP_006363925	AT1G69800	-0.13798	-0.20187	-0.211075	-0.156761	0.0285817	0.684095	0.763521	0.769279	0.801866	0.986046
Soltu.DM.01G009290	serine carboxypeptidase-like	chr01	XP_006363924	AT1G28110	-0.236703	-0.225336	-0.102598	-0.201443	-0.193995	0.437013	0.731403	0.898555	0.740279	0.887322
Soltu.DM.01G009300	serine carboxypeptidase-like	chr01	XP_006363923	AT2G33530	-0.286946	-0.240339	-0.30166	-0.324776	-0.0458742	0.332407	0.714445	0.655141	0.556698	0.970453
Soltu.DM.01G009310	serine carboxypeptidase-like	chr01	XP_006363922	AT1G28110	-0.369166	-0.252351	-0.187132	-0.299063	-0.287524	0.215662	0.701637	0.801877	0.586888	0.870516
Soltu.DM.01G009340	hydroxyproline-rich glycoprotein family protein	chr01	XP_006363921	AT2G39050	-0.245505	-0.264182	-0.21482	-0.243936	-0.0584087	0.417413	0.695333	0.765201	0.67966	0.961312
Soltu.DM.01G009350	TBP-associated factor	chr01	XP_015159165	AT5G43130	0.21512	0.239958	0.358074	0.23592	0.0242281	0.487797	0.715042	0.594287	0.693822	0.986877
Soltu.DM.01G009360	TBP-associated factor	chr01	XP_015159166	AT5G43130	0.26957	0.226537	0.280963	0.238767	0.0803961	0.365594	0.730983	0.683786	0.688624	0.949051
Soltu.DM.01G009390	voltage dependent anion channel	chr01	NP_001275134	AT3G01280	-0.324705	-0.25956	-0.256156	-0.246137	-0.176623	0.270707	0.695657	0.715148	0.675754	0.895037
Soltu.DM.01G009400	SPFH/Band 7/PHB domain-containing membrane-associated protein family	chr01	XP_015159168	AT5G62740	0.142177	0.0404801	0.019494	-0.0292926	5.36e-05	0.673096	0.958129	0.984534	0.974235	0.999931
Soltu.DM.01G009410	Protein kinase superfamily protein	chr01	XP_006363918	AT5G15080	0.142337	-0.0296197	0.0635293	-0.0916144	-0.11648	0.672853	0.969766	0.941347	0.89363	0.925077
Soltu.DM.01G009860	Mog1/PsbP/DUF1795-like photosystem II reaction center PsbP family protein	chr01	XP_006366699	AT1G69680	-0.0224	-0.0640808	-0.209939	-0.0657112	0.0593177	0.960383	0.934366	0.770168	0.926146	0.960856
Soltu.DM.01G009870	cullin	chr01	XP_006366700	AT1G26830	0.149497	0.1556	-0.019255	0.0733105	0.265232	0.655645	0.817242	0.984831	0.915959	0.870516
Soltu.DM.01G009880	Haloacid dehalogenase-like hydrolase (HAD) superfamily protein	chr01	XP_006366701	AT1G14310	-0.0218101	-0.174789	-0.0240616	-0.118687	-0.0721937	0.960854	0.795253	0.979206	0.857048	0.955049
Soltu.DM.01G009900	sphingoid base hydroxylase	chr01	XP_006366702	AT1G14290	0.0949857	0.006188	0.118301	-0.00892013	-0.143605	0.797828	0.996528	0.880167	0.99213	0.911098
Soltu.DM.01G009920	S-adenosyl-L-methionine-dependent methyltransferases superfamily protein	chr01	XP_015160511	AT1G26850	0.32986	0.196077	0.293768	0.272301	0.0837946	0.263036	0.766353	0.667659	0.631719	0.945392
Soltu.DM.01G009930	RING/FYVE/PHD zinc finger superfamily protein	chr01	XP_015160513	AT2G02960	0.0455653	-0.0912417	-0.154015	-0.157502	-0.0752148	0.910917	0.899698	0.830603	0.801195	0.952461
Soltu.DM.01G009970	O-fucosyltransferase family protein	chr01	XP_006365303	AT1G14020	-0.0157449	-0.0630616	-0.323108	-0.0335537	0.171255	0.971256	0.935611	0.633818	0.968198	0.903005
Soltu.DM.01G009990	emp24/gp25L/p24 family/GOLD family protein	chr01	XP_006365302	AT1G26690	-0.235346	-0.270884	-0.113999	-0.297926	-0.260949	0.440608	0.688903	0.885275	0.589827	0.870516
Soltu.DM.01G010010	VH1-interacting kinase	chr01	XP_006365300	AT1G14000	-0.0588799	-0.273809	-0.148578	-0.105259	-0.123048	0.880884	0.682058	0.839164	0.876445	0.918721
Soltu.DM.01G010020	Argonaute family protein	chr01	XP_006365299	AT1G69440	-0.00917277	0.0831483	-0.0944666	0.00949895	0.110548	0.985374	0.91105	0.908852	0.991546	0.929355
Soltu.DM.01G010050	conserved hypothetical protein	chr01	XP_006359583	AT1G26650	0.000786238	-0.182584	-0.280391	-0.223121	0.0433899	0.999034	0.783492	0.685493	0.710946	0.972113
Soltu.DM.01G010080	eukaryotic elongation factor 5A-1	chr01	NP_001275460	AT1G13950	-0.19439	-0.263576	0.0334804	-0.116772	-0.31513	0.541543	0.695333	0.968437	0.858871	0.870516
Soltu.DM.01G010100	RING/U-box superfamily protein	chr01	XP_015169967	AT1G69330	0.0276492	0.12326	0.180383	0.0939055	0.0706068	0.949702	0.856304	0.807701	0.890871	0.955166
Soltu.DM.01G010110	Leucine-rich repeat (LRR) family protein	chr01	XP_006359580	AT5G61240	-0.341526	-0.195128	-0.0132378	-0.117011	-0.306215	0.248984	0.766353	0.989498	0.858871	0.870516
Soltu.DM.01G010230	aminophospholipid ATPase	chr01	XP_006359578	AT1G59820	0.176213	0.127877	0.0807821	0.146674	0.154039	0.587673	0.853408	0.921684	0.817781	0.910621
Soltu.DM.01G010240	aminophospholipid ATPase	chr01	XP_006359578	AT1G59820	0.242621	0.0191258	-0.145143	-0.0291284	0.131488	0.424069	0.983779	0.845447	0.974235	0.916343
Soltu.DM.01G010270	NAD(P)H dehydrogenase subunit H	chr01	YP_635695	ATCG01110	-0.00969938	-0.118846	-0.0677046	-0.121863	0.0309557	0.983837	0.864203	0.937143	0.850971	0.983603
Soltu.DM.01G010280	ribosomal protein L22	chr01	YP_635678	ATCG00810	0.108873	0.39008	0.372479	0.331171	0.217157	0.762391	0.479432	0.559229	0.544432	0.880142
Soltu.DM.01G010290	structural constituent of ribosome	chr01	YP_635677	ATCG00800	0.0764027	0.137615	0.182941	0.0717845	0.0241597	0.840032	0.841851	0.803772	0.91895	0.986877
Soltu.DM.01G010300	ribosomal protein L16	chr01	YP_635676	ATCG00790	-0.152934	-0.0260279	0.151479	-0.221129	-0.224485	0.646727	0.974222	0.833393	0.714201	0.879683
Soltu.DM.01G010310	RNA polymerase subunit alpha	chr01	YP_635671	ATCG00740	-0.345886	-0.178052	0.00624593	-0.103639	-0.258705	0.240342	0.790947	0.993492	0.879049	0.870516
Soltu.DM.01G010330	photosystem II reaction center protein B	chr01	YP_635665	ATCG00680	-0.322353	-0.0656604	-0.257523	-0.204356	0.0420047	0.274263	0.932865	0.713707	0.736779	0.972679
Soltu.DM.01G010350	hypothetical protein	chr01			0.00444456	0.0867647	-0.139502	-0.068742	0.135939	0.992757	0.905071	0.853223	0.922241	0.914713
Soltu.DM.01G010360	protein phosphatase 2A-2	chr01	XP_006345271	AT1G10430	-0.0901874	-0.337763	-0.310534	-0.296838	-0.272253	0.808142	0.577249	0.651144	0.591403	0.870516
Soltu.DM.01G010370	Protein of unknown function (DUF3755)	chr01	XP_006345273	AT1G60670	-8.56e-06	0.0878484	0.105072	0.0207639	-0.107668	0.99996	0.902343	0.89584	0.983379	0.931219
Soltu.DM.01G010720	hypothetical protein	chr01	XP_006346845		0.24149	0.237876	0.188309	0.143389	0.099638	0.426372	0.715638	0.799457	0.822748	0.938929
Soltu.DM.01G010740	RING/U-box superfamily protein with ARM repeat domain	chr01	XP_006361218	AT2G23140	0.182361	0.0792578	0.111777	0.0755289	0.0305138	0.572227	0.916921	0.8885	0.912952	0.98411
Soltu.DM.01G010750	ADP/ATP carrier	chr01	NP_001275490	AT5G13490	-0.373116	-0.277897	-0.0767444	-0.123063	-0.314368	0.212071	0.680906	0.92798	0.84893	0.870516
Soltu.DM.01G010820	IRK-interacting protein	chr01	XP_006361219	AT5G12900	0.0856282	0.181837	0.0360702	0.244974	0.235609	0.818324	0.783492	0.965788	0.678254	0.875537
Soltu.DM.01G011130	receptor-like protein kinase	chr01	XP_006361291	AT5G60900	-0.120884	-0.126392	-0.304039	-0.260232	0.134132	0.729488	0.853517	0.655141	0.651263	0.915962
Soltu.DM.01G011140	receptor-like protein kinase	chr01	XP_006361290	AT5G60900	0.0651529	-0.0612994	-0.120756	-0.0903715	-0.037397	0.865912	0.937105	0.876781	0.89576	0.976837
Soltu.DM.01G011150	topoisomerase 6 subunit B	chr01	XP_006361286	AT3G20780	0.273327	0.28274	0.278745	0.37236	0.194891	0.357424	0.671014	0.687292	0.477377	0.887322
Soltu.DM.01G011160	topoisomerase 6 subunit B	chr01	XP_006361286	AT3G20780	0.21819	0.217218	0.145906	0.211474	0.218384	0.481419	0.745068	0.843938	0.727582	0.880142
Soltu.DM.01G011170	ETHYLENE-INSENSITIVE3-like	chr01	XP_015170694	AT1G73730	0.0512666	-0.160871	-0.31278	-0.337198	0.0364178	0.899086	0.810912	0.650175	0.535877	0.97755
Soltu.DM.01G011420	disease resistance protein (TIR-NBS-LRR class), putative	chr01	XP_006356453	AT5G17680	0.147153	0.0498583	-0.0893434	-0.0458927	0.10473	0.660483	0.948858	0.913793	0.95289	0.933367
Soltu.DM.01G011430	KH domain-containing protein / zinc finger (CCCH type) family protein	chr01	XP_006356452	AT3G12130	-0.187924	-0.254875	-0.109003	-0.195621	-0.247672	0.557865	0.697314	0.890632	0.74883	0.870516
Soltu.DM.01G011440	KH domain-containing protein / zinc finger (CCCH type) family protein	chr01	XP_006356452	AT5G06770	0.118847	0.112733	0.0213749	0.0424492	0.121664	0.734736	0.870584	0.982802	0.95614	0.919499
Soltu.DM.01G011500	PRLI-interacting factor, putative	chr01	XP_015168354	AT5G19900	0.271975	0.20402	0.0186495	-0.0243721	0.250956	0.360224	0.762119	0.985359	0.979017	0.870516
Soltu.DM.01G011750	RING/U-box superfamily protein	chr01	XP_015164597	AT5G08139	0.22708	0.149895	0.0897443	0.219058	0.122163	0.46039	0.823748	0.913728	0.715994	0.918876
Soltu.DM.01G011910	60S acidic ribosomal protein family	chr01	XP_006363657	AT5G24510	-0.0921999	-0.187427	-0.207916	-0.136336	0.0042937	0.803831	0.77505	0.770972	0.830564	0.997577
Soltu.DM.01G012060	ATPase family associated with various cellular activities (AAA)	chr01	XP_015160726	AT5G27740	0.0304759	0.284071	0.179689	0.239886	0.053872	0.942874	0.667617	0.807701	0.686967	0.963625
Soltu.DM.01G012120	hypothetical protein	chr01			0.292163	0.215161	0.0655484	0.234439	0.193824	0.322186	0.747267	0.939621	0.694586	0.887322
Soltu.DM.01G012140	hypothetical protein	chr01			0.185381	0.187514	0.0331114	0.108863	0.225421	0.56515	0.77505	0.968437	0.870603	0.878651
Soltu.DM.01G012440	hypothetical protein	chr01			-0.09891	-0.146734	0.0785257	-0.180491	-0.207325	0.787744	0.827867	0.925491	0.77022	0.886229
Soltu.DM.01G012470	hypothetical protein	chr01			0.186565	0.0352293	0.140598	0.225873	-0.0295594	0.561038	0.963423	0.851374	0.707475	0.985382
Soltu.DM.01G012500	hypothetical protein	chr01			0.236491	0.0403125	0.0153748	0.155811	0.187184	0.437469	0.958199	0.988993	0.804171	0.888071
Soltu.DM.01G012550	Pentatricopeptide repeat (PPR) superfamily protein	chr01	XP_015160852	AT2G36730	0.478843	0.390666	0.193225	0.392757	0.370219	0.132471	0.479432	0.793164	0.453664	0.83718
Soltu.DM.01G012660	Disease resistance-responsive (dirigent-like protein) family protein	chr01	XP_015169790	AT1G58170	-0.40127	-0.411632	-0.405986	-0.537604	-0.339721	0.187986	0.452558	0.493295	0.192767	0.870516
Soltu.DM.01G012700	conserved hypothetical protein	chr01	XP_006358732	AT3G13410	-0.304121	-0.167305	0.180279	-0.173869	-0.403862	0.301512	0.801187	0.807701	0.77648	0.817949
Soltu.DM.01G012720	P-loop containing nucleoside triphosphate hydrolases superfamily protein	chr01	XP_015162961	AT1G55550	0.13661	0.296822	0.253787	0.308286	0.201509	0.687566	0.642765	0.717262	0.575216	0.886713
Soltu.DM.01G012730	P-loop containing nucleoside triphosphate hydrolases superfamily protein	chr01	XP_015162961		-0.222248	-0.0497744	0.0767077	-0.0499355	-0.246607	0.470592	0.948898	0.92798	0.947306	0.870516
Soltu.DM.01G012740	Pentatricopeptide repeat (PPR) superfamily protein	chr01	XP_015162962	AT5G56310	-0.146292	-0.223281	-0.184675	-0.297627	-0.184165	0.662955	0.735237	0.803222	0.590756	0.889574
Soltu.DM.01G012790	Disease resistance-responsive (dirigent-like protein) family protein	chr01	XP_006344589	AT1G58170	-0.187198	-0.284627	-0.297048	-0.390439	-0.200488	0.559155	0.665834	0.664446	0.456513	0.887244
Soltu.DM.01G012820	RING/U-box superfamily protein	chr01	XP_006344588	AT5G01160	0.232625	0.0322027	0.0944668	0.0583284	-0.00214347	0.447078	0.967683	0.908852	0.936709	0.998748
Soltu.DM.01G012830	RING/U-box superfamily protein	chr01	XP_006344588	AT5G01160	0.28474	0.217135	0.161259	0.263483	0.1833	0.336118	0.745068	0.823065	0.646477	0.889574
Soltu.DM.01G012990	hypothetical protein	chr01	XP_015169034		-0.103923	-0.0358569	0.100328	-0.0504571	-0.104829	0.775391	0.963129	0.900892	0.946068	0.933367
Soltu.DM.01G013060	hypothetical protein	chr01			0.136124	0.0227296	-0.0440099	0.0581863	0.0967757	0.688885	0.978697	0.958161	0.936822	0.939635
Soltu.DM.01G013080	NAD(P)-binding Rossmann-fold superfamily protein	chr01	XP_015161860	AT3G06060	0.0446578	-0.0788132	-0.112407	-0.178302	-0.0883472	0.912543	0.917651	0.888363	0.773538	0.944867
Soltu.DM.01G013250	Transducin/WD40 repeat-like superfamily protein	chr01	XP_006341894	AT5G17370	0.116503	-0.116636	-0.241116	-0.0636608	0.077749	0.740897	0.866509	0.735271	0.929466	0.951189
Soltu.DM.01G013260	Transducin/WD40 repeat-like superfamily protein	chr01	XP_006341894	AT5G17370	0.333865	0.174905	0.178712	0.165415	0.0740605	0.258235	0.795253	0.808239	0.789886	0.953755
Soltu.DM.01G013270	Protein of unknown function, DUF538	chr01	XP_015161859	AT5G19860	-0.0922844	0.0351478	0.115609	0.0643124	-0.125641	0.80382	0.963505	0.884634	0.92875	0.918721
Soltu.DM.01G013350	hypothetical protein	chr01	XP_015161859		0.15288	0.00813825	-0.0179598	-0.090709	0.138195	0.646973	0.994776	0.986087	0.895365	0.912378
Soltu.DM.01G013390	hypothetical protein	chr01			0.0338472	-0.111993	0.0462516	-0.124319	-0.0801634	0.936262	0.871954	0.956996	0.847344	0.949448
Soltu.DM.01G013400	Galactose oxidase/kelch repeat superfamily protein	chr01	XP_006341892	AT1G55270	-0.0886952	-0.0589881	-0.0576706	-0.0294349	-0.0561637	0.81119	0.937779	0.947385	0.974215	0.961647
Soltu.DM.01G013430	hypothetical protein	chr01			0.302398	0.240245	0.256753	0.325221	0.112439	0.304213	0.714445	0.714496	0.556698	0.929355
Soltu.DM.01G013440	terpene synthase	chr01	NP_001275083	AT5G23960	0.22279	0.0441735	0.232266	0.198538	-0.183369	0.469998	0.954979	0.744805	0.745564	0.889574
Soltu.DM.01G013450	hypothetical protein	chr01			0.183691	0.0722227	0.0334997	0.106283	0.0209373	0.568816	0.924766	0.968437	0.874486	0.987499
Soltu.DM.01G013460	protein phosphatase 2A-4	chr01	XP_006364157	AT3G58500	0.206895	0.130985	0.102027	0.116791	0.136266	0.508983	0.850242	0.898647	0.858871	0.914713
Soltu.DM.01G013530	conserved hypothetical protein	chr01	XP_006364156	AT2G28105	0.0967073	0.075039	0.0615997	0.136142	0.0435085	0.793116	0.92277	0.943154	0.830991	0.972113
Soltu.DM.01G013660	Y-family DNA polymerase H	chr01	XP_006355248	AT5G44740	0.177411	0.169061	0.10187	0.160338	0.135498	0.584829	0.79987	0.898647	0.797554	0.915019
Soltu.DM.01G013830	actin-11	chr01	XP_006359840	AT3G12110	0.0378039	-0.0312581	-0.19083	-0.110009	0.201853	0.928669	0.968125	0.797507	0.868532	0.886713
Soltu.DM.01G013850	actin-12	chr01	XP_006350765	AT5G09810	0.174326	-0.0545587	-0.128582	-0.0456405	0.134214	0.590809	0.943561	0.865439	0.953327	0.915798
Soltu.DM.01G013980	RGPR-related	chr01	XP_006358347	AT5G47490	0.267978	0.154186	0.156077	0.140239	0.152074	0.368508	0.817587	0.827607	0.825868	0.911098
Soltu.DM.01G014010	DNA ligase IV	chr01	XP_015169981	AT5G57160	0.151407	0.125865	0.0651065	0.146032	0.0837968	0.650875	0.854101	0.939744	0.818556	0.945392
Soltu.DM.01G014290	SRP72 RNA-binding domain	chr01	XP_015169992	AT1G67680	-0.0400918	-0.175457	-0.418623	-0.207604	0.164678	0.923038	0.794919	0.4667	0.731421	0.905254
Soltu.DM.01G014340	SRP72 RNA-binding domain	chr01	XP_015170002	AT1G67680	0.13062	0.142231	0.240002	-0.0347707	-0.106184	0.704333	0.834537	0.737267	0.966617	0.931619
Soltu.DM.01G014410	SRP72 RNA-binding domain	chr01	XP_015170002	AT1G67650	0.13674	0.205161	0.151217	0.16869	0.151432	0.687282	0.760114	0.834709	0.784401	0.911098
Soltu.DM.01G014430	SRP72 RNA-binding domain	chr01	XP_015170002	AT1G67680	-0.105352	-0.323914	0.0160198	-0.147162	-0.415184	0.77196	0.595904	0.987974	0.816705	0.797008
Soltu.DM.01G014440	SRP72 RNA-binding domain	chr01		AT1G67680	-0.0435494	-0.167851	-0.0786534	-0.129889	-0.127322	0.915066	0.801187	0.92543	0.840369	0.918445
Soltu.DM.01G014450	Got1/Sft2-like vescicle transport protein family	chr01	XP_006340067	AT5G01430	-0.27173	-0.278013	-0.31797	-0.404498	-0.290362	0.360749	0.680603	0.639862	0.431475	0.870516
Soltu.DM.01G014500	calmodulin-binding family protein	chr01	XP_006340068	AT3G13600	-0.103774	-0.227826	-0.317755	-0.207993	-0.171534	0.775565	0.728719	0.639862	0.730771	0.901547
Soltu.DM.01G014580	Chaperone DnaJ-domain superfamily protein	chr01	XP_006340070	AT5G37380	0.221308	-0.0936635	-0.327563	-0.143116	0.219592	0.473078	0.897372	0.631634	0.822909	0.880142
Soltu.DM.01G014620	IBR domain-containing protein	chr01	XP_006340072	AT2G31510	0.0579844	0.0890984	0.122571	-0.0238303	-0.0280634	0.882682	0.901622	0.874243	0.979419	0.986231
Soltu.DM.01G014670	ARM repeat superfamily protein	chr01	XP_006340074	AT5G19820	0.183564	0.0558296	0.186874	0.106761	-0.0206446	0.569066	0.941327	0.801877	0.873639	0.987705
Soltu.DM.01G014680	hypothetical protein	chr01			0.134617	-0.0847302	0.090846	-0.0697495	-0.108311	0.692756	0.908464	0.912955	0.920297	0.931219
Soltu.DM.01G014690	photosystem II reaction center protein A	chr01	YP_635619	ATCG00020	0.329284	0.183379	0.205645	0.119714	0.233533	0.263835	0.782101	0.775846	0.854921	0.876122
Soltu.DM.01G014700	Molybdenum cofactor sulfurase family protein	chr01	XP_006340075	AT1G30910	0.209353	0.253043	0.260718	0.196453	0.0157236	0.502206	0.701291	0.709345	0.748229	0.990018
Soltu.DM.01G014740	elongation factor P (EF-P) family protein	chr01	XP_006340078	AT4G26310	-0.300852	-0.219807	-0.222223	-0.167626	-0.197402	0.307392	0.740392	0.757847	0.784523	0.887322
Soltu.DM.01G014950	cytochrome P450, family 716, subfamily A, polypeptide	chr01	XP_006340080	AT5G36110	0.100662	-0.0914808	-0.256016	-0.192224	0.237425	0.783316	0.899698	0.715148	0.753882	0.87343
Soltu.DM.01G015090	TCP-1/cpn60 chaperonin family protein	chr01	XP_015169780	AT3G13470	-0.0991437	-0.0005293	-0.102274	0.0340833	0.121568	0.787136	0.999541	0.89861	0.967846	0.919849
Soltu.DM.01G015110	Protein kinase superfamily protein	chr01	XP_006359196	AT5G56460	0.0744338	-0.129832	-0.200857	-0.109441	0.0537995	0.844431	0.851973	0.783748	0.869339	0.963723
Soltu.DM.01G015190	evolutionarily conserved C-terminal region	chr01	XP_006359197	AT3G13460	0.276727	0.190519	0.171768	0.203602	0.252123	0.351378	0.772072	0.814672	0.738267	0.870516
Soltu.DM.01G015210	antitermination NusB domain-containing protein	chr01	XP_006359198	AT4G26370	-0.0525614	-0.191712	-0.357349	-0.130251	0.119133	0.896516	0.770078	0.595293	0.839061	0.921772
Soltu.DM.01G015220	hypothetical protein	chr01	XP_015169514		-0.217301	-0.13801	-0.012066	-0.193952	-0.306478	0.483592	0.841851	0.990099	0.751489	0.870516
Soltu.DM.01G015230	TATA binding protein	chr01	NP_001275090	AT3G13445	-0.0756062	-0.383475	-0.471179	-0.370468	-0.0873979	0.841886	0.490918	0.336161	0.480874	0.944867
Soltu.DM.01G015240	Transketolase family protein	chr01	XP_006359200	AT3G13450	0.237433	-0.149664	0.0465254	0.00351138	-0.236597	0.435051	0.823748	0.956764	0.996959	0.873742
Soltu.DM.01G015430	Pyruvate kinase family protein	chr01	XP_006356872	AT5G56350	-0.137648	-0.274045	-0.306633	-0.197531	0.0221713	0.685118	0.682058	0.655141	0.746985	0.987283
Soltu.DM.01G015840	RING/U-box superfamily protein	chr01	XP_006348225	AT1G55530	0.169324	0.232312	0.120412	0.196431	0.193456	0.604289	0.725911	0.87724	0.748229	0.887322
Soltu.DM.01G015850	conserved hypothetical protein	chr01	XP_006348223	AT1G55535	-0.283027	-0.241165	-0.239539	-0.26511	-0.0931337	0.339316	0.713652	0.738421	0.644983	0.942229
Soltu.DM.01G015880	conserved hypothetical protein	chr01	XP_006348221	AT4G26410	-0.040272	-0.0501606	0.163575	0.0669118	-0.198278	0.922585	0.948192	0.822396	0.924419	0.887322
Soltu.DM.01G015970	Peptidase M50 family protein	chr01	XP_015169576	AT4G20310	0.0788378	-0.0744205	-0.131416	-0.0911014	0.0687169	0.833408	0.923135	0.862655	0.89436	0.955395
Soltu.DM.01G015980	Peptidase M50 family protein	chr01	XP_015169575	AT4G20310	0.181067	-0.0810527	-0.172374	-0.113416	0.097877	0.574699	0.914152	0.814672	0.862802	0.939497
Soltu.DM.01G015990	hypothetical protein	chr01			0.00498274	-0.14886	-0.0741155	-0.0710432	-0.0471395	0.991966	0.824544	0.930294	0.919139	0.970453
Soltu.DM.01G016000	conserved hypothetical protein	chr01	XP_006358732	AT3G13410	-0.0802335	-0.196513	0.0554827	-0.0693035	-0.213416	0.830271	0.766353	0.948834	0.921061	0.881542
Soltu.DM.01G016030	hypothetical protein	chr01	XP_015169572		0.225441	0.338148	0.337106	0.261384	0.137013	0.463775	0.577249	0.618387	0.649918	0.914063
Soltu.DM.01G016040	Pentatricopeptide repeat (PPR) superfamily protein	chr01	XP_015169578	AT5G56310	-0.0438483	0.0942778	0.0296043	0.00540134	0.0983357	0.914391	0.896238	0.972039	0.996187	0.939497
Soltu.DM.01G016590	hypothetical protein	chr01			-0.266987	-0.188435	-0.288407	-0.18131	0.0155403	0.37072	0.774694	0.674181	0.770166	0.990461
Soltu.DM.01G016600	purin-rich alpha	chr01	XP_006341878	AT2G32080	0.287004	0.0968414	0.247538	0.192921	-0.082771	0.332407	0.891457	0.72261	0.75244	0.94635
Soltu.DM.01G016620	purin-rich alpha	chr01	XP_006341877	AT2G32080	0.292819	0.204879	0.385453	0.32226	-0.0255852	0.320964	0.760152	0.54107	0.557348	0.986484
Soltu.DM.01G016630	oxidoreductases	chr01	XP_006341884	AT4G20350	0.199541	0.204749	0.155856	0.227333	0.163119	0.527735	0.760529	0.827868	0.705025	0.905254
Soltu.DM.01G016780	ARM repeat superfamily protein	chr01	XP_006345267	AT5G06120	0.175785	0.0638246	0.0714073	0.0644593	-0.0587584	0.58845	0.934412	0.933146	0.928433	0.961259
Soltu.DM.01G016790	ARM repeat superfamily protein	chr01	XP_006345267	AT5G06120	0.20216	0.0808372	-0.110008	0.032208	0.217231	0.520964	0.914152	0.88954	0.969689	0.880142
Soltu.DM.01G016800	hypothetical protein	chr01			0.0852944	-0.0018696	-0.0647191	-0.0214326	0.115565	0.81902	0.999409	0.940389	0.983037	0.927232
Soltu.DM.01G016900	light-mediated development protein 1 / deetiolated1 (DET1)	chr01	XP_006364876	AT4G10180	0.101834	0.105737	-0.0386738	0.156506	0.176161	0.780164	0.88004	0.96366	0.802076	0.895037
Soltu.DM.01G016910	light-mediated development protein 1 / deetiolated1 (DET1)	chr01	XP_006364876	AT4G10180	0.105588	0.0119621	-0.116468	0.0419679	0.0667311	0.771191	0.991151	0.882937	0.956955	0.955427
Soltu.DM.01G016950	ankyrin repeat family protein / regulator of chromosome condensation (RCC1) family protein	chr01	XP_006338171	AT3G03790	0.245304	0.0396831	0.131945	0.135752	-0.0163838	0.417615	0.958707	0.860661	0.831164	0.989698
Soltu.DM.01G017030	dsRNA-binding protein	chr01	XP_006346553	AT2G28380	0.114996	0.112411	0.0955389	0.152406	0.0740405	0.744796	0.871477	0.907154	0.811359	0.953755
Soltu.DM.01G017040	double-stranded-RNA-binding protein	chr01	XP_015163815	AT3G62800	0.0116799	-0.0706326	-0.119872	-0.0440907	0.0462385	0.980183	0.926521	0.877297	0.954488	0.970453
Soltu.DM.01G017170	CTP synthase family protein	chr01	XP_006346551	AT1G30820	-0.298912	-0.241209	-0.40143	-0.316093	-0.0114646	0.311635	0.713652	0.498101	0.563849	0.993355
Soltu.DM.01G017190	syntaxin of plants	chr01	XP_006346549	AT3G03800	0.310881	0.226042	0.111844	0.108404	0.274216	0.29089	0.730983	0.8885	0.871269	0.870516
Soltu.DM.01G017210	syntaxin of plants	chr01	XP_006346549	AT3G03800	0.33055	0.175995	0.151128	0.156912	0.153171	0.262013	0.794591	0.835068	0.801703	0.911098
Soltu.DM.01G017220	Exostosin family protein	chr01	XP_015163813	AT4G38040	-0.248656	-0.0420525	-0.00849694	-0.158477	-0.205561	0.410193	0.956349	0.991095	0.799061	0.886229
Soltu.DM.01G017240	Ribosomal protein L34	chr01	XP_006346546	AT1G29070	-0.0365687	-0.168792	-0.455459	-0.112764	0.157685	0.930895	0.800416	0.385147	0.864484	0.906778
Soltu.DM.01G017250	hypothetical protein	chr01	XP_015163807		0.262047	0.12938	0.0827004	-0.079728	0.0850742	0.38223	0.852292	0.919416	0.908317	0.945392
Soltu.DM.01G017290	small and basic intrinsic protein 2;1	chr01	XP_006346540	AT3G56950	-0.188049	-0.257594	-0.307274	-0.437467	-0.156969	0.557631	0.695657	0.655141	0.371656	0.907564
Soltu.DM.01G017420	Adenine nucleotide alpha hydrolases-like superfamily protein	chr01	XP_006337956	AT3G11930	0.29227	0.123074	0.00330122	0.100135	0.172101	0.321785	0.856304	0.997058	0.883355	0.899642
Soltu.DM.01G017530	protein kinase family protein / protein phosphatase 2C ( PP2C) family protein	chr01	XP_006337958	AT2G40860	-0.316267	-0.310186	-0.251565	-0.34833	-0.176954	0.282569	0.619499	0.719333	0.518903	0.894856
Soltu.DM.01G017560	pigment defective	chr01	XP_006337961	AT3G06960	0.293152	0.0973035	-0.0342219	0.0450227	0.284266	0.320585	0.890919	0.968437	0.953824	0.870516
Soltu.DM.01G017570	pigment defective	chr01	XP_006337961	AT3G06960	0.236437	-0.0942915	-0.182441	-0.101704	0.0660356	0.437556	0.896222	0.804652	0.882155	0.955427
Soltu.DM.01G017620	conserved hypothetical protein	chr01	XP_006338007	AT1G28760	0.159302	-0.000634338	-0.0646055	0.0142161	0.0213942	0.630281	0.999454	0.940455	0.988165	0.987494
Soltu.DM.01G017630	conserved hypothetical protein	chr01	XP_015162745	AT1G28760	0.290603	0.101732	-0.0106886	0.0313825	0.138991	0.325936	0.885294	0.990505	0.97124	0.911098
Soltu.DM.01G017660	ribosomal protein L3 plastid	chr01	XP_006337964	AT3G17465	0.33553	0.284908	0.326954	0.312824	0.134618	0.25662	0.665834	0.631634	0.572095	0.915269
Soltu.DM.01G017670	ribosomal protein L3 plastid	chr01	XP_006337964	AT3G17465	0.25266	0.11362	0.173891	0.141628	-0.00918149	0.4032	0.86934	0.813629	0.82458	0.995202
Soltu.DM.01G017690	pyruvate dehydrogenase kinase	chr01	XP_006337963	AT3G06483	0.0206633	-0.232193	-0.306569	-0.243668	-0.0217234	0.962896	0.725911	0.655141	0.679742	0.987494
Soltu.DM.01G017830	Histone superfamily protein	chr01	XP_006366505	AT5G65360	-0.424934	-0.32338	-0.310704	-0.279829	-0.257288	0.168629	0.596856	0.651144	0.616621	0.870516
Soltu.DM.01G017860	Tetratricopeptide repeat (TPR)-like superfamily protein	chr01	XP_006337965	AT3G06430	-0.00836567	0.0129043	-0.301144	-0.0841601	0.345522	0.986363	0.990265	0.655141	0.902643	0.870516
Soltu.DM.01G017980	phragmoplast orienting kinesin	chr01	XP_006337969	AT3G17360	-0.169114	-0.149765	-0.247956	-0.125548	-0.0862661	0.604725	0.823748	0.72212	0.846133	0.945288
Soltu.DM.01G018090	ARM repeat superfamily protein	chr01	XP_006337971	AT3G17340	-0.390754	-0.335341	-0.196157	-0.292683	-0.405494	0.19386	0.579401	0.79009	0.598127	0.804207
Soltu.DM.01G018210	ADP-ribosylation factor A1F	chr01	NP_001274832	AT1G10630	0.211875	0.0775217	0.115519	0.065734	0.0484699	0.495655	0.919276	0.884634	0.926146	0.968847
Soltu.DM.01G018300	cytochrome P450, family 711, subfamily A, polypeptide	chr01	XP_006351579	AT2G26170	0.444812	0.48227	0.359962	0.536539	0.302733	0.151846	0.280741	0.587871	0.192767	0.870516
Soltu.DM.01G018330	DEAD box RNA helicase family protein	chr01	XP_015167561	AT3G06480	0.215944	0.147993	-0.00553942	0.0154773	0.246814	0.486272	0.825808	0.994378	0.987613	0.870516
Soltu.DM.01G018340	HCO3- transporter family	chr01	XP_006337976	AT3G62270	-0.310286	-0.231552	-0.278391	-0.263297	-0.19576	0.292338	0.725911	0.687292	0.646477	0.887322
Soltu.DM.01G018350	Complex 1 protein (LYR family) domain containing protein	chr01	XP_006337978	AT3G17300	-0.117236	-0.126082	0.00246268	-0.147681	-0.243909	0.738781	0.854012	0.997415	0.815583	0.870516
Soltu.DM.01G018380	zinc finger (Ran-binding) family protein	chr01	XP_006337986	AT5G17790	0.154581	0.121051	0.0139685	0.171207	0.136114	0.642644	0.860328	0.989498	0.778574	0.914713
Soltu.DM.01G018420	ribosomal protein S1	chr01	XP_006337988	AT5G30510	-0.358308	-0.298002	-0.265811	-0.21502	-0.189992	0.22822	0.642359	0.704085	0.722802	0.888071
Soltu.DM.01G018470	zinc knuckle (CCHC-type) family protein	chr01	XP_006337989	AT5G49930	0.138464	0.0751642	-0.0806293	0.087825	0.238696	0.683068	0.92277	0.922	0.897462	0.87343
Soltu.DM.01G018520	ubiquitin protein ligase	chr01	XP_006337992	AT3G17205	0.168175	0.0617145	0.101412	0.0683626	-0.0825646	0.607209	0.936387	0.898832	0.92254	0.946616
Soltu.DM.01G018530	ubiquitin protein ligase	chr01	XP_006337992	AT3G17205	0.249794	0.192779	0.128392	0.272044	0.097384	0.407959	0.768191	0.866021	0.631873	0.939497
Soltu.DM.01G018550	ubiquitin protein ligase	chr01	XP_006337992	AT3G17205	0.254289	0.271363	0.20744	0.300336	0.194171	0.400465	0.68844	0.771915	0.586888	0.887322
Soltu.DM.01G018690	Plant neutral invertase family protein	chr01	XP_006337994	AT3G06500	-0.153258	0.00225039	-0.227455	-0.0870612	0.067523	0.646117	0.999302	0.751336	0.898157	0.955427
Soltu.DM.01G018710	hypothetical protein	chr01			0.197405	0.202523	0.161777	0.193752	0.118399	0.53369	0.762452	0.823065	0.751701	0.922312
Soltu.DM.01G018740	Glycosyl hydrolase superfamily protein	chr01	XP_006337995	AT3G06510	0.387122	0.182274	0.106107	0.134124	0.193377	0.197903	0.783492	0.894527	0.83352	0.887322
Soltu.DM.01G018750	agenet domain-containing protein	chr01	XP_006337997	AT1G09320	0.0761126	-0.0250602	-0.134555	0.0451676	0.206708	0.84059	0.975875	0.858684	0.953755	0.886229
Soltu.DM.01G018760	Translation elongation factor EF1B/ribosomal protein S6 family protein	chr01	XP_006337999	AT3G17170	0.134977	0.0214181	0.202448	0.0317821	-0.121772	0.691574	0.980917	0.781031	0.970265	0.919178
Soltu.DM.01G018770	Pentatricopeptide repeat (PPR) superfamily protein	chr01	XP_006338000	AT3G48810	0.353442	0.165338	0.127777	0.137422	0.20749	0.233007	0.803966	0.867309	0.828032	0.886229
Soltu.DM.01G018780	Rab5-interacting family protein	chr01	XP_006338002	AT5G49540	-0.0971162	-0.262801	-0.121601	-0.208679	-0.161697	0.792195	0.695657	0.875578	0.730261	0.905254
Soltu.DM.01G018790	O-acetyltransferase family protein	chr01	XP_006338003	AT3G06550	-0.436794	0.0741116	0.0695907	0.063127	0.0257099	0.159593	0.923135	0.935019	0.929914	0.986484
Soltu.DM.01G018800	poly(A) polymerase	chr01	XP_015161885	AT3G06560	0.312395	0.264024	0.198631	0.317585	0.248039	0.288396	0.695333	0.786993	0.561994	0.870516
Soltu.DM.01G018850	gibberellin 3-oxidase	chr01	XP_006338004	AT1G15550	0.213797	0.173274	0.0404115	0.143926	0.261821	0.491254	0.796176	0.961335	0.821891	0.870516
Soltu.DM.01G018870	SGNH hydrolase-type esterase superfamily protein	chr01	XP_006338850	AT3G11210	-0.336514	-0.179545	-0.12173	-0.271225	-0.205831	0.255087	0.786934	0.875482	0.634334	0.886229
Soltu.DM.01G018980	conserved hypothetical protein	chr01	XP_015161927	AT1G02380	-0.262135	0.0143494	0.0102742	-0.0111773	0.0395495	0.38223	0.98858	0.990538	0.990764	0.974063
Soltu.DM.01G019000	Mevalonate/galactokinase family protein	chr01	XP_006338006	AT3G06580	0.332219	0.21806	0.102154	0.220091	0.262213	0.259762	0.744042	0.89861	0.71467	0.870516
Soltu.DM.01G019020	RNA binding;abscisic acid binding	chr01	XP_006354310	AT4G16280	0.13667	0.075013	0.00678926	0.0735123	0.095577	0.687451	0.92277	0.992887	0.915959	0.940589
Soltu.DM.01G019100	Peroxidase superfamily protein	chr01	XP_006354312	AT4G16270	-0.0299162	-0.093106	0.0127173	-0.0716975	-0.0806498	0.944414	0.898707	0.989832	0.918962	0.949031
Soltu.DM.01G019110	Ribosomal protein S18	chr01	XP_006350685	AT1G07210	0.151397	0.186431	0.27935	0.106336	-0.0368551	0.650875	0.77763	0.687292	0.874486	0.977051
Soltu.DM.01G019120	hypothetical protein	chr01	XP_006350685		0.172372	0.160469	0.0791595	0.21488	0.171451	0.595645	0.811583	0.924464	0.723106	0.9019
Soltu.DM.01G019130	Ribosomal protein S18	chr01	XP_006339029		0.143417	0.18276	0.20477	0.172235	0.107583	0.670492	0.783349	0.77716	0.777505	0.931219
Soltu.DM.01G019170	prefoldin	chr01	XP_006354314	AT5G49510	0.142199	0.135695	0.137176	0.133387	0.0515385	0.673096	0.843166	0.856615	0.834466	0.966004
Soltu.DM.01G019180	prefoldin	chr01	XP_006354314	AT5G49510	0.123334	0.104892	0.0976845	0.0277759	0.0215409	0.723251	0.880456	0.903838	0.975378	0.987494
Soltu.DM.01G019200	sequence-specific DNA binding transcription factors	chr01	XP_006354316	AT3G06590	-0.295883	-0.287242	-0.265962	-0.267732	-0.20097	0.316352	0.662713	0.703895	0.639814	0.886945
Soltu.DM.01G019360	Ca2+-binding protein	chr01	XP_006366738	AT5G49480	-0.0816542	-0.0916898	-0.409143	-0.190943	0.142408	0.827599	0.899692	0.492466	0.755979	0.911098
Soltu.DM.01G019370	conserved hypothetical protein	chr01	XP_006366737	AT4G16180	-0.00223337	-0.149241	-0.168861	-0.0923961	0.0352344	0.996778	0.824335	0.815968	0.892693	0.979679
Soltu.DM.01G019390	enoyl-CoA hydratase/isomerase A	chr01	XP_006366736	AT4G16210	0.394814	0.127613	0.0600774	0.0797952	0.23915	0.191788	0.853517	0.945134	0.908317	0.87343
Soltu.DM.01G019500	PAS domain-containing protein tyrosine kinase family protein	chr01	XP_006358210	AT5G49470	0.218663	-0.0262452	-0.0655433	-0.071198	0.0917196	0.480533	0.973979	0.939621	0.919139	0.943745
Soltu.DM.01G019510	phytochrome B	chr01	XP_006358209	AT2G18790	-0.160797	-0.035433	-0.0741359	0.00768654	-0.0849392	0.626256	0.96334	0.930265	0.993612	0.945392
Soltu.DM.01G019520	ATP citrate lyase subunit B	chr01	XP_006358207	AT5G49460	-0.327033	-0.200697	-0.193335	-0.219368	-0.10841	0.266816	0.765658	0.793164	0.715466	0.931214
Soltu.DM.01G019700	hypothetical protein	chr01	XP_015169335		-0.0385491	-0.0573246	0.1914	0.0420606	-0.305494	0.926816	0.939899	0.796763	0.956806	0.870516
Soltu.DM.01G019710	RPA70-kDa subunit B	chr01	XP_015169334	AT5G08020	-0.0376271	-0.0712091	0.17981	0.0259019	-0.304796	0.929228	0.925911	0.807701	0.977215	0.870516
Soltu.DM.01G019770	Nucleic acid-binding proteins superfamily	chr01	XP_006358204	AT3G17030	-0.0708163	-0.140687	-0.193201	-0.10816	-0.12498	0.85318	0.837115	0.793164	0.871528	0.918721
Soltu.DM.01G019780	Adenine nucleotide alpha hydrolases-like superfamily protein	chr01	XP_006358203	AT3G17020	0.193305	0.100288	0.226708	0.181258	0.0108251	0.5441	0.887354	0.75354	0.770166	0.993407
Soltu.DM.01G019820	Glycosyl hydrolase superfamily protein	chr01	XP_006358202	AT4G16260	0.111647	0.0506867	-0.103513	-0.0119475	0.137191	0.754304	0.947241	0.89712	0.990316	0.913536
Soltu.DM.01G019850	Glycosyl hydrolase superfamily protein	chr01	XP_006358202	AT4G16260	-0.087206	-0.261339	-0.194819	-0.280728	-0.245648	0.814695	0.695657	0.791828	0.613871	0.870516
Soltu.DM.01G019860	WD40/YVTN repeat-like-containing domain;Bromodomain	chr01	XP_006355386	AT5G49430	0.357836	0.235886	-0.000288288	0.0735411	0.375103	0.22822	0.717152	0.9993	0.915959	0.830262
Soltu.DM.01G019870	zinc knuckle (CCHC-type) family protein	chr01	XP_006355388	AT5G49400	0.273042	0.160594	0.338554	0.166247	-0.0181751	0.357658	0.811472	0.614543	0.787817	0.989174
Soltu.DM.01G019900	binding	chr01	XP_006355390	AT3G06670	0.359482	0.255746	0.126652	0.206909	0.23052	0.227121	0.69704	0.868409	0.732826	0.876277
Soltu.DM.01G019910	binding	chr01	XP_006355390	AT3G06670	0.439955	0.333218	0.0942306	0.325013	0.370012	0.157487	0.582348	0.909164	0.556698	0.83718
Soltu.DM.01G019920	binding	chr01	XP_015167825	AT3G06670	0.161431	0.228838	0.211261	0.214357	0.0773516	0.624798	0.725911	0.769279	0.72354	0.951858
Soltu.DM.01G019950	Ras-related small GTP-binding family protein	chr01	NP_001275076	AT3G62560	-0.0578048	-0.0830603	-0.068784	-0.0498591	-0.0201795	0.883164	0.91105	0.936717	0.947452	0.987864
Soltu.DM.01G019960	calmodulin binding;transcription regulators	chr01	XP_006355392	AT4G16150	0.339609	0.179999	0.109902	0.256313	0.236826	0.251671	0.786421	0.88954	0.655997	0.87343
Soltu.DM.01G019980	calmodulin binding;transcription regulators	chr01	XP_006355392	AT3G16940	0.241758	0.0766836	-0.00375633	0.24064	0.185874	0.425757	0.920591	0.996964	0.686262	0.888071
Soltu.DM.01G019990	acyl-activating enzyme	chr01	XP_006355393	AT3G16910	0.191977	0.0884056	-0.0469657	0.178186	0.130062	0.547304	0.902013	0.956592	0.773538	0.918383
Soltu.DM.01G020010	cAMP-regulated phosphoprotein 19-related protein	chr01	XP_006355395	AT4G16146	-0.512928	-0.365727	-0.224115	-0.439873	-0.341975	0.120929	0.543092	0.756619	0.371656	0.870516
Soltu.DM.01G020020	pentatricopeptide (PPR) domain protein	chr01	XP_015167826	AT3G16890	0.309622	0.230214	0.18047	0.265467	0.258622	0.293119	0.725911	0.807701	0.643873	0.870516
Soltu.DM.01G020030	Glycine-rich protein family	chr01		AT5G49350	-0.342466	-0.191639	-0.249783	-0.270087	-0.0585246	0.246943	0.770155	0.721315	0.634885	0.961292
Soltu.DM.01G020040	TRICHOME BIREFRINGENCE-LIKE	chr01	XP_006355406	AT5G49340	-0.244147	-0.0708558	-0.0173623	-0.0672443	-0.108514	0.42114	0.926521	0.987119	0.924134	0.931214
Soltu.DM.01G020050	associated molecule with the SH3 domain of STAM	chr01	XP_006355400	AT4G16144	-0.0334656	-0.244756	-0.330913	-0.175007	-0.0631105	0.93682	0.713652	0.630861	0.775741	0.957951
Soltu.DM.01G020170	importin alpha isoform	chr01	XP_015167828	AT4G16143	0.345157	0.127992	0.211525	0.236147	0.0863705	0.241761	0.853394	0.769279	0.693658	0.945288
Soltu.DM.01G020220	DUF4378 domain containing protein	chr01	XP_006355401	AT3G58650	-0.337865	-0.158089	-0.210072	-0.19579	-0.183598	0.253463	0.813801	0.770168	0.74883	0.889574
Soltu.DM.01G020260	GATA transcription factor	chr01	XP_006363585	AT3G06740	-0.198271	-0.0325025	0.05795	-0.0185999	-0.185528	0.531282	0.967103	0.947185	0.985045	0.888537
Soltu.DM.01G020280	NAD(P)-linked oxidoreductase superfamily protein	chr01	XP_006363583	AT1G60690	0.29848	0.223116	0.0819411	0.0941744	0.266404	0.31216	0.735523	0.919416	0.890251	0.870516
Soltu.DM.01G020290	hypothetical protein	chr01	XP_015158978		-0.183775	0.0011451	-0.21855	-0.049347	0.130966	0.568473	0.999409	0.760033	0.948394	0.917526
Soltu.DM.01G020300	COBRA-like protein-7 precursor	chr01	XP_006363581	AT4G16120	0.0210336	0.0933505	-0.240444	0.00124507	0.250916	0.962449	0.898229	0.736218	0.998662	0.870516
Soltu.DM.01G020310	response regulator	chr01	XP_006363580	AT4G16110	0.169011	0.0991426	0.11127	0.10363	0.0965758	0.604944	0.888913	0.888505	0.879049	0.939664
Soltu.DM.01G020330	Drought-responsive family protein	chr01	XP_006363578	AT5G49230	0.159597	0.065665	0.00936009	-0.0706849	0.19972	0.629484	0.932865	0.99089	0.919155	0.887244
Soltu.DM.01G020340	Protein of unknown function (DUF789)	chr01	XP_006363577	AT4G16100	0.11708	-0.0534855	-0.0501479	-0.0325612	0.0460067	0.73938	0.945434	0.95296	0.969327	0.970453
Soltu.DM.01G020350	Mono-/di-acylglycerol lipase, N-terminal;Lipase, class	chr01	XP_015167248	AT4G16070	0.0286581	-0.135931	-0.262137	-0.291359	-0.0498213	0.94787	0.842889	0.709063	0.601031	0.967417
Soltu.DM.01G020370	Chaperone DnaJ-domain superfamily protein	chr01	XP_006354294	AT3G06778	-0.254616	-0.141525	-0.0260201	-0.129686	-0.194425	0.399633	0.835775	0.977431	0.840457	0.887322
Soltu.DM.01G020380	pumilio	chr01	XP_006354295	AT3G16810	0.0503069	-0.169157	-0.195943	-0.162478	0.0877941	0.901068	0.79987	0.790106	0.794993	0.944867
Soltu.DM.01G020470	Telomere-capping, CST complex subunit domain containing protein	chr01	XP_015167245	AT1G56260	-0.241325	-0.277345	-0.0530532	-0.188391	-0.356004	0.426774	0.68193	0.949535	0.758634	0.849173
Soltu.DM.01G020480	phospholipase D P1	chr01	XP_006354288	AT3G16785	0.291391	0.0586346	-0.0221498	0.0627816	0.163639	0.324185	0.938175	0.981797	0.929914	0.905254
Soltu.DM.01G020490	RNI-like superfamily protein	chr01	XP_006354287	AT3G18150	0.24519	0.199948	0.171172	0.224272	0.0557905	0.417889	0.766353	0.815417	0.708511	0.961647
Soltu.DM.01G020510	hypothetical protein	chr01			0.0729055	0.00371712	0.0366002	0.114165	-0.0158595	0.84771	0.998243	0.965329	0.86183	0.989989
Soltu.DM.01G020520	hypothetical protein	chr01	XP_015167242		-0.0113028	-0.0236024	-0.0496966	0.0708189	-0.01813	0.980732	0.978284	0.953646	0.919152	0.989216
Soltu.DM.01G020530	hypothetical protein	chr01			0.0518875	-0.0827414	-0.0220887	0.0399295	-0.0527603	0.897509	0.9115	0.981797	0.960025	0.965185
Soltu.DM.01G020580	RNI-like superfamily protein	chr01	XP_015167228	AT3G18150	0.17979	0.0269851	0.0438008	0.10829	0.00861728	0.578	0.973654	0.958369	0.871269	0.995546
Soltu.DM.01G020600	hypothetical protein	chr01	XP_015167228		0.0710487	0.0619176	0.145554	0.117472	-0.0601544	0.852436	0.93596	0.844344	0.858341	0.959883
Soltu.DM.01G020760	hydroxyproline-rich glycoprotein family protein	chr01	XP_006354282	AT5G09530	-0.362715	-0.245854	-0.219912	-0.295305	-0.137201	0.223901	0.711453	0.760033	0.59444	0.913536
Soltu.DM.01G020840	ethylene-responsive element binding protein	chr01	XP_006354281	AT3G16770	0.000919462	-0.0427974	-0.0387842	-0.0797968	-0.0208395	0.998947	0.955874	0.963462	0.908317	0.987617
Soltu.DM.01G020880	Tetratricopeptide repeat (TPR)-like superfamily protein	chr01	XP_006354280	AT3G16760	-0.339289	-0.231491	-0.138857	-0.316891	-0.229483	0.251847	0.725911	0.854368	0.561994	0.876599
Soltu.DM.01G020890	plastid developmental protein DAG, putative	chr01	XP_006354278	AT3G06790	-0.557434	-0.341342	-0.27053	-0.366106	-0.288722	0.109575	0.575899	0.697223	0.491465	0.870516
Soltu.DM.01G021180	hypothetical protein	chr01	XP_015169487		0.131731	0.15219	0.0421765	0.229987	0.176483	0.701373	0.820711	0.959049	0.701122	0.895037
Soltu.DM.01G021260	acyl-CoA dehydrogenase-related	chr01	XP_006342831	AT3G06810	0.298554	0.151709	0.0811629	0.117371	0.187538	0.312107	0.82167	0.920577	0.858343	0.888071
Soltu.DM.01G021450	TOXICOS EN LEVADURA	chr01	XP_006342827	AT3G16720	-0.0150126	0.124456	-0.185859	0.00844743	0.245335	0.9729	0.855862	0.802377	0.992976	0.870516
Soltu.DM.01G021490	Fumarylacetoacetate (FAA) hydrolase family	chr01	XP_006342823	AT4G15940	0.0752004	-0.00410744	-0.00194853	0.0916333	0.00491556	0.842516	0.998109	0.997703	0.89363	0.997577
Soltu.DM.01G021510	gamete expressed	chr01	XP_006342821	AT5G49150	0.095872	0.204997	0.106686	0.172131	0.0851136	0.795448	0.760114	0.893627	0.777505	0.945392
Soltu.DM.01G021550	2-oxoacid dehydrogenases acyltransferase family protein	chr01	XP_006342820	AT3G06850	0.239874	0.120471	0.0446733	0.1005	0.130401	0.42946	0.861627	0.958134	0.882617	0.918383
Soltu.DM.01G021570	MATE efflux family protein	chr01	XP_006342818	AT5G49130	0.145354	0.306585	0.376162	0.30825	0.0610926	0.665279	0.626436	0.55883	0.575216	0.95886
Soltu.DM.01G021580	Protein of unknown function (DUF581)	chr01	XP_006342817	AT5G49120	-0.339698	-0.145542	-0.192333	-0.0974544	-0.0940742	0.251563	0.829077	0.794517	0.885709	0.941064
Soltu.DM.01G021590	Dynein light chain type 1 family protein	chr01	XP_006342815	AT4G15930	0.12818	-0.0391885	-0.0430667	-0.00882147	-0.00448247	0.710299	0.959486	0.958616	0.992454	0.997577
Soltu.DM.01G021600	FANCI solenoid 4 domain containing protein	chr01	XP_006342841	AT5G49110	-0.261667	-0.208584	-0.301365	-0.205981	-0.0767058	0.382952	0.755968	0.655141	0.734173	0.952275
Soltu.DM.01G021620	multifunctional protein	chr01	XP_006342814	AT3G06860	-0.0941755	-0.102444	0.0531936	-0.149237	-0.167823	0.799527	0.884842	0.94938	0.814642	0.905254
Soltu.DM.01G021660	uridine-ribohydrolase	chr01	XP_006341118	AT2G36310	0.0165018	0.146452	0.0486006	0.0544195	0.0860329	0.969867	0.828255	0.954775	0.942068	0.945288
Soltu.DM.01G021690	eukaryotic translation initiation factor 2 gamma subunit	chr01	XP_006342811	AT1G04170	0.189538	0.0969535	0.297058	0.212607	0.00234127	0.553734	0.891312	0.664446	0.726311	0.998707
Soltu.DM.01G021720	Hypoxia-responsive family protein	chr01	XP_006342810	AT3G05550	0.0630809	-0.0752145	-0.0327008	-0.0705321	-0.128555	0.870825	0.92277	0.96846	0.919197	0.918383
Soltu.DM.01G021740	Transducin/WD40 repeat-like superfamily protein	chr01	XP_006342808	AT3G06880	-0.370641	-0.152696	-0.177639	-0.2281	-0.182141	0.214702	0.820262	0.809766	0.703823	0.89029
Soltu.DM.01G021820	P-loop containing nucleoside triphosphate hydrolases superfamily protein	chr01	XP_006342799	AT3G16630	-0.164471	-0.110957	-0.257085	-0.131593	-0.0472177	0.616284	0.872727	0.714495	0.836346	0.970453
Soltu.DM.01G021840	Cysteine proteinases superfamily protein	chr01	XP_006342801	AT4G15880	0.193543	0.0590667	0.00639285	0.0519852	0.0571363	0.543549	0.937779	0.993391	0.944662	0.961647
Soltu.DM.01G021850	Ribosomal protein S21e	chr01	XP_006342798	AT5G27700	-0.198161	-0.295307	-0.0241012	-0.12705	-0.325464	0.531423	0.64437	0.979206	0.843726	0.870516
Soltu.DM.01G021880	Protein phosphatase 2C family protein	chr01	XP_006342797	AT3G16560	0.187162	-0.118214	-0.173118	-0.0852243	0.0509441	0.559155	0.864837	0.814171	0.900789	0.966022
Soltu.DM.01G021900	conserved hypothetical protein	chr01	XP_006342795	AT4G15790	-0.320607	-0.294533	-0.447636	-0.285506	-0.064624	0.276453	0.645062	0.401057	0.606424	0.95597
Soltu.DM.01G021910	Bifunctional inhibitor/lipid-transfer protein/seed storage 2S albumin superfamily protein	chr01	XP_006342794	AT5G48490	-0.168801	-0.153938	-0.0523241	-0.111726	-0.243027	0.60559	0.817601	0.949852	0.865627	0.870516
Soltu.DM.01G021920	vesicle-associated membrane protein	chr01	XP_006342793	AT4G15780	0.2986	0.174872	0.112132	0.216006	0.162362	0.312107	0.795253	0.888419	0.721729	0.905254
Soltu.DM.01G021970	Calcium-dependent lipid-binding (CaLB domain) family protein	chr01	XP_006342790	AT3G16510	0.134511	0.180308	-0.169894	0.0236601	0.334578	0.693109	0.786139	0.815417	0.979664	0.870516
Soltu.DM.01G021980	F-box and associated interaction domains-containing protein	chr01	XP_015161245	AT4G12560	0.0180343	-0.225248	-0.45431	-0.247896	0.107339	0.967267	0.731403	0.386179	0.671732	0.931219
Soltu.DM.01G021990	F-box and associated interaction domains-containing protein	chr01	XP_015161245	AT4G12560	0.181959	-0.0765592	-0.210203	-0.186949	0.161262	0.573364	0.920807	0.770166	0.761158	0.905254
Soltu.DM.01G022000	receptor-like kinase	chr01	XP_006365414	AT1G48480	0.356631	0.18497	-0.131231	0.0745983	0.329013	0.229714	0.779689	0.862847	0.914566	0.870516
Soltu.DM.01G022010	F-box and associated interaction domains-containing protein	chr01	XP_006342788	AT3G23880	0.0752698	-0.0490446	-0.265634	-0.0441273	0.161795	0.842516	0.949431	0.704085	0.954488	0.905254
Soltu.DM.01G022030	Mitochondrial substrate carrier family protein	chr01	XP_006342787	AT5G48970	0.239361	0.097684	0.144776	0.0808797	0.0508453	0.430373	0.890288	0.845594	0.907642	0.966022
Soltu.DM.01G022040	conserved hypothetical protein	chr01	XP_006342786	AT3G21400	0.135546	0.155518	0.0637107	0.141225	0.21048	0.690167	0.817242	0.941326	0.82458	0.884906
Soltu.DM.01G022050	conserved hypothetical protein	chr01	XP_015162174	AT2G47820	0.176357	0.223027	0.172502	0.162583	0.0641393	0.58734	0.735523	0.814672	0.794883	0.957131
Soltu.DM.01G022060	nuclear factor Y, subunit B5	chr01	XP_006342784	AT2G47810	0.0453166	0.07067	-0.0110929	-0.00457099	-0.0342449	0.91111	0.926521	0.990099	0.996374	0.981002
Soltu.DM.01G022080	cullin	chr01	XP_015162170	AT4G02570	0.385248	0.125625	0.145917	0.18638	0.112174	0.199891	0.854334	0.843938	0.761365	0.929355
Soltu.DM.01G022090	cullin	chr01	XP_015162170	AT4G02570	0.109955	0.090807	-0.15293	0.0934286	0.235159	0.759195	0.899737	0.831098	0.891543	0.875537
Soltu.DM.01G022100	cullin	chr01	XP_015162171	AT4G02570	-0.0473587	-0.0780816	-0.052953	-0.0294271	-0.199528	0.907117	0.919076	0.949535	0.974215	0.887244
Soltu.DM.01G022170	cullin	chr01	XP_015162170	AT4G02570	0.007783	0.115957	-0.0509362	0.0441273	0.14015	0.987139	0.867168	0.951697	0.954488	0.911098
Soltu.DM.01G022180	conserved hypothetical protein	chr01	XP_006342780	AT4G15563	0.267981	0.163831	0.109639	0.193493	0.11439	0.368508	0.807259	0.88954	0.751936	0.928007
Soltu.DM.01G022190	NAD(P)-binding Rossmann-fold superfamily protein	chr01	XP_006342779	AT5G18660	0.0800301	-0.0266428	-0.246554	-0.0828812	0.151753	0.830631	0.973794	0.722989	0.904242	0.911098
Soltu.DM.01G022200	conserved hypothetical protein	chr01	XP_006342778	AT4G15610	-0.411351	-0.316399	-0.240951	-0.400452	-0.223998	0.175925	0.607616	0.735469	0.439289	0.879683
Soltu.DM.01G022270	hypothetical protein	chr01	XP_006342774		0.140421	0.0561291	0.0169662	-0.0331872	0.0689222	0.678126	0.941299	0.987522	0.968568	0.955395
Soltu.DM.01G022280	alpha/beta-Hydrolases superfamily protein	chr01	XP_006342772	AT5G18640	-0.146147	-0.0299585	-0.10239	-0.12168	0.00588685	0.663327	0.969372	0.89861	0.851125	0.997577
Soltu.DM.01G022290	chromatin-remodeling protein	chr01	XP_006342771	AT3G06400	0.347626	0.231255	0.0927942	0.143771	0.2645	0.238749	0.725911	0.911201	0.821891	0.870516
Soltu.DM.01G022300	Protein kinase superfamily protein	chr01	XP_006342769	AT5G18610	-0.494365	-0.323712	-0.0941953	-0.319892	-0.400957	0.125104	0.596421	0.909245	0.55876	0.822428
Soltu.DM.01G022310	Protein kinase superfamily protein	chr01	XP_006342769	AT5G18610	-0.147314	-0.154635	-0.225815	-0.23988	0.0202449	0.660022	0.817446	0.754459	0.686967	0.987864
Soltu.DM.01G022350	Galactose oxidase/kelch repeat superfamily protein	chr01	XP_006342766	AT5G18590	-0.328227	-0.184144	-0.286518	-0.22691	-0.000766405	0.265167	0.780222	0.674181	0.705653	0.999931
Soltu.DM.01G022360	tetratricopeptide repeat (TPR)-containing protein	chr01	XP_006342763	AT2G39090	0.11752	-0.0582203	0.0393558	-0.0442072	-0.076398	0.738247	0.939001	0.962752	0.954488	0.952275
Soltu.DM.01G022370	hypothetical protein	chr01	XP_006356700	AT5G09270	0.066667	-0.0367567	-0.0566346	-0.0776847	-0.0221118	0.86312	0.961854	0.948352	0.911184	0.987385
Soltu.DM.01G022380	tonneau 2 (TON2)	chr01	XP_006342761	AT5G18580	0.13004	-0.0299233	-0.161587	0.00104431	0.0973954	0.705609	0.969397	0.823065	0.998882	0.939497
Soltu.DM.01G022390	Protein kinase superfamily protein	chr01	XP_006342759	AT3G26700	-0.376668	-0.0801221	-0.131426	-0.154588	-0.0790667	0.208149	0.915317	0.862655	0.806877	0.949981
Soltu.DM.01G022410	GTP1/OBG family protein	chr01	XP_006342758	AT5G18570	0.198652	-0.0995014	-0.194636	-0.0264111	0.146087	0.529895	0.888229	0.791828	0.976281	0.911098
Soltu.DM.01G022430	GTP1/OBG family protein	chr01	XP_006342758	AT5G18570	0.309692	0.326637	0.239377	0.391914	0.263818	0.292998	0.594727	0.738519	0.454303	0.870516
Soltu.DM.01G022450	Zinc finger C-x8-C-x5-C-x3-H type family protein	chr01	XP_006342757	AT2G47850	0.142427	0.199791	0.345157	0.278804	-0.0334724	0.672614	0.766353	0.612019	0.619976	0.981845
Soltu.DM.01G022460	DIRP ;Myb-like DNA-binding domain	chr01	XP_006342756	AT3G21430	0.383304	0.283817	0.143725	0.260757	0.277002	0.200861	0.668441	0.846683	0.649918	0.870516
Soltu.DM.01G022490	hypothetical protein	chr01	XP_006341219		0.282434	0.255911	0.300831	0.250205	0.180549	0.34017	0.69704	0.655163	0.667594	0.890573
Soltu.DM.01G022500	conserved hypothetical protein	chr01	XP_006342755	AT5G18540	-0.0142439	-0.111194	0.00129469	-0.124844	-0.11258	0.974408	0.872662	0.998757	0.846794	0.929355
Soltu.DM.01G022510	homolog of yeast sucrose nonfermenting	chr01	XP_006342754	AT1G09020	0.1792	0.165408	0.0761767	0.147021	0.147088	0.579689	0.803896	0.928963	0.8169	0.911098
Soltu.DM.01G022520	CW-type Zinc Finger	chr01	XP_006342751	AT3G62900	0.273219	0.22608	0.0398972	0.162475	0.245444	0.357443	0.730983	0.961947	0.794993	0.870516
Soltu.DM.01G022530	2-oxoglutarate (2OG) and Fe(II)-dependent oxygenase superfamily protein	chr01	XP_006342742	AT3G21420	-0.131696	-0.163629	-0.33046	-0.20825	0.0301339	0.701514	0.807483	0.630861	0.730541	0.984757
Soltu.DM.01G022540	NAD(P)-binding Rossmann-fold superfamily protein	chr01	XP_006342741	AT2G39080	-0.252541	-0.215881	-0.326696	-0.249015	-0.0679698	0.403266	0.745321	0.631634	0.668725	0.955395
Soltu.DM.01G022550	Protein kinase superfamily protein	chr01	XP_006342740	AT1G54610	-0.462714	-0.334141	-0.333662	-0.344176	-0.21071	0.137337	0.580994	0.625003	0.522836	0.884906
Soltu.DM.01G022570	beta-amylase	chr01	XP_006342739	AT5G18670	0.256664	0.188923	0.178112	0.122887	0.104249	0.394634	0.773977	0.809739	0.84955	0.933487
Soltu.DM.01G022580	tubby like protein	chr01	XP_006342738	AT2G47900	-0.226617	-0.121827	-0.186818	-0.237365	-0.116138	0.461193	0.85954	0.801877	0.690459	0.926153
Soltu.DM.01G022590	hypothetical protein	chr01	XP_015162163		-0.200731	-0.0854867	0.100635	-0.0249112	-0.246254	0.524199	0.9079	0.900395	0.978454	0.870516
Soltu.DM.01G022600	sodium hydrogen exchanger	chr01	XP_015162161	AT3G05030	-0.100047	-0.0769579	-0.0993107	-0.240441	0.00233602	0.785425	0.920237	0.901545	0.686302	0.998707
Soltu.DM.01G022630	vesicle associated protein	chr01	XP_015162160	AT1G08820	-0.379454	-0.405555	-0.244267	-0.434733	-0.342398	0.205018	0.454962	0.728942	0.373631	0.870516
Soltu.DM.01G022640	acyl carrier protein	chr01	XP_006342732	AT5G27200	-0.542875	-0.387045	-0.276677	-0.410615	-0.318711	0.111607	0.487574	0.690272	0.422693	0.870516
Soltu.DM.01G022650	copper/zinc superoxide dismutase	chr01	NP_001275009	AT1G08830	-0.515968	-0.563201	-0.216949	-0.426533	-0.55483	0.120917	0.209692	0.762541	0.388567	0.452528
Soltu.DM.01G022660	dehydroquinate dehydratase, putative / shikimate dehydrogenase, putative	chr01	XP_015162158	AT3G06350	0.223991	0.213991	0.292077	0.270593	0.0130836	0.467001	0.748286	0.670456	0.634885	0.992889
Soltu.DM.01G022690	dehydroquinate dehydratase, putative / shikimate dehydrogenase, putative	chr01	XP_015162158	AT3G06350	0.110904	0.0512985	0.236491	0.0432617	-0.160907	0.756098	0.946612	0.742245	0.955098	0.905254
Soltu.DM.01G022780	DNAJ heat shock N-terminal domain-containing protein	chr01	XP_006356967	AT5G18750	-0.0268609	0.0454274	-0.118231	-0.00572667	0.0841312	0.950975	0.953704	0.880167	0.995953	0.945392
Soltu.DM.01G022790	BRCT domain-containing DNA repair protein	chr01	XP_006357001	AT3G21480	-0.275717	-0.185138	-0.248391	-0.1877	-0.038475	0.35298	0.779689	0.722013	0.760012	0.975142
Soltu.DM.01G022800	RING/U-box superfamily protein	chr01	XP_015168714	AT3G06330	0.253795	0.384373	0.415381	0.40428	0.135722	0.401734	0.488992	0.477048	0.431869	0.915016
Soltu.DM.01G022810	C2H2 and C2HC zinc fingers superfamily protein	chr01	XP_015168719	AT4G03120	-0.148359	0.177016	0.0663603	0.185511	0.253201	0.657747	0.791985	0.939036	0.762336	0.870516
Soltu.DM.01G022840	Peroxidase superfamily protein	chr01	XP_006357003	AT4G11290	-0.0636819	0.0244791	-0.00807065	-0.00887649	-0.0226315	0.869839	0.977188	0.99125	0.992238	0.987283
Soltu.DM.01G022910	Deoxyxylulose-5-phosphate synthase	chr01	NP_001275130	AT4G15560	-0.104978	-0.212521	-0.432174	-0.221331	0.134009	0.772786	0.750772	0.440867	0.713581	0.915962
Soltu.DM.01G022920	ralf-like	chr01	XP_006356972	AT4G15800	-0.414018	-0.152594	-0.0357892	-0.135314	-0.249827	0.175675	0.820437	0.966054	0.832081	0.870516
Soltu.DM.01G022930	heat shock factor binding protein	chr01	XP_006356973	AT4G15802	-0.363567	-0.233323	-0.0972466	-0.178844	-0.230471	0.223455	0.723524	0.904623	0.773538	0.876277
Soltu.DM.01G022940	UDP-xylosyltransferase	chr01	XP_006356974	AT3G62720	-0.211551	0.0767517	-0.184049	-0.0411607	0.148338	0.496649	0.920532	0.803222	0.958226	0.911098
Soltu.DM.01G022960	F-box family protein	chr01	XP_006356975	AT3G06240	0.355044	0.329771	0.224638	0.413431	0.272677	0.230499	0.586659	0.755979	0.414039	0.870516
Soltu.DM.01G023030	Disease resistance protein (CC-NBS-LRR class) family	chr01	XP_006357007	AT1G59780	0.00781046	0.0917185	-0.0304376	-0.0331383	0.156155	0.987139	0.899692	0.970927	0.968568	0.908732
Soltu.DM.01G023040	tRNA synthetase class I (I, L, M and V) family protein	chr01	XP_006356976	AT5G49030	0.146071	0.0496091	0.0200242	0.0952792	0.0341043	0.663585	0.948998	0.983849	0.889061	0.981002
Soltu.DM.01G023050	Plant basic secretory protein (BSP) family protein	chr01	NP_001275036	AT2G15220	-0.263863	-0.290707	-0.0904423	-0.289032	-0.402814	0.378163	0.651984	0.913386	0.602188	0.818323
Soltu.DM.01G023060	F-box family protein	chr01	XP_006356978	AT3G06240	0.0518789	-0.153332	-0.236741	-0.104719	-0.0369498	0.897509	0.8191	0.741546	0.87739	0.977051
Soltu.DM.01G023140	translocon at the outer envelope membrane of chloroplasts	chr01	XP_006356979	AT4G02510	-0.17953	-0.105442	-0.339362	-0.255962	-0.0538554	0.578694	0.880042	0.614543	0.656324	0.963625
Soltu.DM.01G023170	F-box/RNI-like superfamily protein	chr01	XP_006357011	AT5G02920	0.300321	0.274254	0.187467	0.23045	0.228266	0.308338	0.68193	0.80163	0.701122	0.877934
Soltu.DM.01G023180	Leucine-rich receptor-like protein kinase family protein	chr01	XP_006356981	AT4G20270	-0.278222	-0.158361	-0.214452	-0.162421	-0.108334	0.348766	0.813801	0.765201	0.795177	0.931219
Soltu.DM.01G023200	F-box family protein	chr01	XP_006356982	AT3G06240	-0.123048	0.00266215	0.0234379	0.00658784	-0.089955	0.723836	0.999279	0.979554	0.994771	0.943745
Soltu.DM.01G023210	F-box family protein	chr01	XP_015168718	AT3G06240	0.108592	-0.10386	-0.284475	-0.0867455	0.100928	0.763135	0.882064	0.674946	0.89829	0.93834
Soltu.DM.01G023220	conserved hypothetical protein	chr01	XP_006356986	AT4G15820	0.0448664	0.201385	0.0775103	0.0463075	0.120136	0.912514	0.763973	0.926523	0.952487	0.92123
Soltu.DM.01G023230	ARM repeat superfamily protein	chr01	XP_006356987	AT4G15830	-0.428002	-0.180678	-0.121684	-0.18189	-0.248278	0.166545	0.785694	0.875482	0.769617	0.870516
Soltu.DM.01G023240	Tetratricopeptide repeat (TPR)-like superfamily protein	chr01	XP_006356989	AT3G06920	0.164187	0.124851	-0.0027502	0.0216309	0.174862	0.616865	0.855505	0.997125	0.983037	0.896342
Soltu.DM.01G023290	BTB/POZ domain-containing protein	chr01	XP_015168713	AT4G15840	-0.0790116	0.0579024	-0.176153	0.0463713	0.166343	0.832889	0.939001	0.811014	0.952487	0.905254
Soltu.DM.01G023300	multidrug resistance-associated protein	chr01	XP_006356990	AT2G47800	0.14811	-0.0032289	-0.0965658	0.104621	0.0654486	0.658252	0.999089	0.905549	0.87749	0.955427
Soltu.DM.01G023310	SC35-like splicing factor	chr01	XP_006356992	AT5G18810	0.386783	0.26269	0.283683	0.239014	0.198283	0.198157	0.695657	0.676192	0.688356	0.887322
Soltu.DM.01G023320	squamosa promoter binding protein-like	chr01	XP_006356994	AT5G18830	0.315727	0.158223	0.172702	0.166439	0.165296	0.283457	0.813801	0.814658	0.787357	0.905254
Soltu.DM.01G023330	Major facilitator superfamily protein	chr01	XP_006358532	AT5G18840	-0.0958113	-0.152681	-0.0385159	-0.0438277	-0.163616	0.795695	0.820262	0.96366	0.954903	0.905254
Soltu.DM.01G023350	transducin family protein / WD-40 repeat family protein	chr01	XP_015168715	AT4G03020	-0.0355279	-0.0619641	-0.0576243	-0.155651	-0.112736	0.933203	0.93596	0.947466	0.804642	0.929355
Soltu.DM.01G023360	inosine-uridine preferring nucleoside hydrolase family protein	chr01	XP_006356996	AT5G18860	-0.0838528	-0.0463122	-0.0124551	-0.0534693	-0.110767	0.822616	0.95307	0.990099	0.942524	0.929355
Soltu.DM.01G023390	Histone superfamily protein	chr01	XP_006366505	AT5G65360	-0.373759	-0.212066	-0.281491	-0.254357	-0.190054	0.211813	0.751828	0.683278	0.660742	0.888071
Soltu.DM.01G023400	conserved hypothetical protein	chr01	XP_006365267	AT5G18850	-0.245535	-0.155685	-0.162061	-0.22636	-0.0597354	0.417413	0.817242	0.822624	0.707021	0.960479
Soltu.DM.01G023410	inosine-uridine preferring nucleoside hydrolase family protein	chr01	XP_006365268	AT5G18860	-0.405716	-0.117806	-0.155701	-0.127328	-0.16544	0.183274	0.865095	0.82841	0.843726	0.905254
Soltu.DM.01G023430	inosine-uridine preferring nucleoside hydrolase family protein	chr01	XP_006365268	AT5G18860	-0.372364	-0.393541	-0.169537	-0.302707	-0.39699	0.212682	0.479432	0.815417	0.586888	0.822428
Soltu.DM.01G023450	histidine-containing phosphotransmitter	chr01	XP_006365271	AT3G21510	-0.0059742	-0.062814	-0.0680045	-0.170921	-0.142179	0.990313	0.935611	0.93712	0.778743	0.911098
Soltu.DM.01G023460	2-oxoglutarate (2OG) and Fe(II)-dependent oxygenase superfamily protein	chr01	XP_006365272	AT5G18900	-0.199986	-0.0915735	-0.128209	-0.0305313	-0.00105028	0.52653	0.899698	0.866021	0.972656	0.999804
Soltu.DM.01G023480	conserved hypothetical protein	chr01	XP_006365274	AT4G15545	0.265059	0.12262	0.0972709	0.0315549	0.158148	0.375873	0.857238	0.90454	0.970944	0.906201
Soltu.DM.01G023490	conserved hypothetical protein	chr01	XP_015159842	AT3G21570	0.185741	0.230934	-0.0557823	0.0980508	0.278088	0.56395	0.725911	0.948812	0.885088	0.870516
Soltu.DM.01G023510	DNAse I-like superfamily protein	chr01	XP_006365276	AT3G21530	-0.327076	-0.233928	-0.126289	-0.275241	-0.20768	0.266782	0.722252	0.868582	0.627108	0.886229
Soltu.DM.01G023520	tRNA/rRNA methyltransferase (SpoU) family protein	chr01	XP_006365277	AT4G15520	0.371863	0.243709	0.222875	0.197351	0.202193	0.21376	0.713652	0.757847	0.746985	0.886604
Soltu.DM.01G023540	Pentatricopeptide repeat (PPR) superfamily protein	chr01	XP_006365279	AT1G16830	0.0755984	0.0981898	-0.120762	0.0980783	0.23869	0.841886	0.890288	0.876781	0.885088	0.87343
Soltu.DM.01G023550	hypothetical protein	chr01			0.167011	0.0656062	-0.147207	0.0111886	0.200677	0.60997	0.932921	0.841561	0.990764	0.88709
Soltu.DM.01G023560	RING/U-box superfamily protein	chr01	XP_006365281	AT4G03000	0.224519	0.0838738	0.0307805	0.0550357	0.0755377	0.46578	0.910137	0.970927	0.941544	0.952461
Soltu.DM.01G023570	Cox19-like CHCH family protein	chr01	XP_006365282	AT5G18920	-0.127676	-0.286211	-0.173746	-0.281257	-0.179107	0.711455	0.663116	0.813629	0.613721	0.890573
Soltu.DM.01G023600	methionine sulfoxide reductase B5	chr01	XP_006365283	AT4G04830	0.0658727	-0.0294804	-0.0510811	0.0599199	0.0515764	0.864469	0.969888	0.951412	0.933609	0.966004
Soltu.DM.01G023610	Protein phosphatase 2C family protein	chr01	XP_006365284	AT3G06270	0.303634	0.184912	0.151855	0.230149	0.175703	0.302311	0.779689	0.833075	0.701122	0.89511
Soltu.DM.01G023640	hypothetical protein	chr01			0.002297	-0.0413587	0.104448	0.0122174	-0.104161	0.99666	0.957114	0.89584	0.990079	0.933487
Soltu.DM.01G023650	clathrin adaptor complexes medium subunit family protein	chr01		AT2G20790	0.363108	0.223184	0.32071	0.292357	0.0830951	0.223455	0.735243	0.637084	0.598127	0.945621
Soltu.DM.01G023660	clathrin adaptor complexes medium subunit family protein	chr01		AT2G20790	0.0184889	-0.0370851	0.0217538	-0.0115272	0.00246887	0.966755	0.961495	0.982316	0.990388	0.998707
Soltu.DM.01G023710	Mo25 family protein	chr01	XP_006339427	AT5G18940	-0.0413362	-0.267194	-0.293103	-0.163975	-0.158502	0.919891	0.691011	0.669237	0.792109	0.906054
Soltu.DM.01G023720	BSD domain-containing protein	chr01	XP_006339426	AT1G03350	0.279615	0.231098	0.254884	0.185582	0.178519	0.34541	0.725911	0.71555	0.762336	0.891827
Soltu.DM.01G023730	Bax inhibitor-1 family protein	chr01	XP_006339425	AT4G15470	0.248304	0.109933	0.154752	0.0653031	0.109175	0.410718	0.873849	0.83018	0.926817	0.930418
Soltu.DM.01G023750	Tetratricopeptide repeat (TPR)-like superfamily protein	chr01	XP_006339424	AT5G18950	0.0995251	0.045767	0.0402545	0.151945	0.0838033	0.786404	0.953288	0.961466	0.812208	0.945392
Soltu.DM.01G023760	cobalt ion transmembrane transporters	chr01	XP_006339423	AT3G21580	-0.0936806	-0.0836129	-0.0536262	-0.149796	-0.122501	0.80057	0.910469	0.948967	0.814603	0.918721
Soltu.DM.01G023770	glutamine synthetase	chr01	NP_001275177	AT5G35630	-0.00438583	0.0680938	-0.0626673	0.0758848	0.150385	0.992949	0.930232	0.942346	0.912952	0.911098
Soltu.DM.01G023790	alpha/beta-Hydrolases superfamily protein	chr01	XP_006339420	AT4G14290	0.0848245	-0.0616139	0.0109099	-0.123938	-0.132419	0.819816	0.936658	0.990251	0.847344	0.916268
Soltu.DM.01G023810	BTB-POZ and MATH domain	chr01	XP_006339419	AT3G06190	0.205436	0.0633114	0.0622109	0.0338119	0.0713752	0.512572	0.935178	0.942574	0.967846	0.955166
Soltu.DM.01G023820	mitogen-activated protein kinase	chr01	XP_006339417	AT5G19010	-0.015418	0.0450321	0.0565299	0.0710977	-0.0190191	0.97171	0.953832	0.948352	0.919139	0.988209
Soltu.DM.01G023840	alpha/beta-Hydrolases superfamily protein	chr01	XP_006339416	AT3G23600	0.272231	0.205597	0.234773	0.283365	0.0764152	0.359741	0.75997	0.744052	0.611215	0.952275
Soltu.DM.01G023850	alpha/beta-Hydrolases superfamily protein	chr01	XP_006339415	AT3G23570	-0.0966563	-0.296517	-0.279125	-0.266903	-0.163222	0.793116	0.64322	0.687292	0.642138	0.905254
Soltu.DM.01G023870	REF4-related	chr01	XP_006339413	AT3G23590	0.230007	0.167662	0.0175437	0.169036	0.291826	0.45266	0.801187	0.986931	0.783257	0.870516
Soltu.DM.01G023880	mitochondrial editing factor	chr01	XP_006339412	AT5G19020	-0.184442	-0.156919	-0.063549	-0.115817	-0.0877855	0.566922	0.81551	0.941347	0.860367	0.944867
Soltu.DM.01G023890	Ribosomal protein L34e superfamily protein	chr01	XP_006339411	AT3G06180	-0.219969	-0.0904354	0.0204958	-0.213131	-0.189874	0.476834	0.900115	0.983433	0.725977	0.888071
Soltu.DM.01G023900	Aldolase superfamily protein	chr01	XP_006339410	AT2G26800	0.215675	0.106704	0.0881136	0.156704	0.0895517	0.486813	0.879144	0.91472	0.801943	0.943745
Soltu.DM.01G023910	CBS domain-containing protein with a domain of unknown function (DUF21)	chr01	XP_006339409	AT4G14240	-0.293074	-0.238554	-0.112223	-0.215694	-0.190586	0.320585	0.715638	0.888363	0.721729	0.888071
Soltu.DM.01G023930	alpha/beta-Hydrolases superfamily protein	chr01	XP_006339407	AT5G19050	0.113093	-0.0433351	0.0344443	0.0577338	-0.118772	0.750539	0.955431	0.968351	0.937507	0.921772
Soltu.DM.01G023940	hypothetical protein	chr01			-0.0588046	0.050176	-0.0558255	0.0051098	0.0487057	0.880884	0.948192	0.948761	0.996374	0.968687
Soltu.DM.01G023950	conserved hypothetical protein	chr01	XP_015166692	AT3G06150	-0.334058	-0.0835488	-0.236958	-0.217167	-0.0317129	0.257978	0.910536	0.741065	0.720027	0.983523
Soltu.DM.01G023970	SNARE associated Golgi protein family	chr01	XP_006339405	AT1G03260	-0.259632	-0.344599	-0.124661	-0.374463	-0.363354	0.387562	0.568624	0.871866	0.471664	0.839781
Soltu.DM.01G023990	RING/U-box superfamily protein	chr01	XP_006339403	AT5G19080	0.30096	0.195034	0.305334	0.238546	0.059535	0.30722	0.766353	0.655141	0.688987	0.960648
Soltu.DM.01G024010	RING/U-box superfamily protein	chr01	XP_006339403	AT3G06140	0.19494	0.100773	0.268767	0.137964	-0.0522451	0.540286	0.886607	0.698201	0.827885	0.965488
Soltu.DM.01G024020	Heavy metal transport/detoxification superfamily protein	chr01	XP_006339402	AT3G06130	-0.372829	-0.156815	-0.120097	-0.213505	-0.118225	0.212071	0.815532	0.877297	0.725541	0.922657
Soltu.DM.01G024060	dual specificity protein phosphatase	chr01	XP_015166655	AT3G23610	0.0635555	-0.195407	-0.208956	-0.157385	-0.00170641	0.870038	0.766353	0.770972	0.801244	0.998984
Soltu.DM.01G024080	Eukaryotic aspartyl protease family protein	chr01	XP_006339396	AT1G03230	0.27776	0.305342	0.264954	0.287504	0.160508	0.349842	0.630934	0.704837	0.605207	0.905254
Soltu.DM.01G024100	Eukaryotic aspartyl protease family protein	chr01	XP_006345120	AT1G03220	-0.151765	-0.0557915	-0.125803	-0.0323092	0.0107838	0.650418	0.941363	0.870001	0.969587	0.993407
Soltu.DM.01G024120	Eukaryotic aspartyl protease family protein	chr01	XP_006349246	AT1G03220	-0.077766	-0.0781704	-0.0866875	-0.212246	-0.0728218	0.836086	0.918891	0.916447	0.726435	0.95499
Soltu.DM.01G024170	Eukaryotic aspartyl protease family protein	chr01	NP_001274964	AT1G03220	-0.103062	0.0332015	0.132835	-0.0686466	-0.150966	0.77733	0.965876	0.859172	0.922241	0.911098
Soltu.DM.01G024180	Eukaryotic aspartyl protease family protein	chr01	XP_006349240	AT1G03220	-0.52344	-0.41613	-0.261893	-0.384221	-0.418414	0.117822	0.449036	0.709345	0.462825	0.797008
Soltu.DM.01G024190	Eukaryotic aspartyl protease family protein	chr01	NP_001274908	AT1G03220	-0.156035	0.116963	-0.0085394	0.0849939	-0.016214	0.638771	0.866274	0.991095	0.901076	0.989698
Soltu.DM.01G024300	Aluminium induced protein with YGL and LRDR motifs	chr01	XP_006349236	AT5G19140	0.15676	0.125937	0.100141	0.213249	0.0797119	0.636442	0.854101	0.900892	0.725977	0.949465
Soltu.DM.01G024330	hypothetical protein	chr01			0.392414	0.214565	0.0767365	0.224032	0.28888	0.192327	0.748056	0.92798	0.708666	0.870516
Soltu.DM.01G024340	nuclear factor Y, subunit C9	chr01	XP_006349235	AT1G08970	0.376565	0.164331	0.0941142	0.16571	0.21204	0.208342	0.805939	0.90953	0.788801	0.882468
Soltu.DM.01G024350	pfkB-like carbohydrate kinase family protein	chr01	XP_006349229	AT5G19150	0.154531	0.0727672	0.0339669	0.185649	0.125757	0.642644	0.924262	0.968437	0.762336	0.918721
Soltu.DM.01G024370	TRICHOME BIREFRINGENCE-LIKE	chr01	XP_006349228	AT5G19160	-0.269812	-0.155091	-0.187506	-0.251314	-0.0708182	0.365225	0.817242	0.801445	0.667504	0.955166
Soltu.DM.01G024380	E1 C-terminal related	chr01	XP_006349227	AT5G19180	0.102031	0.00752252	0.00150332	0.0244916	-0.0143926	0.779345	0.995597	0.998661	0.978774	0.991268
Soltu.DM.01G024400	peroxiredoxin IIF	chr01	XP_006349225	AT3G06050	-0.384614	-0.410319	-0.192595	-0.20217	-0.365958	0.200679	0.454962	0.794444	0.739753	0.83718
Soltu.DM.01G024420	RING-H2 group F1A	chr01	XP_015164993	AT4G14220	-0.0770355	-0.291649	-0.119035	-0.267613	-0.147877	0.838345	0.649516	0.878936	0.64002	0.911098
Soltu.DM.01G024430	P-loop containing nucleoside triphosphate hydrolases superfamily protein	chr01	XP_006349223	AT5G19210	0.299376	0.024361	-0.189942	0.0544712	0.329686	0.310583	0.977467	0.797507	0.942068	0.870516
Soltu.DM.01G024440	ADP glucose pyrophosphorylase large subunit	chr01	NP_001275395	AT5G19220	-0.127954	-0.0409303	-0.278492	-0.0836007	0.130937	0.710878	0.957749	0.687292	0.903403	0.917544
Soltu.DM.01G024450	Glycoprotein membrane precursor GPI-anchored	chr01	XP_006349221	AT5G19250	-0.455252	-0.478555	-0.410487	-0.539201	-0.259122	0.144314	0.292775	0.488987	0.189282	0.870516
Soltu.DM.01G024460	TRAM, LAG1 and CLN8 (TLC) lipid-sensing domain containing protein	chr01	XP_006349220	AT1G21790	0.00909736	0.0653075	-0.037189	0.0761254	0.0363689	0.985542	0.933361	0.965227	0.912952	0.977657
Soltu.DM.01G024470	peroxisomal adenine nucleotide carrier	chr01	XP_006349219	AT5G27520	-0.0810785	-0.224653	-0.271629	-0.244978	-0.155264	0.828591	0.73171	0.69546	0.678254	0.910155
Soltu.DM.01G024480	NPK1-related protein kinase	chr01	XP_006349218	AT3G06030	-0.35793	-0.288188	-0.47834	-0.30904	-0.0235739	0.22822	0.659812	0.321051	0.575216	0.987245
Soltu.DM.01G024500	kinase associated protein phosphatase	chr01	XP_006349217	AT5G19280	0.220683	0.0174289	0.0965985	-0.0684648	-0.0443271	0.474855	0.984629	0.905549	0.922454	0.972091
Soltu.DM.01G024510	Putative RNA methyltransferase domain containing protein	chr01	XP_006349216	AT5G19300	-0.0630189	-0.1331	-0.013722	-0.128102	-0.0868485	0.871051	0.847162	0.989498	0.842724	0.945
Soltu.DM.01G024520	peroxin	chr01	XP_006349215	AT1G29260	-0.0354699	0.0436518	-0.0224623	0.108195	0.0711143	0.933277	0.955133	0.981447	0.871377	0.955166
Soltu.DM.01G024540	Homeotic gene regulator	chr01	XP_006349214	AT3G06010	0.0682139	-0.000190533	-0.196534	-0.154177	0.0835281	0.859022	0.999687	0.789515	0.808411	0.945392
Soltu.DM.01G024550	RAN GTPase activating protein	chr01	XP_006349213	AT5G19320	-0.170923	-0.198176	-0.106555	-0.0587313	-0.107722	0.599225	0.766353	0.893732	0.936283	0.931219
Soltu.DM.01G024570	Cotton fibre expressed protein domain containing protein	chr01	XP_006349211	AT5G38700	-0.164344	-0.0658236	-0.283155	-0.147562	0.0935121	0.616507	0.932564	0.678132	0.815845	0.941368
Soltu.DM.01G024580	Cotton fibre expressed protein domain containing protein	chr01	XP_006349211	AT5G38700	-0.0975377	0.0410544	-0.270312	-0.0358757	0.199101	0.791519	0.957595	0.697223	0.965372	0.887322
Soltu.DM.01G024590	CTP synthase family protein	chr01	XP_015164991	AT4G02120	0.0447879	-0.202522	-0.35733	-0.217141	0.0901686	0.912519	0.762452	0.595293	0.720027	0.943745
Soltu.DM.01G024650	conserved hypothetical protein	chr01	XP_006349208	AT2G25920	0.393704	0.230694	0.160609	0.170662	0.235359	0.19216	0.725911	0.823154	0.779265	0.875537
Soltu.DM.01G024660	sucrose-phosphatase-related	chr01	XP_006349205	AT3G62620	-0.0480779	-0.0889215	0.0633048	0.012725	-0.149238	0.905402	0.902013	0.941623	0.989538	0.911098
Soltu.DM.01G024680	DNAJ heat shock family protein	chr01	XP_006349203	AT3G62600	-0.349553	-0.378595	-0.209063	-0.313737	-0.297844	0.23612	0.502043	0.770972	0.568063	0.870516
Soltu.DM.01G024690	alpha/beta-Hydrolases superfamily protein	chr01	XP_006349202	AT1G02660	-0.107267	0.0493218	-0.099342	0.0132214	0.125886	0.767137	0.949431	0.901545	0.989235	0.918721
Soltu.DM.01G024700	Late embryogenesis abundant protein (LEA) family protein	chr01	XP_006349201	AT3G62580	-0.0859782	-0.137976	-0.137224	-0.158962	-0.00558748	0.817461	0.841851	0.856615	0.798897	0.997577
Soltu.DM.01G024710	transcription coactivators	chr01	XP_006349254	AT4G02110	-0.248791	-0.105169	-0.115265	-0.0727052	-0.166435	0.410074	0.880456	0.884634	0.917191	0.905254
Soltu.DM.01G024720	Heat shock protein DnaJ with tetratricopeptide repeat	chr01	XP_006349200	AT4G02100	-0.0770859	-0.196336	-0.0916393	-0.162812	-0.132341	0.83828	0.766353	0.912425	0.794863	0.916268
Soltu.DM.01G024750	DUF4228 domain containing protein	chr01	XP_006349197	AT4G02090	-0.263837	-0.299705	-0.109487	-0.264347	-0.307709	0.378163	0.6393	0.88955	0.645553	0.870516
Soltu.DM.01G024760	secretion-associated RAS super family	chr01	NP_001275000	AT4G02080	-0.0564824	-0.0286329	0.262174	-0.0433625	-0.314229	0.886025	0.9715	0.709063	0.955098	0.870516
Soltu.DM.01G024770	RING/FYVE/PHD zinc finger superfamily protein	chr01	XP_006349195	AT1G02610	-0.043099	-0.0964294	-0.111554	-0.14544	-0.0103247	0.916096	0.892153	0.8885	0.819821	0.993693
Soltu.DM.01G024780	MUTS homolog	chr01	XP_006349194	AT4G02070	0.175463	0.107361	0.0678907	0.187042	0.138005	0.589336	0.878629	0.93712	0.761014	0.912426
Soltu.DM.01G024790	WD40/YVTN repeat-like-containing domain;Bromodomain	chr01	XP_015164989	AT2G47410	0.168583	0.161541	0.125081	0.126095	0.032688	0.606048	0.809897	0.870781	0.84482	0.982289
Soltu.DM.01G024800	WD40/YVTN repeat-like-containing domain;Bromodomain	chr01	XP_015164989	AT2G47410	0.0923412	0.119893	0.133923	0.0973086	-0.0549182	0.803733	0.861658	0.858814	0.886001	0.96271
Soltu.DM.01G024810	Minichromosome maintenance (MCM2/3/5) family protein	chr01	XP_006349192	AT4G02060	-0.538295	-0.358518	-0.350394	-0.400224	-0.327244	0.11298	0.551322	0.607881	0.44017	0.870516
Soltu.DM.01G024820	Vps51/Vps67 family (components of vesicular transport) protein	chr01	XP_006349191	AT4G02030	-0.288729	-0.0727558	-0.153489	-0.120181	0.0465926	0.32947	0.924262	0.830621	0.854448	0.970453
Soltu.DM.01G024850	basic region/leucine zipper motif	chr01	XP_006349190	AT3G62420	-0.0361929	-0.0393631	-0.170324	-0.121655	-0.0468477	0.931462	0.958983	0.815417	0.851125	0.970453
Soltu.DM.01G024880	Prolyl oligopeptidase family protein	chr01	XP_006349188	AT2G47390	0.138457	0.0159422	-0.185548	0.0274843	0.177702	0.683068	0.986088	0.802602	0.975416	0.892295
Soltu.DM.01G024890	Ubiquitin carboxyl-terminal hydrolase family protein	chr01	XP_006349186	AT5G21970	0.12754	0.160902	0.0622209	0.162403	0.148097	0.711699	0.810912	0.942574	0.795177	0.911098
Soltu.DM.01G024900	Cytochrome c oxidase subunit Vc family protein	chr01	XP_006349185	AT5G61310	0.0306943	-0.0341562	0.115127	0.0173242	-0.0604096	0.942286	0.964648	0.884634	0.986048	0.959669
Soltu.DM.01G024910	Calcium-dependent phosphotriesterase superfamily protein	chr01	XP_006349184	AT2G16760	-0.336497	-0.19428	-0.247141	-0.249912	-0.109141	0.255087	0.766363	0.722791	0.667756	0.930418
Soltu.DM.01G024920	Calcium-dependent phosphotriesterase superfamily protein	chr01	XP_006349184	AT2G16760	-0.477707	-0.283554	-0.264263	-0.342183	-0.176786	0.132548	0.668466	0.705752	0.52874	0.895037
Soltu.DM.01G024930	TRICHOME BIREFRINGENCE-LIKE	chr01	XP_006349183	AT3G62390	-0.381479	-0.301496	-0.208199	-0.398449	-0.298468	0.20311	0.635779	0.770972	0.44072	0.870516
Soltu.DM.01G024940	SET domain-containing protein	chr01	XP_006349182	AT4G02020	0.512283	0.338329	0.248571	0.347357	0.320132	0.120929	0.577249	0.72187	0.518904	0.870516
Soltu.DM.01G024980	WRKY DNA-binding protein	chr01	XP_006349180	AT1G29280	0.0726597	0.0898217	0.139344	0.151323	-0.0218359	0.84806	0.90051	0.853633	0.813383	0.987494
Soltu.DM.01G024990	HIT zinc finger ;PAPA-1-like conserved region	chr01	XP_006349179	AT2G47350	0.320715	0.166017	0.109901	0.0994437	0.155602	0.276365	0.802617	0.88954	0.884398	0.910035
Soltu.DM.01G025000	hypothetical protein	chr01			0.374135	0.258357	0.137242	0.300515	0.258609	0.211544	0.695657	0.856615	0.586888	0.870516
Soltu.DM.01G025010	Protein kinase superfamily protein	chr01	XP_006349178	AT4G02010	-0.322164	-0.221069	-0.194629	-0.234469	-0.0861288	0.274328	0.737962	0.791828	0.694586	0.945288
Soltu.DM.01G025020	P-loop containing nucleoside triphosphate hydrolases superfamily protein	chr01	XP_015164981	AT2G47330	0.16013	0.0661734	0.0227562	0.00126616	0.0693414	0.628423	0.932051	0.98091	0.998662	0.955395
Soltu.DM.01G025030	Tetratricopeptide repeat (TPR)-like superfamily protein	chr01	XP_006349176	AT1G02370	0.057541	0.114626	0.0378179	0.0596104	0.114239	0.883492	0.86739	0.963885	0.934556	0.928007
Soltu.DM.01G025040	heme binding	chr01	XP_015164960	AT3G62370	0.157685	0.0793186	0.065584	0.0980782	0.0611184	0.633542	0.916856	0.939621	0.885088	0.95886
Soltu.DM.01G025050	conserved hypothetical protein	chr01	XP_015164980	AT3G18310	0.189385	0.278984	0.15036	0.300348	0.226934	0.554032	0.679274	0.835689	0.586888	0.878651
Soltu.DM.01G025070	heme binding	chr01	XP_015164979	AT3G62370	0.01755	0.0107539	0.143007	0.0158744	0.0169084	0.968311	0.992678	0.847923	0.987613	0.989591
Soltu.DM.01G025080	stachyose synthase	chr01	XP_006349174	AT4G01970	-0.202316	-0.159699	-0.316156	-0.262622	0.0580542	0.520737	0.812673	0.642958	0.646817	0.961612
Soltu.DM.01G025090	phosphate	chr01	XP_006349173	AT2G16920	0.149247	-0.0965385	-0.151507	-0.00951926	0.0268573	0.656007	0.892031	0.833344	0.991546	0.98648
Soltu.DM.01G025110	WRKY DNA-binding protein	chr01	NP_001275158	AT2G47260	-0.408331	-0.202777	-0.130296	-0.183278	-0.244026	0.179918	0.762452	0.863515	0.766207	0.870516
Soltu.DM.01G025120	RNA helicase family protein	chr01	XP_006349171	AT3G62310	0.308017	0.148656	0.172018	0.169253	0.171121	0.295389	0.825091	0.814672	0.782819	0.903206
Soltu.DM.01G025130	AMP-dependent synthetase and ligase family protein	chr01	XP_015164978	AT2G47240	-0.168306	-0.273262	-0.250311	-0.209843	-0.18188	0.606943	0.68294	0.720377	0.729785	0.89029
Soltu.DM.01G025140	DOMAIN OF UNKNOWN FUNCTION 724	chr01	XP_015164977	AT3G62300	0.283705	0.236216	0.182367	0.183438	0.138824	0.338104	0.716719	0.804652	0.766	0.911098
Soltu.DM.01G025150	NFU domain protein	chr01	XP_006349166	AT4G01940	-0.442374	-0.290427	-0.394107	-0.464195	-0.189678	0.154083	0.652335	0.513008	0.325572	0.888071
Soltu.DM.01G025160	myb-like transcription factor family protein	chr01	XP_006349165	AT2G47210	0.261372	0.177635	0.190195	0.130714	0.0902902	0.383372	0.790959	0.797507	0.837713	0.943745
Soltu.DM.01G025210	Ribosomal protein L14p/L23e family protein	chr01	XP_015164976	AT5G46160	-0.0863425	0.0622261	0.093092	0.126066	0.000132995	0.816559	0.935714	0.9103	0.84482	0.999931
Soltu.DM.01G025230	galactinol synthase	chr01	XP_006349161	AT2G47180	-0.0852017	-0.00279575	-0.0197809	-0.0131587	0.0532332	0.819043	0.999279	0.983873	0.989235	0.964993
Soltu.DM.01G025310	hypothetical protein	chr01	XP_015158673		0.117826	0.0117427	-0.0497233	-0.0211611	0.0799752	0.737418	0.991606	0.953646	0.983194	0.949465
Soltu.DM.01G025330	Protein phosphatase 2C family protein	chr01	XP_006349159	AT3G62260	0.201376	0.279039	0.0567757	0.186322	0.203799	0.522311	0.679274	0.94823	0.761365	0.886229
Soltu.DM.01G025360	Polyketide cyclase/dehydrase and lipid transport superfamily protein	chr01	XP_006349157	AT1G02475	-0.134474	-0.0770419	-0.181885	-0.0415431	0.0761241	0.693109	0.920059	0.805803	0.95728	0.952323
Soltu.DM.01G025380	ubiquitin	chr01	NP_001275598	AT2G47110	-0.380579	-0.380411	-0.0362439	-0.27791	-0.431529	0.203535	0.496765	0.965725	0.620438	0.790396
Soltu.DM.01G025390	methyltransferases	chr01	XP_006349155	AT4G01880	0.136344	0.221368	0.209171	0.341953	0.0194935	0.68827	0.737811	0.770972	0.52874	0.988152
Soltu.DM.01G025400	Ubiquitin-like superfamily protein	chr01	NP_001275429	AT3G15580	0.0965427	-0.0530987	-0.169448	-0.102523	0.0873854	0.793322	0.946089	0.815417	0.881259	0.944867
Soltu.DM.01G025420	Transducin family protein / WD-40 repeat family protein	chr01	XP_006349153	AT4G01860	0.231373	0.0891448	0.00449353	0.172477	0.118352	0.450271	0.901579	0.995801	0.776994	0.922483
Soltu.DM.01G025430	NAD(P)-binding Rossmann-fold superfamily protein	chr01	XP_006349152	AT1G68540	-0.318869	-0.130392	-0.233835	-0.200791	0.0692312	0.279732	0.851393	0.74455	0.741222	0.955395
Soltu.DM.01G025440	squamosa promoter-binding protein-like	chr01	XP_006349151	AT2G47070	0.347632	0.131225	0.0378323	0.129572	0.141778	0.238749	0.849866	0.963885	0.840523	0.911098
Soltu.DM.01G025490	conserved hypothetical protein	chr01	XP_006349150	AT2G47010	-0.311313	-0.129438	-0.295296	-0.236513	-0.0395247	0.290254	0.852292	0.666154	0.692123	0.974063
Soltu.DM.01G025510	N-terminal domain of NEFA-interacting nuclear protein NIP30 domain containing protein	chr01	XP_006349148	AT3G62140	0.259546	0.167868	0.189822	0.149988	0.141576	0.387848	0.801187	0.797507	0.814587	0.911098
Soltu.DM.01G025520	Nucleic acid-binding, OB-fold-like protein	chr01	XP_006361120	AT4G30800	0.210071	0.287934	0.252986	0.32373	0.168515	0.500409	0.659973	0.718583	0.557203	0.904433
Soltu.DM.01G025530	Pyridoxal phosphate (PLP)-dependent transferases superfamily protein	chr01	XP_006349146	AT3G62130	0.175946	0.0991455	0.153004	0.119853	0.0563118	0.588213	0.888913	0.831098	0.854736	0.961647
Soltu.DM.01G025540	Sec23/Sec24 protein transport family protein	chr01	XP_006349145	AT4G01810	0.124328	0.196755	0.233559	0.189763	0.0368762	0.720402	0.766353	0.74455	0.756539	0.977051
Soltu.DM.01G025550	Albino or Glassy Yellow	chr01	XP_006349142	AT4G01800	0.349706	0.179785	0.103909	0.135883	0.176375	0.23593	0.786693	0.896336	0.831164	0.895037
Soltu.DM.01G025560	Ribosomal protein L7Ae/L30e/S12e/Gadd45 family protein	chr01	XP_006349143	AT4G01790	-0.093008	-0.122961	-0.160727	-0.224461	-0.128994	0.802377	0.856609	0.823065	0.708511	0.918383
Soltu.DM.01G025570	Histone superfamily protein	chr01	XP_006349141	AT5G65360	-0.40335	-0.252212	-0.216104	-0.355264	-0.254347	0.186266	0.702203	0.76358	0.510502	0.870516
Soltu.DM.01G025590	Flavin containing amine oxidoreductase family	chr01	NP_001275224	AT4G01690	0.333596	0.0593171	-0.128688	0.0507066	0.149571	0.25851	0.937436	0.865329	0.94585	0.911098
Soltu.DM.01G025600	conserved hypothetical protein	chr01	XP_015164971	AT2G46980	-0.25014	-0.207567	-0.156639	-0.202927	-0.210231	0.407738	0.757058	0.826536	0.739086	0.885464
Soltu.DM.01G025610	SNF7 family protein	chr01	XP_006349138	AT3G62080	0.160934	0.106261	-0.0436741	0.110805	0.199029	0.625954	0.879625	0.958369	0.867502	0.887322
Soltu.DM.01G025690	ABC transporter	chr01	XP_015165998	AT4G01660	-0.134716	-0.0886727	-0.210767	-0.177929	-0.126797	0.692408	0.902013	0.770033	0.773538	0.918721
Soltu.DM.01G025700	Inositol hexakisphosphate domain containing protein	chr01	XP_006365450	AT3G62010	0.42805	0.306168	0.273075	0.37262	0.336092	0.166545	0.628119	0.693824	0.477377	0.870516
Soltu.DM.01G025710	Hepatocellular carcinoma-associated antigen 59 domain containing protein	chr01	XP_006365449	AT1G02330	-0.0712577	-0.056583	-0.0619289	-0.12999	-0.0256958	0.851884	0.94072	0.942574	0.840091	0.986484
Soltu.DM.01G025720	conserved hypothetical protein	chr01	XP_006365447	AT3G54500	0.272254	0.152538	0.0580876	0.229397	0.196992	0.359696	0.820498	0.947181	0.70201	0.887322
Soltu.DM.01G025750	Homeodomain-like superfamily protein	chr01	XP_006365445	AT3G53440	-0.184272	-0.238168	-0.265784	-0.221626	-0.0270442	0.567161	0.715638	0.704085	0.712645	0.986406
Soltu.DM.01G025780	Ribosomal protein S5 domain 2-like superfamily protein	chr01	XP_006365442	AT2G09990	-0.340816	-0.169712	0.0671983	-0.065809	-0.232527	0.249752	0.799452	0.938028	0.926045	0.876277
Soltu.DM.01G025790	hydroxyproline-rich glycoprotein family protein	chr01	XP_015159932	AT5G09520	-0.322664	-0.256577	-0.0148324	-0.215059	-0.290368	0.273438	0.696516	0.989498	0.722802	0.870516
Soltu.DM.01G025800	Pollen Ole e 1 allergen and extensin family protein	chr01	XP_015159944	AT5G09520	-0.360449	-0.142413	-0.00859088	-0.17668	-0.195718	0.226357	0.834537	0.991095	0.77419	0.887322
Soltu.DM.01G025820	senescence-associated E3 ubiquitin ligase	chr01	XP_015159931	AT1G20780	0.0956428	0.0638406	-0.144172	-0.0850571	0.178418	0.796004	0.934412	0.845977	0.90089	0.891867
Soltu.DM.01G025830	senescence-associated E3 ubiquitin ligase	chr01	XP_006365441	AT1G20780	0.364435	0.27285	0.166584	0.29467	0.255481	0.222701	0.683688	0.819008	0.59527	0.870516
Soltu.DM.01G025840	P-loop containing nucleoside triphosphate hydrolases superfamily protein	chr01	XP_006365440	AT2G38770	0.35882	0.24659	0.100691	0.200807	0.250746	0.227738	0.710625	0.900296	0.741222	0.870516
Soltu.DM.01G025860	conserved hypothetical protein	chr01	XP_006365439	AT2G38780	0.128388	0.0922236	0.162707	0.048786	0.0164561	0.709837	0.899026	0.822624	0.949109	0.989698
Soltu.DM.01G025870	Plant calmodulin-binding protein-related	chr01	XP_015159933	AT2G38800	0.363666	0.219039	0.179048	0.174158	0.179767	0.223455	0.742274	0.80812	0.77648	0.890573
Soltu.DM.01G025880	Essential protein Yae1, N-terminal	chr01	XP_015159938	AT3G15750	-0.108507	-0.167813	-0.0607521	-0.110091	-0.0679531	0.763447	0.801187	0.94405	0.868532	0.955395
Soltu.DM.01G025900	hypothetical protein	chr01	XP_015159934		0.143486	0.000428441	-0.298893	-0.0632762	0.289575	0.670294	0.999687	0.661596	0.929847	0.870516
Soltu.DM.01G025920	Plant calmodulin-binding protein-related	chr01	XP_015159933	AT2G38800	0.538729	0.381497	0.278493	0.366564	0.326358	0.11298	0.496765	0.687292	0.491022	0.870516
Soltu.DM.01G025930	Essential protein Yae1, N-terminal	chr01	XP_015159942	AT3G15750	-0.0906297	-0.193032	-0.000738242	-0.208829	-0.246783	0.807146	0.767733	0.998985	0.730109	0.870516
Soltu.DM.01G025990	tubulin folding cofactor A (KIESEL)	chr01	XP_006345359	AT2G30410	-0.268329	-0.122081	-0.120696	-0.150099	-0.0476138	0.367825	0.858718	0.876786	0.814445	0.969995
Soltu.DM.01G026000	zinc ion binding;nucleic acid binding	chr01	XP_006345360	AT3G62240	0.0876681	0.0015083	-0.0449826	0.0152165	0.0851104	0.813816	0.999409	0.957533	0.987613	0.945392
Soltu.DM.01G026020	SET domain protein	chr01	XP_006345363	AT3G03750	0.184802	0.215771	0.0845988	0.23076	0.294313	0.566023	0.745321	0.918022	0.700672	0.870516
Soltu.DM.01G026040	Restriction endonuclease, type II-like superfamily protein	chr01	XP_006345365	AT4G30870	0.143231	-0.0472733	-0.00506042	0.0172696	-0.03035	0.670652	0.951735	0.994873	0.986048	0.984293
Soltu.DM.01G026110	glucose-inhibited division family A protein	chr01	XP_006345474	AT2G13440	0.194947	0.20179	0.131031	0.0728353	0.228976	0.540286	0.76359	0.862847	0.916863	0.877364
Soltu.DM.01G026120	chromatin remodeling	chr01	XP_015163333	AT5G63950	-0.351855	-0.139419	-0.235408	-0.278432	-0.129278	0.234312	0.837796	0.743306	0.619976	0.918383
Soltu.DM.01G026130	Protein kinase protein with adenine nucleotide alpha hydrolases-like domain	chr01	XP_006345367	AT5G63940	-0.193929	-0.0560781	-0.0346991	-0.143631	-0.129733	0.542992	0.941327	0.968053	0.822412	0.918383
Soltu.DM.01G026140	transcription coactivators	chr01	XP_006345369	AT1G77320	0.113473	0.326723	0.0577587	0.28052	0.396546	0.749347	0.594727	0.947243	0.614468	0.822428
Soltu.DM.01G026150	Transducin/WD40 repeat-like superfamily protein	chr01	XP_006345370	AT3G51930	-0.367407	-0.315761	-0.239943	-0.33307	-0.27682	0.218734	0.608671	0.737267	0.538816	0.870516
Soltu.DM.01G026160	ubiquitin-specific protease	chr01	XP_006345371	AT4G30890	-0.303259	-0.32591	-0.337634	-0.307554	-0.180534	0.302886	0.595204	0.618387	0.576987	0.890573
Soltu.DM.01G026170	Amino acid dehydrogenase family protein	chr01	XP_006345372	AT1G51720	0.316963	0.188071	-0.0888177	0.0725594	0.306874	0.281736	0.77489	0.914433	0.917502	0.870516
Soltu.DM.01G026180	hypothetical protein	chr01			-0.0129953	0.0341131	-0.136197	0.0608536	0.15281	0.977468	0.964648	0.857907	0.93267	0.911098
Soltu.DM.01G026190	elongation defective 1 protein / ELD1 protein	chr01	XP_015163334	AT3G08550	-0.253632	-0.170404	0.0228975	-0.107413	-0.261715	0.401898	0.799288	0.980749	0.873096	0.870516
Soltu.DM.01G026200	high chlorophyll fluorescence	chr01	XP_006345373	AT4G31560	-0.169132	-0.273036	-0.253004	-0.208086	-0.148287	0.604684	0.68294	0.718583	0.730566	0.911098
Soltu.DM.01G026220	Pentatricopeptide repeat (PPR-like) superfamily protein	chr01	XP_015163336	AT4G20740	0.199579	0.275375	0.228961	0.322552	0.142163	0.527735	0.68193	0.748046	0.557203	0.911098
Soltu.DM.01G026230	conserved hypothetical protein	chr01	XP_006345375	AT5G03990	0.152983	0.252499	0.154247	0.0715899	0.30146	0.646568	0.701637	0.830603	0.919035	0.870516
Soltu.DM.01G026240	Pyridine nucleotide-disulphide oxidoreductase family protein	chr01	XP_006345476	AT1G74470	-0.0762794	0.170281	0.184484	0.147727	0.0675661	0.840324	0.799415	0.803222	0.815583	0.955427
Soltu.DM.01G026430	IQ-domain	chr01	XP_006345487	AT5G13460	-0.312813	-0.109901	-0.176723	-0.152173	-0.0327615	0.28771	0.873849	0.81085	0.811804	0.982289
Soltu.DM.01G026440	F-BOX WITH WD-40	chr01	XP_006345378	AT4G08980	-0.271227	-0.197186	-0.133357	-0.127541	-0.125495	0.361733	0.766353	0.85901	0.843588	0.918721
Soltu.DM.01G026450	aldehyde oxidase	chr01	XP_006340295	AT1G04580	0.0662739	-0.019143	-0.00142341	-0.0627567	0.0533961	0.863526	0.983779	0.998757	0.929914	0.964776
Soltu.DM.01G026460	abscisic aldehyde oxidase	chr01	XP_006340295	AT2G27150	-0.0681516	0.0456235	-0.0473054	-0.127599	0.00964042	0.85917	0.953333	0.955988	0.843588	0.994472
Soltu.DM.01G026470	aldehyde oxidase	chr01	XP_006340295	AT1G04580	0.0779803	0.0463605	-0.0969025	0.0314517	0.0790253	0.83592	0.95307	0.905314	0.971042	0.949981
Soltu.DM.01G026510	6-phosphogluconate dehydrogenase family protein	chr01	XP_006345381	AT2G41540	-0.238869	-0.0906834	-0.136592	-0.114757	-0.0436895	0.431535	0.899737	0.857577	0.861192	0.972113
Soltu.DM.01G026520	conserved hypothetical protein	chr01	XP_006345382	AT5G13470	0.0625182	-0.0862336	-0.16862	-0.0623119	0.0545405	0.872513	0.905963	0.816323	0.930676	0.963002
Soltu.DM.01G026550	Zinc finger (CCCH-type) family protein / RNA recognition motif (RRM)-containing protein	chr01	XP_015163338	AT3G51950	0.500682	0.264771	0.210555	0.304963	0.274851	0.124828	0.695333	0.770166	0.582407	0.870516
Soltu.DM.01G026560	pheophytinase	chr01	XP_006345387	AT5G13800	0.000338458	0.236692	0.193921	0.33525	0.203252	0.99958	0.716537	0.792776	0.538816	0.886306
Soltu.DM.01G026570	TCP-1/cpn60 chaperonin family protein	chr01	XP_006345388	AT3G03960	-0.181106	-0.0598201	0.0380961	0.0300653	-0.118426	0.574699	0.937272	0.963795	0.973681	0.92229
Soltu.DM.01G026580	disease resistance protein (TIR-NBS-LRR class)	chr01	XP_006345389	AT1G69550	0.0184893	0.0923648	0.105352	-0.0650974	-0.0991631	0.966755	0.899026	0.895392	0.926869	0.938929
Soltu.DM.01G026590	Protein kinase superfamily protein	chr01	XP_006345390	AT3G51990	-0.322477	-0.125145	-0.0930283	-0.14117	-0.202209	0.273977	0.855006	0.9103	0.82458	0.886604
Soltu.DM.01G026600	Excinuclease ABC, C subunit, N-terminal	chr01	XP_006345391	AT5G43210	-0.0866681	-0.0903554	-0.172123	-0.0716009	-0.0389258	0.815852	0.900338	0.814672	0.919035	0.974502
Soltu.DM.01G026610	transducin family protein / WD-40 repeat family protein	chr01	XP_006345392	AT3G63460	-0.294643	-0.352877	-0.345079	-0.295584	-0.280511	0.317771	0.562419	0.612019	0.593938	0.870516
Soltu.DM.01G026630	S-adenosyl-L-methionine-dependent methyltransferases superfamily protein	chr01	XP_006345393	AT3G60910	0.393687	0.116402	0.0414678	0.236688	0.180635	0.19216	0.867168	0.960108	0.691953	0.890573
Soltu.DM.01G026650	Protein of unknown function (DUF793)	chr01		AT1G01550	0.13419	0.144742	-0.213104	-0.00309511	0.33124	0.694197	0.830556	0.766962	0.996999	0.870516
Soltu.DM.01G026660	serine carboxypeptidase-like	chr01	XP_006345395	AT3G63470	-0.465399	-0.259134	-0.169549	-0.336961	-0.343722	0.134515	0.695657	0.815417	0.535936	0.870516
Soltu.DM.01G026710	F-box family protein with WD40/YVTN repeat doamin	chr01	NP_001302469	AT3G52030	0.279759	0.126129	0.0831361	0.0410691	0.159019	0.345191	0.854012	0.919007	0.958231	0.905254
Soltu.DM.01G026720	Acyl-CoA N-acyltransferases (NAT) superfamily protein	chr01	XP_006345396	AT5G13780	-0.396926	-0.431334	-0.341748	-0.442087	-0.265043	0.190399	0.423723	0.614505	0.371656	0.870516
Soltu.DM.01G026730	Plasma-membrane choline transporter family protein	chr01	XP_015163340	AT5G13760	0.227907	0.0421228	-0.0638537	0.0437592	0.126979	0.458694	0.95631	0.941326	0.954903	0.918721
Soltu.DM.01G026740	conserved hypothetical protein	chr01	XP_006345398	AT3G52040	-0.242641	-0.463829	-0.350424	-0.486066	-0.212578	0.424055	0.336935	0.607881	0.268851	0.882468
Soltu.DM.01G026760	glutamine-fructose-6-phosphate transaminase (isomerizing)s;sugar binding;transaminases	chr01	XP_006345399	AT3G24090	-0.188118	-0.401567	-0.175966	-0.36921	-0.386242	0.557631	0.466817	0.811474	0.481602	0.822428
Soltu.DM.01G026770	Subtilase family protein	chr01	XP_006345401	AT5G67090	-0.377455	-0.194162	-0.215043	-0.271078	-0.248448	0.207119	0.766465	0.765082	0.634885	0.870516
Soltu.DM.01G026780	Subtilase family protein	chr01	XP_006345400	AT5G67090	-0.234054	-0.31571	-0.242501	-0.30829	-0.236922	0.443577	0.608671	0.732467	0.575216	0.87343
Soltu.DM.01G026800	Subtilase family protein	chr01	XP_006345400	AT5G67090	0.17692	0.0885231	0.0385725	-0.00855202	0.0740966	0.5857	0.902013	0.96366	0.99268	0.953755
Soltu.DM.01G026810	subtilisin-like serine protease	chr01	XP_006345406	AT5G67090	-0.0590327	-0.285689	-0.288359	-0.259815	-0.191869	0.880666	0.664622	0.674181	0.651801	0.888071
Soltu.DM.01G026840	Subtilase family protein	chr01	XP_015163341	AT5G67090	-0.141346	-0.197302	-0.129534	-0.121149	-0.102336	0.675305	0.766353	0.864766	0.851443	0.936315
Soltu.DM.01G026850	Subtilase family protein	chr01	XP_006345404	AT3G14240	0.0344908	0.014222	0.0104361	-0.0613939	0.0243584	0.934817	0.98858	0.990538	0.931602	0.986877
Soltu.DM.01G026860	Subtilase family protein	chr01	XP_006345405	AT5G67090	0.0620964	0.0753131	-0.142642	0.00421694	0.243845	0.873991	0.92277	0.848058	0.996523	0.870516
Soltu.DM.01G026880	Protein of unknown function (DUF3411)	chr01	XP_006345403	AT5G12470	-0.118712	-0.313271	-0.222574	-0.21099	-0.21254	0.735112	0.611269	0.757847	0.728628	0.882468
Soltu.DM.01G026910	Ribosomal protein L1p/L10e family	chr01	XP_006345407	AT3G63490	0.422253	0.246184	0.133143	0.22441	0.246946	0.170186	0.711255	0.85901	0.708511	0.870516
Soltu.DM.01G026920	structural maintenance of chromosomes	chr01	XP_006345408	AT5G15920	0.269503	0.194139	0.132814	0.164944	0.149086	0.365649	0.766465	0.859172	0.790075	0.911098
Soltu.DM.01G026930	conserved hypothetical protein	chr01	XP_006345410	AT5G13720	-0.153079	0.0490625	0.211582	0.0506884	-0.0370382	0.646318	0.949431	0.769279	0.94585	0.977051
Soltu.DM.01G026950	conserved hypothetical protein	chr01	XP_006345411	AT5G13720	-0.060832	-0.0648681	-0.193723	-0.0372745	0.0503469	0.876379	0.933361	0.793164	0.963677	0.966646
Soltu.DM.01G026970	transducin family protein / WD-40 repeat family protein	chr01	XP_006345412	AT4G04940	-0.102188	0.0440121	-0.163269	0.0135223	0.127582	0.779125	0.954979	0.822396	0.98913	0.918383
Soltu.DM.01G027000	LRR and NB-ARC domains-containing disease resistance protein	chr01	XP_006345414	AT3G14460	0.206436	0.226219	0.0991201	0.203312	0.203789	0.509957	0.730983	0.901597	0.738469	0.886229
Soltu.DM.01G027020	conserved oligomeric Golgi complex component-related / COG complex component-related	chr01	XP_006345415	AT5G11980	-0.322227	-0.0181004	0.125166	-0.0147822	-0.227591	0.274266	0.984583	0.870781	0.987719	0.878651
Soltu.DM.01G027030	NAD(P)-binding Rossmann-fold superfamily protein	chr01	XP_006345416	AT5G19440	0.187846	0.170355	0.142357	0.1673	0.0696178	0.557977	0.799288	0.848137	0.785922	0.955395
Soltu.DM.01G027040	NAD(P)-binding Rossmann-fold superfamily protein	chr01	XP_015163343	AT5G19440	-0.0921646	0.264619	0.189915	0.223401	0.106617	0.803831	0.695333	0.797507	0.709792	0.931219
Soltu.DM.01G027050	NAD(P)-binding Rossmann-fold superfamily protein	chr01	XP_006345417	AT5G19440	-0.292846	-0.183773	-0.200745	-0.187933	-0.108528	0.320964	0.781021	0.783826	0.760012	0.931214
Soltu.DM.01G027060	alpha-N-acetylglucosaminidase family / NAGLU family	chr01	XP_006345419	AT5G13690	-0.342195	-0.125892	-0.129136	-0.12555	-0.205489	0.247582	0.854101	0.865282	0.846133	0.886229
Soltu.DM.01G027070	Protein of unknown function (DUF288)	chr01	XP_006345420	AT2G41770	-0.180644	-0.0757518	-0.150555	-0.0976663	0.0907971	0.575733	0.922201	0.835689	0.88537	0.943745
Soltu.DM.01G027080	polyamine oxidase	chr01	XP_006345421	AT5G13700	-0.075056	-0.103894	-0.119977	-0.115943	0.0275221	0.843023	0.882059	0.877297	0.859784	0.986406
Soltu.DM.01G027090	conserved hypothetical protein	chr01		AT3G57450	-0.0325951	0.0545523	-0.241947	-0.0262069	0.201619	0.938392	0.943561	0.73277	0.976713	0.886713
Soltu.DM.01G027100	conserved hypothetical protein	chr01		AT3G57450	-0.269318	-0.0627917	-0.253798	-0.0680436	0.00568305	0.366001	0.935611	0.717262	0.923144	0.997577
Soltu.DM.01G027110	sterol methyltransferase	chr01	XP_006345422	AT5G13710	-0.000681488	0.00857083	0.129656	0.0129849	-0.180918	0.999068	0.994681	0.864601	0.989235	0.890573
Soltu.DM.01G027120	reduced lateral root formation	chr01	XP_006345423	AT5G09680	0.175068	0.0163562	-0.112001	-0.0552045	0.0821414	0.589713	0.985782	0.8885	0.941509	0.947102
Soltu.DM.01G027130	Protein of unknown function, DUF642	chr01	XP_006345424	AT3G08030	-0.450021	-0.322523	-0.328748	-0.365242	-0.259548	0.148547	0.596856	0.630861	0.49263	0.870516
Soltu.DM.01G027140	ZIP metal ion transporter family	chr01	XP_015163345	AT3G08650	0.04337	-0.187735	-0.14934	-0.153081	-0.0474206	0.915461	0.77505	0.837049	0.81058	0.970288
Soltu.DM.01G027160	ferredoxin/thioredoxin reductase subunit A (variable subunit)	chr01	XP_006345426	AT5G08410	0.0634763	0.0105667	-0.054189	0.0386608	0.137293	0.870143	0.992705	0.948915	0.961111	0.913339
Soltu.DM.01G027180	topoisomerase II	chr01	XP_015163346	AT3G23890	-0.499908	-0.265104	-0.356971	-0.28225	-0.209047	0.124828	0.694513	0.595628	0.612154	0.885963
Soltu.DM.01G027190	Protein of unknown function (DUF1423)	chr01	XP_006345428	AT3G63500	0.356463	0.2034	-0.104427	0.101461	0.319272	0.229734	0.762452	0.89584	0.882155	0.870516
Soltu.DM.01G027200	FKBP-type peptidyl-prolyl cis-trans isomerase family protein	chr01	XP_006345430	AT3G21640	-0.182735	0.0426204	0.0744049	-0.027573	-0.0592305	0.570885	0.955899	0.930023	0.975416	0.960856
Soltu.DM.01G027220	conserved hypothetical protein	chr01	XP_006345431	AT5G21080	-0.235011	-0.10592	-0.0503823	0.0100875	-0.0666738	0.441098	0.88004	0.952655	0.991146	0.955427
Soltu.DM.01G027250	PHD finger family protein	chr01	XP_006345437	AT3G08020	0.143479	0.145599	-0.0320903	0.0747315	0.112852	0.670294	0.829047	0.969134	0.91437	0.929355
Soltu.DM.01G027270	PHD finger family protein	chr01	XP_006345438	AT3G08020	0.419209	0.122083	-0.0286351	0.12245	0.256424	0.172649	0.858718	0.973697	0.850101	0.870516
Soltu.DM.01G027280	PHD finger family protein	chr01	XP_015163351	AT3G08020	0.394631	0.208166	0.110697	0.140156	0.232052	0.19181	0.756728	0.889052	0.825868	0.876277
Soltu.DM.01G027290	Aldolase-type TIM barrel family protein	chr01	XP_006345440	AT5G47970	0.260288	0.124097	0.0398767	0.165178	0.0691763	0.385634	0.855934	0.961947	0.789886	0.955395
Soltu.DM.01G027310	PHD finger family protein	chr01	XP_006345437	AT3G08020	0.243963	0.0980602	0.0506785	0.116307	0.15246	0.421619	0.890288	0.952167	0.859068	0.911098
Soltu.DM.01G027320	PHD finger family protein	chr01	XP_015163348	AT3G08020	0.334128	0.059688	-0.013083	0.00173224	0.124245	0.257978	0.937272	0.989498	0.998369	0.918721
Soltu.DM.01G027330	FMN-linked oxidoreductases superfamily protein	chr01	XP_006345440	AT3G63510	0.219081	0.107699	0.0585295	0.209333	0.183878	0.479161	0.878122	0.946759	0.730109	0.889574
Soltu.DM.01G027340	FMN-linked oxidoreductases superfamily protein	chr01	XP_006345439	AT3G63510	0.239645	0.14645	0.0563607	0.0702504	0.116972	0.429813	0.828255	0.948352	0.919541	0.924533
Soltu.DM.01G027350	Pectin lyase-like superfamily protein	chr01	XP_015163331	AT3G07970	-0.28354	-0.115406	-0.182295	-0.27007	-0.00639731	0.338243	0.867168	0.804727	0.634885	0.997577
Soltu.DM.01G027360	dicarboxylate transport 2.1	chr01	XP_006346617	AT5G64290	0.178989	0.15704	-0.00954306	0.0748638	0.186068	0.580224	0.815444	0.99089	0.91419	0.888071
Soltu.DM.01G027370	carotenoid cleavage dioxygenase	chr01	XP_006345442	AT3G63520	0.287114	0.260121	0.0556349	0.206987	0.292684	0.332407	0.695657	0.948834	0.732765	0.870516
Soltu.DM.01G027390	carotenoid cleavage dioxygenase	chr01	XP_006345443	AT3G63520	-0.0702484	-0.0411902	0.0518608	0.124162	-0.199561	0.854684	0.957396	0.950694	0.847344	0.887244
Soltu.DM.01G027400	nuclear factor Y, subunit A1	chr01	XP_006345444	AT3G20910	0.170684	-0.0430578	-0.0791508	-0.0567986	0.11906	0.59985	0.955612	0.924464	0.938923	0.921772
Soltu.DM.01G027410	Mediator complex subunit 27 domain containing protein	chr01	XP_015163359	AT3G09180	-0.0362428	-0.00857609	-0.158922	-0.123712	0.140452	0.931415	0.994681	0.82422	0.847466	0.911098
Soltu.DM.01G027430	Cellulose synthase family protein	chr01	NP_001275292	AT5G05170	-0.329929	-0.126811	-0.134452	-0.230366	-0.0281938	0.26294	0.853517	0.858684	0.701122	0.986138
Soltu.DM.01G027440	NB-ARC domain-containing disease resistance protein	chr01	XP_006345448	AT1G50180	-0.0476497	-0.115757	0.0701041	-0.213234	-0.174542	0.906287	0.867168	0.934828	0.725977	0.896342
Soltu.DM.01G027450	Chaperonin-like RbcX protein	chr01	XP_006345449	AT5G19855	0.120029	-0.0540195	-0.191678	-0.0560795	0.131584	0.731579	0.94459	0.795932	0.939848	0.916343
Soltu.DM.01G027470	CCCH-type zinc finger protein with ARM repeat domain	chr01	XP_006345452	AT2G41900	0.217066	0.104623	0.182024	0.101805	0.0440457	0.484165	0.881173	0.80576	0.882155	0.972113
Soltu.DM.01G027500	MATE efflux family protein	chr01	XP_006345453	AT3G08040	-0.242141	-0.154774	-0.127637	-0.205245	-0.130212	0.425222	0.817446	0.867554	0.73538	0.918383
Soltu.DM.01G027540	delta subunit of Mt ATP synthase	chr01	XP_006345455	AT5G13450	-0.294405	-0.503213	-0.300176	-0.373683	-0.329635	0.318543	0.242619	0.658385	0.475012	0.870516
Soltu.DM.01G027590	conserved hypothetical protein	chr01	XP_006345459	AT3G52105	-0.249216	-0.25998	-0.203454	-0.232396	-0.183086	0.409354	0.695657	0.779951	0.696506	0.889574
Soltu.DM.01G027600	conserved hypothetical protein	chr01	XP_006345458	AT3G52110	-0.244663	-0.248913	-0.364759	-0.245302	-0.0558285	0.419401	0.708172	0.574557	0.677456	0.961647
Soltu.DM.01G027640	Mog1/PsbP/DUF1795-like photosystem II reaction center PsbP family protein	chr01	XP_006345462	AT3G63540	0.245486	0.155144	0.140785	0.109706	0.140695	0.417413	0.817242	0.850925	0.869024	0.911098
Soltu.DM.01G027650	zinc finger (CCCH-type/C3HC4-type RING finger) family protein	chr01	XP_006345463	AT3G08505	0.281176	0.203625	0.0853711	0.104557	0.246729	0.34239	0.762452	0.917851	0.877544	0.870516
Soltu.DM.01G027660	hypothetical protein	chr01	XP_015160746		-0.231032	-0.0705254	-0.221133	-0.143338	0.0681773	0.451089	0.926521	0.758451	0.822748	0.955395
Soltu.DM.01G027680	Pentatricopeptide repeat (PPR) superfamily protein	chr01	XP_015162651	AT1G62680	-0.0764576	-0.274686	-0.137226	-0.206296	-0.158179	0.840002	0.68193	0.856615	0.733365	0.906201
Soltu.DM.01G027700	Tetratricopeptide repeat (TPR)-like superfamily protein	chr01	XP_006345465	AT5G28740	0.384296	0.32681	0.269822	0.261752	0.238584	0.200861	0.594682	0.697223	0.648929	0.87343
Soltu.DM.01G027730	RNA binding (RRM/RBD/RNP motifs) family protein	chr01	XP_006345466	AT3G12640	0.288433	0.162756	0.0593107	0.176018	0.151217	0.329639	0.809063	0.946213	0.774505	0.911098
Soltu.DM.01G027740	A20/AN1-like zinc finger family protein	chr01	XP_006345467	AT1G51200	0.328605	0.172066	0.13423	0.170735	0.145643	0.264822	0.797694	0.858814	0.779134	0.911098
Soltu.DM.01G027750	A20/AN1-like zinc finger family protein	chr01	XP_006345468	AT3G12630	0.24536	0.152717	-0.160863	0.0128216	0.274122	0.417603	0.820262	0.823065	0.989351	0.870516
Soltu.DM.01G027760	SWIB/MDM2 domain;Plus-3;GYF	chr01	XP_015163366	AT5G08430	-0.120211	-0.282185	-0.174572	-0.276076	-0.303666	0.731093	0.671955	0.813117	0.624439	0.870516
Soltu.DM.01G027770	SWIB/MDM2 domain;Plus-3;GYF	chr01	XP_015163366	AT5G08430	0.0686508	0.125167	0.05711	0.172436	0.0764223	0.858293	0.855006	0.947916	0.777038	0.952275
Soltu.DM.01G027780	SWIB/MDM2 domain;Plus-3;GYF	chr01	XP_015163366	AT5G08430	0.0433729	-0.0345542	0.00229532	-0.0838237	0.0192101	0.915461	0.964166	0.997415	0.90322	0.988152
Soltu.DM.01G027790	gamma response gene	chr01		AT3G52115	-0.0328479	0.151898	0.0824879	0.192994	0.102121	0.937773	0.821518	0.919416	0.752371	0.936838
Soltu.DM.01G027800	Leucine-rich repeat (LRR) family protein	chr01	XP_006354265	AT3G20820	-0.347269	-0.0414621	0.0237129	-0.0226811	-0.151776	0.239131	0.957035	0.979206	0.981246	0.911098
Soltu.DM.01G027810	AGAMOUS-like	chr01		AT5G26880	-0.179784	-0.276581	-0.406327	-0.225026	-0.0654074	0.578	0.68193	0.493295	0.708197	0.955427
Soltu.DM.01G027820	SWAP (Suppressor-of-White-APricot)/surp domain-containing protein / D111/G-patch domain-containing protein	chr01	XP_006346857	AT3G52120	0.0850851	-0.0690582	-0.0408864	-0.0997278	-0.131536	0.819076	0.928736	0.960692	0.883911	0.916343
Soltu.DM.01G027830	basic helix-loop-helix (bHLH) DNA-binding superfamily protein	chr01	XP_006351215	AT2G42280	0.0286275	-0.0663754	-0.226172	-0.159414	-0.0136269	0.94787	0.932051	0.753773	0.79882	0.992515
Soltu.DM.01G027840	Expressed protein	chr01	XP_015160386	AT4G25315	-0.129256	-0.10192	-0.0235215	-0.177513	-0.167087	0.707682	0.885092	0.979324	0.77419	0.905254
Soltu.DM.01G027850	hypothetical protein	chr01			0.180109	0.206593	0.155806	0.200078	0.192655	0.577031	0.758849	0.828013	0.742458	0.887986
Soltu.DM.01G027860	RAB GTPase homolog A4C	chr01	XP_006366509	AT5G47960	0.167994	0.0340098	0.0103504	-0.0121676	0.00889112	0.607575	0.964683	0.990538	0.990079	0.995222
Soltu.DM.01G027880	Histone superfamily protein	chr01	XP_006366505	AT5G65360	-0.367209	-0.256731	-0.143897	-0.239015	-0.289056	0.21893	0.696516	0.845999	0.688356	0.870516
Soltu.DM.01G027920	NB-ARC domain-containing disease resistance protein	chr01	XP_006366513	AT3G07040	0.376194	0.209475	0.0470422	0.0943295	0.292293	0.20896	0.755177	0.95656	0.890156	0.870516
Soltu.DM.01G027950	Histone superfamily protein	chr01	XP_006366505	AT5G65360	-0.421481	-0.274197	-0.258986	-0.338517	-0.252944	0.171583	0.682058	0.711862	0.5343	0.870516
Soltu.DM.01G027960	tetratricopeptide repeat (TPR)-containing protein	chr01	XP_006366503	AT3G52140	0.257707	0.16794	0.215513	0.200174	0.0461644	0.392073	0.801187	0.764693	0.742241	0.970453
Soltu.DM.01G027970	gametophytic factor	chr01	XP_006366501	AT5G48030	0.215756	0.113783	0.0960724	0.0453259	0.0819176	0.486567	0.869082	0.905631	0.953649	0.947517
Soltu.DM.01G028000	nuclear RNA polymerase A2	chr01	XP_006366498	AT1G29940	0.289799	0.167893	0.146997	0.152219	0.117262	0.327713	0.801187	0.841614	0.811682	0.924499
Soltu.DM.01G028020	sister chromatid cohesion 1 protein	chr01	XP_006366497	AT3G59550	-0.213496	-0.197024	-0.239018	-0.169111	-0.191974	0.491931	0.766353	0.739972	0.783248	0.888071
Soltu.DM.01G028030	glutathione S-transferase TAU	chr01	XP_006366496	AT3G09270	-0.167285	-0.0264784	-0.163399	-0.250386	0.0952092	0.609251	0.973794	0.822396	0.667594	0.940966
Soltu.DM.01G028040	urophorphyrin methylase	chr01	XP_006366495	AT5G40850	-0.203027	-0.211266	-0.0991921	-0.212808	-0.235019	0.518581	0.75376	0.901545	0.725977	0.875537
Soltu.DM.01G028050	O-fucosyltransferase family protein	chr01	XP_006366494	AT2G44500	-0.298726	-0.234189	-0.307032	-0.3707	-0.134706	0.312101	0.721663	0.655141	0.480143	0.915269
Soltu.DM.01G028080	beta glucosidase	chr01	XP_006366493	AT2G44480	-0.207452	-0.0164923	0.0555136	-0.0163847	-0.132865	0.507869	0.985616	0.948834	0.986998	0.916268
Soltu.DM.01G028100	beta glucosidase	chr01	XP_006359173	AT2G44480	-0.495595	-0.490751	-0.369388	-0.504421	-0.399085	0.124828	0.260598	0.561536	0.225031	0.822428
Soltu.DM.01G028110	HIT-type Zinc finger family protein	chr01	XP_006359172	AT1G04945	0.0176679	-0.119908	-0.0660445	-0.063182	-0.0872711	0.968047	0.861658	0.939095	0.929889	0.944867
Soltu.DM.01G028120	Protein kinase superfamily protein	chr01	XP_015169766	AT2G32850	-0.172026	-0.172156	-0.0576039	-0.240221	-0.270029	0.596544	0.797694	0.947513	0.686439	0.870516
Soltu.DM.01G028130	Histone superfamily protein	chr01	XP_006366505	AT5G65360	-0.491198	-0.260105	-0.335221	-0.301677	-0.171579	0.127152	0.695657	0.619396	0.586888	0.901425
Soltu.DM.01G028150	NB-ARC domain-containing disease resistance protein	chr01	XP_015169756	AT3G07040	-0.292932	-0.148313	-0.069684	-0.318471	-0.294465	0.320734	0.825664	0.9349	0.560091	0.870516
Soltu.DM.01G028160	Histone superfamily protein	chr01	XP_006366505	AT5G65360	-0.453517	-0.35456	-0.330953	-0.429841	-0.327217	0.145921	0.560185	0.630861	0.383318	0.870516
Soltu.DM.01G028190	Emsy N Terminus (ENT) domain-containing protein	chr01	XP_006359168	AT5G13020	0.0752568	0.0455693	-0.00391378	-0.11262	-0.0160671	0.842516	0.953375	0.996766	0.864841	0.989736
Soltu.DM.01G028200	DNA-binding bromodomain-containing protein	chr01	XP_006359167	AT2G44430	0.254889	0.354168	0.167865	0.166491	0.224839	0.399127	0.561448	0.817653	0.787357	0.878651
Soltu.DM.01G028210	conserved hypothetical protein	chr01	XP_015169755	AT3G57990	-0.0973263	-0.0284345	-0.134573	-0.155532	0.112279	0.791862	0.971601	0.858684	0.804642	0.929355
Soltu.DM.01G028230	KH domain-containing protein / zinc finger (CCCH type) family protein	chr01	XP_006359166	AT3G12130	0.209777	0.276783	0.29624	0.350071	0.132637	0.501182	0.68193	0.665483	0.517271	0.916268
Soltu.DM.01G028240	protein N-terminal asparagine amidohydrolase family protein	chr01	XP_006359165	AT2G44420	0.0243236	-0.0365441	-0.100962	0.0159885	0.0548881	0.956416	0.961854	0.899252	0.987613	0.96271
Soltu.DM.01G028250	proline-rich family protein	chr01	XP_006359164	AT2G32840	-0.344585	-0.425379	-0.260247	-0.529147	-0.41396	0.242918	0.43565	0.709345	0.199508	0.797008
Soltu.DM.01G028260	homeobox from Arabidopsis thaliana	chr01	XP_006359162	AT5G06710	0.047487	-0.0048451	0.0589536	0.0134271	-0.0495119	0.906814	0.997343	0.946257	0.98913	0.967417
Soltu.DM.01G028270	RING/U-box superfamily protein	chr01	XP_006359161	AT2G44410	-0.000345787	-0.0721268	0.0597583	-0.0435889	-0.141542	0.99958	0.924802	0.945613	0.955098	0.911098
Soltu.DM.01G028280	Cysteine/Histidine-rich C1 domain family protein	chr01	XP_006359159	AT2G27660	-0.0844095	-0.0498437	-0.214635	-0.07888	0.0558785	0.82097	0.948858	0.765201	0.909798	0.961647
Soltu.DM.01G028480	PRLI-interacting factor, putative	chr01	XP_015169750	AT5G19900	0.201942	0.187743	0.319124	0.117097	0.00369888	0.521224	0.77505	0.639482	0.858871	0.997749
Soltu.DM.01G028490	glucan synthase-like	chr01	XP_015169763	AT2G31960	0.378199	0.223653	0.227641	0.175274	0.106352	0.206156	0.734493	0.750747	0.775155	0.931289
Soltu.DM.01G028500	glucan synthase-like	chr01	XP_015169763	AT2G31960	0.290397	0.249199	0.241649	0.228029	0.133143	0.32632	0.707791	0.733511	0.703823	0.916268
Soltu.DM.01G028520	Citrate synthase family protein	chr01	XP_015169767	AT2G44350	-0.243237	-0.439724	-0.342194	-0.359024	-0.224689	0.422827	0.399293	0.614505	0.500739	0.879203
Soltu.DM.01G028530	cofactor of nitrate reductase and xanthine dehydrogenase	chr01	XP_006359149	AT2G31955	0.0611346	-0.00623442	-0.140234	0.0457815	0.187313	0.875556	0.996528	0.851803	0.953254	0.888071
Soltu.DM.01G028560	hypothetical protein	chr01			0.24636	0.293698	0.170779	0.237247	0.316119	0.415859	0.64621	0.815417	0.690719	0.870516
Soltu.DM.01G028590	Calcium-binding EF-hand family protein	chr01	XP_006359142	AT2G44310	0.0336504	0.00971684	-0.161841	-0.0586349	0.158987	0.93655	0.993154	0.823065	0.936304	0.905254
Soltu.DM.01G028610	vacuolar ATP synthase subunit D (VATD) / V-ATPase D subunit / vacuolar proton pump D subunit (VATPD)	chr01	XP_006359140	AT3G58730	-0.305189	-0.31195	0.0590281	-0.108793	-0.410955	0.299467	0.616072	0.946257	0.87068	0.801024
Soltu.DM.01G028630	Bifunctional inhibitor/lipid-transfer protein/seed storage 2S albumin superfamily protein	chr01	XP_006359139	AT2G44300	-0.0852845	-0.10409	-0.0801989	-0.0745487	-0.000267272	0.81902	0.881749	0.923025	0.914566	0.999931
Soltu.DM.01G028650	Major facilitator superfamily protein	chr01	XP_015169775	AT2G44280	0.378909	0.0843663	-0.00839448	0.0864071	0.113013	0.205325	0.909336	0.991227	0.898814	0.929355
Soltu.DM.01G028660	protein phosphatase 2A-3	chr01	XP_006359133	AT2G42500	-0.216938	-0.293697	-0.0530169	-0.341119	-0.447991	0.48447	0.64621	0.949535	0.530334	0.726895
Soltu.DM.01G028700	Plant protein of unknown function (DUF946)	chr01	XP_006359130	AT2G44260	0.0112875	-0.00690598	-0.100176	-0.0695134	-0.0235204	0.980732	0.996354	0.900892	0.920803	0.987245
Soltu.DM.01G028710	beta-hexosaminidase	chr01	XP_006359129	AT1G05590	0.0198947	-0.0910648	-0.148809	-0.148707	0.0665788	0.964238	0.899737	0.838529	0.815407	0.955427
Soltu.DM.01G028720	Bifunctional inhibitor/lipid-transfer protein/seed storage 2S albumin superfamily protein	chr01	XP_006359128	AT2G18370	-0.249916	-0.298512	-0.23401	-0.313127	-0.174058	0.407741	0.641382	0.744502	0.570599	0.896388
Soltu.DM.01G028750	Protein of Unknown Function (DUF239)	chr01	XP_006359127	AT1G55360	-0.318034	-0.059495	-0.0738938	-0.0824853	-0.195244	0.280703	0.937436	0.930575	0.904772	0.887322
Soltu.DM.01G028760	Tetratricopeptide repeat (TPR)-like superfamily protein	chr01	XP_006359126	AT1G16480	-0.145088	-0.350391	-0.399192	-0.306931	-0.16103	0.665976	0.562419	0.499895	0.577152	0.905254
Soltu.DM.01G028770	myosin-like protein XIF	chr01	XP_006359122	AT2G31900	0.137663	0.0902789	0.13423	0.0831655	-0.0486142	0.685086	0.900459	0.858814	0.904191	0.96869
Soltu.DM.01G028790	UDP-GLUCOSE PYROPHOSPHORYLASE	chr01	XP_006359120	AT3G03250	0.101816	-0.106569	0.0581285	-0.0317924	-0.108705	0.78021	0.879299	0.947181	0.970265	0.931214
Soltu.DM.01G028800	6-phosphogluconate dehydrogenase family protein	chr01	XP_006359119	AT1G71170	0.201428	0.211667	0.1991	0.10335	0.0857215	0.522285	0.7529	0.786624	0.879702	0.945288
Soltu.DM.01G028820	like heterochromatin protein (LHP1)	chr01	XP_015169768	AT5G17690	-0.123041	-0.200341	-0.17803	-0.296097	-0.110971	0.723836	0.766353	0.809739	0.593881	0.929355
Soltu.DM.01G028830	RNApolymerase sigma subunit	chr01	XP_006359117	AT1G08540	-0.097751	0.00431507	-0.0525921	-0.00364902	0.0476642	0.790929	0.997886	0.949535	0.99679	0.969995
Soltu.DM.01G028850	S-adenosyl-L-methionine-dependent methyltransferases superfamily protein	chr01	XP_006359115	AT5G57300	-0.110342	-0.0237193	-0.0397831	0.0271112	-0.0229586	0.757755	0.97813	0.96228	0.975537	0.987283
Soltu.DM.01G028860	tRNA (guanine-N-7) methyltransferase	chr01	XP_006359114	AT5G17660	0.150799	0.260291	0.303909	0.216846	0.0364109	0.652465	0.695657	0.655141	0.720027	0.97755
Soltu.DM.01G028870	hypothetical protein	chr01	XP_006359113		0.251313	0.137321	0.158141	0.15386	0.103578	0.405653	0.84189	0.824763	0.809016	0.934569
Soltu.DM.01G028880	Protein of unknown function (DUF1005)	chr01	XP_006359112	AT5G17640	-0.216939	-0.147974	-0.0522558	-0.169971	-0.284708	0.48447	0.825808	0.950021	0.781399	0.870516
Soltu.DM.01G028890	hypothetical protein	chr01	XP_006359177		0.201373	0.278346	0.16625	0.279472	0.183397	0.522311	0.679727	0.819364	0.617782	0.889574
Soltu.DM.01G028910	AP2/B3-like transcriptional factor family protein	chr01	XP_006359110	AT4G33280	-0.224899	-0.110547	-0.0435963	-0.157456	-0.161234	0.465036	0.873733	0.958369	0.801236	0.905254
Soltu.DM.01G028920	Zinc-binding dehydrogenase family protein	chr01	XP_006359109	AT5G17000	-0.0513234	-0.268029	-0.174248	-0.104684	-0.15452	0.898945	0.691011	0.813355	0.87739	0.910286
Soltu.DM.01G028930	hypothetical protein	chr01	XP_006359177		-0.099255	-0.207283	-0.276435	-0.317103	0.023742	0.786901	0.757448	0.690272	0.561994	0.987148
Soltu.DM.01G028940	Major facilitator superfamily protein	chr01	XP_006354558	AT5G45275	-0.24992	-0.151561	-0.103397	-0.248515	-0.136701	0.407741	0.821721	0.8975	0.6695	0.914677
Soltu.DM.01G028950	AP2/B3-like transcriptional factor family protein	chr01	XP_006354559	AT4G33280	0.161969	0.137992	0.133432	0.173416	0.184264	0.623284	0.841851	0.85901	0.77648	0.889574
Soltu.DM.01G028960	Nucleotide/sugar transporter family protein	chr01	XP_006354560	AT5G17630	-0.356152	-0.249607	-0.119559	-0.148076	-0.25194	0.230013	0.706286	0.877921	0.815583	0.870516
Soltu.DM.01G028970	Plant nuclear matrix protein 1 (NMP1) domain containing protein	chr01	XP_006354561	AT5G17620	-0.39159	-0.214439	-0.264185	-0.228032	-0.200183	0.193215	0.748056	0.705761	0.703823	0.887244
Soltu.DM.01G029020	DNAJ heat shock family protein	chr01	XP_006354562	AT1G28210	0.158536	0.140751	0.0435663	0.133404	0.0950569	0.63187	0.837115	0.958369	0.834466	0.941064
Soltu.DM.01G029030	Tetratricopeptide repeat (TPR)-like superfamily protein	chr01	XP_015167406	AT5G27460	0.0136105	0.159766	0.00415577	0.177181	0.160943	0.975609	0.812551	0.996357	0.77419	0.905254
Soltu.DM.01G029040	glutathione S-transferase tau	chr01	XP_006354565	AT2G29420	-0.159038	0.0273527	0.0518091	0.00758422	-0.132646	0.630608	0.973273	0.950738	0.993612	0.916268
Soltu.DM.01G029050	purin	chr01	XP_006354567	AT3G21110	-0.171868	-0.108315	-0.195066	-0.114632	-0.0707949	0.597026	0.877443	0.79175	0.861352	0.955166
Soltu.DM.01G029060	phosphoenolpyruvate carboxylase-related kinase	chr01	XP_006354568	AT1G12680	-0.0145984	0.150174	-0.0558179	-0.000945808	0.160836	0.973787	0.8235	0.948761	0.998882	0.905254
Soltu.DM.01G029070	Tetratricopeptide repeat (TPR)-like superfamily protein	chr01	XP_015167410	AT3G03580	0.0800039	0.0656586	-0.098993	-0.0726181	0.158758	0.830631	0.932865	0.901784	0.917502	0.905577
Soltu.DM.01G029080	Thioredoxin superfamily protein	chr01	XP_006354569	AT2G37240	-0.114262	-0.181228	-0.286713	-0.196218	-0.0807923	0.747188	0.784702	0.674181	0.748606	0.948907
Soltu.DM.01G029090	glutathione S-transferase tau	chr01	XP_006354574	AT2G29420	0.143163	0.0388425	-0.0846336	-0.0390025	0.0903607	0.670652	0.959932	0.918022	0.960925	0.943745
Soltu.DM.01G029100	glutathione S-transferase TAU	chr01	XP_006354573	AT3G09270	0.102358	0.088208	-0.102512	0.0585047	0.20839	0.778837	0.902013	0.89861	0.936306	0.885963
Soltu.DM.01G029110	Tetratricopeptide repeat (TPR)-like superfamily protein	chr01	XP_015167415	AT4G02750	0.13019	0.20854	0.165428	0.294998	0.0908903	0.705429	0.755968	0.820986	0.59527	0.943745
Soltu.DM.01G029120	Putative membrane lipoprotein	chr01	XP_015167393	AT5G17590	0.118524	0.0775956	-0.00615918	0.188513	0.143243	0.735548	0.919276	0.993602	0.758063	0.911098
Soltu.DM.01G029130	KAR-UP F-box	chr01	XP_006354577	AT1G31350	-0.531916	-0.300399	-0.277628	-0.486529	-0.359298	0.114029	0.638951	0.69017	0.268851	0.841753
Soltu.DM.01G029140	DUF4787 domain containing protein	chr01	XP_006354578	AT5G17610	-0.215128	-0.116701	0.131148	-0.139998	-0.325529	0.487797	0.866383	0.862847	0.825939	0.870516
Soltu.DM.01G029150	Calcium-binding EF hand family protein	chr01	XP_006354579	AT1G64850	0.357054	-0.100628	-0.114613	-0.135825	0.118779	0.228992	0.886814	0.885243	0.831164	0.921772
Soltu.DM.01G029160	RNA polymerase Rpb8	chr01	XP_006354581	AT3G59600	-0.230078	-0.302824	-0.13599	-0.300971	-0.268515	0.45266	0.634822	0.858005	0.586888	0.870516
Soltu.DM.01G029180	Tetratricopeptide repeat (TPR)-like superfamily protein	chr01	XP_015167417	AT1G08070	-0.0213917	-0.0922347	-0.157688	-0.0759836	-0.0166409	0.9617	0.899026	0.824763	0.912952	0.989698
Soltu.DM.01G029220	Sec23/Sec24 protein transport family protein	chr01	XP_006354587	AT2G21630	-0.261455	-0.346316	-0.186994	-0.286539	-0.354711	0.383218	0.566067	0.801877	0.605451	0.849173
Soltu.DM.01G029230	Sec23/Sec24 protein transport family protein	chr01	XP_006354587	AT3G23660	-0.193803	-0.0556495	-0.201838	-0.0815533	-0.0785517	0.543296	0.941653	0.782216	0.906028	0.950081
Soltu.DM.01G029240	xyloglucan endotransglucosylase/hydrolase	chr01	XP_006354588	AT1G32170	-0.251147	-0.185946	-0.291809	-0.320959	-0.124993	0.405919	0.778594	0.670778	0.558724	0.918721
Soltu.DM.01G029250	AMP-dependent synthetase and ligase family protein	chr01	XP_006354589	AT5G35930	0.135062	0.0682641	0.124145	0.0802697	-0.00603577	0.691415	0.929837	0.872056	0.908317	0.997577
Soltu.DM.01G029260	hypothetical protein	chr01	XP_015167425	AT5G35930	0.0230351	0.0538591	0.0550804	0.0800879	0.0205723	0.959126	0.94484	0.948834	0.908317	0.987705
Soltu.DM.01G029270	RING/U-box superfamily protein	chr01	XP_006354593	AT3G03550	-0.461988	-0.305842	-0.303129	-0.342022	-0.102848	0.138035	0.628294	0.655141	0.52874	0.93569
Soltu.DM.01G029280	Protein of unknown function (DUF3550/UPF0682)	chr01	XP_006354594	AT3G03570	-0.0986746	-0.299509	-0.241924	-0.193717	-0.190366	0.788413	0.6393	0.73277	0.751701	0.888071
Soltu.DM.01G029290	Tetratricopeptide repeat (TPR)-like superfamily protein	chr01	XP_015167427	AT4G37380	0.384138	0.144088	-0.0458663	0.163945	0.389055	0.200861	0.831198	0.956996	0.792109	0.822428
Soltu.DM.01G029300	Nucleolar GTP-binding protein	chr01	XP_006367800	AT1G50920	0.23667	0.203595	0.234264	0.197491	0.151669	0.437063	0.762452	0.744316	0.746985	0.911098
Soltu.DM.01G029310	Protein phosphatase 2C family protein	chr01	XP_015167395	AT4G16580	-0.0742899	-0.0806502	-0.173178	-0.186857	-0.0170876	0.844818	0.914361	0.814071	0.761293	0.989591
Soltu.DM.01G029420	transthyretin-like protein	chr01	XP_006354603	AT5G58220	0.251027	0.106293	0.244055	0.144219	-0.0264871	0.40603	0.879597	0.728942	0.821705	0.986484
Soltu.DM.01G029430	beta-hydroxyisobutyryl-CoA hydrolase	chr01	XP_006354604	AT5G65940	0.0263351	-0.231915	-0.293696	-0.0909934	-0.00895561	0.951808	0.725911	0.667659	0.894623	0.995222
Soltu.DM.01G029450	conserved hypothetical protein	chr01	XP_006354606	AT4G19950	-0.212195	0.0204723	0.248954	0.0329284	-0.178554	0.494941	0.981439	0.72187	0.968637	0.891827
Soltu.DM.01G029490	ent-kaurenoic acid hydroxylase	chr01	XP_006354607	AT1G05160	-0.0552425	0.0534662	0.00341284	0.0522779	-0.0179004	0.889452	0.945434	0.996988	0.944158	0.989591
Soltu.DM.01G029500	conserved hypothetical protein	chr01			-0.391553	-0.163134	-0.241006	-0.285362	-0.204077	0.193215	0.808422	0.735469	0.606424	0.886229
Soltu.DM.01G029510	BR-signaling kinase	chr01	XP_006354609	AT5G46570	-0.126897	-0.147881	-0.150871	-0.129088	-0.0588686	0.713494	0.825808	0.835689	0.840689	0.961259
Soltu.DM.01G029520	nitrate transporter 1.5	chr01	XP_006354610	AT1G32450	-0.292823	-0.295223	-0.149969	-0.320425	-0.285154	0.320964	0.64437	0.836347	0.558724	0.870516
Soltu.DM.01G029530	cytochrome c oxidase	chr01	XP_015167428	AT2G44520	0.237781	0.0515913	0.149895	0.100512	-0.0101203	0.433994	0.946358	0.836347	0.882617	0.993693
Soltu.DM.01G029540	Protein of unknown function (DUF810)	chr01	XP_006347850	AT5G06970	-0.101195	-0.21381	-0.167807	-0.0647083	-0.120875	0.78197	0.748286	0.817653	0.927897	0.921191
Soltu.DM.01G029550	Protein of unknown function (DUF498/DUF598)	chr01	XP_006354612	AT2G44525	0.129579	-0.15297	-0.0367641	-0.0170793	-0.124155	0.706786	0.820048	0.965329	0.986116	0.918721
Soltu.DM.01G029570	translation initiation factor 3B1	chr01	XP_006354613	AT5G27640	0.108696	0.11669	0.135351	0.186341	0.0919203	0.762831	0.866383	0.858684	0.761365	0.943407
Soltu.DM.01G029580	DNA replication helicase, putative	chr01	XP_006354614	AT1G08840	-0.289244	-0.244496	-0.12887	-0.237124	-0.282271	0.328886	0.713652	0.86532	0.690969	0.870516
Soltu.DM.01G029590	zinc ion binding	chr01	XP_015167430	AT2G44580	-0.192072	-0.336372	-0.000161946	-0.248954	-0.396688	0.54714	0.578233	0.999642	0.668725	0.822428
Soltu.DM.01G029670	Zinc finger, C3HC4 type (RING finger) family protein	chr01	XP_006361868	AT3G14320	-0.00357173	0.0131414	-0.0304912	-0.124118	0.00904594	0.994478	0.990007	0.970927	0.847344	0.995222
Soltu.DM.01G029680	RING/U-box superfamily protein	chr01	XP_015162523	AT3G14320	0.142441	0.111523	-0.08405	-0.00593576	0.160524	0.67261	0.872477	0.918217	0.995553	0.905254
Soltu.DM.01G029690	RING/U-box superfamily protein	chr01	XP_006342886	AT5G05280	0.0650226	0.0401586	-0.0955964	0.00945589	0.122056	0.866101	0.958199	0.907032	0.991546	0.918876
Soltu.DM.01G029750	Ribosomal L18p/L5e family protein	chr01	XP_006354623	AT3G20230	-0.229069	-0.0636814	-0.216383	-0.0675183	0.0288978	0.455078	0.9348	0.763233	0.923803	0.985601
Soltu.DM.01G029760	P-loop containing nucleoside triphosphate hydrolases superfamily protein	chr01	XP_015167442	AT5G26667	-0.39874	-0.165328	-0.172522	-0.173853	-0.188131	0.189426	0.803966	0.814672	0.77648	0.888071
Soltu.DM.01G029770	Pentatricopeptide repeat (PPR) superfamily protein	chr01	XP_006354630	AT1G06270	0.0386715	0.0291313	-0.153026	-0.0616747	0.191993	0.926619	0.970591	0.831098	0.931509	0.888071
Soltu.DM.01G029790	dynamin-like protein	chr01	XP_006354626	AT3G60190	-0.230795	-0.107779	-0.117296	-0.198357	-0.187151	0.45145	0.878056	0.881395	0.745885	0.888071
Soltu.DM.01G029800	Phosphatidylinositol N-acetylglucosaminyltransferase, GPI19/PIG-P subunit	chr01	XP_006354627	AT2G39445	-0.116556	-0.059326	-0.0723585	-0.108389	-0.0269932	0.740707	0.937436	0.932112	0.871269	0.986406
Soltu.DM.01G029820	hypothetical protein	chr01			-0.235965	-0.149498	-0.274565	-0.183236	-0.0732208	0.43895	0.823854	0.693511	0.766365	0.95499
Soltu.DM.01G029830	Pentatricopeptide repeat (PPR) superfamily protein	chr01	XP_006354624	AT1G06270	0.0674446	0.118415	0.0288559	0.1481	0.0677634	0.860848	0.864837	0.973502	0.815583	0.955395
Soltu.DM.01G029850	Phosphatidylinositol N-acetylglucosaminyltransferase, GPI19/PIG-P subunit	chr01	XP_015167438	AT2G39445	-0.161661	-0.0102873	-0.215327	-0.00145206	0.163884	0.624404	0.992771	0.765082	0.998369	0.905254
Soltu.DM.01G029860	DYNAMIN-like 1E	chr01	XP_006354632	AT3G60190	-0.271435	-0.222858	-0.182492	-0.189864	-0.255124	0.361133	0.735954	0.804652	0.756242	0.870516
Soltu.DM.01G029870	conserved hypothetical protein	chr01	XP_006354633	AT2G44600	-0.122827	-0.0401898	-0.204658	-0.145752	0.147655	0.724201	0.958199	0.777186	0.819143	0.911098
Soltu.DM.01G029890	purine permease	chr01	XP_006354634	AT1G44750	0.128582	-0.0754988	-0.113924	-0.111865	-0.101574	0.709406	0.922436	0.885275	0.865358	0.937537
Soltu.DM.01G029900	Ras-related small GTP-binding family protein	chr01	XP_006354635	AT2G44610	-0.33502	-0.240107	-0.192848	-0.220628	-0.208441	0.257313	0.715042	0.793712	0.71467	0.885963
Soltu.DM.01G029910	mitochondrial acyl carrier protein	chr01	XP_006354636	AT2G44620	-0.338435	-0.246308	-0.27322	-0.274175	-0.141426	0.252955	0.711255	0.693824	0.630125	0.911098
Soltu.DM.01G029920	Plant invertase/pectin methylesterase inhibitor superfamily protein	chr01	XP_006354637	AT5G46970	-0.28855	-0.066104	-0.144513	-0.189108	-0.0118682	0.329491	0.932145	0.845977	0.756929	0.993355
Soltu.DM.01G029930	Plant invertase/pectin methylesterase inhibitor superfamily protein	chr01	XP_006354680	AT5G46940	-0.29479	-0.243676	-0.328559	-0.299074	-0.0997753	0.317531	0.713652	0.630861	0.586888	0.938929
Soltu.DM.01G029940	Protein TRIGALACTOSYLDIACYLGLYCEROL 4, chloroplastic	chr01	XP_006354638	AT2G44640	0.0988179	0.0680801	0.0520401	0.129246	0.157264	0.788073	0.930232	0.950492	0.840689	0.907156
Soltu.DM.01G029950	GroES-like family protein	chr01	XP_006354639	AT3G60210	-0.400881	-0.406388	-0.216215	-0.277786	-0.419109	0.188113	0.454962	0.76358	0.620438	0.797008
Soltu.DM.01G029960	ferredoxin-related	chr01	XP_006354640	AT1G02180	-0.19354	-0.0952312	-0.169469	-0.103593	-0.128969	0.543549	0.89405	0.815417	0.879068	0.918383
Soltu.DM.01G029970	TOXICOS EN LEVADURA	chr01	XP_006354641	AT3G60220	0.0598897	0.0267645	-0.182918	-0.110388	0.266274	0.878704	0.973794	0.803772	0.86839	0.870516
Soltu.DM.01G029980	RING/U-box superfamily protein	chr01	XP_006354642	AT5G45290	0.338191	0.203009	0.0589624	0.10878	0.185606	0.253293	0.762452	0.946257	0.87068	0.888162
Soltu.DM.01G029990	ALG6, ALG8 glycosyltransferase family	chr01	XP_006354643	AT2G44660	-0.129502	-0.18619	-0.193447	-0.149154	-0.0851819	0.70692	0.778337	0.793164	0.814667	0.945392
Soltu.DM.01G030000	Protein of unknown function (DUF581)	chr01	XP_006354644	AT2G44670	0.272533	0.202173	0.23199	0.194961	0.0902599	0.358858	0.763263	0.744822	0.749643	0.943745
Soltu.DM.01G030010	Tetratricopeptide repeat (TPR)-like superfamily protein	chr01	XP_006354648	AT5G01110	0.194868	0.095111	0.0474964	0.118631	0.23006	0.540439	0.89405	0.955828	0.857048	0.876277
Soltu.DM.01G030020	Protein kinase superfamily protein	chr01	XP_006354645	AT5G47070	0.132235	0.0341598	-0.0554323	0.000738315	0.121	0.699999	0.964648	0.948834	0.998915	0.920806
Soltu.DM.01G030030	eukaryotic translation initiation factor 4G	chr01	XP_006354650	AT3G60240	-0.195087	-0.288621	-0.314699	-0.373752	-0.141065	0.539966	0.657811	0.647288	0.475012	0.911098
Soltu.DM.01G030040	metacaspase	chr01	XP_006354651	AT1G02170	0.0684719	-0.0912771	-0.170909	-0.104743	0.10973	0.858671	0.899698	0.815417	0.87739	0.930127
Soltu.DM.01G030050	Zinc-binding ribosomal protein family protein	chr01	XP_006362483	AT3G10950	-0.327225	-0.312342	-0.0384884	-0.2916	-0.414836	0.266489	0.615295	0.96366	0.60097	0.797008
Soltu.DM.01G030060	Cyclin/Brf1-like TBP-binding protein	chr01	XP_015167447	AT3G09360	0.275949	0.226356	0.208839	0.122539	0.0903218	0.352801	0.730983	0.770972	0.849921	0.943745
Soltu.DM.01G030070	DNAJ heat shock N-terminal domain-containing protein	chr01	XP_015167453	AT5G23590	0.262048	0.0160498	0.0997936	0.0773202	0.0309211	0.38223	0.986016	0.900892	0.911521	0.983603
Soltu.DM.01G030080	casein kinase II beta chain	chr01	XP_006354655	AT5G47080	0.159559	-0.105559	-0.211167	-0.0184085	0.0574997	0.629484	0.880042	0.769279	0.985328	0.961647
Soltu.DM.01G030090	Pentatricopeptide repeat (PPR) superfamily protein	chr01	XP_015167454	AT1G69290	0.171131	-0.0148278	0.178275	-0.0626884	-0.0776173	0.598826	0.987567	0.809564	0.930062	0.951189
Soltu.DM.01G030120	Cox19 family protein (CHCH motif)	chr01	XP_006354659	AT1G02160	0.0586243	-0.0060388	-0.0315261	0.0187466	0.0358577	0.881318	0.996528	0.970154	0.985002	0.978521
Soltu.DM.01G030150	RNA-binding (RRM/RBD/RNP motifs) family protein	chr01	XP_006354663	AT2G44710	-0.0632658	-0.0871234	-0.0143389	-0.117467	-0.15148	0.870419	0.904379	0.989498	0.858341	0.911098
Soltu.DM.01G030180	Alcohol dehydrogenase transcription factor Myb/SANT-like family protein	chr01	XP_006354664	AT2G44730	0.311794	0.297323	0.468996	0.330472	-0.0117142	0.289132	0.642359	0.338533	0.546183	0.993355
Soltu.DM.01G030220	Ankyrin repeat family protein	chr01	XP_015164519	AT5G51160	0.178501	0.0410346	-0.247988	-0.0440581	0.308219	0.581547	0.957595	0.72212	0.954488	0.870516
Soltu.DM.01G030370	cyclin p4;1	chr01	XP_006347995	AT2G44740	-0.400023	-0.214017	-0.188817	-0.233838	-0.185415	0.188841	0.748286	0.798724	0.695506	0.889111
Soltu.DM.01G030380	conserved hypothetical protein	chr01	XP_006347993	AT4G24370	0.0447545	0.146987	0.126812	0.0215498	0.03263	0.912519	0.827344	0.868409	0.983037	0.982289
Soltu.DM.01G030390	Tetratricopeptide repeat (TPR)-like superfamily protein	chr01	XP_006347992	AT1G02150	0.176431	0.11471	0.0365374	0.139005	0.0903342	0.587112	0.867297	0.965329	0.827042	0.943745
Soltu.DM.01G030400	CAMV movement protein interacting protein	chr01			0.157209	0.213727	0.0598587	0.167562	0.136517	0.635272	0.748286	0.945406	0.784648	0.914713
Soltu.DM.01G030410	PRA1 (Prenylated rab acceptor) family protein	chr01			0.0839611	0.01418	0.0614727	-0.0227133	0.00636505	0.822129	0.98858	0.943154	0.981246	0.997577
Soltu.DM.01G030420	homolog of asparagine-linked glycosylation	chr01	XP_015164514	AT1G02145	0.0962641	-0.0491749	-0.170853	-0.127185	0.00957182	0.794271	0.949431	0.815417	0.843726	0.994636
Soltu.DM.01G030440	Protein with RNI-like/FBD-like domains	chr01	XP_015164511	AT3G26920	-0.207705	-0.0202676	0.0677952	-0.0712583	-0.245401	0.507281	0.981497	0.93712	0.919139	0.870516
Soltu.DM.01G030480	FBD-like domain family protein	chr01	XP_015164511	AT5G53592	-0.0911858	-0.253025	-0.533062	-0.350821	0.144225	0.805978	0.701291	0.247202	0.516288	0.911098
Soltu.DM.01G030490	F-box/RNI-like superfamily protein	chr01	XP_015161532	AT4G14103	0.118354	-0.00320886	-0.0121631	0.0109617	0.0656172	0.736024	0.999089	0.990099	0.990857	0.955427
Soltu.DM.01G030500	FBD / Leucine Rich Repeat domains containing protein	chr01	XP_015161482	AT3G26920	-0.27826	-0.302425	-0.135177	-0.215148	-0.346942	0.348766	0.635362	0.858684	0.722802	0.870516
Soltu.DM.01G030520	Nucleoside diphosphate kinase family protein	chr01	XP_006347985	AT4G09320	-0.319479	-0.225972	-0.00279282	-0.0780025	-0.34159	0.279007	0.730983	0.997125	0.911056	0.870516
Soltu.DM.01G030530	ELMO/CED-12 family protein	chr01	XP_006347984	AT3G60260	-0.184643	-0.045629	-0.12374	-0.173522	-0.0628963	0.566443	0.953333	0.872275	0.77648	0.957951
Soltu.DM.01G030750	uclacyanin	chr01	XP_006347977	AT3G27200	-0.428547	-0.299623	-0.311731	-0.370899	-0.254351	0.166523	0.6393	0.650555	0.480143	0.870516
Soltu.DM.01G030760	hypothetical protein	chr01			0.206023	0.205866	0.159279	0.234792	0.0808984	0.510923	0.759364	0.824081	0.694586	0.948645
Soltu.DM.01G030770	2-oxoglutarate (2OG) and Fe(II)-dependent oxygenase superfamily protein	chr01	XP_015164508	AT2G44800	0.283592	0.212145	0.273275	0.284178	0.0758928	0.338141	0.751705	0.693824	0.610251	0.952461
Soltu.DM.01G030780	hypothetical protein	chr01			0.138439	0.105102	0.223362	0.113125	-0.120053	0.683068	0.880456	0.757847	0.863781	0.92123
Soltu.DM.01G030790	2-oxoglutarate (2OG) and Fe(II)-dependent oxygenase superfamily protein	chr01	XP_006347975	AT2G44800	0.0649325	0.257267	0.279175	0.170157	0.0157828	0.866209	0.695657	0.687292	0.780957	0.990018
Soltu.DM.01G030800	2-oxoglutarate (2OG) and Fe(II)-dependent oxygenase superfamily protein	chr01	XP_015164508	AT2G44800	0.0428327	-0.0704811	-0.31531	-0.0407458	0.163759	0.916688	0.926521	0.644873	0.958441	0.905254
Soltu.DM.01G030810	RAS	chr01	XP_006347973	AT1G02130	-0.421117	-0.497693	-0.259111	-0.33571	-0.395397	0.171825	0.242926	0.711862	0.538658	0.822428
Soltu.DM.01G030820	catalytic LigB subunit of aromatic ring-opening dioxygenase family	chr01	XP_006347972	AT4G15093	-0.276167	-0.343593	0.015977	-0.219441	-0.460804	0.352436	0.570697	0.988084	0.715434	0.672316
Soltu.DM.01G030830	Hyaluronan / mRNA binding family	chr01	NP_001275394	AT4G17520	0.207403	0.128783	0.215223	0.0813064	-0.00824051	0.507869	0.852773	0.765082	0.906638	0.995941
Soltu.DM.01G030840	glycine-tRNA ligases	chr01	XP_006347970	AT3G48110	0.0850903	-0.0906201	-0.353694	-0.0566656	0.16034	0.819076	0.899737	0.6037	0.939089	0.905254
Soltu.DM.01G030850	glycine-tRNA ligases	chr01	XP_015164507	AT3G48110	0.0869002	-0.118256	-0.166723	-0.0223687	0.0736346	0.81556	0.864837	0.818803	0.981773	0.954239
Soltu.DM.01G030860	Adenine nucleotide alpha hydrolases-like superfamily protein	chr01	XP_006347968	AT5G47740	0.111467	-0.0302586	-0.0683056	-0.109938	-0.0495278	0.754604	0.968884	0.937013	0.868628	0.967417
Soltu.DM.01G030880	RWD domain-containing protein	chr01	XP_006347966	AT3G60300	0.393614	0.273084	0.127749	0.178161	0.312627	0.19216	0.68294	0.867312	0.773538	0.870516
Soltu.DM.01G030890	GRAM domain family protein	chr01	XP_006347965	AT1G02120	0.376321	0.24729	0.143199	0.219293	0.199196	0.208785	0.710426	0.847699	0.715642	0.887322
Soltu.DM.01G030910	GRAM domain family protein	chr01	XP_006347965	AT1G02120	0.25664	0.201908	0.0894902	0.277514	0.235524	0.394634	0.763492	0.913793	0.620438	0.875537
Soltu.DM.01G030930	Protein kinase superfamily protein	chr01	XP_006347964	AT2G44830	-0.37945	-0.145168	-0.205591	-0.120798	-0.121464	0.205018	0.829719	0.775846	0.852572	0.920001
Soltu.DM.01G030940	ARM repeat superfamily protein	chr01	XP_015164504	AT3G08800	0.19736	0.258685	0.211585	0.34238	0.165183	0.533871	0.695657	0.769279	0.528504	0.905254
Soltu.DM.01G030950	Protein of unknown function (DUF630 and DUF632)	chr01	XP_006347962	AT3G60320	-0.166052	-0.158247	-0.0127439	0.0293179	-0.184897	0.611996	0.813801	0.989832	0.974235	0.889496
Soltu.DM.01G030960	Leucine carboxyl methyltransferase	chr01	XP_006347961	AT1G02100	0.000164936	-0.155263	-0.24892	-0.20539	0.0523488	0.999881	0.817242	0.72187	0.735107	0.965488
Soltu.DM.01G030970	Proteasome component (PCI) domain protein	chr01	XP_006347959	AT1G02090	-0.344457	-0.273201	-0.0421613	-0.279356	-0.296519	0.243063	0.68294	0.959074	0.618127	0.870516
Soltu.DM.01G030980	hypothetical protein	chr01	XP_006348008		0.295622	0.292225	0.266858	0.183339	0.2227	0.316352	0.649166	0.700674	0.766207	0.879807
Soltu.DM.01G031000	ethylene-responsive element binding factor	chr01	XP_015164502	AT2G44840	-0.38486	-0.227288	-0.169688	-0.175334	-0.174896	0.20045	0.730084	0.815417	0.775155	0.896342
Soltu.DM.01G031030	conserved hypothetical protein	chr01	XP_006347952	AT2G44850	-0.0327568	-0.0713447	0.0532539	-0.00397898	-0.122869	0.937984	0.925584	0.94938	0.996585	0.918721
Soltu.DM.01G031040	Pentatricopeptide repeat (PPR-like) superfamily protein	chr01	XP_006347950	AT2G44880	0.144822	0.227457	-0.0132484	0.257245	0.255604	0.666617	0.730084	0.989498	0.655304	0.870516
Soltu.DM.01G031050	conserved hypothetical protein	chr01	XP_006347951	AT4G37445	0.0164696	-0.0897924	0.0793845	-0.152706	-0.116296	0.969867	0.90051	0.924464	0.810914	0.925649
Soltu.DM.01G031060	alpha/beta-Hydrolases superfamily protein	chr01	XP_006347949	AT3G60340	-0.224263	-0.292001	-0.228653	-0.185709	-0.226382	0.466511	0.649166	0.748766	0.762336	0.878651
Soltu.DM.01G031070	ARABIDILLO-1	chr01	XP_006347948	AT2G44900	0.470393	0.318429	0.281732	0.308575	0.233267	0.133415	0.603864	0.68239	0.575216	0.876122
Soltu.DM.01G031090	NB-ARC domain-containing disease resistance protein	chr01	XP_006347943	AT3G46530	0.19446	0.148337	0.0236849	0.150484	0.175476	0.541399	0.825664	0.979206	0.814282	0.89511
Soltu.DM.01G031100	Disease resistance protein (CC-NBS-LRR class) family	chr01	XP_006347946	AT1G53350	0.076554	0.0335461	0.10897	0.099112	-0.014125	0.839792	0.965619	0.890754	0.884721	0.991422
Soltu.DM.01G031110	Cotton fibre expressed protein domain containing protein	chr01	XP_006347947	AT3G60380	-0.397168	-0.30773	-0.365346	-0.35114	-0.148258	0.190399	0.623004	0.572737	0.515847	0.911098
Soltu.DM.01G031120	ARP2/3 complex 16 kDa subunit (p16-Arc)	chr01	XP_006347942	AT4G01710	-0.0910164	-0.0330819	-0.0562909	-0.122381	-0.0282914	0.806323	0.965876	0.948352	0.850221	0.986046
Soltu.DM.01G031130	homeobox-leucine zipper protein	chr01	XP_006347941	AT2G44910	-0.22934	0.0519047	0.0435641	0.0259095	0.0212534	0.454314	0.946358	0.958369	0.977215	0.987494
Soltu.DM.01G031140	rRNA processing protein-related	chr01	XP_006347940	AT5G61330	0.16563	0.00224727	-0.0661298	0.00943238	0.104202	0.613519	0.999302	0.939036	0.991546	0.933487
Soltu.DM.01G031150	RNA-binding KH domain-containing protein	chr01	XP_015164498	AT5G15270	0.289239	0.121055	0.0560225	0.046763	0.142372	0.328886	0.860328	0.948377	0.952212	0.911098
Soltu.DM.01G031160	Mitochondrial transcription termination factor family protein	chr01	XP_006347938	AT3G60400	-0.0441487	0.030733	0.123067	0.0977696	-0.0806573	0.913573	0.968681	0.872872	0.885279	0.949031
Soltu.DM.01G031170	conserved hypothetical protein	chr01	XP_006347937	AT3G60480	0.122127	0.0762208	0.046387	-0.0178097	0.123118	0.726162	0.921325	0.956764	0.985607	0.918721
Soltu.DM.01G031180	Pentatricopeptide repeat (PPR) superfamily protein	chr01	XP_006347936	AT3G25970	0.0809778	0.1539	0.0349747	0.0783229	0.162287	0.828687	0.817769	0.967438	0.910585	0.905254
Soltu.DM.01G031200	DNAJ homologue	chr01	XP_015164497	AT5G22060	0.284809	0.14652	0.11854	0.12014	0.126409	0.336049	0.828125	0.879966	0.854448	0.918721
Soltu.DM.01G031210	Integrase-type DNA-binding superfamily protein	chr01	XP_006347933	AT2G44940	-0.238554	-0.0541904	-0.0893623	-0.059325	0.0735124	0.432306	0.944457	0.913793	0.935454	0.954633
Soltu.DM.01G031220	alpha/beta-Hydrolases superfamily protein	chr01	XP_006347932	AT2G44970	0.0926432	0.0323715	-0.0271555	-0.0677951	0.046594	0.803315	0.967377	0.975465	0.923359	0.970453
Soltu.DM.01G031270	SNF2 domain-containing protein / helicase domain-containing protein	chr01	XP_015164493	AT2G44980	-0.144711	-0.184273	0.031586	-0.173956	-0.394696	0.667016	0.780061	0.969904	0.77648	0.822428
Soltu.DM.01G031300	structural constituent of nuclear pore	chr01	XP_015164492	AT2G45000	0.169318	0.0351991	-0.135178	0.041016	0.217112	0.604289	0.963423	0.858684	0.958231	0.880142
Soltu.DM.01G031320	conserved hypothetical protein	chr01	XP_006347923	AT4G25170	0.361551	0.209137	0.129366	0.125271	0.251637	0.225802	0.755743	0.86504	0.84614	0.870516
Soltu.DM.01G031330	Translation elongation factor EFG/EF2 protein	chr01	XP_006347922	AT2G45030	0.2828	0.1442	0.0964169	0.141748	0.144102	0.339593	0.831198	0.905549	0.82458	0.911098
Soltu.DM.01G031340	ATP-dependent caseinolytic (Clp) protease/crotonase family protein	chr01	XP_006347921	AT3G60510	-0.252657	-0.235855	-0.467015	-0.334777	0.0152959	0.4032	0.717152	0.342209	0.538816	0.990498
Soltu.DM.01G031360	conserved hypothetical protein	chr01	XP_015164490	AT3G15351	0.190351	0.0508949	0.0764819	0.0701817	0.0290694	0.551558	0.947014	0.928629	0.919541	0.985382
Soltu.DM.01G031380	conserved hypothetical protein	chr01	XP_006347918	AT1G02070	0.125669	0.0679551	0.0539178	-0.0171007	0.0453773	0.71667	0.930407	0.948967	0.986116	0.970938
Soltu.DM.01G031390	T-complex protein 1 alpha subunit	chr01	XP_006347917	AT3G20050	-0.194586	-0.177851	-0.197595	-0.139729	-0.0875164	0.541072	0.790959	0.78821	0.825939	0.944867
Soltu.DM.01G031400	GATA transcription factor	chr01	XP_006347916	AT2G45050	-0.32706	0.00060442	-0.0548951	-0.0140334	-0.0984033	0.266782	0.999454	0.948834	0.988212	0.939497
Soltu.DM.01G031410	conserved hypothetical protein	chr01	XP_006347915	AT2G45060	-0.187746	-0.1792	-0.168129	-0.0770426	-0.121823	0.558104	0.787861	0.816717	0.911622	0.919178
Soltu.DM.01G031420	transcription regulators	chr01	XP_006347914	AT1G02080	0.413557	0.158238	0.111839	0.16492	0.151567	0.175695	0.813801	0.8885	0.790075	0.911098
Soltu.DM.01G031440	cyclin p3;2	chr01	XP_006347912	AT3G60550	-0.0425358	0.0602039	-0.0110676	0.0587966	0.102935	0.917501	0.937123	0.990099	0.936283	0.935546
Soltu.DM.01G031450	expansin B2	chr01	NP_001275391	AT1G65680	-0.558631	-0.320554	-0.152411	-0.23796	-0.296569	0.109575	0.598518	0.831962	0.689529	0.870516
Soltu.DM.01G031470	C2H2-like zinc finger protein	chr01	XP_006347910	AT3G60580	0.124486	0.233414	0.135395	0.26073	0.11276	0.719902	0.723468	0.858684	0.649918	0.929355
Soltu.DM.01G031480	hypothetical protein	chr01	XP_006347907		0.0210129	0.000508678	-0.124356	0.0763688	0.0842673	0.962449	0.999541	0.871866	0.912653	0.945392
Soltu.DM.01G031500	hypothetical protein	chr01	XP_006347907		-0.0783491	-0.110853	-0.171702	-0.134514	-0.0515758	0.834948	0.872961	0.814672	0.833021	0.966004
Soltu.DM.01G031510	Nucleotidyltransferase family protein	chr01	XP_015164484	AT4G00060	0.274459	0.268293	0.0931695	0.297905	0.308332	0.355446	0.691011	0.9103	0.589827	0.870516
Soltu.DM.01G031520	ovate family protein	chr01	XP_006348000	AT2G30395	-0.274105	-0.226867	-0.183825	-0.281318	-0.114171	0.355882	0.730983	0.803222	0.613721	0.928007
Soltu.DM.01G031530	Polynucleotidyl transferase, ribonuclease H-like superfamily protein	chr01	XP_006347901	AT1G12244	0.190964	0.09255	0.0846823	0.160741	0.0316432	0.549938	0.899003	0.918022	0.797186	0.983564
Soltu.DM.01G031540	SPX domain gene	chr01	XP_006347900	AT2G45130	0.196683	0.0238483	0.0964344	-0.0800085	0.0302036	0.536034	0.977999	0.905549	0.908317	0.984615
Soltu.DM.01G031550	conserved hypothetical protein	chr01	XP_015164478	AT3G60590	-0.276233	-0.336941	-0.0753978	-0.229045	-0.39799	0.352435	0.577358	0.930023	0.702683	0.822428
Soltu.DM.01G031560	vesicle associated protein	chr01	XP_006347898	AT2G45140	0.0171865	-0.0386775	-0.10264	-0.130314	-0.00244697	0.968834	0.960119	0.898546	0.838876	0.998707
Soltu.DM.01G031570	calmodulin-related	chr01	XP_006347896	AT1G73440	0.0406408	-0.0128974	-0.143074	0.0443633	0.0745578	0.921639	0.990265	0.847923	0.95433	0.953121
Soltu.DM.01G031580	cytidinediphosphate diacylglycerol synthase	chr01	XP_006347895	AT2G45150	-0.290195	-0.136708	-0.242431	-0.193081	-0.138532	0.326683	0.842331	0.7325	0.752371	0.911519
Soltu.DM.01G031590	GRAS family transcription factor	chr01	XP_006347894	AT4G00150	-0.0955553	-0.104561	-0.17528	-0.123947	-0.0201969	0.79625	0.881173	0.812325	0.847344	0.987864
Soltu.DM.01G031630	Plant VAMP (vesicle-associated membrane protein) family protein	chr01	XP_006347892	AT4G00170	-0.447009	-0.40401	-0.297631	-0.437161	-0.318816	0.150864	0.459406	0.664446	0.371656	0.870516
Soltu.DM.01G031640	PLATZ transcription factor family protein	chr01	XP_006347891	AT3G60670	-0.455465	-0.336821	-0.313013	-0.32747	-0.222251	0.144091	0.577358	0.650175	0.552838	0.880142
Soltu.DM.01G031670	golgi snare	chr01	XP_006347889	AT2G45200	-0.239778	-0.183142	-0.250152	-0.409431	-0.114142	0.429645	0.782545	0.720439	0.428263	0.928103
Soltu.DM.01G031680	plasmodesmata-located protein	chr01	XP_006347999	AT3G60720	-0.24624	-0.0958056	-0.185389	-0.14784	-0.0967413	0.416002	0.893712	0.802606	0.815583	0.939635
Soltu.DM.01G031710	methionine aminopeptidase 1A	chr01	XP_006347886	AT2G45240	-0.0618075	-0.291782	0.0123562	-0.196423	-0.390451	0.874048	0.649166	0.990099	0.748229	0.822428
Soltu.DM.01G031720	ARM repeat superfamily protein	chr01	XP_006347885	AT3G60740	-0.0343496	0.081332	0.0596702	0.0509467	-0.028809	0.935118	0.91379	0.945767	0.945685	0.985713
Soltu.DM.01G031730	ARM repeat superfamily protein	chr01	XP_006347885	AT3G60740	-0.108253	0.0393333	0.0361009	0.0702384	-0.0429558	0.764156	0.959074	0.965788	0.919541	0.972113
Soltu.DM.01G031760	Plant protein of unknown function (DUF641)	chr01	XP_006347884	AT2G45260	-0.0261719	-0.217205	-0.124556	-0.229416	-0.176578	0.952089	0.745068	0.871866	0.70201	0.895037
Soltu.DM.01G031790	nitroreductase family protein	chr01	XP_006347883	AT1G02020	-0.056687	0.188035	0.128695	0.150338	0.119044	0.885486	0.77489	0.865329	0.814282	0.921772
Soltu.DM.01G031810	arginase	chr01	XP_006347881	AT4G08900	0.230693	-0.0308874	-0.138623	-0.0875212	0.0858734	0.451512	0.968531	0.854865	0.897462	0.945288
Soltu.DM.01G031820	arginase	chr01	XP_006347880	AT4G08900	0.133623	0.203949	0.248908	0.117198	0.12516	0.695802	0.762155	0.72187	0.858853	0.918721
Soltu.DM.01G031840	RNA 3'-terminal phosphate cyclase/enolpyruvate transferase, alpha/beta	chr01	XP_006347878	AT2G45300	-0.315082	-0.31861	-0.190588	-0.296298	-0.257632	0.284424	0.60272	0.797507	0.593677	0.870516
Soltu.DM.01G031850	UDP-D-glucuronate 4-epimerase	chr01	XP_006347877	AT1G02000	-0.269117	-0.149889	-0.204648	-0.141002	-0.101238	0.366557	0.823748	0.777186	0.824586	0.937863
Soltu.DM.01G031860	RNA 2'-phosphotransferase, Tpt1 / KptA family	chr01	XP_006347876	AT2G45330	0.432936	0.339267	0.284937	0.337525	0.297115	0.162656	0.576319	0.674391	0.535749	0.870516
Soltu.DM.01G031870	ribosomal protein S13A	chr01	NP_001275221	AT4G00100	-0.396112	-0.425412	-0.21383	-0.277868	-0.337611	0.190612	0.43565	0.765201	0.620438	0.870516
Soltu.DM.01G031880	Leucine-rich repeat protein kinase family protein	chr01	XP_006347874	AT2G45340	-0.321637	-0.209642	-0.173185	-0.229309	-0.212176	0.274852	0.754638	0.814071	0.70201	0.882468
Soltu.DM.01G031890	Pentatricopeptide repeat (PPR) superfamily protein	chr01	XP_006347873	AT2G45350	0.155986	0.0759854	0.0206596	0.147741	0.10033	0.638896	0.921451	0.983362	0.815583	0.938892
Soltu.DM.01G031900	Protein of unknown function (DUF1442)	chr01	XP_006347872	AT5G62280	-0.057769	-0.368468	-0.291442	-0.318443	-0.140784	0.88324	0.533164	0.670778	0.560091	0.911098
Soltu.DM.01G031910	glycine-rich protein	chr01	XP_006347871	AT4G22740	-0.0129393	0.0577755	-0.0906714	-0.0110937	0.157937	0.977638	0.939001	0.913127	0.990764	0.906201
Soltu.DM.01G031920	Myelodysplasia-myeloid leukemia factor 1-interacting protein domain containing protein	chr01	XP_015164473	AT2G45380	0.0191011	0.0628453	0.0382114	0.0617229	0.0571803	0.965987	0.935611	0.96366	0.931398	0.961647
Soltu.DM.01G031930	DHHC-type zinc finger family protein	chr01	XP_006347869	AT3G60800	0.264775	-0.0114039	0.0127228	0.0599985	0.0652411	0.376452	0.992244	0.989832	0.933595	0.955427
Soltu.DM.01G031940	secretory 1A	chr01	XP_006368001	AT1G02010	-0.292735	-0.0354183	-0.164864	-0.112165	-0.00755727	0.3211	0.96334	0.821978	0.864841	0.996709
Soltu.DM.01G031950	Transducin/WD40 repeat-like superfamily protein	chr01	XP_006339768	AT4G00090	-0.114646	-0.219979	-0.284824	-0.155387	-0.0174378	0.745962	0.740392	0.674391	0.805063	0.989591
Soltu.DM.01G031960	sterol-4alpha-methyl oxidase 1-1	chr01	XP_006339428	AT4G12110	-0.316664	-0.172305	-0.260791	-0.152786	-0.093563	0.28207	0.797645	0.709345	0.810914	0.94112
Soltu.DM.01G031970	glutathione S-transferase zeta	chr01	XP_006339429	AT2G02390	-0.128042	-0.213287	-0.113251	-0.241793	-0.204007	0.71055	0.749693	0.886936	0.683473	0.886229
Soltu.DM.01G031980	FK506 BINDING PROTEIN	chr01	XP_015166762	AT4G25340	-0.312288	-0.223829	-0.246947	-0.194065	-0.206733	0.288566	0.734424	0.722791	0.751489	0.886229
Soltu.DM.01G031990	Ku80 family protein	chr01	XP_006339432	AT1G48050	0.0845226	0.0511693	-0.113827	0.117095	0.106783	0.820623	0.946612	0.885275	0.858871	0.931219
Soltu.DM.01G032000	DUF1499 domain containing protein	chr01	XP_006339433	AT3G60810	-0.129905	-0.0353086	-0.252678	-0.0447011	0.145716	0.706107	0.963378	0.71924	0.953911	0.911098
Soltu.DM.01G032010	Cornichon family protein	chr01	XP_015166786	AT1G12390	0.219103	-0.0521512	-0.120269	0.0404983	0.0717962	0.479161	0.946358	0.877297	0.959165	0.955166
Soltu.DM.01G032020	AT hook motif DNA-binding family protein	chr01	XP_015166775	AT4G12080	-0.523502	-0.230587	-0.296881	-0.323048	-0.248808	0.117822	0.725911	0.664446	0.557203	0.870516
Soltu.DM.01G032030	Microtubule associated protein (MAP65/ASE1) family protein	chr01	XP_015166794	AT5G51600	-0.240014	-0.362491	-0.246146	-0.233492	-0.338337	0.429011	0.544472	0.724801	0.696114	0.870516
Soltu.DM.01G032050	conserved hypothetical protein	chr01	XP_006339439	AT3G60850	0.253567	0.17803	0.17076	0.201741	0.0899545	0.402023	0.790959	0.815417	0.739753	0.943745
Soltu.DM.01G032090	Tetratricopeptide repeat (TPR)-like superfamily protein	chr01	XP_006339440	AT1G01970	0.157944	0.0995175	-0.0533834	0.0933482	0.196924	0.633172	0.888229	0.949123	0.891543	0.887322
Soltu.DM.01G032100	SEC7-like guanine nucleotide exchange family protein	chr01	XP_006339441	AT3G60860	0.0415608	-0.104837	-0.130619	-0.0416201	-0.0141513	0.919571	0.880608	0.862847	0.957211	0.991422
Soltu.DM.01G032110	EF hand calcium-binding protein family	chr01	XP_006339442	AT1G24620	-0.147166	-0.0370782	0.0269538	-0.0533296	-0.00814975	0.660483	0.961495	0.976072	0.942524	0.996036
Soltu.DM.01G032120	AT-hook motif nuclear-localized protein	chr01	XP_006339443	AT2G45430	0.144736	-0.0497948	-0.0890162	-0.107784	0.0287082	0.666931	0.948898	0.914271	0.872125	0.985793
Soltu.DM.01G032130	armadillo repeat kinesin	chr01	XP_006339444	AT1G01950	-0.263846	0.0373877	-0.0455311	0.0614094	-0.0337194	0.378163	0.961219	0.957174	0.931602	0.981265
Soltu.DM.01G032150	SMAD/FHA domain-containing protein	chr01	XP_015166826	AT2G45460	-0.0395338	-0.181167	-0.354348	-0.319081	-0.00316367	0.924063	0.784702	0.6037	0.560091	0.99816
Soltu.DM.01G032170	zinc finger protein-related	chr01	XP_006339446	AT1G01930	0.273386	0.121284	0.0935197	0.0513738	0.115953	0.357297	0.860328	0.910245	0.945169	0.9265
Soltu.DM.01G032180	delta(3), delta(2)-enoyl CoA isomerase	chr01	XP_006339447	AT1G65520	-8.66e-05	0.14943	0.130256	0.00838086	0.0974063	0.999884	0.823854	0.863515	0.99298	0.939497
Soltu.DM.01G032190	FASCICLIN-like arabinogalactan protein	chr01	XP_006339448	AT3G60900	-0.395576	-0.0739166	-0.0452026	-0.110584	-0.0487894	0.191121	0.923441	0.957485	0.868052	0.968687
Soltu.DM.01G032220	F-box/RNI-like superfamily protein	chr01	XP_015166848	AT1G13570	-0.234631	-0.366996	-0.357603	-0.417589	-0.170366	0.441891	0.541488	0.595293	0.40761	0.903292
Soltu.DM.01G032230	F-box/RNI-like superfamily protein	chr01	XP_015166851		0.0633975	-0.0212156	-0.213725	-0.0925902	0.153404	0.870189	0.980952	0.765201	0.892496	0.911098
Soltu.DM.01G032250	hypothetical protein	chr01			-0.21221	-0.415301	-0.557213	-0.484715	-0.0983197	0.494922	0.449036	0.185159	0.268851	0.939497
Soltu.DM.01G032260	Thioesterase superfamily protein	chr01	XP_015166856	AT3G61200	0.0686958	0.146522	-0.0290649	0.0668027	0.215323	0.858252	0.828125	0.972925	0.924441	0.880142
Soltu.DM.01G032280	Thioesterase superfamily protein	chr01	XP_006339451	AT3G61200	0.128151	0.0328605	-0.0919763	-0.0980096	0.0845735	0.710312	0.966137	0.911805	0.885088	0.945392
Soltu.DM.01G032290	signal recognition particle receptor protein, chloroplast (FTSY)	chr01	XP_006339450	AT2G45770	0.414698	0.276524	0.142365	0.160219	0.255957	0.175675	0.68193	0.848137	0.797554	0.870516
Soltu.DM.01G032300	BON association protein	chr01	XP_006339452	AT2G45760	-0.0446974	0.129425	-0.0379594	0.0128177	0.123079	0.912543	0.852292	0.963795	0.989351	0.918721
Soltu.DM.01G032310	Zinc finger, C3HC4 type (RING finger) family protein	chr01	XP_006339453	AT3G61180	0.105177	0.161466	0.15503	0.119652	0.0700707	0.772301	0.809932	0.830142	0.85506	0.955166
Soltu.DM.01G032320	Tetratricopeptide repeat (TPR)-like superfamily protein	chr01	XP_006339455	AT3G61170	0.0600957	0.0293094	0.0114571	-0.116726	0.0450699	0.878207	0.970158	0.990099	0.858871	0.971469
Soltu.DM.01G032330	shaggy-like protein kinase	chr01	XP_006339456	AT4G00720	0.111905	-0.103331	-0.258756	-0.21051	0.0679155	0.753596	0.883424	0.712092	0.729016	0.955395
Soltu.DM.01G032350	Homeobox-leucine zipper family protein / lipid-binding START domain-containing protein	chr01	XP_006339457	AT4G00730	0.155726	-0.143276	-0.35329	-0.244726	0.151736	0.639628	0.832681	0.6037	0.67843	0.911098
Soltu.DM.01G032360	S-adenosyl-L-methionine-dependent methyltransferases superfamily protein	chr01	XP_006339458	AT4G00740	-0.34051	-0.194821	-0.182434	-0.187959	-0.109237	0.250228	0.766353	0.804652	0.760012	0.930418
Soltu.DM.01G032370	26S proteasome, regulatory subunit Rpn7;Proteasome component (PCI) domain	chr01	XP_006339459	AT3G61140	-0.384455	-0.295749	-0.165758	-0.325818	-0.328023	0.200726	0.643377	0.820651	0.556676	0.870516
Soltu.DM.01G032410	S-adenosyl-L-methionine-dependent methyltransferases superfamily protein	chr01	XP_006339462	AT4G00750	-0.416207	-0.340088	-0.354663	-0.418274	-0.21005	0.174574	0.576296	0.603528	0.404964	0.885464
Soltu.DM.01G032420	phloem protein 2-A13	chr01	XP_006339463	AT3G61060	-0.415525	-0.177817	-0.278921	-0.323634	-0.155466	0.17486	0.790959	0.687292	0.557203	0.910155
Soltu.DM.01G032430	F-box family protein	chr01	XP_015168037	AT4G00755	0.296972	0.202598	0.120129	0.189204	0.187217	0.314319	0.762452	0.877297	0.756926	0.888071
Soltu.DM.01G032440	Cysteine proteinases superfamily protein	chr01	XP_006339468	AT3G57810	-0.137605	-0.217847	-0.185711	-0.126609	-0.0961599	0.685155	0.744121	0.802377	0.844239	0.939741
Soltu.DM.01G032450	F-box family protein	chr01	XP_015166905	AT4G00755	0.125354	-0.0460091	0.0393833	-0.0228227	-0.0644322	0.717543	0.953108	0.962689	0.981246	0.956642
Soltu.DM.01G032460	hypothetical protein	chr01			0.232978	0.11359	0.0778444	0.0192722	0.123094	0.446317	0.86934	0.926075	0.984978	0.918721
Soltu.DM.01G032470	peroxin 11c	chr01	XP_006339471	AT1G01820	0.240736	-0.0122358	-0.0494499	0.0326511	0.0127189	0.427375	0.990855	0.953872	0.96912	0.993271
Soltu.DM.01G032480	ARM repeat superfamily protein	chr01	XP_006339472	AT2G45720	0.118019	0.10573	0.162068	0.147137	0.00511908	0.737058	0.88004	0.822624	0.816728	0.997577
Soltu.DM.01G032490	arginine/serine-rich splicing factor	chr01	XP_006339774	AT4G25500	-0.0935685	-0.139037	-0.0193897	-0.163899	-0.202007	0.800831	0.83892	0.984593	0.792113	0.886604
Soltu.DM.01G032500	RING/U-box superfamily protein	chr01	XP_006339480	AT1G04360	0.118381	0.108706	0.0366849	0.136805	0.070095	0.736024	0.876284	0.965329	0.8296	0.955166
Soltu.DM.01G032510	Protein kinase superfamily protein	chr01	XP_006339481	AT3G61080	0.22996	0.124673	0.0626368	0.106734	0.13612	0.452727	0.855593	0.942346	0.873639	0.914713
Soltu.DM.01G032520	conserved hypothetical protein	chr01	XP_006339482	AT1G01840	0.295645	0.0731565	-0.0429832	0.0997384	0.220767	0.316352	0.924054	0.958616	0.883911	0.880142
Soltu.DM.01G032530	Ribosomal RNA adenine dimethylase family protein	chr01	XP_006339483	AT1G01860	0.0141	-0.0970124	-0.109545	-0.164015	-0.00920522	0.974566	0.891303	0.88955	0.792109	0.995155
Soltu.DM.01G032550	5'-3' exonuclease family protein	chr01	XP_006339484	AT1G01880	0.307411	0.151947	0.130229	0.0933154	0.106854	0.295956	0.821518	0.863515	0.891543	0.931219
Soltu.DM.01G032560	conserved hypothetical protein	chr01	XP_006339485	AT4G00770	0.0798891	0.332088	0.0792419	0.30517	0.315751	0.830838	0.585422	0.924464	0.582407	0.870516
Soltu.DM.01G032570	UDP-N-acetylglucosamine (UAA) transporter family	chr01	XP_006339486	AT1G12600	0.136671	-0.0482811	-0.0272582	-0.166549	-0.0498118	0.687451	0.950632	0.975233	0.787357	0.967417
Soltu.DM.01G032580	SET domain-containing protein	chr01	XP_006339488	AT1G01920	0.23837	0.19674	0.291635	0.228137	0.0811362	0.432405	0.766353	0.670778	0.703823	0.948469
Soltu.DM.01G032590	vacuolar iron transporter	chr01	XP_006339489	AT2G01770	-0.286166	-0.174322	-0.171051	-0.199389	-0.200382	0.333346	0.795253	0.815417	0.744192	0.887244
Soltu.DM.01G032600	Major Facilitator Superfamily with SPX (SYG1/Pho81/XPR1) domain-containing protein	chr01	XP_006339492	AT4G22990	-0.0204166	0.0429762	-0.0108679	0.0580078	0.0773444	0.963149	0.955612	0.990337	0.93687	0.951858
Soltu.DM.01G032610	P-loop containing nucleoside triphosphate hydrolases superfamily protein	chr01	XP_006339493	AT1G01910	0.0952728	-0.0942476	-0.114851	-0.0748123	-0.00455129	0.797142	0.896288	0.884634	0.914241	0.997577
Soltu.DM.01G032620	Ubiquitin related modifier	chr01	XP_006339494	AT3G61113	0.328476	0.111905	0.153093	0.0610638	0.0822574	0.264945	0.872232	0.831098	0.932036	0.946874
Soltu.DM.01G032630	shrunken seed protein (SSE1)	chr01	XP_006339495	AT2G45690	0.232708	0.124226	-0.0284435	0.0668545	0.0998336	0.44691	0.855934	0.973697	0.924441	0.938929
Soltu.DM.01G032650	phospholipase D beta	chr01	XP_006339497	AT2G42010	-0.383857	-0.351206	-0.194049	-0.416857	-0.307657	0.200861	0.562419	0.792702	0.40816	0.870516
Soltu.DM.01G032680	RNA-binding CRS1 / YhbY (CRM) domain-containing protein	chr01	XP_006339500	AT4G31010	0.112933	0.0175656	0.00548178	0.0432613	0.0955323	0.750878	0.984629	0.994378	0.955098	0.940746
Soltu.DM.01G032690	calcineurin B subunit-related	chr01	XP_006339501	AT2G45670	0.321288	0.195324	0.225432	0.23644	0.161396	0.275476	0.766353	0.755386	0.692196	0.905254
Soltu.DM.01G032700	AGAMOUS-like	chr01	XP_015167027	AT2G45660	-0.0238314	0.143443	0.068739	0.0389373	0.0397637	0.957483	0.832537	0.936727	0.960925	0.974063
Soltu.DM.01G032710	AGAMOUS-like	chr01	XP_006339502	AT2G45660	-0.0463573	0.119461	-0.00166215	-0.0338875	0.062947	0.909421	0.862559	0.998382	0.967846	0.957951
Soltu.DM.01G032740	galacturonosyltransferase	chr01	XP_006339506	AT3G61130	-0.371606	-0.376186	-0.297742	-0.388793	-0.274562	0.214218	0.511537	0.664446	0.458822	0.870516
Soltu.DM.01G032760	D-isomer specific 2-hydroxyacid dehydrogenase family protein	chr01	XP_015167038	AT2G45630	-0.0113329	-0.00166988	0.129788	-0.139651	-0.12285	0.980699	0.999409	0.864356	0.826096	0.918721
Soltu.DM.01G032780	D-isomer specific 2-hydroxyacid dehydrogenase family protein	chr01	XP_015167044	AT2G45630	-0.0146387	-0.0457498	0.0682844	0.0288664	-0.0612849	0.973744	0.953288	0.937013	0.97452	0.958675
Soltu.DM.01G032790	Nucleotidyltransferase family protein	chr01	XP_015167051	AT2G45620	0.311917	0.280353	0.200392	0.245218	0.258011	0.288975	0.675542	0.784426	0.677456	0.870516
Soltu.DM.01G032800	alpha/beta-Hydrolases superfamily protein	chr01	XP_006339509	AT2G45600	-0.268954	-0.215524	-0.329137	-0.212243	-0.0196969	0.366872	0.745643	0.630861	0.726435	0.988152
Soltu.DM.01G032810	Protein kinase superfamily protein	chr01	XP_006339510	AT2G45590	-0.0983406	-0.0427307	-0.0412911	-0.0721688	-0.0065382	0.789198	0.955899	0.960234	0.918816	0.997577
Soltu.DM.01G032820	Calcium-dependent lipid-binding (CaLB domain) family protein	chr01	XP_006339513	AT3G61050	-0.196146	-0.299792	-0.159938	-0.287268	-0.228953	0.537623	0.6393	0.823408	0.605451	0.877364
Soltu.DM.01G032830	early nodulin-like protein	chr01	XP_006339514	AT1G08500	-0.074564	-0.247109	-0.218846	-0.236491	-0.167479	0.844347	0.710437	0.760033	0.692146	0.905254
Soltu.DM.01G032840	WD-40 repeat family protein / beige-related	chr01	XP_006339515	AT2G45540	0.125002	-0.0400762	-0.0774999	0.126401	0.0621402	0.718236	0.958199	0.926523	0.844675	0.958522
Soltu.DM.01G032850	cytochrome P450, family 704, subfamily A, polypeptide	chr01	XP_006339516	AT2G45510	0.187302	0.115834	0.108444	0.0388342	0.0374793	0.558843	0.867168	0.891115	0.960925	0.976837
Soltu.DM.01G033000	beta-hydroxyisobutyryl-CoA hydrolase	chr01	XP_006339517	AT5G65940	0.037063	-0.0479733	-0.118004	0.0149853	0.000235568	0.930128	0.95091	0.880384	0.987613	0.999931
Soltu.DM.01G033030	cytochrome P450, family 704, subfamily A, polypeptide	chr01	XP_006339521	AT2G45510	0.117532	-0.0553754	-0.237527	-0.00614558	0.14713	0.738235	0.941911	0.740857	0.995403	0.911098
Soltu.DM.01G033040	cytochrome P450, family 704, subfamily A, polypeptide	chr01	XP_006339519	AT2G45510	0.425302	0.23275	0.263114	0.188699	0.168535	0.168629	0.725283	0.707747	0.757778	0.904433
Soltu.DM.01G033050	AAA-type ATPase family protein	chr01	XP_006339523	AT2G45500	-0.0732722	-0.261765	-0.203825	-0.159195	-0.109192	0.846616	0.695657	0.779718	0.79882	0.930418
Soltu.DM.01G033080	digalactosyl diacylglycerol deficient	chr01	XP_006339526	AT4G00550	-0.239858	-0.19378	-0.271881	-0.277661	-0.138764	0.429481	0.766565	0.69546	0.620438	0.911098
Soltu.DM.01G033090	hypothetical protein	chr01	XP_006339527		-0.196076	-0.129065	0.00198001	-0.248566	-0.268487	0.537865	0.852439	0.997703	0.669411	0.870516
Soltu.DM.01G033100	NAD(P)-binding Rossmann-fold superfamily protein	chr01	XP_006339528	AT4G00560	-0.167813	-0.209993	-0.0955806	-0.153525	-0.166987	0.608018	0.754407	0.907032	0.80965	0.905254
Soltu.DM.01G033110	NAD-dependent malic enzyme	chr01	XP_015167129	AT4G00570	0.0657902	0.122065	0.258552	0.233426	-0.0128168	0.864589	0.858736	0.712092	0.696114	0.993271
Soltu.DM.01G033150	NAD(P)-binding Rossmann-fold superfamily protein	chr01	XP_006339532	AT2G24190	0.0647739	0.0223319	-0.221547	-0.042983	0.246471	0.866582	0.979353	0.757847	0.955616	0.870516
Soltu.DM.01G033160	NAD(P)-binding Rossmann-fold superfamily protein	chr01	XP_006339531	AT3G61220	0.0839986	-0.0655464	0.0913533	0.0709502	-0.10423	0.822031	0.933144	0.912614	0.919139	0.933487
Soltu.DM.01G033180	Amino acid dehydrogenase family protein	chr01	XP_006339533	AT4G00620	0.33381	0.175484	0.0919913	0.157009	0.238504	0.258269	0.794919	0.911805	0.801703	0.87343
Soltu.DM.01G033190	K+ efflux antiporter	chr01	XP_006339534	AT4G00630	0.34843	0.336603	0.256527	0.360417	0.238172	0.23755	0.578233	0.714784	0.498784	0.87343
Soltu.DM.01G033240	hypothetical protein	chr01			-0.496391	-0.309865	-0.14884	-0.296013	-0.257986	0.124828	0.620332	0.838511	0.593881	0.870516
Soltu.DM.01G033250	Acyclic terpene utilisation family protein AtuA domain containing protein	chr01	XP_006339537	AT1G01770	0.213008	0.0525805	-0.0131685	-0.0182641	0.0647218	0.49294	0.946089	0.989498	0.985328	0.955864
Soltu.DM.01G033260	acetyl Co-enzyme a carboxylase carboxyltransferase alpha subunit	chr01	XP_006339541	AT2G38040	0.0406178	0.00748519	0.005577	-0.117399	0.000713655	0.921639	0.995636	0.994378	0.858343	0.999931
Soltu.DM.01G033270	RNAhelicase-like	chr01	XP_006339542	AT4G00660	-0.0303432	-0.152686	-0.0122883	-0.0606419	-0.120727	0.943397	0.820262	0.990099	0.932963	0.92123
Soltu.DM.01G033290	Remorin family protein	chr01	XP_006339544	AT5G23750	0.110063	0.209511	0.218591	0.123964	0.169439	0.758788	0.755177	0.760033	0.847344	0.90361
Soltu.DM.01G033330	C2 calcium/lipid-binding plant phosphoribosyltransferase family protein	chr01	XP_006339547	AT4G11610	0.402545	0.312919	0.177765	0.285609	0.271616	0.186894	0.612602	0.809753	0.606424	0.870516
Soltu.DM.01G033360	Domain of unknown function (DUF1985)	chr01	XP_015167221	AT1G31150	-0.104002	-0.0915284	-0.183074	-0.0684196	-0.0163711	0.77528	0.899698	0.803772	0.922454	0.989698
Soltu.DM.01G033400	AT hook motif DNA-binding family protein	chr01	XP_015167232	AT2G45850	0.0860738	-0.0112874	0.0414579	-0.0451615	-0.10644	0.817281	0.992244	0.960108	0.953755	0.931219
Soltu.DM.01G033440	conserved hypothetical protein	chr01	XP_015167243	AT2G45860	-0.401986	-0.42162	-0.368606	-0.51637	-0.261402	0.187349	0.438839	0.561536	0.211825	0.870516
Soltu.DM.01G033450	transcription regulators	chr01	XP_015167249	AT1G02080	0.185021	0.0656234	-0.114842	0.10778	0.241895	0.566005	0.932882	0.884634	0.872125	0.872145
Soltu.DM.01G033460	pleiotropic regulatory locus	chr01	XP_006339555	AT4G15900	0.154073	0.115203	0.163848	0.0991178	-0.000179752	0.644117	0.867265	0.822396	0.884721	0.999931
Soltu.DM.01G033480	Cytidine/deoxycytidylate deaminase family protein	chr01	XP_006339556	AT4G20960	-0.0394823	-0.107517	0.143983	-0.011027	-0.320434	0.924145	0.878437	0.845999	0.990857	0.870516
Soltu.DM.01G033500	SKP1 interacting partner	chr01	XP_006339558	AT3G61350	-0.096308	-0.190202	-0.0393798	-0.211051	-0.312143	0.794247	0.772072	0.962689	0.728588	0.870516
Soltu.DM.01G033510	Acyl-CoA thioesterase family protein	chr01	XP_006339559	AT1G01710	0.226707	0.186629	0.158297	0.327023	0.16501	0.461031	0.777519	0.824763	0.552895	0.905254
Soltu.DM.01G033520	small nuclear ribonucleoprotein associated protein B	chr01	XP_006339560	AT4G20440	0.225874	0.111238	0.242833	0.108482	-0.0151619	0.462585	0.872662	0.7315	0.871069	0.990647
Soltu.DM.01G033530	Acyl-CoA thioesterase family protein	chr01	XP_006339561	AT1G01710	-0.200994	0.0692648	0.206812	-0.0556639	-0.184512	0.52368	0.92828	0.772995	0.940711	0.889496
Soltu.DM.01G033540	Ribosomal protein L36e family protein	chr01	XP_006339562	AT3G53740	0.241277	0.204717	0.346002	0.311283	0.0686203	0.426774	0.760652	0.609023	0.575034	0.955395
Soltu.DM.01G033550	alpha/beta-Hydrolases superfamily protein	chr01	XP_006339563	AT3G49050	0.0318791	-0.10916	-0.303155	-0.270791	0.037673	0.939748	0.874822	0.655141	0.634885	0.976443
Soltu.DM.01G033560	beta-amylase	chr01	XP_006339566	AT2G45880	0.121586	0.080791	-0.0143382	0.0997283	0.0949363	0.727864	0.914176	0.989498	0.883911	0.941064
Soltu.DM.01G033570	hypothetical protein	chr01			0.0154457	-0.0216792	-0.163098	-0.0346734	0.124693	0.97171	0.980492	0.822396	0.966953	0.918721
Soltu.DM.01G033590	2-oxoglutarate (2OG) and Fe(II)-dependent oxygenase superfamily protein	chr01	XP_006339568	AT4G23340	0.224993	0.112142	-0.015227	-0.081882	0.245576	0.464932	0.871667	0.989252	0.905765	0.870516
Soltu.DM.01G033600	Pentatricopeptide repeat (PPR) superfamily protein	chr01	XP_015168109	AT4G30700	0.243902	0.240671	0.0521153	0.0897563	0.234375	0.421619	0.713989	0.950323	0.896373	0.876051
Soltu.DM.01G033620	RNA polymerase II transcription mediators	chr01	XP_015167325	AT4G00450	0.215297	0.186495	0.00754518	0.115937	0.258364	0.487648	0.77763	0.991538	0.859784	0.870516
Soltu.DM.01G033640	hypothetical protein	chr01	XP_015167335		0.15645	0.171115	0.231958	0.271478	0.0570704	0.63756	0.798744	0.744822	0.633264	0.961647
Soltu.DM.01G033660	Protein of unknown function (DUF3245)	chr01	XP_015167335	AT3G61370	-0.0945942	-0.303165	-0.086116	-0.199759	-0.29485	0.798683	0.632532	0.916549	0.743055	0.870516
Soltu.DM.01G033670	Phosphatidylinositol N-acetyglucosaminlytransferase subunit P-related	chr01	XP_015167361	AT4G00440	-0.0108375	-0.0214985	-0.307204	-0.109825	0.230202	0.981465	0.980725	0.655141	0.868651	0.876277
Soltu.DM.01G033690	U-box domain-containing protein kinase family protein	chr01	XP_006339578	AT2G45910	0.3672	0.230187	-0.00155296	0.0803002	0.302627	0.21893	0.725911	0.998522	0.908317	0.870516
Soltu.DM.01G033700	SIGNAL PEPTIDE PEPTIDASE-LIKE	chr01	XP_006339580	AT1G01650	0.12898	0.017343	0.130841	-0.0947642	-0.0782316	0.708076	0.984629	0.862847	0.889352	0.950461
Soltu.DM.01G033710	plasma membrane intrinsic protein 1;5	chr01	XP_006339582	AT4G00430	-0.327823	-0.113759	-0.218708	-0.138746	-0.0122019	0.265721	0.869082	0.760033	0.827185	0.993271
Soltu.DM.01G033720	glycerol-3-phosphate acyltransferase	chr01	XP_006339585	AT1G01610	-0.419403	-0.30244	-0.279795	-0.36058	-0.178969	0.172649	0.635362	0.687292	0.498784	0.891187
Soltu.DM.01G033730	Major facilitator superfamily protein	chr01	XP_006339586	AT4G00370	-0.254918	-0.159236	-0.184788	-0.156977	-0.0474418	0.399111	0.81332	0.803222	0.801703	0.970288
Soltu.DM.01G033740	cytochrome P450, family 86, subfamily A, polypeptide	chr01	XP_006339587	AT2G45970	-0.180219	0.0150842	-0.0528491	-0.0216896	0.093595	0.576766	0.987343	0.949535	0.983031	0.94112
Soltu.DM.01G033750	origin recognition complex protein	chr01	XP_006339588	AT4G29910	-0.1127	-0.0204518	0.109369	0.00705048	-0.154991	0.751295	0.981462	0.889555	0.994176	0.910155
Soltu.DM.01G033760	conserved hypothetical protein	chr01	XP_006339589	AT2G45980	0.104834	-0.0625519	0.0397687	-0.0590834	-0.12178	0.773129	0.935638	0.962287	0.935744	0.919178
Soltu.DM.01G033780	cysteine synthase C1	chr01	NP_001275044	AT3G61440	-0.0223337	-0.0623117	0.0273377	-0.0602095	-0.128019	0.960483	0.935643	0.974986	0.933559	0.918383
Soltu.DM.01G033830	transcription regulators	chr01	XP_015167249	AT1G02080	0.102696	-0.113849	-0.0955159	-0.138685	0.0236279	0.777713	0.869082	0.907213	0.827185	0.987245
Soltu.DM.01G033850	transcription regulatory protein SNF2, putative	chr01	XP_006339597	AT2G46020	0.414042	0.167353	0.0768937	0.0856698	0.239263	0.175675	0.801187	0.927798	0.900789	0.87343
Soltu.DM.01G033860	ubiquitin conjugating enzyme	chr01	XP_006339599	AT1G63800	-0.327683	-0.288	-0.255787	-0.358007	-0.244404	0.265721	0.659973	0.715261	0.502953	0.870516
Soltu.DM.01G033870	ARID/BRIGHT DNA-binding domain;ELM2 domain protein	chr01	XP_006339600	AT2G46040	-0.0453417	-0.0233518	-0.135943	-0.0858496	0.0254578	0.911032	0.978324	0.858005	0.900465	0.986484
Soltu.DM.01G033880	MATE efflux family protein	chr01	XP_006339601	AT4G00350	-0.0866815	0.0373465	0.123394	0.0742668	-0.144127	0.815852	0.961251	0.872275	0.914899	0.911098
Soltu.DM.01G033890	receptor-like protein kinase	chr01	XP_006339602	AT4G00340	0.0801006	0.106343	0.105222	0.0628368	0.044785	0.83049	0.879595	0.895687	0.929914	0.971483
Soltu.DM.01G033900	RING-H2 finger B1A	chr01	XP_015167435	AT4G00335	0.173331	0.0127825	0.0097658	0.03132	0.028213	0.593046	0.990324	0.99089	0.97124	0.986093
Soltu.DM.01G033910	Pentatricopeptide repeat (PPR-like) superfamily protein	chr01	XP_006339793	AT2G46050	-0.235048	-0.161374	-0.195397	-0.131747	-0.0530916	0.441098	0.809932	0.79099	0.836346	0.965093
Soltu.DM.01G033920	transmembrane protein-related	chr01	XP_006339607	AT2G46060	0.0219874	-0.115785	-0.125334	-0.184508	-0.0871269	0.960673	0.867168	0.870727	0.763816	0.944867
Soltu.DM.01G033930	PLAC8 family protein	chr01	XP_006339608	AT4G23470	-0.108129	-0.0517308	-0.121502	-0.0529256	-0.0903226	0.76446	0.946358	0.875602	0.943306	0.943745
Soltu.DM.01G033940	Quinoprotein amine dehydrogenase, beta chain-like; RIC1-like guanyl-nucleotide exchange factor	chr01	XP_006339611	AT5G28350	-0.0642073	-0.0994297	-0.0518435	-0.0180447	-0.0517214	0.86817	0.888229	0.950694	0.985328	0.966004
Soltu.DM.01G033950	ferric reduction oxidase	chr01	XP_006339610	AT1G01580	-0.350677	-0.165631	-0.225957	-0.263031	-0.0890366	0.235234	0.803608	0.754202	0.646477	0.944341
Soltu.DM.01G033960	ferric reduction oxidase	chr01	XP_006339609	AT1G01580	-0.275265	-0.33577	-0.479669	-0.378232	-0.0629849	0.35391	0.578348	0.321051	0.469371	0.957951
Soltu.DM.01G033990	fringe-related protein	chr01	XP_006339614	AT4G00300	-0.239169	-0.262346	-0.354883	-0.450097	-0.122182	0.431081	0.695657	0.602528	0.363816	0.918876
Soltu.DM.01G034000	Peptidase family M48 family protein	chr01	XP_006339615	AT4G01320	-0.314637	-0.521991	-0.554209	-0.511368	-0.209306	0.284924	0.22348	0.19044	0.22068	0.885963
Soltu.DM.01G034010	Protein kinase superfamily protein	chr01	XP_006339616	AT1G01540	0.164971	0.0976011	0.111217	0.0134627	0.0248546	0.615066	0.890288	0.888521	0.98913	0.986686
Soltu.DM.01G034020	Protein BPS1, chloroplastic	chr01	XP_015167484	AT2G46080	0.355395	0.0108335	-0.0518294	-0.0215389	0.154893	0.230339	0.992597	0.950694	0.983037	0.910155
Soltu.DM.01G034030	MAP kinase	chr01	XP_015167490	AT4G01370	-0.383596	-0.371959	-0.207901	-0.35099	-0.355152	0.200861	0.518005	0.770972	0.515847	0.849173
Soltu.DM.01G034040	Pectin lyase-like superfamily protein	chr01	XP_006339619	AT3G61490	-0.36847	-0.183621	-0.139922	-0.226728	-0.117172	0.216796	0.781572	0.85202	0.706476	0.924499
Soltu.DM.01G034080	Protein of unknown function (DUF604)	chr01	XP_006339795	AT4G23490	-0.449568	-0.265187	-0.149696	-0.309412	-0.244615	0.149081	0.694513	0.83687	0.575216	0.870516
Soltu.DM.01G034090	Nuclear transport factor 2 (NTF2) family protein	chr01	XP_006339620	AT2G46100	0.384619	0.218132	0.132471	0.283777	0.236182	0.200679	0.743831	0.859783	0.611215	0.874357
Soltu.DM.01G034100	Diacylglycerol kinase family protein	chr01	XP_006339621	AT2G46090	-0.260836	-0.221568	-0.129197	-0.163943	-0.303879	0.384404	0.73771	0.865138	0.792109	0.870516
Soltu.DM.01G034110	conserved hypothetical protein	chr01	XP_006339623	AT4G01290	0.262051	-0.0786276	-0.0218479	-0.0410213	0.0201639	0.38223	0.917785	0.98231	0.958231	0.987864
Soltu.DM.01G034130	Homeodomain-like superfamily protein	chr01	XP_006339625	AT5G52660	0.297729	0.132989	0.178785	0.17644	0.11905	0.313082	0.847401	0.808239	0.77419	0.921772
Soltu.DM.01G034140	NAD(P)-binding Rossmann-fold superfamily protein	chr01	XP_015167521	AT1G01510	0.146488	0.139371	0.219712	0.132026	0.0189974	0.662328	0.837796	0.760033	0.836118	0.988221
Soltu.DM.01G034150	cAMP-regulated phosphoprotein 19-related protein	chr01	XP_015167518	AT5G64130	0.00321129	-0.118614	0.162355	-0.146979	-0.248865	0.995472	0.864452	0.822624	0.8169	0.870516
Soltu.DM.01G034170	Heavy metal transport/detoxification superfamily protein	chr01	XP_006339628	AT1G01490	-0.426922	-0.308058	-0.107058	-0.276339	-0.384111	0.167625	0.622598	0.89314	0.624305	0.822428
Soltu.DM.01G034190	RING/U-box superfamily protein	chr01	XP_006339630	AT4G01270	-0.0145653	-0.131904	-0.241397	-0.141022	0.0398516	0.973796	0.849342	0.734945	0.824586	0.974063
Soltu.DM.01G034200	WRKY family transcription factor	chr01	XP_006339631	AT4G01250	-0.142021	-0.123554	-0.379213	-0.149892	-0.00505969	0.673384	0.856304	0.549359	0.814603	0.997577
Soltu.DM.01G034210	Pentatricopeptide repeat (PPR) superfamily protein	chr01	XP_006339632	AT3G61520	0.0219296	0.13061	0.119169	0.135733	-0.00725143	0.960689	0.851366	0.878463	0.831212	0.996709
Soltu.DM.01G034220	alpha/beta-Hydrolases superfamily protein	chr01	XP_015167545	AT3G61540	0.485374	0.405757	0.557606	0.518309	0.142508	0.127152	0.454962	0.185159	0.210245	0.911098
Soltu.DM.01G034240	Late embryogenesis abundant protein	chr01	XP_006339634	AT2G46140	0.0539491	0.0353506	-0.330452	0.00375383	0.335457	0.893059	0.96334	0.630861	0.996596	0.870516
Soltu.DM.01G034250	Late embryogenesis abundant protein	chr01	XP_006339635	AT2G46140	-0.0759844	-0.0199325	-0.282651	-0.114896	0.156164	0.840879	0.982002	0.680339	0.860866	0.908732
Soltu.DM.01G034260	Pentatricopeptide repeat (PPR) superfamily protein	chr01	XP_006339636	AT4G37170	0.167149	0.1924	0.0506976	0.182897	0.173951	0.60955	0.768416	0.95214	0.767179	0.896388
Soltu.DM.01G034270	Late embryogenesis abundant (LEA) hydroxyproline-rich glycoprotein family	chr01	NP_001275944	AT2G46150	-0.156768	-0.159758	-0.145675	-0.182048	-0.125889	0.636442	0.812551	0.843938	0.769522	0.918721
Soltu.DM.01G034280	RING/U-box superfamily protein	chr01	XP_006339638	AT3G61550	-0.309179	-0.345305	-0.251461	-0.373673	-0.224162	0.294112	0.56802	0.719333	0.475012	0.879683
Soltu.DM.01G034300	VIRB2-interacting protein	chr01	XP_006339640	AT4G23630	-0.212308	-0.309	-0.207825	-0.339474	-0.258129	0.494583	0.622258	0.771295	0.533249	0.870516
Soltu.DM.01G034310	golgin candidate	chr01	XP_006339642	AT2G46180	-0.206019	-0.42959	-0.399188	-0.413654	-0.187882	0.510923	0.430469	0.499895	0.414039	0.888071
Soltu.DM.01G034320	Programmed cell death protein 7 domain containing protein	chr01	XP_006339644	AT2G46200	0.196719	0.0556232	-0.044069	0.0765509	0.140921	0.535906	0.941653	0.958137	0.912305	0.911098
Soltu.DM.01G034330	Probable membrane-associated kinase regulator	chr01	XP_006366645	AT5G52900	-0.122919	-0.0720826	-0.377488	-0.135891	0.208877	0.724054	0.924802	0.554949	0.831164	0.885963
Soltu.DM.01G034360	conserved hypothetical protein	chr01	XP_006339647	AT2G46220	0.382244	0.317355	0.241391	0.322337	0.253851	0.201597	0.605628	0.734945	0.557348	0.870516
Soltu.DM.01G034370	ABI-1-like	chr01	XP_006339648	AT2G46225	-0.194564	-0.192578	-0.211193	-0.221468	-0.159586	0.541124	0.768191	0.769279	0.712826	0.905254
Soltu.DM.01G034380	Nucleotide-diphospho-sugar transferase family protein	chr01	XP_006339649	AT4G01220	-0.107509	-0.0398915	-0.117416	-0.0573753	0.0255609	0.766551	0.958249	0.881225	0.938185	0.986484
Soltu.DM.01G034390	glycosyl transferase family 1 protein	chr01	XP_006339650	AT4G01210	-0.246613	-0.114297	-0.221605	-0.174144	-0.00838739	0.415191	0.868492	0.757847	0.77648	0.995862
Soltu.DM.01G034400	chitinase A	chr01	XP_006339651	AT5G24090	0.0658099	-0.000340934	-0.189319	0.0653275	0.254352	0.864584	0.999687	0.798724	0.926809	0.870516
Soltu.DM.01G034410	BCL-2-associated athanogene	chr01	XP_006339652	AT2G46240	-0.0901718	-0.02027	-0.10642	-0.0381174	0.0482739	0.808142	0.981497	0.89379	0.962135	0.968872
Soltu.DM.01G034430	Calcium-dependent lipid-binding (CaLB domain) family protein	chr01	XP_006339653	AT4G01200	-0.257995	-0.195416	-0.110091	-0.158519	-0.144408	0.39148	0.766353	0.88954	0.799061	0.911098
Soltu.DM.01G034440	Galactose oxidase/kelch repeat superfamily protein	chr01	XP_006339654	AT3G61590	-0.432346	-0.125102	-0.173051	-0.151825	-0.151421	0.163537	0.855006	0.814171	0.812283	0.911098
Soltu.DM.01G034450	transcription regulators	chr01	XP_015167249	AT1G02080	0.314811	0.402674	0.303322	0.494391	0.373155	0.284924	0.460763	0.655141	0.253985	0.83718
Soltu.DM.01G034460	transcription regulators	chr01	XP_015167627	AT1G02080	0.30306	0.35976	0.262864	0.444691	0.36348	0.303255	0.551322	0.707802	0.371104	0.839781
Soltu.DM.01G034490	hypothetical protein	chr01	XP_015167642		0.180053	0.407146	0.329556	0.40113	0.284181	0.577049	0.454962	0.630861	0.437504	0.870516
Soltu.DM.01G034500	conserved hypothetical protein	chr01	XP_015167653	AT5G41620	-0.23501	0.05898	-0.106886	-0.000486551	0.0975426	0.441098	0.937779	0.893358	0.999546	0.939497
Soltu.DM.01G034510	POZ/BTB containin G-protein	chr01	XP_006339663	AT3G61600	0.384774	0.286204	0.18034	0.314348	0.266992	0.20065	0.663116	0.807701	0.566921	0.870516
Soltu.DM.01G034520	Nucleic acid-binding, OB-fold-like protein	chr01	NP_001275611	AT2G04520	0.299016	0.0320406	0.0060412	0.0220502	0.090205	0.311389	0.967954	0.993811	0.982424	0.943745
Soltu.DM.01G034530	copper ion binding	chr01	XP_006339665	AT4G05400	0.0811927	-0.0785914	0.114022	0.0271688	-0.150692	0.828561	0.917785	0.885275	0.975537	0.911098
Soltu.DM.01G034540	CAAD domains of cyanobacterial aminoacyl-tRNA synthetase domain containing protein	chr01	XP_006339666	AT4G01150	0.131391	0.00438532	-0.27096	-0.00451513	0.264685	0.70221	0.99782	0.697096	0.996374	0.870516
Soltu.DM.01G034550	Protein of unknown function (DUF1191)	chr01	XP_006339798	AT4G01140	-0.222581	0.0288769	0.0628628	-0.00133511	-0.059162	0.469998	0.970999	0.941883	0.998639	0.960856
Soltu.DM.01G034560	GDSL-like Lipase/Acylhydrolase superfamily protein	chr01	XP_006339667	AT4G01130	-0.374517	-0.250108	-0.33165	-0.261268	-0.125136	0.211359	0.706286	0.630498	0.649918	0.918721
Soltu.DM.01G034570	G-box binding factor	chr01	XP_006339668	AT2G46270	0.310042	0.171302	0.142633	0.198028	0.14774	0.292451	0.798744	0.848058	0.746878	0.911098
Soltu.DM.01G034580	Galactose mutarotase-like superfamily protein	chr01	XP_006339669	AT3G61610	-0.188991	-0.265202	-0.255734	-0.213342	-0.109842	0.555424	0.694513	0.715261	0.725977	0.929672
Soltu.DM.01G034590	3'-5'-exoribonuclease family protein	chr01	XP_006339671	AT3G61620	0.147825	-0.0317613	0.133806	0.0133608	-0.104235	0.658753	0.968125	0.858814	0.989194	0.933487
Soltu.DM.01G034610	ubiquitin-conjugating enzyme	chr01	XP_006339672	AT1G64230	-0.409339	-0.289969	-0.376066	-0.380147	-0.182844	0.178958	0.652335	0.55883	0.469371	0.889746
Soltu.DM.01G034620	cytokinin response factor	chr01	XP_006339673	AT4G27950	0.140426	0.122599	0.0321335	0.159932	0.0833693	0.678126	0.857238	0.969134	0.797554	0.945392
Soltu.DM.01G034630	manganese tracking factor for mitochondrial SOD2	chr01	XP_006339674	AT2G46320	0.0542428	0.0703805	-0.0777186	0.0425337	0.192218	0.891919	0.926655	0.926075	0.956022	0.888071
Soltu.DM.01G034640	arabinogalactan protein	chr01	XP_015167698	AT2G46330	0.190344	0.154296	-0.0482175	0.00576143	0.201134	0.551558	0.817587	0.955069	0.995917	0.886713
Soltu.DM.01G034650	Nucleotide-sugar transporter family protein	chr01	XP_006339676	AT5G41760	-0.0552834	-0.0591655	-0.0846724	-0.0772312	-0.0358452	0.889427	0.937551	0.918022	0.911553	0.978521
Soltu.DM.01G034670	hypothetical protein	chr01	XP_006339678		0.210014	-0.0240172	-0.0208619	0.0762346	0.0527684	0.500409	0.977676	0.983362	0.912875	0.965185
Soltu.DM.01G034680	adenine nucleotide transporter	chr01	NP_001275102	AT4G01100	0.0511099	-0.0940826	0.0803034	-0.070793	-0.111608	0.899272	0.896496	0.922856	0.919152	0.929355
Soltu.DM.01G034690	Auxin-responsive GH3 family protein	chr01	XP_015167702	AT2G46370	0.195909	0.11886	0.142134	0.11029	0.038511	0.53826	0.864203	0.848179	0.868471	0.975142
Soltu.DM.01G034710	Protein of unknown function (DUF3133)	chr01	XP_006339683	AT2G46380	0.039304	-0.0946655	-0.0985878	-0.133302	0.0205722	0.924595	0.895476	0.90271	0.834678	0.987705
Soltu.DM.01G034730	TRICHOME BIREFRINGENCE-LIKE	chr01	XP_006339685	AT1G01430	0.0877925	0.06283	-0.262923	0.0072736	0.263373	0.813384	0.935611	0.707747	0.993873	0.870516
Soltu.DM.01G034740	UDP-Glycosyltransferase superfamily protein	chr01	XP_015167719	AT4G01070	0.0649981	-0.0618054	-0.244871	-0.168243	0.157951	0.866101	0.936171	0.727914	0.78442	0.906201
Soltu.DM.01G034750	WRKY family transcription factor	chr01	XP_006339686	AT4G11070	-0.127061	-0.0424441	-0.372007	-0.141859	0.163472	0.713027	0.956111	0.559229	0.82458	0.905254
Soltu.DM.01G034760	Histone superfamily protein	chr01	XP_006339687	AT1G01370	-0.192926	-0.221988	-0.35032	-0.192173	-0.0988575	0.545048	0.737515	0.607881	0.753882	0.938963
Soltu.DM.01G034770	thylakoid rhodanese-like	chr01	XP_006339688	AT4G01050	0.0968898	0.130479	0.103205	0.240045	0.100648	0.792877	0.851393	0.898306	0.68683	0.938682
Soltu.DM.01G034780	Ubiquitin carboxyl-terminal hydrolase family protein	chr01	XP_006339689	AT4G01037	0.292615	0.154624	-0.0325272	0.100588	0.246029	0.321318	0.817446	0.968866	0.882617	0.870516
Soltu.DM.01G034790	pentatricopeptide (PPR) repeat-containing protein	chr01	XP_015167738	AT4G01030	0.28699	0.208924	0.109062	0.221175	0.250119	0.332407	0.755968	0.890544	0.714117	0.870516
Soltu.DM.01G034800	regulatory components of ABA receptor	chr01	NP_001284557	AT1G01360	-0.0561161	-0.170213	-0.147294	-0.285164	-0.0978098	0.886912	0.799452	0.841305	0.606424	0.939497
Soltu.DM.01G034810	RNA helicase family protein	chr01	XP_006339691	AT1G33390	0.142815	0.105847	0.106581	0.0714331	0.0393066	0.671426	0.88004	0.893732	0.919035	0.974342
Soltu.DM.01G034820	alpha/beta-Hydrolases superfamily protein	chr01	XP_015167755	AT3G61680	-0.355565	-0.166742	-0.201514	-0.258146	-0.0709258	0.230322	0.801774	0.782303	0.653644	0.955166
Soltu.DM.01G034840	nucleotidyltransferases	chr01	XP_015167761	AT3G61690	-0.0207261	-0.0226028	0.0291954	-0.037894	-0.0524231	0.962868	0.978697	0.972867	0.962395	0.965488
Soltu.DM.01G034850	P-loop containing nucleoside triphosphate hydrolases superfamily protein	chr01	XP_006339695	AT5G08610	0.0802174	0.0721472	0.175569	0.0420807	-0.0213829	0.830271	0.924801	0.811716	0.956806	0.987494
Soltu.DM.01G034860	AMP-dependent synthetase and ligase family protein	chr01	XP_006339697	AT4G23850	-0.463476	-0.218709	-0.217738	-0.308926	-0.147542	0.137053	0.743651	0.761955	0.575216	0.911098
Soltu.DM.01G034900	ubiquitin family protein	chr01	XP_006339699	AT4G01000	0.228471	0.130363	0.175048	0.0619243	0.0601024	0.456856	0.851427	0.812416	0.93087	0.959883
Soltu.DM.01G034910	RNI-like superfamily protein	chr01	XP_006339700	AT5G51380	-0.0792295	0.00104606	-0.259586	-0.0769112	0.133384	0.832398	0.999409	0.709783	0.911763	0.916268
Soltu.DM.01G034920	RING/U-box superfamily protein	chr01	XP_006339702	AT1G28040	-0.00406248	-0.0200337	-0.0201746	-0.0955311	-0.0371888	0.993673	0.981865	0.983849	0.888541	0.976881
Soltu.DM.01G035010	SET domain protein	chr01	XP_006339711	AT3G61740	0.362522	0.245398	-0.0455829	0.148152	0.276243	0.224219	0.712895	0.957174	0.815583	0.870516
Soltu.DM.01G035040	Tetratricopeptide repeat (TPR)-like superfamily protein	chr01	XP_015167792	AT1G01320	0.0433719	0.0160129	-0.301157	-0.0888954	0.271428	0.915461	0.986016	0.655141	0.897279	0.870516
Soltu.DM.01G035050	Cytochrome b561/ferric reductase transmembrane with DOMON related domain	chr01	XP_006362141	AT3G61750	0.155689	0.0413317	-0.0361636	0.108261	0.0879979	0.639628	0.957114	0.965788	0.871269	0.944867
Soltu.DM.01G035090	dynamin-like protein	chr01	XP_006339704	AT5G42080	-0.471015	-0.308614	-0.249732	-0.310861	-0.284485	0.132548	0.622598	0.721315	0.575034	0.870516
Soltu.DM.01G035100	Acid phosphatase/vanadium-dependent haloperoxidase-related protein	chr01	XP_006339714	AT3G61770	-0.0247726	0.0459795	-0.120749	0.0130439	0.116785	0.955305	0.953108	0.876781	0.989235	0.924698
Soltu.DM.01G035110	phosphoinositide 4-kinase gamma	chr01	XP_006339715	AT2G46500	-0.0633399	-0.0933836	-0.346821	-0.304358	0.0294677	0.870197	0.898151	0.607881	0.584163	0.985382
Soltu.DM.01G035120	Glycine-rich protein family	chr01	XP_006339716	AT4G23930	0.0929463	0.153413	-0.133045	-0.183032	0.324249	0.802567	0.81902	0.859172	0.766728	0.870516
Soltu.DM.01G035130	embryo defective	chr01	XP_006339717	AT3G61780	-0.0107555	0.0512934	-0.123478	-0.00553666	0.13729	0.981658	0.946612	0.872275	0.996143	0.913339
Soltu.DM.01G035140	Protein with RING/U-box and TRAF-like domains	chr01	XP_006339718	AT3G61790	-0.00406041	-0.165502	-0.204243	-0.298002	-0.0160328	0.993673	0.803608	0.778189	0.589827	0.989761
Soltu.DM.01G035150	conserved hypothetical protein	chr01	XP_015167836	AT3G61800	0.194296	0.174064	0.0828051	0.169918	0.141262	0.54195	0.795253	0.919416	0.781399	0.911098
Soltu.DM.01G035170	Eukaryotic aspartyl protease family protein	chr01	XP_006339720	AT1G01300	-0.471733	-0.210298	-0.200499	-0.207789	-0.177815	0.132548	0.75376	0.78423	0.731288	0.891867
Soltu.DM.01G035180	basic helix-loop-helix (bHLH) DNA-binding superfamily protein	chr01	XP_006339721	AT1G01260	0.39252	0.376702	0.32816	0.342684	0.279987	0.19227	0.510071	0.630861	0.527375	0.870516
Soltu.DM.01G035190	cellular apoptosis susceptibility protein, putative / importin-alpha re-exporter, putative	chr01	XP_006339722	AT2G46520	-0.314774	-0.235726	-0.221318	-0.207391	-0.187005	0.284924	0.717181	0.758451	0.732023	0.888071
Soltu.DM.01G035200	auxin response factor	chr01	XP_006339723	AT4G23980	0.0770314	0.0777282	-0.01346	0.0714162	0.0672999	0.838345	0.919276	0.989498	0.919035	0.955427
Soltu.DM.01G035210	conserved hypothetical protein	chr01	XP_006339726	AT4G27810	-0.0362786	-0.112236	-0.180932	-0.204243	0.0359039	0.931283	0.871667	0.807394	0.736779	0.978452
Soltu.DM.01G035220	conserved hypothetical protein	chr01	XP_015167875	AT2G46550	0.190931	0.0577639	0.0478972	0.09054	0.0614159	0.549958	0.939001	0.955137	0.895593	0.958675
Soltu.DM.01G035230	transducin family protein / WD-40 repeat family protein	chr01	XP_015167878	AT2G46560	0.0646594	-0.158297	-0.179113	-0.134795	0.0448253	0.867092	0.813801	0.808078	0.832779	0.971483
Soltu.DM.01G035240	Dof-type zinc finger DNA-binding family protein	chr01	XP_006339731	AT3G61850	-0.32673	-0.131488	-0.142044	-0.182309	-0.252349	0.267146	0.849355	0.848266	0.76893	0.870516
Soltu.DM.01G035250	ORMDL family protein	chr01	XP_006339732	AT1G01230	0.287541	0.101764	0.036	0.0451698	0.148988	0.331909	0.885168	0.965788	0.953755	0.911098
Soltu.DM.01G035270	NC domain-containing protein-related	chr01	XP_006339735	AT1G01225	0.136713	0.161215	0.12053	0.165161	0.135482	0.687382	0.809932	0.877079	0.789886	0.915019
Soltu.DM.01G035280	L-fucokinase/GDP-L-fucose pyrophosphorylase	chr01	XP_006339736	AT1G01220	-0.159993	0.0184708	0.0198792	-0.013166	-0.0902235	0.628613	0.984459	0.983849	0.989235	0.943745
Soltu.DM.01G035300	RNA-binding (RRM/RBD/RNP motifs) family protein	chr01	XP_006339740	AT3G61860	0.30631	0.0972642	0.122601	0.0149877	0.0423675	0.297722	0.890919	0.874161	0.987613	0.972607
Soltu.DM.01G035310	ER-type Ca2+-ATPase	chr01	XP_015167932	AT4G00900	-0.453396	-0.28697	-0.321454	-0.477359	-0.298163	0.145921	0.662715	0.637084	0.295247	0.870516
Soltu.DM.01G035320	Pentatricopeptide repeat (PPR) superfamily protein	chr01	XP_006339746	AT5G08510	0.0467568	0.165101	0.126797	0.0984784	0.0814604	0.908345	0.804925	0.868409	0.8848	0.948459
Soltu.DM.01G035340	senescence-associated E3 ubiquitin ligase	chr01	XP_006339747	AT1G76390	0.277823	0.149834	0.0606612	0.113005	0.140394	0.349817	0.823748	0.944057	0.864118	0.911098
Soltu.DM.01G035350	Pentatricopeptide repeat (PPR-like) superfamily protein	chr01	XP_006339749	AT5G16420	0.171538	0.253812	0.189399	0.0485993	0.182421	0.598094	0.699436	0.798724	0.949386	0.889746
Soltu.DM.01G035360	RAB GTPase homolog A3	chr01	XP_006339750	AT1G01200	-0.351872	-0.0954801	-0.157985	-0.166885	-0.0961862	0.234312	0.893738	0.824763	0.786899	0.939741
Soltu.DM.01G035370	P-loop containing nucleoside triphosphate hydrolases superfamily protein	chr01	XP_015167946	AT2G46620	-0.0350217	-0.0949285	-0.187242	-0.180738	0.0646112	0.934178	0.894667	0.801877	0.77022	0.95597
Soltu.DM.01G035380	DUF4079 domain containing protein	chr01	XP_006339751	AT3G61870	-0.270715	0.0413573	-0.0116623	0.0682203	0.011839	0.362941	0.957114	0.990099	0.922818	0.993355
Soltu.DM.01G035420	cytochrome B5 isoform E	chr01	XP_006339753	AT5G53560	-0.36353	-0.676837	-0.52312	-0.560145	-0.374917	0.223455	0.0787227	0.280295	0.132381	0.830262
Soltu.DM.01G035440	Ubiquitin supergroup;Ribosomal protein L40e	chr01	XP_006367353	AT3G52590	-0.418779	-0.384088	0.00715417	-0.16902	-0.46347	0.173048	0.489109	0.992312	0.783273	0.666514
Soltu.DM.01G035450	Ubiquitin-specific protease family C19-related protein	chr01	XP_006339756	AT1G16860	0.247068	0.120814	0.0906057	0.195203	0.104897	0.414101	0.860976	0.91323	0.749045	0.933367
Soltu.DM.01G035490	homeobox	chr01	XP_006339757	AT2G46680	0.290498	0.204934	0.117398	0.169973	0.294966	0.326162	0.760114	0.881225	0.781399	0.870516
Soltu.DM.01G035500	SAUR-like auxin-responsive protein family	chr01	XP_006339758	AT2G46690	-0.0878103	-0.448137	-0.669821	-0.449377	0.000122772	0.813384	0.380009	0.115392	0.363816	0.999931
Soltu.DM.01G035510	CDPK-related kinase	chr01	XP_006339760	AT2G46700	0.223169	-0.0838328	-0.0263615	-0.150171	0.0249711	0.46907	0.910137	0.976756	0.814445	0.986621
Soltu.DM.01G035520	CDPK-related kinase	chr01	XP_015167989	AT2G46700	0.114195	-0.0406174	-0.104462	-0.0797614	0.062431	0.747243	0.957987	0.89584	0.908317	0.958112
Soltu.DM.01G035530	Rho GTPase activating protein with PAK-box/P21-Rho-binding domain	chr01	XP_006339762	AT2G46710	-0.0600405	-0.0709584	-0.0268271	-0.0575644	0.025204	0.878207	0.926267	0.976072	0.937927	0.986555
Soltu.DM.01G035540	Basic helix-loop-helix (bHLH) DNA-binding family protein	chr01	XP_006357552	AT4G00870	-0.440202	-0.264616	-0.253599	-0.28764	-0.248416	0.157252	0.695333	0.718004	0.605118	0.870516
Soltu.DM.01G035560	nuclear RNA polymerase D1B	chr01	XP_015169636	AT2G40030	0.049354	0.209648	0.0178866	0.138377	0.244259	0.902625	0.754638	0.986087	0.827853	0.870516
Soltu.DM.01G035570	hypothetical protein	chr01	XP_015170683		0.257654	0.221182	0.309857	0.247702	0.0836059	0.392176	0.737962	0.652711	0.671732	0.945392
Soltu.DM.01G035590	NADPH:quinone oxidoreductase	chr01	XP_006347654	AT3G27890	-0.0574393	0.092764	0.0694747	0.0475503	0.0280697	0.883694	0.898973	0.935305	0.951267	0.986231
Soltu.DM.01G035600	NADPH:quinone oxidoreductase	chr01	NP_001275452	AT3G27890	-0.355945	-0.154209	-0.16891	-0.189645	-0.131882	0.230162	0.817587	0.815968	0.756539	0.916268
Soltu.DM.01G035620	Pentatricopeptide repeat (PPR-like) superfamily protein	chr01	XP_015164382	AT2G13600	0.306993	0.184355	-0.0168365	0.255652	0.288238	0.296463	0.779999	0.987652	0.657583	0.870516
Soltu.DM.01G035630	Eukaryotic aspartyl protease family protein	chr01	XP_006347658	AT5G07030	-0.437182	-0.230492	-0.255786	-0.243373	-0.159436	0.159441	0.725911	0.715261	0.68016	0.905254
Soltu.DM.01G035640	ARM repeat superfamily protein	chr01	XP_015164383	AT1G08315	0.110122	-0.0242246	0.0167815	0.0107551	-0.017531	0.758569	0.977513	0.987652	0.990857	0.989591
Soltu.DM.01G035650	sequence-specific DNA binding transcription factors	chr01	XP_006347664	AT3G54390	0.0856939	0.179093	0.0950864	0.0858346	0.0871514	0.818179	0.78821	0.907418	0.900465	0.944867
Soltu.DM.01G035660	Thioredoxin z	chr01	XP_006347665	AT3G06730	-0.252902	-0.403242	-0.24078	-0.266711	-0.291941	0.403007	0.459406	0.735469	0.642229	0.870516
Soltu.DM.01G035670	protein kinases;ubiquitin-protein ligases	chr01	XP_006347666	AT5G13530	0.457866	0.358841	0.248629	0.300759	0.30601	0.141327	0.551322	0.72187	0.586888	0.870516
Soltu.DM.01G035680	long-chain base (LCB) kinase	chr01	XP_006347667	AT5G23450	0.204187	0.214924	0.243284	0.196802	0.088462	0.515584	0.7476	0.730351	0.747573	0.944867
Soltu.DM.01G035690	sigma factor binding protein	chr01	XP_015164365	AT2G41180	0.122991	0.0305389	-0.213084	-0.107198	0.227883	0.724054	0.968803	0.766981	0.873267	0.878651
Soltu.DM.01G035700	Cyclophilin-like peptidyl-prolyl cis-trans isomerase family protein	chr01	XP_006347668	AT2G38730	0.0984404	0.1644	0.223643	0.18197	0.0235003	0.789198	0.805914	0.757847	0.769617	0.987245
Soltu.DM.01G035710	Transport protein particle (TRAPP) component	chr01	XP_006347669	AT5G54750	-0.20738	-0.245902	-0.259005	-0.301168	-0.132123	0.507916	0.711453	0.711862	0.586888	0.916268
Soltu.DM.01G035720	Protein of unknown function (DUF810)	chr01	XP_006347850	AT5G06970	-0.224378	-0.309061	-0.206136	-0.22085	-0.317363	0.466219	0.622028	0.774858	0.714608	0.870516
Soltu.DM.01G035740	Protein of unknown function (DUF810)	chr01	XP_006347850	AT5G06970	0.156303	0.0255589	-0.170609	0.121509	0.163922	0.637976	0.974649	0.815417	0.85131	0.905254
Soltu.DM.01G035750	conserved hypothetical protein	chr01	XP_006347672	AT5G55610	0.173552	0.186578	0.284331	0.302401	0.0551708	0.592387	0.777531	0.674946	0.586888	0.962477
Soltu.DM.01G035760	protein arginine methyltransferase	chr01	XP_006347673	AT3G12270	0.170938	0.109783	0.199868	0.177773	0.0160994	0.599225	0.873963	0.784662	0.773653	0.989736
Soltu.DM.01G035780	Polynucleotidyl transferase, ribonuclease H-like superfamily protein	chr01	XP_006347674	AT3G15140	0.0570178	-0.0143075	-0.0683761	0.0467658	0.107044	0.884681	0.98858	0.937013	0.952212	0.931219
Soltu.DM.01G035790	Ribosomal protein S10p/S20e family protein	chr01	XP_006347675	AT5G62300	-0.512926	-0.309595	-0.0839851	-0.262853	-0.390769	0.120929	0.620333	0.918217	0.646477	0.822428
Soltu.DM.01G035800	nuclear matrix protein-related	chr01	XP_006347676	AT5G09860	0.407523	0.210217	0.288478	0.256519	0.0963218	0.181166	0.753846	0.674181	0.655748	0.939664
Soltu.DM.01G035810	DUF667 domain containing protein	chr01	XP_006347677	AT3G12300	0.309146	0.255618	0.184398	0.208994	0.155192	0.294179	0.69704	0.803222	0.730109	0.910155
Soltu.DM.01G035820	hypothetical protein	chr01	XP_006347678	AT3G12320	0.310163	0.101913	0.229264	0.163166	0.072177	0.292359	0.885092	0.748046	0.794501	0.955049
Soltu.DM.01G035850	proline-rich family protein	chr01	XP_006347679	AT5G07020	-0.359931	-0.342143	-0.454726	-0.447244	-0.134383	0.226626	0.573105	0.385147	0.366689	0.915269
Soltu.DM.01G035860	cytochrome P450, family 98, subfamily A, polypeptide	chr01	XP_006347680	AT2G40890	-0.347618	-0.269248	-0.24317	-0.266817	-0.186764	0.238749	0.690198	0.730417	0.642138	0.888071
Soltu.DM.01G035870	microtubule-associated protein 65-5	chr01	XP_006347681	AT2G38720	-0.35051	-0.325912	-0.1344	-0.262835	-0.326571	0.235421	0.595204	0.858701	0.646477	0.870516
Soltu.DM.01G035880	DnaJ domain ;Myb-like DNA-binding domain	chr01	XP_006347682	AT3G11450	0.145653	0.13808	0.331638	0.151768	-0.04202	0.664677	0.841851	0.630498	0.812283	0.972679
Soltu.DM.01G035890	nuclear factor Y, subunit C11	chr01	XP_006347683	AT3G12480	-0.0671791	-0.148448	-0.092483	-0.116968	-0.120501	0.86155	0.825664	0.911792	0.858871	0.92123
Soltu.DM.01G035900	zinc induced facilitator-like	chr01	XP_006347687	AT5G13750	-0.399043	-0.106449	-0.142289	-0.133566	-0.124104	0.189426	0.879299	0.848137	0.834459	0.918721
Soltu.DM.01G035910	zinc induced facilitator-like	chr01	XP_006347686	AT5G13750	-0.360318	-0.144746	-0.235325	-0.209732	-0.167405	0.226357	0.830556	0.743319	0.729785	0.905254
Soltu.DM.01G035920	zinc induced facilitator-like	chr01	XP_006347685	AT5G13750	-0.35905	-0.204572	-0.186297	-0.219091	-0.144353	0.227676	0.761146	0.802055	0.715981	0.911098
Soltu.DM.01G035940	Pre-rRNA-processing protein TSR2, conserved region	chr01	XP_006347691	AT5G27990	0.0823255	-0.00636398	0.134287	0.00386816	-0.13641	0.82597	0.996528	0.858814	0.996585	0.914713
Soltu.DM.01G035950	SAD1/UNC-84 domain protein	chr01	XP_006347692	AT5G04990	0.405917	0.277979	0.233478	0.293656	0.239781	0.183274	0.680661	0.74455	0.595542	0.87343
Soltu.DM.01G035970	PETER PAN-like protein	chr01	XP_006347694	AT5G61770	-0.273762	-0.0951526	-0.0648994	-0.0800649	-0.118177	0.356379	0.89405	0.940305	0.908317	0.922657
Soltu.DM.01G035980	ETHYLENE-INSENSITIVE3-like	chr01	XP_006347695	AT3G20770	0.313536	0.172104	0.14265	0.125265	0.112526	0.28715	0.797694	0.848058	0.84614	0.929355
Soltu.DM.01G035990	calcium-dependent protein kinase	chr01	XP_006347696	AT3G10660	0.0636434	-0.0609735	-0.190801	-0.0977777	0.0688573	0.86989	0.937108	0.797507	0.885279	0.955395
Soltu.DM.01G036000	phosphate deficiency response	chr01	XP_006347697	AT5G23630	0.324071	0.24765	0.0739109	0.244726	0.262676	0.271755	0.710418	0.930575	0.67843	0.870516
Soltu.DM.01G036010	Family of unknown function (DUF566)	chr01	XP_006347698	AT2G44190	-0.183925	-0.101292	-0.241374	-0.115981	0.0619775	0.568119	0.885787	0.734945	0.859744	0.958522
Soltu.DM.01G036020	FAR1-related sequence	chr01	XP_015164390	AT2G27110	0.313309	0.262648	0.0553564	0.131896	0.35586	0.287324	0.695657	0.948834	0.836181	0.849173
Soltu.DM.01G036040	Integrase-type DNA-binding superfamily protein	chr01	XP_006347702	AT3G54320	-0.449091	-0.214495	-0.218791	-0.283224	-0.127887	0.149766	0.748056	0.760033	0.611215	0.918383
Soltu.DM.01G036050	Class II aaRS and biotin synthetases superfamily protein	chr01	XP_006347703	AT5G52520	0.172457	0.0481333	0.0403688	0.0988841	0.13507	0.59551	0.950768	0.961335	0.8848	0.915269
Soltu.DM.01G036060	Major facilitator superfamily protein	chr01	XP_006347704	AT2G26690	0.0281686	0.077897	-0.00712363	0.119464	0.159099	0.948691	0.919276	0.992312	0.855368	0.905254
Soltu.DM.01G036070	conserved hypothetical protein	chr01	XP_006347705	AT5G50350	-0.30124	-0.319518	-0.264425	-0.40392	-0.204238	0.306561	0.600268	0.704984	0.432592	0.886229
Soltu.DM.01G036080	DNA GYRASE A	chr01	XP_006347708	AT3G10690	0.139039	0.199969	0.232854	0.209197	0.01538	0.681819	0.766353	0.74455	0.730109	0.990471
Soltu.DM.01G036090	EAP30/Vps36 family protein	chr01	XP_006347709	AT5G04920	0.179279	0.125086	0.114399	0.0753929	0.0617245	0.57955	0.855006	0.885275	0.912952	0.958522
Soltu.DM.01G036100	conserved hypothetical protein	chr01	XP_006347710	AT5G18440	0.199771	0.107101	0.041002	0.109384	0.127776	0.527264	0.878728	0.96049	0.869339	0.918383
Soltu.DM.01G036110	aminophospholipid ATPase	chr01	XP_006347713	AT5G04930	-0.0873571	-0.060802	-0.209596	-0.154644	0.0194029	0.814286	0.937108	0.770972	0.806663	0.988152
Soltu.DM.01G036120	Leucine-rich repeat protein kinase family protein	chr01	XP_006347714	AT3G03770	-0.245995	-0.182028	-0.228619	-0.186546	-0.0674165	0.416571	0.783492	0.748889	0.761365	0.955427
Soltu.DM.01G036130	Transducin/WD40 repeat-like superfamily protein	chr01	XP_006347717	AT3G21060	-0.0143804	-0.0736016	-0.254747	-0.0586917	0.130023	0.974134	0.924054	0.715694	0.936283	0.918383
Soltu.DM.01G036160	Vacuolar sorting protein 9 (VPS9) domain	chr01	XP_006347715	AT3G19770	-0.380587	-0.338742	-0.358783	-0.397853	-0.19381	0.203535	0.577249	0.593735	0.44072	0.887322
Soltu.DM.01G036170	Glycosyl hydrolase family protein	chr01	XP_006347719	AT5G04885	-0.323985	-0.172362	-0.121409	-0.186094	-0.169704	0.27186	0.797624	0.875602	0.762166	0.903439
Soltu.DM.01G036180	RNA-binding KH domain-containing protein	chr01	XP_006347721	AT3G04610	0.159099	0.150694	-0.0687394	0.112072	0.361133	0.630543	0.822644	0.936727	0.864842	0.841753
Soltu.DM.01G036190	RNA-binding KH domain-containing protein	chr01	XP_006347721	AT3G04610	0.200087	-0.155098	-0.144437	-0.179113	-0.0152371	0.526104	0.817242	0.845977	0.773538	0.990525
Soltu.DM.01G036200	Succinate dehydrogenase subunit 8, mitochondrial	chr01			-0.593496	-0.501074	-0.316313	-0.416148	-0.423571	0.0898195	0.242619	0.642958	0.408219	0.797008
Soltu.DM.01G036240	Protein of unknown function, DUF593	chr01	XP_006347724	AT1G08800	0.334448	0.189738	0.0607825	0.0583201	0.159571	0.257822	0.772072	0.944003	0.936709	0.905254
Soltu.DM.01G036290	Fanconi anaemia protein FancD2 nuclease domain containing protein	chr01	XP_006347854	AT4G14970	-0.204509	0.0390591	-0.034433	0.0181703	-0.0261594	0.514549	0.959541	0.968351	0.985328	0.986484
Soltu.DM.01G036300	TPX2 (targeting protein for Xklp2) protein family	chr01	XP_006347730	AT1G54460	-0.284622	-0.136355	-0.196548	-0.187185	-0.109239	0.336393	0.842774	0.789515	0.760791	0.930418
Soltu.DM.01G036310	Pentatricopeptide repeat (PPR) superfamily protein	chr01	XP_015164393	AT3G62470	0.136637	-0.00867148	-0.0580081	0.0162507	0.0771295	0.687524	0.994668	0.947181	0.987315	0.952275
Soltu.DM.01G036330	Rhodanese/Cell cycle control phosphatase superfamily protein	chr01	XP_006347732	AT5G03455	0.329971	0.278314	0.283358	0.281197	0.204038	0.26294	0.679727	0.677084	0.613721	0.886229
Soltu.DM.01G036340	FAD/NAD(P)-binding oxidoreductase family protein	chr01	XP_015164396	AT3G04650	0.324138	0.0526997	-0.151448	0.197339	0.288774	0.271661	0.946089	0.83352	0.746985	0.870516
Soltu.DM.01G036350	hypothetical protein	chr01			0.0361457	-0.0888286	0.0332706	0.0661961	-0.143098	0.931547	0.902013	0.968437	0.925449	0.911098
Soltu.DM.01G036370	ankyrin repeat family protein	chr01	NP_001275294	AT3G04710	0.100355	0.0329319	-0.0874775	-0.0430203	0.200377	0.784622	0.966037	0.915084	0.955615	0.887244
Soltu.DM.01G036390	ankyrin repeat family protein	chr01	XP_006347737	AT3G04710	0.303849	0.238536	0.165175	0.19085	0.155215	0.302131	0.715638	0.821418	0.755979	0.910155
Soltu.DM.01G036400	ankyrin repeat family protein	chr01	XP_015164397	AT3G04710	0.142271	0.0728033	0.113707	0.103749	-0.0304694	0.673028	0.92426	0.885444	0.878893	0.98411
Soltu.DM.01G036410	prenylated RAB acceptor 1.E	chr01	XP_015164400	AT1G55190	0.0243761	-0.0911962	-0.0199233	-0.0498458	-0.152396	0.956205	0.899698	0.983849	0.947452	0.911098
Soltu.DM.01G036420	pathogenesis-related	chr01	NP_001275608	AT3G04720	-0.194254	-0.435627	-0.397837	-0.466398	-0.294308	0.542097	0.407877	0.501763	0.319383	0.870516
Soltu.DM.01G036430	Myb/SANT-like DNA-binding domain containing protein	chr01	XP_006347741	AT4G02550	0.00363686	-0.11792	-0.0535847	-0.0962876	-0.141426	0.994421	0.864999	0.948967	0.887134	0.911098
Soltu.DM.01G036450	pathogenesis-related	chr01	NP_001275628	AT3G04720	-0.0519523	-0.220962	-0.184483	-0.240546	-0.198138	0.897507	0.738392	0.803222	0.686302	0.887322
Soltu.DM.01G036460	pathogenesis-related	chr01	XP_006347743	AT3G04720	-0.0597037	-0.237971	-0.220337	-0.281682	-0.165869	0.878992	0.715638	0.759796	0.612717	0.905254
Soltu.DM.01G036470	indoleacetic acid-induced protein	chr01	NP_001275398	AT3G04730	-0.18134	-0.0199757	0.00835873	-0.0492305	-0.141147	0.574546	0.981958	0.99125	0.948423	0.911098
Soltu.DM.01G036480	ABI3-interacting protein	chr01	XP_006347745	AT1G08780	-0.108627	-0.26999	0.0886215	-0.0973789	-0.328091	0.763104	0.689463	0.914564	0.885851	0.870516
Soltu.DM.01G036490	Bacterial sec-independent translocation protein mttA/Hcf106	chr01	XP_006347746	AT5G28750	-0.115433	-0.0165874	0.149438	0.0892112	-0.195327	0.744164	0.985312	0.837049	0.896757	0.887322
Soltu.DM.01G036500	RNA polymerase II transcription mediators	chr01	XP_006347747	AT3G04740	0.287493	0.0945833	0.00067865	0.0587536	0.154025	0.33194	0.895476	0.998985	0.936283	0.910621
Soltu.DM.01G036510	bZIP transcription factor family protein	chr01	XP_006347748	AT5G28770	-0.0647756	-0.146587	0.0347027	-0.148929	-0.212403	0.866582	0.828052	0.968053	0.815179	0.882468
Soltu.DM.01G036520	GDP-D-mannose 3',5'-epimerase	chr01	XP_006347749	AT5G28840	-0.270293	0.085601	0.0110471	0.0795194	0.0428569	0.363927	0.907634	0.990099	0.908503	0.972113
Soltu.DM.01G036530	calcium-binding EF hand family protein	chr01	XP_006347750	AT5G28830	-0.25076	-0.108217	-0.0979864	-0.143383	-0.0722918	0.406461	0.877525	0.903444	0.822748	0.955012
Soltu.DM.01G036540	conserved hypothetical protein	chr01	XP_006347751	AT1G47820	0.0534845	-0.0369789	-0.00852245	-0.0584975	-0.0823889	0.894301	0.961547	0.991095	0.936306	0.946616
Soltu.DM.01G036560	NAD(P)-linked oxidoreductase superfamily protein	chr01	XP_006347753	AT1G60680	-0.321299	-0.418342	-0.52271	-0.387858	-0.205881	0.275476	0.442946	0.280295	0.458822	0.886229
Soltu.DM.01G036590	ATPase E1-E2 type family protein / haloacid dehalogenase-like hydrolase family protein	chr01	XP_006347758	AT3G63380	-0.130947	-0.0456119	-0.0489617	-0.186337	-0.0982197	0.703589	0.953333	0.954149	0.761365	0.939497
Soltu.DM.01G036610	peptide-N-glycanase	chr01	XP_006347759	AT5G49570	0.147783	0.0755888	0.157882	0.0778673	-0.0610689	0.658761	0.922436	0.824763	0.911184	0.95886
Soltu.DM.01G036620	Protein of unknown function (DUF1000)	chr01	XP_006347762	AT3G04780	-0.249408	-0.369994	-0.376875	-0.310721	-0.149166	0.409138	0.528689	0.555205	0.575034	0.911098
Soltu.DM.01G036630	Ribose 5-phosphate isomerase, type A protein	chr01	XP_006347763	AT3G04790	0.0447902	-0.0269422	0.0194121	0.0230027	0.055478	0.912519	0.973705	0.984593	0.980698	0.96206
Soltu.DM.01G036640	conserved hypothetical protein	chr01	XP_006347766	AT4G14746	0.00118465	-0.130513	-0.149519	-0.131401	-0.0205524	0.998478	0.851393	0.837049	0.836851	0.987705
Soltu.DM.01G036660	NIMA-related serine/threonine kinase	chr01	XP_015164404	AT1G54510	-0.248915	-0.113574	-0.0490561	-0.15427	-0.189682	0.409746	0.86934	0.954027	0.808033	0.888071
Soltu.DM.01G036670	annexin	chr01	XP_015164406	AT2G38760	0.0511089	0.215015	0.307103	0.262846	0.0260419	0.899272	0.747473	0.655141	0.646477	0.986484
Soltu.DM.01G036680	annexin	chr01	XP_006347771	AT2G38750	-0.137008	-0.099116	-0.0917645	-0.0446758	-0.0750001	0.686913	0.888959	0.912342	0.953911	0.952461
Soltu.DM.01G036700	annexin	chr01	XP_006347773	AT2G38760	-0.295089	-0.226742	-0.0445649	-0.196683	-0.342118	0.317226	0.730983	0.958134	0.747888	0.870516
Soltu.DM.01G036740	Pseudouridine synthase family protein	chr01	XP_006347775	AT3G04820	0.0517844	-0.0595967	0.0188914	-0.0108146	-0.0768665	0.897569	0.937436	0.985032	0.990857	0.952275
Soltu.DM.01G036750	F-box family protein	chr01	XP_006347776	AT5G49610	-0.263843	-0.454107	-0.370317	-0.379394	-0.288068	0.378163	0.373434	0.561536	0.469371	0.870516
Soltu.DM.01G036770	hypothetical protein	chr01	XP_006347784		0.0573064	0.104943	0.17691	0.14607	-0.0180483	0.884162	0.880456	0.81085	0.818464	0.989467
Soltu.DM.01G036780	P-loop containing nucleoside triphosphate hydrolases superfamily protein	chr01	XP_006347779	AT1G06720	0.059587	-0.0385854	-0.0502971	0.000757625	0.0984689	0.879119	0.960314	0.952735	0.998915	0.939497
Soltu.DM.01G036800	hypothetical protein	chr01	XP_015164409	AT5G49610	-0.0267512	0.0704503	0.00778411	-0.08308	-0.0727757	0.951023	0.926521	0.991412	0.904191	0.95499
Soltu.DM.01G036810	P-loop containing nucleoside triphosphate hydrolases superfamily protein	chr01	XP_015164408	AT1G06720	-0.0133338	0.0167561	-0.036363	-0.077831	-0.0565832	0.976177	0.98521	0.965493	0.911184	0.961647
Soltu.DM.01G036820	hypothetical protein	chr01	XP_015164408		0.193462	0.248762	0.148657	0.230014	0.161236	0.543593	0.708172	0.838819	0.701122	0.905254
Soltu.DM.01G036830	hypothetical protein	chr01	XP_006347782	AT5G49610	0.280208	0.0745103	0.0476566	0.0373105	0.0709115	0.344148	0.922887	0.955498	0.963623	0.955166
Soltu.DM.01G036850	P-loop containing nucleoside triphosphate hydrolases superfamily protein	chr01	XP_006347779	AT1G06720	-0.0902856	-0.0954454	-0.137048	-0.0958196	-0.0409399	0.808023	0.893738	0.856662	0.887929	0.972968
Soltu.DM.01G036880	Tetratricopeptide repeat (TPR)-like superfamily protein	chr01	XP_006347856	AT3G49170	0.180204	0.0988815	-0.119938	0.190541	0.232468	0.576766	0.889166	0.877297	0.756152	0.876277
Soltu.DM.01G036970	Pentatricopeptide repeat (PPR) superfamily protein	chr01	XP_015164411	AT1G55630	0.242264	0.130602	0.171762	0.140806	0.127404	0.424678	0.851366	0.814672	0.824586	0.918383
Soltu.DM.01G036980	Protein prenylyltransferase superfamily protein	chr01	NP_001275602	AT3G04830	-0.0727446	-0.206307	-0.00952214	-0.191274	-0.30347	0.847898	0.758959	0.99089	0.755737	0.870516
Soltu.DM.01G037000	Ribosomal protein L7Ae/L30e/S12e/Gadd45 family protein	chr01	NP_001275305	AT3G62870	-0.323228	-0.216017	0.0332415	-0.137902	-0.32093	0.272461	0.745321	0.968437	0.827885	0.870516
Soltu.DM.01G037020	phototropin	chr01	XP_006347792	AT5G58140	0.00107386	0.0526091	-0.167275	-0.0217024	0.246129	0.998672	0.946089	0.817653	0.983031	0.870516
Soltu.DM.01G037040	Plant protein of unknown function (DUF868)	chr01	XP_006347793	AT5G28150	0.0901477	0.214307	0.0929385	0.161542	0.101854	0.808142	0.748056	0.91065	0.79579	0.937406
Soltu.DM.01G037050	DNA-damage-repair/toleration protein (DRT102)	chr01	XP_006347794	AT3G04880	0.462816	0.297245	0.164283	0.315035	0.2546	0.137308	0.642359	0.822396	0.565283	0.870516
Soltu.DM.01G037060	zeta-carotene desaturase	chr01	XP_015164413	AT3G04870	0.10251	-0.0732735	-0.408502	-0.0328489	0.280277	0.778329	0.924054	0.492466	0.968637	0.870516
Soltu.DM.01G037070	conserved hypothetical protein	chr01	XP_006347796	AT3G04890	-0.136345	-0.0373186	-0.0878622	-0.177927	-0.0250284	0.68827	0.961251	0.914834	0.773538	0.986555
Soltu.DM.01G037080	Plant protein of unknown function (DUF868)	chr01	XP_006347797	AT5G28150	-0.416751	-0.263923	-0.127169	-0.250478	-0.37535	0.174289	0.695333	0.867786	0.667504	0.830262
Soltu.DM.01G037090	Protein kinase superfamily protein	chr01	XP_006347798	AT3G04910	-0.27601	-0.228481	-0.0942942	-0.263229	-0.197761	0.352704	0.726619	0.909117	0.646477	0.887322
Soltu.DM.01G037100	DUF1517 domain containing protein	chr01	XP_006347799	AT1G54520	0.457678	0.35883	0.173204	0.386496	0.513871	0.141374	0.551322	0.814071	0.459022	0.530674
Soltu.DM.01G037110	Ribosomal protein S24e family protein	chr01	XP_015164414	AT5G28060	-0.282719	-0.132188	0.104251	-0.0479679	-0.35461	0.339593	0.849085	0.896127	0.95115	0.849173
Soltu.DM.01G037120	Cytidine/deoxycytidylate deaminase family protein	chr01	NP_001274862	AT5G28050	-0.315041	-0.375915	-0.435517	-0.442053	-0.12411	0.28452	0.511637	0.42655	0.371656	0.918721
Soltu.DM.01G037130	DNA-binding storekeeper protein-related transcriptional regulator	chr01	XP_006347802	AT5G28040	0.278389	0.258946	0.169029	0.161024	0.188421	0.348521	0.695657	0.815749	0.796963	0.888071
Soltu.DM.01G037150	Rubredoxin-like superfamily protein	chr01	XP_006347803	AT1G54500	0.246657	0.110019	0.153981	0.0667451	0.0400342	0.415191	0.873848	0.830603	0.924508	0.973777
Soltu.DM.01G037160	O-acetylserine (thiol) lyase (OAS-TL) isoform A1	chr01	XP_006347808	AT2G43750	0.284153	0.105934	0.0511278	0.0751399	0.0482586	0.337751	0.88004	0.951399	0.913271	0.968872
Soltu.DM.01G037170	O-acetylserine (thiol) lyase (OAS-TL) isoform A1	chr01	XP_015164417	AT4G14880	-0.253669	-0.422628	-0.0603754	-0.325203	-0.423063	0.401842	0.437515	0.944427	0.556698	0.797008
Soltu.DM.01G037180	O-acetylserine (thiol) lyase (OAS-TL) isoform A1	chr01	XP_015164421	AT4G14880	0.358615	0.148226	0.0555809	0.0137612	0.196752	0.22822	0.825664	0.948834	0.988859	0.887322
Soltu.DM.01G037200	O-acetylserine (thiol) lyase (OAS-TL) isoform A1	chr01	XP_006347860	AT4G14880	0.140816	0.017438	0.15025	0.0246656	0.00273196	0.676753	0.984629	0.835689	0.978575	0.998707
Soltu.DM.01G037210	O-acetylserine (thiol) lyase isoform C	chr01	XP_015164418	AT3G59760	0.122783	0.0036472	0.182345	-0.00743694	-0.0183848	0.724367	0.998423	0.804652	0.993704	0.988686
Soltu.DM.01G037220	O-acetylserine (thiol) lyase isoform C	chr01	XP_006347810	AT3G59760	0.196968	0.181604	0.37399	0.229089	0.0393961	0.534914	0.783953	0.559229	0.702683	0.974178
Soltu.DM.01G037300	Protein kinase superfamily protein	chr01	XP_006347813	AT1G08720	0.322281	0.200468	0.0400502	0.155019	0.333087	0.274266	0.766082	0.961695	0.805651	0.870516
Soltu.DM.01G037310	Acyl-CoA N-acyltransferases (NAT) superfamily protein	chr01	XP_015164423	AT3G22560	-0.23249	0.0289077	0.0130373	0.00993842	-0.0024241	0.447286	0.970999	0.989498	0.991217	0.998707
Soltu.DM.01G037330	Glutathione S-transferase, C-terminal-like;Translation elongation factor EF1B/ribosomal protein S6	chr01	XP_006347814	AT2G18110	-0.287645	-0.274979	-0.157324	-0.132704	-0.324163	0.331721	0.68193	0.825517	0.83574	0.870516
Soltu.DM.01G037340	Acyl-CoA N-acyltransferases (NAT) superfamily protein	chr01	XP_006347815	AT3G22560	-0.0978895	-0.0868166	-0.010453	0.024043	-0.108812	0.790497	0.905022	0.990538	0.979327	0.930954
Soltu.DM.01G037360	Acyl-CoA N-acyltransferases (NAT) superfamily protein	chr01	XP_015164424	AT3G22560	0.169028	0.00836202	-0.0593319	-0.0599516	0.112488	0.604944	0.994716	0.946213	0.933609	0.929355
Soltu.DM.01G037370	hydroxyproline-rich glycoprotein family protein	chr01	XP_006347816	AT1G53645	0.243239	0.170717	0.0933102	0.130725	0.182502	0.422827	0.799288	0.9103	0.837713	0.889746
Soltu.DM.01G037380	S-adenosyl-L-methionine-dependent methyltransferases superfamily protein	chr01	XP_006347817	AT3G05100	0.0207991	-0.0972453	-0.0542087	-0.0460877	-0.152826	0.962841	0.890919	0.948915	0.952628	0.911098
Soltu.DM.01G037530	P-loop containing nucleoside triphosphate hydrolases superfamily protein	chr01	XP_006347819	AT5G27950	-0.227677	-0.0887371	-0.145776	-0.173899	-0.0655604	0.458852	0.902013	0.843938	0.77648	0.955427
Soltu.DM.01G037540	Transducin/WD40 repeat-like superfamily protein	chr01	XP_015164433	AT3G05090	0.281188	0.0739178	0.0668275	0.106524	0.0753539	0.34239	0.923441	0.938665	0.874407	0.952461
Soltu.DM.01G037550	RNA binding	chr01	XP_006347826	AT4G15770	-0.472998	-0.35792	-0.202233	-0.350564	-0.381532	0.132548	0.552014	0.781452	0.516288	0.822428
Soltu.DM.01G037560	Esterase/lipase/thioesterase family protein	chr01	XP_006347827	AT1G54570	-0.193973	-0.307932	-0.221597	-0.17224	-0.286904	0.542992	0.622598	0.757847	0.777505	0.870516
Soltu.DM.01G037570	Leucine-rich repeat (LRR) family protein	chr01	XP_015164435		-0.0026094	-0.0015403	-0.0284833	0.0488166	0.0330432	0.996213	0.999409	0.973697	0.949109	0.982253
Soltu.DM.01G037590	carboxyesterase	chr01	XP_006347830	AT5G62180	-0.201828	-0.134695	-0.383188	-0.253599	0.0981605	0.521716	0.844648	0.541914	0.662559	0.939497
Soltu.DM.01G037600	Pentatricopeptide repeat (PPR) superfamily protein	chr01	XP_006347831	AT5G03800	0.174772	0.215723	-0.00851514	0.138474	0.185673	0.590262	0.745321	0.991095	0.827769	0.888162
Soltu.DM.01G037610	Protein kinase superfamily protein	chr01	XP_006347833	AT1G54610	0.236517	0.00818159	0.0461766	-0.00464068	0.0375122	0.437399	0.994729	0.956996	0.996374	0.976837
Soltu.DM.01G037620	ARM repeat superfamily protein	chr01	XP_006347834	AT3G05040	0.222725	0.133331	0.010831	0.154243	0.179678	0.469998	0.846985	0.990337	0.808101	0.890573
Soltu.DM.01G037630	Trimeric LpxA-like enzyme	chr01	XP_006347835	AT2G34970	0.277877	0.0951792	0.0879207	0.0886843	0.111068	0.349757	0.89405	0.914801	0.897279	0.929355
Soltu.DM.01G037640	sodium hydrogen exchanger	chr01	XP_015164440	AT3G05030	-0.206836	-0.0654854	0.0103177	-0.0986101	-0.185179	0.509144	0.933339	0.990538	0.8848	0.889496
Soltu.DM.01G037650	Plant VAMP (vesicle-associated membrane protein) family protein	chr01	XP_006347836	AT1G08820	0.0588414	0.067449	0.0337347	0.0170701	0.0452263	0.880884	0.930729	0.968437	0.986116	0.971197
Soltu.DM.01G037660	Protein of unknown function, transmembrane-40	chr01	XP_006347837	AT3G05010	-0.0228429	-0.0549009	-0.110839	-0.149989	-0.0347598	0.959387	0.942936	0.888965	0.814587	0.980446
Soltu.DM.01G037680	translocase inner membrane subunit 44-2	chr01	XP_006347839	AT2G36070	-0.018692	0.00407767	0.0279395	0.0485359	-0.0170212	0.966742	0.998109	0.974326	0.949499	0.989591
Soltu.DM.01G037690	Frigida-like protein	chr01	XP_006347842	AT5G48385	0.363561	0.28458	0.264487	0.336122	0.226745	0.223455	0.665834	0.704984	0.538069	0.878651
Soltu.DM.01G037700	DNAJ heat shock N-terminal domain-containing protein	chr01	XP_006347843	AT5G27240	0.250973	0.219203	0.165084	0.108294	0.128095	0.40603	0.741983	0.821483	0.871269	0.918383
Soltu.DM.01G037760	Eukaryotic rpb5 RNA polymerase subunit family protein	chr01	XP_006347844	AT3G57080	-0.270264	-0.342661	-0.414293	-0.333137	-0.0980219	0.363927	0.572821	0.481781	0.538816	0.939497
Soltu.DM.01G037770	DNAJ heat shock N-terminal domain-containing protein	chr01	XP_015164441	AT5G27240	0.0149632	0.123214	-0.0436817	0.0993259	0.146309	0.9729	0.856304	0.958369	0.884473	0.911098
Soltu.DM.01G037780	arginine-rich cyclin	chr01	XP_006347847	AT2G26430	-0.197983	-0.232674	-0.139651	-0.288271	-0.214798	0.532188	0.725337	0.852863	0.604182	0.880596
Soltu.DM.01G037790	receptor like protein	chr01	XP_015163243	AT4G13820	-0.197341	-0.131038	-0.12979	-0.109786	-0.125234	0.533916	0.850096	0.864356	0.868725	0.918721
Soltu.DM.01G037800	receptor like protein	chr01	XP_015161360	AT2G33030	-0.239261	-0.396891	-0.43661	-0.45166	-0.211038	0.430784	0.478794	0.42655	0.363816	0.884369
Soltu.DM.01G037810	receptor like protein	chr01	XP_006345279	AT2G33060	0.0968376	-0.147262	-0.00792477	-0.0641746	-0.144824	0.793002	0.826302	0.991294	0.92897	0.911098
Soltu.DM.01G037820	Dihydrodipicolinate reductase, bacterial/plant	chr01		AT2G44040	-0.415393	-0.304325	-0.163453	-0.246321	-0.303214	0.17486	0.631663	0.822396	0.675263	0.870516
Soltu.DM.01G037830	alpha/beta-Hydrolases superfamily protein	chr01	XP_006362976	AT5G27320	0.074855	0.0249632	0.139688	0.121425	-0.0896835	0.843772	0.976192	0.852863	0.851314	0.943745
Soltu.DM.01G037840	histidine-containing phosphotransmitter	chr01	XP_006365271	AT3G21510	-0.215541	-0.0604606	-0.068927	-0.0145113	-0.0730126	0.487041	0.937108	0.93655	0.98802	0.95499
Soltu.DM.01G037860	chitin elicitor receptor kinase	chr01	XP_006361893	AT3G21630	-0.195323	-0.147595	-0.144245	-0.147724	-0.165329	0.539623	0.825808	0.845977	0.815583	0.905254
Soltu.DM.01G037870	chitin elicitor receptor kinase	chr01	XP_015171005	AT3G21630	-0.191373	-0.16961	-0.100354	-0.140736	-0.0896165	0.548547	0.799452	0.900892	0.824586	0.943745
Soltu.DM.01G037880	homolog of yeast autophagy 18 (ATG18) H	chr01	XP_006361891	AT1G54710	0.340997	0.166323	0.0412377	0.117775	0.238368	0.249752	0.801774	0.960234	0.857523	0.87343
Soltu.DM.01G037930	methyltransferases	chr01	XP_015170997	AT2G21070	0.173949	0.111658	0.135995	0.0827863	0.0206655	0.591584	0.872477	0.858005	0.904242	0.987705
Soltu.DM.01G037940	Pentatricopeptide repeat (PPR-like) superfamily protein	chr01	XP_006361889	AT2G21090	-0.133444	-0.224164	-0.217633	-0.214685	-0.193973	0.696295	0.733421	0.761955	0.72354	0.887322
Soltu.DM.01G037950	Major facilitator superfamily protein	chr01	XP_015170993	AT1G54730	0.0622434	-0.0533026	-0.0911453	0.0247078	0.141739	0.873587	0.945841	0.912635	0.978492	0.911098
Soltu.DM.01G037960	Major facilitator superfamily protein	chr01	XP_015170993	AT1G54730	0.242994	0.236708	0.265766	0.199187	0.099135	0.42345	0.716537	0.704085	0.74458	0.938929
Soltu.DM.01G037970	chitin elicitor receptor kinase	chr01	XP_006348155	AT3G21630	-0.256303	-0.224854	-0.121173	-0.101977	-0.149826	0.395515	0.731403	0.876442	0.882008	0.911098
Soltu.DM.01G037980	hypothetical protein	chr01	XP_006340848		0.133199	0.0353983	-0.212225	0.0728977	0.220926	0.697052	0.96334	0.769279	0.91675	0.880142
Soltu.DM.01G037990	CTP synthase family protein	chr01	XP_006364824	AT4G20320	0.154235	0.219724	-0.0161906	0.215583	0.30915	0.643629	0.740442	0.987824	0.721729	0.870516
Soltu.DM.01G038000	CTP synthase family protein	chr01	XP_006364824	AT3G12670	0.196462	0.337394	0.325512	0.284697	0.223923	0.536448	0.577278	0.633031	0.60869	0.879683
Soltu.DM.01G038030	Aldolase-type TIM barrel family protein	chr01	XP_006361888	AT4G02610	-0.312639	-0.437086	-0.321116	-0.321193	-0.214241	0.288013	0.401948	0.637084	0.558724	0.880596
Soltu.DM.01G038050	Major facilitator superfamily protein	chr01	XP_006361887	AT1G54730	0.152182	0.169927	0.0298285	0.15097	0.0783915	0.649054	0.799452	0.971668	0.814032	0.950168
Soltu.DM.01G038070	Protein of unknown function (DUF3049)	chr01	XP_006361886	AT1G54740	0.369364	0.0804905	-0.0445537	0.0567986	0.383432	0.215662	0.914672	0.958134	0.938923	0.822428
Soltu.DM.01G038090	TCP-1/cpn60 chaperonin family protein	chr01	XP_006341784	AT1G24510	0.00769831	-0.210958	-0.154013	-0.166458	-0.016859	0.98719	0.75376	0.830603	0.787357	0.989591
Soltu.DM.01G038100	Phosphoglycerate mutase family protein	chr01	XP_006361883	AT3G05170	-0.0839997	-0.206788	-0.279454	-0.340603	-0.0915709	0.822031	0.75845	0.687292	0.531305	0.943745
Soltu.DM.01G038130	Phosphoglycerate mutase family protein	chr01	XP_006361885	AT3G05170	0.24029	0.133897	0.00870799	0.104473	0.313127	0.428392	0.84615	0.991095	0.87793	0.870516
Soltu.DM.01G038150	Phosphoglycerate mutase family protein	chr01	XP_006361885	AT3G05170	0.0713105	0.0981214	-0.0593173	-0.0615052	0.123954	0.851875	0.890288	0.946213	0.931602	0.918721
Soltu.DM.01G038160	Protein of unknown function (DUF1068)	chr01	XP_006361881	AT2G32580	0.0905339	0.136244	0.190111	0.15859	-0.0209805	0.807455	0.842889	0.797507	0.799061	0.987494
Soltu.DM.01G038170	glutathione synthetase	chr01	XP_006361880	AT5G27380	0.0539087	-0.0312428	-0.00121617	0.0507673	-0.010235	0.893091	0.968125	0.998907	0.94585	0.993693
Soltu.DM.01G038180	hypothetical protein	chr01	XP_006361877		-0.0999257	-0.1473	-0.306952	-0.29249	0.022227	0.785559	0.826277	0.655141	0.598127	0.987283
Soltu.DM.01G038190	Mitochondrial inner membrane translocase complex, subunit Tim44-related protein	chr01	XP_006361878	AT5G27395	0.056952	0.12234	0.253093	0.108254	-0.0240334	0.884907	0.857863	0.718583	0.871269	0.986877
Soltu.DM.01G038200	thylakoid lumen 18.3 kDa protein	chr01	XP_006361876	AT1G54780	0.12236	0.0594965	-0.218386	0.0920867	0.265386	0.725602	0.937436	0.760098	0.892977	0.870516
Soltu.DM.01G038210	GDSL-like Lipase/Acylhydrolase superfamily protein	chr01	XP_006361875	AT1G54790	-0.3185	-0.0484724	-0.13209	-0.140194	-0.0273951	0.280098	0.950083	0.860244	0.825868	0.986406
Soltu.DM.01G038230	receptor like protein	chr01	XP_006361873	AT4G13920	0.0545068	0.261547	0.0754455	0.185139	0.295749	0.891161	0.695657	0.930006	0.762693	0.870516
Soltu.DM.01G038270	D-aminoacid aminotransferase-like PLP-dependent enzymes superfamily protein	chr01	XP_006361872	AT5G27410	0.0493948	-0.225525	-0.183475	-0.0916416	-0.0568092	0.902601	0.731403	0.803222	0.89363	0.961647
Soltu.DM.01G038280	Eukaryotic aspartyl protease family protein	chr01	XP_006361871	AT5G43100	0.343161	0.195621	0.115175	0.14344	0.205313	0.24544	0.766353	0.884634	0.822748	0.886229
Soltu.DM.01G038290	basic helix-loop-helix (bHLH) DNA-binding superfamily protein	chr01	XP_006361869	AT1G72210	-0.107075	-0.144623	-0.312739	-0.163084	-0.00127771	0.767735	0.830566	0.65021	0.794502	0.999656
Soltu.DM.01G038300	RING/U-box superfamily protein	chr01	XP_006361868	AT3G05200	0.197309	0.273927	0.138167	0.123944	0.2195	0.534026	0.682058	0.855204	0.847344	0.880142
Soltu.DM.01G038310	Protein kinase superfamily protein	chr01	XP_006361867	AT1G54820	-0.174523	-0.14409	-0.205455	-0.201927	-0.154135	0.590766	0.831198	0.776396	0.739753	0.910529
Soltu.DM.01G038320	RING/U-box superfamily protein	chr01	XP_006361866	AT3G06140	-0.0141647	-0.0582918	0.102286	-0.0711126	-0.0965535	0.974547	0.938976	0.89861	0.919139	0.939664
Soltu.DM.01G038330	Heavy metal transport/detoxification superfamily protein	chr01	XP_006361865	AT3G06130	0.345968	0.212726	0.218013	0.156631	0.158974	0.240225	0.750497	0.761404	0.801943	0.905254
Soltu.DM.01G038350	Signal peptidase subunit	chr01	XP_006361864	AT5G27430	-0.446821	-0.470534	-0.310873	-0.519066	-0.387492	0.150864	0.311346	0.65112	0.210245	0.822428
Soltu.DM.01G038370	cation exchanger	chr01	XP_006361862	AT1G08960	-0.360956	-0.238571	-0.287351	-0.36065	-0.24815	0.22609	0.715638	0.674181	0.498784	0.870516
Soltu.DM.01G038380	HSP20-like chaperones superfamily protein	chr01	XP_006361861	AT1G54850	-0.11492	-0.0536142	-0.093898	-0.0951395	-0.0200148	0.745058	0.94528	0.909885	0.889061	0.988119
Soltu.DM.01G038400	RING/U-box superfamily protein	chr01	XP_006361860	AT3G05250	0.0675261	0.0749306	0.000423151	0.0757453	0.0355017	0.860848	0.92277	0.999119	0.912952	0.97914
Soltu.DM.01G038410	mevalonate kinase	chr01	XP_006361859	AT5G27450	0.081879	-0.0274447	0.124118	0.0743275	-0.146199	0.827003	0.972852	0.872056	0.914873	0.911098
Soltu.DM.01G038440	conserved hypothetical protein	chr01	XP_006361854	AT1G54920	-0.237374	-0.29023	-0.297193	-0.254351	-0.180254	0.435056	0.652335	0.664446	0.660742	0.890573
Soltu.DM.01G038450	seryl-tRNA synthetase / serine--tRNA ligase	chr01	XP_015170994	AT5G27470	0.23995	0.0119473	0.236328	0.233199	-0.0568064	0.429251	0.991151	0.742519	0.696114	0.961647
Soltu.DM.01G038460	Integral membrane Yip1 family protein	chr01	XP_006361852	AT5G27490	-0.405964	-0.377895	-0.417077	-0.440703	-0.194686	0.183274	0.505566	0.469582	0.371656	0.887322
Soltu.DM.01G038470	peroxisomal adenine nucleotide carrier	chr01	XP_006361851	AT3G05290	-0.0286551	0.112331	-0.162614	0.0257875	0.155864	0.94787	0.871477	0.822624	0.977362	0.909314
Soltu.DM.01G038480	MIRO-related GTP-ase	chr01	XP_006361849	AT5G27540	0.39283	0.259479	0.22556	0.304473	0.248585	0.192224	0.695657	0.754994	0.584163	0.870516
Soltu.DM.01G038500	MIRO-related GTP-ase	chr01	XP_006361850	AT5G27540	0.352485	0.166228	0.233759	0.174166	0.113536	0.233548	0.801774	0.74455	0.77648	0.928809
Soltu.DM.01G038540	MIRO-related GTP-ase	chr01	XP_006361849	AT5G27540	0.375604	0.214334	0.22529	0.223522	0.184076	0.209819	0.748056	0.755595	0.709493	0.889574
Soltu.DM.01G038600	P-loop containing nucleoside triphosphate hydrolases superfamily protein	chr01	XP_006361846	AT5G27550	-0.483797	-0.371377	-0.293713	-0.313336	-0.296648	0.127152	0.520588	0.667659	0.569416	0.870516
Soltu.DM.01G038610	Domain of unknown function (DUF1995)	chr01	XP_006361844	AT5G27560	0.104438	-0.0219323	-0.0198952	-0.0528349	-0.0126713	0.774095	0.980012	0.983849	0.943478	0.993271
Soltu.DM.01G038620	Tetratricopeptide repeat (TPR)-like superfamily protein	chr01	XP_006361845	AT3G05340	-0.0665706	-0.0886729	-0.219028	-0.104643	0.0173562	0.863186	0.902013	0.760033	0.877423	0.989591
Soltu.DM.01G038710	SGNH hydrolase-type esterase superfamily protein	chr01	XP_006367844	AT5G03980	-0.211584	-0.0787766	-0.100933	-0.00618935	-0.0450458	0.496537	0.917726	0.899252	0.995244	0.971469
Soltu.DM.01G038730	SGNH hydrolase-type esterase superfamily protein	chr01	XP_006367845	AT5G03980	-0.316206	-0.144475	-0.0107629	-0.171243	-0.29715	0.282569	0.830599	0.990347	0.778528	0.870516
Soltu.DM.01G038750	SGNH hydrolase-type esterase superfamily protein	chr01	XP_006344611	AT1G28590	-0.312793	-0.33044	-0.175589	-0.338882	-0.268013	0.28771	0.586659	0.811716	0.533828	0.870516
Soltu.DM.01G038760	SGNH hydrolase-type esterase superfamily protein	chr01	XP_006344612	AT5G03980	-0.214317	-0.0809909	-0.0531459	-0.138292	-0.0580837	0.489727	0.914152	0.949442	0.827885	0.961612
Soltu.DM.01G038770	glycoside hydrolase family 2 protein	chr01	XP_006344613	AT1G09010	0.115348	0.212515	0.0771	0.225162	0.200162	0.744164	0.750772	0.927337	0.707738	0.887244
Soltu.DM.01G038790	long-chain acyl-CoA synthetase	chr01	XP_006344614	AT5G27600	0.287411	0.0572902	-0.00925358	0.090115	0.140926	0.332105	0.939899	0.99089	0.895811	0.911098
Soltu.DM.01G038800	Metallopeptidase M24 family protein	chr01	XP_006344615	AT3G05350	-0.0586936	-0.221894	-0.170065	-0.223916	-0.165876	0.881291	0.737515	0.815417	0.708666	0.905254
Soltu.DM.01G038810	alpha/beta-Hydrolases superfamily protein	chr01	XP_006344616	AT1G54990	-0.499109	-0.248111	-0.0949877	-0.247049	-0.265435	0.124828	0.709148	0.907645	0.673998	0.870516
Soltu.DM.01G038820	peptidoglycan-binding LysM domain-containing protein	chr01	XP_006344617	AT1G55000	0.451402	0.215471	0.110884	0.112102	0.257217	0.148368	0.745809	0.888965	0.864842	0.870516
Soltu.DM.01G038830	SNARE associated Golgi protein family	chr01	XP_006344620	AT4G14950	-0.301044	-0.270626	-0.483896	-0.363903	-0.0838783	0.306993	0.68935	0.321051	0.497165	0.945392
Soltu.DM.01G038840	lipoxygenase	chr01	XP_006344621	AT1G55020	-0.33634	-0.216152	-0.250841	-0.228969	-0.0190144	0.255392	0.745321	0.720025	0.702683	0.988209
Soltu.DM.01G038910	lipoxygenase	chr01	XP_006344623	AT1G55020	-0.0626279	-0.171517	-0.342703	-0.215754	0.0463252	0.87219	0.798583	0.614251	0.721729	0.970453
Soltu.DM.01G038930	lipoxygenase	chr01	XP_006344624	AT1G55020	-0.328484	-0.206341	-0.220019	-0.267372	-0.17388	0.264945	0.758911	0.760033	0.640464	0.896431
Soltu.DM.01G038940	recovery protein	chr01	XP_006344627	AT1G67500	0.353489	0.200831	0.0168458	0.184067	0.334081	0.233007	0.765517	0.987652	0.764135	0.870516
Soltu.DM.01G038950	6-phosphogluconate dehydrogenase family protein	chr01	XP_006344629	AT4G29120	0.0852705	-0.0314285	-0.160056	-0.0324139	0.151761	0.81902	0.968125	0.823408	0.969509	0.911098
Soltu.DM.01G038990	cyclin family	chr01	XP_006344632	AT3G05330	-0.192387	-0.0549847	0.0500696	-0.00870881	-0.182825	0.546583	0.942679	0.952998	0.992485	0.889746
Soltu.DM.01G039000	homolog of yeast sucrose nonfermenting	chr01	XP_006344633	AT1G09020	-0.287677	-0.213242	-0.242306	-0.163482	-0.0970495	0.33171	0.749693	0.73261	0.793251	0.939635
Soltu.DM.01G039010	cullin	chr01	XP_006344635	AT4G02570	-0.203596	-0.101459	-0.206869	-0.146049	-0.00774602	0.51709	0.885787	0.772995	0.818524	0.99658
Soltu.DM.01G039020	Histidine kinase-, DNA gyrase B-, and HSP90-like ATPase family protein	chr01	XP_015162990	AT1G19100	0.0897997	0.0242073	0.066573	0.0490132	0.031972	0.808829	0.977513	0.939036	0.948949	0.983186
Soltu.DM.01G039030	cyclin H;1	chr01	XP_006344637	AT5G27620	-0.142543	-0.15715	-0.133919	-0.209742	-0.0905654	0.672174	0.815444	0.858814	0.729785	0.943745
Soltu.DM.01G039060	indeterminate(ID)-domain	chr01	XP_006344640	AT3G50700	0.257153	0.149464	0.0236348	0.0342652	0.156394	0.393103	0.823854	0.979206	0.967631	0.908638
Soltu.DM.01G039070	acyl-CoA binding protein	chr01	XP_006344641	AT3G05420	-0.203215	-0.182243	-0.0649955	-0.12559	-0.222876	0.518229	0.783492	0.940065	0.846044	0.879683
Soltu.DM.01G039080	Tudor/PWWP/MBT superfamily protein	chr01	XP_006344642	AT5G27650	0.151374	-0.0174418	0.00255596	-0.0162848	0.0608959	0.650949	0.984629	0.997415	0.987281	0.958964
Soltu.DM.01G039090	Tudor/PWWP/MBT superfamily protein	chr01	XP_006344642	AT3G05430	0.19848	-0.0371757	-0.0909947	-0.0410378	0.0911595	0.530518	0.961444	0.912782	0.958231	0.943745
Soltu.DM.01G039100	soybean gene regulated by cold-2	chr01	XP_006344643	AT1G09070	0.0793308	0.113903	-0.248622	0.0283572	0.291926	0.832119	0.869034	0.72187	0.974665	0.870516
Soltu.DM.01G039110	SART-1 family	chr01	XP_015162992	AT5G16780	0.109203	0.12274	-0.037067	0.0465774	0.161171	0.761265	0.857222	0.965329	0.952487	0.905254
Soltu.DM.01G039130	Transducin/WD40 repeat-like superfamily protein	chr01	XP_006344646	AT3G62770	0.429173	0.244029	0.157292	0.217992	0.238404	0.166359	0.713652	0.825517	0.719388	0.87343
Soltu.DM.01G039150	histone H2A	chr01	XP_006344647	AT5G27670	-0.449727	-0.333499	-0.314246	-0.324034	-0.265403	0.148786	0.582109	0.647919	0.557102	0.870516
Soltu.DM.01G039160	RECQ helicase SIM	chr01	XP_006344655	AT5G27680	-0.172499	-0.206377	-0.116732	-0.195064	-0.273887	0.595427	0.758911	0.882317	0.749253	0.870516
Soltu.DM.01G039170	RECQ helicase SIM	chr01	XP_015162993	AT5G27680	0.315121	0.195634	0.130099	0.266964	0.238731	0.284424	0.766353	0.864061	0.642138	0.87343
Soltu.DM.01G039180	RECQ helicase SIM	chr01	XP_006344649	AT5G27680	0.14239	0.00607058	0.176884	0.071489	-0.118342	0.672614	0.996528	0.81085	0.919035	0.922483
Soltu.DM.01G039190	RECQ helicase SIM	chr01	XP_006344649	AT5G27680	0.0884608	0.311117	0.206915	0.352297	0.215699	0.81176	0.616109	0.772995	0.515766	0.880142
Soltu.DM.01G039200	RECQ helicase SIM	chr01	XP_015162994	AT5G27680	0.0393717	0.119875	0.103138	0.144812	0.0304428	0.924472	0.861658	0.898306	0.820682	0.98411
Soltu.DM.01G039210	hypothetical protein	chr01	XP_015162993		0.0828335	0.231642	0.196121	0.0683141	0.116007	0.824949	0.725911	0.79009	0.922696	0.926378
Soltu.DM.01G039230	ralf-like	chr01	XP_006344656	AT4G15800	-0.148041	0.0593372	-0.19483	-0.0617312	0.195665	0.658252	0.937436	0.791828	0.931398	0.887322
Soltu.DM.01G039250	Tetratricopeptide repeat (TPR)-like superfamily protein	chr01	XP_015163002	AT5G14770	0.0538929	0.0537974	-0.091497	0.0541798	0.229895	0.893091	0.944896	0.912499	0.942204	0.876277
Soltu.DM.01G039280	Ferritin-like domain containing protein	chr01	XP_006344660	AT1G47980	-0.0264187	0.117675	0.0320272	0.0737061	0.127388	0.951793	0.86513	0.969278	0.915836	0.918383
Soltu.DM.01G039300	glutathione S-transferase TAU	chr01	XP_006344661	AT2G29420	-0.121556	-0.0939952	-0.114302	-0.121687	0.014794	0.727944	0.896603	0.885275	0.851125	0.991006
Soltu.DM.01G039310	Heavy metal transport/detoxification superfamily protein	chr01	XP_006344662	AT1G56210	0.0484188	-0.0685045	-0.193496	-0.0402414	0.0520753	0.905128	0.929505	0.793164	0.959697	0.965488
Soltu.DM.01G039320	respiratory burst oxidase homolog B	chr01	NP_001274981	AT1G09090	0.0233836	-0.0307854	0.099255	0.0132965	-0.224048	0.958636	0.968531	0.901545	0.989235	0.879683
Soltu.DM.01G039330	xyloglucan endotransglucosylase/hydrolase	chr01	XP_006344664	AT5G13870	-0.423886	-0.173057	-0.0676931	-0.230225	-0.301772	0.168845	0.796176	0.937143	0.701122	0.870516
Soltu.DM.01G039340	hypothetical protein	chr01	XP_015163004		0.117555	-0.0728226	-0.0752992	-0.138297	-0.0661124	0.738235	0.92425	0.930023	0.827885	0.955427
Soltu.DM.01G039350	hypothetical protein	chr01	XP_015163002		0.12094	0.0481052	-0.10453	0.00658392	0.141466	0.729451	0.950768	0.89584	0.994771	0.911098
Soltu.DM.01G039360	Actin-binding FH2 (formin homology 2) family protein	chr01	XP_006344840	AT3G05470	-0.524144	-0.238132	-0.231134	-0.305818	-0.160251	0.117822	0.715638	0.744822	0.581368	0.905254
Soltu.DM.01G039370	heat shock protein 70 (Hsp 70) family protein	chr01	XP_006344666	AT5G28540	-0.0577639	0.0729295	0.0291711	-0.01065	0.0202233	0.88324	0.924212	0.972867	0.990857	0.987864
Soltu.DM.01G039380	RNA binding Plectin/S10 domain-containing protein	chr01	NP_001275161	AT4G25740	-0.425524	-0.433901	-0.138181	-0.272359	-0.456933	0.168629	0.415033	0.855204	0.631719	0.677433
Soltu.DM.01G039390	Rubber elongation factor protein (REF)	chr01	XP_006344668	AT3G05500	-0.0109015	0.00177954	-0.29993	-0.0921841	0.189787	0.981308	0.999409	0.658951	0.892849	0.888071
Soltu.DM.01G039400	ATP-dependent caseinolytic (Clp) protease/crotonase family protein	chr01	XP_015163006	AT1G09130	0.0858679	0.139452	0.198858	0.131214	-0.00876871	0.817656	0.837796	0.786923	0.836869	0.995338
Soltu.DM.01G039410	conserved hypothetical protein	chr01	XP_015163008	AT5G27710	0.33968	0.113821	0.0822503	0.148944	0.122664	0.251563	0.869082	0.919416	0.815176	0.918721
Soltu.DM.01G039420	hypothetical protein	chr01			0.0921332	-0.231305	-0.192194	-0.148157	-0.159163	0.803844	0.725911	0.794862	0.815583	0.905254
Soltu.DM.01G039430	Phospholipid/glycerol acyltransferase family protein	chr01	XP_006344674	AT3G05510	0.234937	0.157264	0.197567	0.174814	0.0808895	0.441098	0.815444	0.78821	0.775856	0.948645
Soltu.DM.01G039440	Subunits of heterodimeric actin filament capping protein Capz superfamily	chr01	XP_006344673	AT3G05520	-0.357114	-0.446948	-0.501752	-0.49399	-0.156958	0.228992	0.38306	0.321051	0.254339	0.907564
Soltu.DM.01G039450	Small nuclear ribonucleoprotein family protein	chr01	XP_015165156	AT5G27720	0.354435	0.142886	0.183595	0.0849254	0.0982863	0.231554	0.833848	0.803222	0.901277	0.939497
Soltu.DM.01G039460	Protein of unknown function (DUF1624)	chr01	XP_015165199	AT5G27730	0.24105	0.178101	0.273528	0.249946	-0.0166668	0.426957	0.790903	0.693824	0.667756	0.989698
Soltu.DM.01G039470	conserved hypothetical protein	chr01	XP_015163013	AT2G41945	0.102999	0.174767	-0.00929145	0.159926	0.179767	0.777415	0.795253	0.99089	0.797554	0.890573
Soltu.DM.01G039480	regulatory particle triple-A ATPase 5A	chr01	XP_006344679	AT3G05530	-0.34495	-0.54812	-0.264458	-0.375139	-0.471287	0.242189	0.217905	0.704984	0.471664	0.652223
Soltu.DM.01G039490	translationally controlled tumor protein	chr01	XP_006344681	AT3G16640	0.283894	0.147701	0.242334	0.155087	0.0921453	0.337825	0.825808	0.73261	0.805651	0.943252
Soltu.DM.01G039500	translationally controlled tumor protein	chr01	XP_006344681	AT3G16640	0.223873	0.110921	0.21161	0.120581	0.026911	0.467158	0.872812	0.769279	0.853386	0.986406
Soltu.DM.01G039510	RING/U-box superfamily protein	chr01	XP_006344682	AT3G05545	-0.0232981	-0.131205	-0.118032	-0.282703	-0.0818901	0.958926	0.849898	0.880384	0.612154	0.94762
Soltu.DM.01G039520	SERINE-ARGININE PROTEIN	chr01	XP_006344684	AT1G09140	0.103834	-0.104935	-0.179549	-0.103796	0.0383562	0.775391	0.880456	0.807701	0.87881	0.975395
Soltu.DM.01G039550	Ribosomal L22e protein family	chr01	XP_006344686	AT3G05560	-0.416131	-0.32881	0.00830444	-0.153993	-0.392988	0.174574	0.588623	0.99125	0.808625	0.822428
Soltu.DM.01G039560	Dormancy/auxin associated family protein	chr01	NP_001275423	AT1G56220	0.271368	0.0685895	0.170574	0.0187815	0.031164	0.361255	0.929505	0.815417	0.985002	0.983591
Soltu.DM.01G039570	Folate receptor family domain containing protein	chr01	XP_006344688	AT5G27830	0.0916493	-0.249899	-0.2647	-0.2924	-0.00637948	0.804865	0.706286	0.704984	0.598127	0.997577
Soltu.DM.01G039580	Calcineurin-like metallo-phosphoesterase superfamily protein	chr01	XP_006344689	AT3G05580	0.0453722	0.0228998	-0.182304	0.0176091	0.068465	0.911032	0.978697	0.804727	0.985843	0.955395
Soltu.DM.01G039600	Nodulin MtN3 family protein	chr01	XP_006344691	AT4G15920	-0.433025	-0.281442	-0.276126	-0.209622	-0.219009	0.162656	0.673379	0.690272	0.729785	0.880142
Soltu.DM.01G039620	pseudouridine synthase and archaeosine transglycosylase (PUA) domain-containing protein	chr01	XP_006344693	AT1G09150	-0.471798	-0.322074	-0.24214	-0.283558	-0.286814	0.132548	0.598404	0.73277	0.611215	0.870516
Soltu.DM.01G039630	ribosomal protein L18	chr01	XP_006344694	AT3G05590	-0.282218	-0.243858	0.156001	-0.0718547	-0.379199	0.34031	0.713652	0.827686	0.91895	0.822428
Soltu.DM.01G039650	PAR1 protein	chr01	XP_015163015	AT3G54040	0.292132	0.05612	0.128927	0.0112	-0.00931886	0.322235	0.941299	0.86532	0.990764	0.995073
Soltu.DM.01G039660	Plant invertase/pectin methylesterase inhibitor superfamily	chr01	XP_006344696	AT5G27870	0.0983396	-0.118705	-0.217946	-0.103682	0.0732411	0.789198	0.864311	0.761658	0.879049	0.95499
Soltu.DM.01G039690	F-box family protein	chr01	XP_006344698	AT5G27920	0.188411	-0.0144162	0.0354798	-0.101641	-0.0191702	0.55697	0.988558	0.966549	0.882155	0.988152
Soltu.DM.01G039700	Protein of unknown function (DUF1399)	chr01	XP_006344700	AT1G56230	0.235684	0.201196	0.268439	0.218845	0.0267033	0.439632	0.764307	0.698834	0.716175	0.986484
Soltu.DM.01G039710	phloem protein 2-B15	chr01	XP_006344701	AT1G09155	-0.38168	-0.174904	-0.0952106	-0.208974	-0.184704	0.202806	0.795253	0.907221	0.730109	0.889496
Soltu.DM.01G039720	phloem protein 2-B15	chr01	XP_006344702	AT1G09155	-0.190341	-0.128087	-0.257385	-0.163999	0.0766739	0.551558	0.853384	0.713707	0.792109	0.952275
Soltu.DM.01G039740	phospholipase D P2	chr01	XP_015163016	AT3G05630	0.118589	-0.151909	-0.30141	-0.177918	0.0704491	0.735341	0.821518	0.655141	0.773538	0.955166
Soltu.DM.01G039760	Protein phosphatase 2C family protein	chr01	XP_015163017	AT5G27930	0.149745	0.0714332	-0.0777496	0.130769	0.221956	0.655056	0.925391	0.926075	0.837662	0.880142
Soltu.DM.01G039780	TOPLESS-related	chr01	XP_006344709	AT5G27030	0.221555	0.0716396	-0.0353884	0.00456779	0.118502	0.472301	0.925095	0.966627	0.996374	0.922168
Soltu.DM.01G039790	PRP38 family protein	chr01	XP_006344710	AT2G40650	0.029737	-0.12184	-0.0390838	-0.145658	-0.124589	0.944874	0.859532	0.963072	0.819243	0.918721
Soltu.DM.01G039800	hypothetical protein	chr01		AT5G27020	-0.554619	-0.257198	-0.181057	-0.355867	-0.234471	0.109575	0.695657	0.807394	0.509757	0.876051
Soltu.DM.01G039810	mitochondrially targeted single-stranded DNA binding protein	chr01	XP_006344711	AT4G11060	-0.299386	-0.240884	-0.239732	-0.321426	-0.0847879	0.310583	0.713721	0.737695	0.558042	0.945392
Soltu.DM.01G039850	Protein phosphatase 2C family protein	chr01	XP_006344714	AT1G09160	-0.535549	-0.46563	-0.39875	-0.541169	-0.405221	0.114029	0.330832	0.500491	0.186792	0.805819
Soltu.DM.01G039860	P-loop nucleoside triphosphate hydrolases superfamily protein with CH (Calponin Homology) domain	chr01	XP_015163018	AT2G47500	-0.0715933	0.203461	0.100819	0.0385534	0.117085	0.851046	0.762452	0.899691	0.961392	0.924499
Soltu.DM.01G039870	RING/U-box protein	chr01	XP_015163020	AT3G05670	-0.0135254	-0.080757	-0.162002	-0.276351	0.000525461	0.975857	0.914176	0.822624	0.624305	0.999931
Soltu.DM.01G039880	Drought-responsive family protein	chr01	XP_006344718	AT3G05700	0.390727	0.150859	0.114197	0.185606	0.218852	0.19386	0.822564	0.885275	0.762336	0.880142
Soltu.DM.01G039890	syntaxin of plants	chr01	XP_006344719	AT3G05710	0.175083	-0.262559	-0.243875	-0.37405	-0.0373388	0.589708	0.695657	0.728942	0.473916	0.976881
Soltu.DM.01G039900	Polynucleotidyl transferase, ribonuclease H-like superfamily protein	chr01	XP_006344720	AT5G26940	0.100677	0.149437	0.0691324	0.0783417	0.12865	0.783316	0.823854	0.936129	0.910585	0.918383
Soltu.DM.01G039910	Misato Segment II tubulin-like domain containing protein	chr01	XP_006344722	AT4G37190	0.0231015	-0.239338	-0.260436	-0.290593	-0.0687307	0.959074	0.715638	0.709345	0.602188	0.955395
Soltu.DM.01G039930	SCARECROW-like	chr01	XP_006344723	AT5G59450	-0.0123795	-0.0319392	-0.304348	-0.143858	0.0803845	0.979002	0.968125	0.655141	0.821891	0.949051
Soltu.DM.01G039940	galacturonosyltransferase-like	chr01	XP_006344725	AT1G02720	-0.0911484	-0.0328499	0.0383924	-0.0669686	-0.237521	0.806021	0.966137	0.96366	0.924381	0.87343
Soltu.DM.01G039950	GATA type zinc finger transcription factor family protein	chr01	XP_006344726	AT3G16870	-0.158265	0.0653093	0.0113735	0.0395884	0.00890905	0.632146	0.933361	0.990099	0.96069	0.995222
Soltu.DM.01G039980	Chaperone DnaJ-domain superfamily protein	chr01	XP_006344727	AT1G56300	-0.159232	-0.0108502	0.0505518	-0.044663	-0.0411725	0.630401	0.99259	0.952481	0.953911	0.972833
Soltu.DM.01G039990	Calmodulin-binding protein	chr01	XP_015163024	AT2G18750	0.105057	0.0633409	0.0106775	0.0116846	0.0523756	0.772661	0.935178	0.990505	0.990344	0.965488
Soltu.DM.01G040010	trigalactosyldiacylglycerol	chr01	XP_006344731	AT1G19800	-0.351917	-0.224614	-0.226529	-0.299547	-0.230881	0.234312	0.73171	0.753773	0.586888	0.876277
Soltu.DM.01G040020	Ppx/GppA phosphatase family domain containing protein	chr01	XP_015163025	AT1G09195	0.10488	0.0642091	-0.00672948	0.0251868	-0.00258819	0.773025	0.934222	0.99302	0.978167	0.998707
Soltu.DM.01G040040	Polynucleotidyl transferase, ribonuclease H-like superfamily protein	chr01	XP_015163030	AT1G56310	0.102842	0.0752214	0.10372	0.0448608	-0.00527676	0.777713	0.92277	0.896603	0.953911	0.997577
Soltu.DM.01G040050	RECQ helicase l1	chr01	XP_006344742	AT3G05740	-0.217564	-0.103821	-0.0812961	-0.178575	-0.195585	0.482997	0.882132	0.920577	0.773538	0.887322
Soltu.DM.01G040060	DUF4378 domain containing protein	chr01	XP_006344744	AT5G26910	-0.282949	-0.0564004	0.00538236	-0.0704731	-0.223205	0.339381	0.941033	0.994418	0.919339	0.879683
Soltu.DM.01G040070	Protein of unknown function (DUF1645)	chr01	XP_006344745	AT3G62630	-0.187354	0.052817	0.166366	0.0333736	-0.103759	0.558843	0.946089	0.81929	0.968426	0.934075
Soltu.DM.01G040080	thioredoxin family protein	chr01	NP_001275470	AT2G47470	-0.374736	-0.309942	-0.149568	-0.228347	-0.283526	0.211218	0.620332	0.837049	0.703823	0.870516
Soltu.DM.01G040090	C2H2 and C2HC zinc fingers superfamily protein	chr01	XP_006344747	AT3G05760	0.0768475	-0.0339143	-0.256374	-0.119642	0.139669	0.838844	0.964921	0.71489	0.85506	0.911098
Soltu.DM.01G040100	Tetratricopeptide repeat (TPR)-like superfamily protein	chr01	XP_006344748	AT1G09190	-0.011985	-0.0814764	-0.0122806	-0.032836	-0.154546	0.979536	0.913747	0.990099	0.968637	0.910286
Soltu.DM.01G040110	secretion-associated RAS super family	chr01	NP_001274867	AT4G02080	0.316208	0.128896	0.129623	0.119267	0.147006	0.282569	0.852612	0.864627	0.855776	0.911098
Soltu.DM.01G040120	lipoamide dehydrogenase	chr01	XP_006344750	AT4G16155	-0.457021	-0.342582	-0.257812	-0.296015	-0.226083	0.14188	0.572821	0.713269	0.593881	0.878651
Soltu.DM.01G040130	Adenine nucleotide alpha hydrolases-like superfamily protein	chr01	XP_006344751	AT3G62550	0.220724	0.0278261	0.0686327	0.0950414	-0.0326543	0.474762	0.972263	0.937013	0.889111	0.982289
Soltu.DM.01G040140	calreticulin 1b	chr01	XP_006344752	AT1G09210	-0.357482	-0.257174	-0.127775	-0.194015	-0.247902	0.22867	0.695657	0.867309	0.751489	0.870516
Soltu.DM.01G040160	hypothetical protein	chr01			0.0901062	0.0240212	0.0926043	-0.0150819	-0.0580167	0.808209	0.977676	0.911485	0.987613	0.961612
Soltu.DM.01G040170	Pseudouridine synthase family protein	chr01	XP_006344754	AT1G56345	-0.127581	0.0237498	-0.074903	0.0986534	0.0913504	0.711628	0.978123	0.930023	0.8848	0.943745
Soltu.DM.01G040180	Peptide chain release factor	chr01	XP_006344756	AT1G56350	0.0184191	-0.0628574	-0.0318908	-0.0694212	-0.0930296	0.966755	0.935611	0.969596	0.921061	0.942229
Soltu.DM.01G040190	Ribosomal RNA adenine dimethylase family protein	chr01	XP_006344757	AT2G47420	-0.16822	-0.180422	-0.0125129	-0.0446509	-0.192987	0.607077	0.785984	0.990099	0.953911	0.887914
Soltu.DM.01G040210	Pentatricopeptide repeat (PPR-like) superfamily protein	chr01	XP_006344759	AT1G09820	0.32053	0.241342	0.207501	0.159846	0.124871	0.27665	0.713652	0.77184	0.797554	0.918721
Soltu.DM.01G040220	basic region/leucine zipper motif	chr01	XP_006344760	AT3G62420	0.0502484	-0.113969	-0.175591	-0.150072	-0.0411258	0.901068	0.868959	0.811716	0.814445	0.972833
Soltu.DM.01G040230	conserved hypothetical protein	chr01	XP_006344761	AT1G56423	0.137202	-0.138373	-0.0681228	-0.206923	-0.0760659	0.6863	0.841171	0.93712	0.732826	0.952406
Soltu.DM.01G040250	microfibrillar-associated protein-related	chr01	XP_015163036	AT4G08580	0.324879	0.168888	0.20375	0.112767	0.0928834	0.270385	0.800416	0.779718	0.864484	0.942548
Soltu.DM.01G040260	KNOTTED-like from Arabidopsis thaliana	chr01	NP_001275325	AT1G70510	0.182701	0.168156	-0.0329918	0.046742	0.206835	0.571012	0.801187	0.968437	0.952226	0.886229
Soltu.DM.01G040270	nuclear encoded CLP protease	chr01	XP_006344766	AT1G02560	-0.312064	-0.248931	-0.254719	-0.230929	-0.193052	0.288886	0.708172	0.715694	0.700127	0.887785
Soltu.DM.01G040280	conserved hypothetical protein	chr01	XP_015163037	AT5G26850	-0.0837436	-0.00114046	0.09153	0.107654	-0.118744	0.822893	0.999409	0.912499	0.87257	0.921772
Soltu.DM.01G040290	HIT zinc finger ;PAPA-1-like conserved region	chr01	XP_015163038	AT2G47350	0.0484534	0.0803079	-0.108335	0.0965469	0.0997093	0.905118	0.915115	0.891127	0.886871	0.938929
Soltu.DM.01G040300	Disease resistance protein (TIR-NBS-LRR class) family	chr01	XP_006344768	AT5G36930	0.264116	-0.0088978	-0.0432619	-0.0268742	0.0881167	0.377873	0.994459	0.958616	0.975744	0.944867
Soltu.DM.01G040310	homolog of nucleolar protein NOP56	chr01	XP_006344769	AT1G56110	-0.00772271	-0.0980195	0.0257142	0.0368118	-0.0656049	0.987149	0.890288	0.978174	0.964997	0.955427
Soltu.DM.01G040330	Tetratricopeptide repeat (TPR)-like superfamily protein	chr01	XP_006344770	AT4G01990	0.192871	-0.00486003	-0.0186334	0.0535371	0.0617103	0.545126	0.997323	0.985359	0.942524	0.958522
Soltu.DM.01G040340	heme binding	chr01	XP_006344771	AT3G62370	-0.0816313	-0.0744106	0.026103	-0.0160501	-0.1229	0.827602	0.923135	0.977284	0.987577	0.918721
Soltu.DM.01G040350	Galactose oxidase/kelch repeat superfamily protein	chr01	XP_006344772	AT1G18610	-0.249856	-0.317336	-0.178635	-0.28082	-0.235019	0.40782	0.605628	0.808239	0.613871	0.875537
Soltu.DM.01G040360	iron-regulated protein	chr01	XP_015163041	AT5G26820	0.161284	-0.0253821	0.0062989	-0.000733584	0.0193143	0.625272	0.97517	0.993442	0.998915	0.988152
Soltu.DM.01G040370	haloacid dehalogenase-like hydrolase family protein	chr01	XP_015163046	AT1G56500	0.213668	0.00735344	-0.130653	0.00707264	0.197313	0.49133	0.995642	0.862847	0.994142	0.887322
Soltu.DM.01G040380	Phosphoinositide phosphatase family protein	chr01	XP_015160598	AT3G51460	-0.00163616	-0.0441009	-0.301198	-0.0183117	0.124303	0.997532	0.954979	0.655141	0.985328	0.918721
Soltu.DM.01G040390	hypothetical protein	chr01			0.296597	0.0937868	-0.0208595	0.137698	0.213035	0.314938	0.897052	0.983362	0.827885	0.882468
Soltu.DM.01G040400	haloacid dehalogenase-like hydrolase family protein	chr01	XP_006344777	AT1G56500	0.452773	0.364902	0.0764477	0.405137	0.367111	0.145957	0.543092	0.928703	0.431475	0.83718
Soltu.DM.01G040410	basic helix-loop-helix (bHLH) DNA-binding superfamily protein	chr01	XP_006344778	AT1G09250	-0.116682	-0.355728	-0.495721	-0.417821	-0.0781301	0.740499	0.556991	0.321051	0.40693	0.950743
Soltu.DM.01G040440	hypothetical protein	chr01	XP_006344781		0.205193	0.217999	0.163286	0.208966	0.190842	0.512815	0.744042	0.822396	0.730109	0.888071
Soltu.DM.01G040450	IGR protein motif domain containing protein	chr01	XP_006344782	AT5G26800	-0.284305	-0.340033	-0.217559	-0.383679	-0.217893	0.337282	0.576296	0.761955	0.462825	0.880142
Soltu.DM.01G040460	hypothetical protein	chr01			0.237831	0.0898794	0.0276477	-0.00460216	0.173905	0.433806	0.90051	0.974932	0.996374	0.896431
Soltu.DM.01G040470	importin alpha isoform	chr01	XP_006344784	AT1G09270	0.193105	0.0549513	0.157418	0.0803388	-0.0529776	0.544591	0.942748	0.825381	0.908317	0.965093
Soltu.DM.01G040480	Serine hydrolase (FSH1) domain containing protein	chr01	XP_006344785	AT1G09280	-0.0325713	0.0215714	-0.0638922	0.0563898	-0.005357	0.938409	0.980725	0.941326	0.939596	0.997577
Soltu.DM.01G040490	Metallopeptidase M24 family protein	chr01	XP_006344786	AT1G09300	-0.0529315	0.0608116	-0.00562187	-0.0286343	0.0310044	0.895741	0.937108	0.994378	0.974541	0.983603
Soltu.DM.01G040500	Protein of unknown function, DUF538	chr01	XP_006344787	AT1G56580	-0.431081	-0.301001	-0.293168	-0.359208	-0.134773	0.164484	0.636979	0.669237	0.500078	0.915269
Soltu.DM.01G040510	Protein of unknown function, DUF538	chr01	XP_006344788	AT1G56580	-0.479877	-0.315141	-0.359674	-0.355782	-0.174978	0.130891	0.609725	0.589468	0.509757	0.896342
Soltu.DM.01G040520	agenet domain-containing protein	chr01	XP_015163048	AT1G09320	0.280298	0.194783	0.193685	0.305595	0.154428	0.344038	0.766353	0.793164	0.582407	0.91032
Soltu.DM.01G040530	Tetratricopeptide repeat (TPR)-like superfamily protein	chr01	XP_006344853	AT2G29760	0.206539	0.212352	0.165303	0.264338	0.223239	0.509838	0.751013	0.82115	0.645553	0.879683
Soltu.DM.01G040540	Tetratricopeptide repeat (TPR)-like superfamily protein	chr01	XP_006344789	AT1G56570	0.240075	0.185743	0.12759	0.185256	0.143264	0.428945	0.778777	0.867554	0.762451	0.911098
Soltu.DM.01G040550	Plant neutral invertase family protein	chr01	XP_006344790	AT1G56560	-0.126942	-0.248621	-0.285283	-0.319402	-0.175863	0.713373	0.708647	0.674323	0.559716	0.89511
Soltu.DM.01G040560	Clathrin adaptor complexes medium subunit family protein	chr01	XP_006344791	AT1G56590	-0.0363863	-0.407682	-0.222662	-0.288804	-0.326297	0.931044	0.454962	0.757847	0.602245	0.870516
Soltu.DM.01G040580	SNARE-like superfamily protein	chr01	XP_015163050	AT5G02280	0.0482273	-0.196466	-0.107446	-0.0799479	-0.180289	0.905226	0.766353	0.892338	0.908317	0.890573
Soltu.DM.01G040600	non-intrinsic ABC protein	chr01	XP_006344794	AT5G02270	-0.147468	-0.0662849	-0.0279049	-0.0690531	-0.0497807	0.659617	0.932051	0.974399	0.921746	0.967417
Soltu.DM.01G040610	ADP-ribosylation factor A1E	chr01	XP_015163051	AT3G62290	-0.0282856	-0.184054	0.188389	-0.0975088	-0.364902	0.948428	0.78052	0.799406	0.885623	0.83718
Soltu.DM.01G040620	ADP-ribosylation factor A1E	chr01	NP_001274834	AT3G62290	-0.173197	-0.266381	0.102253	-0.119026	-0.446766	0.593376	0.692859	0.89861	0.856364	0.735264
Soltu.DM.01G040680	GDSL-like Lipase/Acylhydrolase superfamily protein	chr01	XP_006344804	AT1G09390	-0.317118	-0.105704	-0.165572	-0.118906	-0.084471	0.281698	0.88004	0.820905	0.856608	0.945392
Soltu.DM.01G040690	NPR1 interacting domain containing protein	chr01			0.142886	0.293213	0.197156	0.232415	0.292951	0.671358	0.648039	0.788567	0.696506	0.870516
Soltu.DM.01G040700	glucose-6-phosphate dehydrogenase	chr01	XP_006344803	AT1G09420	0.0515369	0.160067	0.116721	0.117773	0.00763302	0.898453	0.812308	0.882317	0.857523	0.996709
Soltu.DM.01G040710	Peptidase C15, pyroglutamyl peptidase I-like	chr01	XP_006344806	AT1G56700	0.34642	0.146582	0.13651	0.116959	0.148677	0.239585	0.828052	0.857615	0.858871	0.911098
Soltu.DM.01G040720	Pectin lyase-like superfamily protein	chr01	XP_006344808	AT1G02460	0.329746	0.173362	0.0336112	0.17809	0.220324	0.263123	0.796176	0.968437	0.773538	0.880142
Soltu.DM.01G040730	C2H2 and C2HC zinc fingers superfamily protein	chr01	XP_006344810	AT5G26749	-0.0745165	-0.349025	-0.274421	-0.170084	-0.200247	0.844387	0.562428	0.693511	0.781213	0.887244
Soltu.DM.01G040740	shaggy-related kinase	chr01	XP_015162970	AT5G26751	0.238091	-0.0102711	0.0567822	0.0679762	-0.00765433	0.432997	0.992798	0.94823	0.923144	0.996709
Soltu.DM.01G040750	Putative RNA polymerase II subunit B1 CTD phosphatase RPAP2 homolog	chr01	XP_006358558	AT5G26760	0.230893	0.0224298	-0.00936831	0.0778681	0.0790962	0.451355	0.979087	0.99089	0.911184	0.949981
Soltu.DM.01G040770	global transcription factor C	chr01	XP_006358557	AT4G10710	0.564636	0.350895	0.189975	0.329154	0.45734	0.102449	0.562419	0.797507	0.548645	0.677433
Soltu.DM.01G040780	global transcription factor C	chr01	XP_015169460	AT4G10710	-0.246632	-0.214504	-0.346396	-0.22102	-0.0625242	0.415191	0.748056	0.607881	0.714573	0.958112
Soltu.DM.01G040790	ATP-citrate lyase A-3	chr01	XP_006358554	AT1G09430	-0.401498	-0.484429	-0.379515	-0.520618	-0.335249	0.187982	0.272816	0.548008	0.20835	0.870516
Soltu.DM.01G040800	Peroxidase superfamily protein	chr01	XP_006358573	AT3G03670	0.0330818	0.0502755	-0.124333	-0.0802184	0.158789	0.937351	0.948192	0.871866	0.908317	0.905527
Soltu.DM.01G040810	Peroxidase superfamily protein	chr01	XP_006358573	AT3G03670	-0.0333761	-0.209739	-0.471017	-0.337365	0.146807	0.937077	0.754638	0.336161	0.535877	0.911098
Soltu.DM.01G040820	Peroxidase superfamily protein	chr01	XP_006358573	AT5G17820	-0.210936	0.0213479	-0.0423099	-0.0218019	-0.0305486	0.49852	0.980917	0.958841	0.983031	0.98411
Soltu.DM.01G040830	S-adenosylmethionine synthetase	chr01	NP_001275609	AT4G01850	0.213088	0.165077	0.126232	0.101412	0.197847	0.492818	0.804972	0.868675	0.882155	0.887322
Soltu.DM.01G040840	pleiotropic drug resistance	chr01	XP_006358552	AT3G53480	-0.15196	-0.179527	-0.34211	-0.26657	-0.0168351	0.649784	0.786934	0.614505	0.642427	0.989591
Soltu.DM.01G040850	plant adhesion molecule	chr01	XP_015169457	AT5G15930	-0.269912	-0.213484	-0.222467	-0.272428	-0.182816	0.364827	0.748596	0.757847	0.631719	0.889746
Soltu.DM.01G040860	Protein kinase superfamily protein	chr01	XP_006358544	AT1G56720	-0.446166	-0.450454	-0.169169	-0.370871	-0.47964	0.150864	0.376363	0.815717	0.480143	0.612421
Soltu.DM.01G040880	Carbohydrate-binding X8 domain superfamily protein	chr01	NP_001275489	AT1G09460	-0.352457	-0.202179	-0.269479	-0.244835	-0.121935	0.233548	0.763263	0.697223	0.67843	0.918961
Soltu.DM.01G040890	MAR-binding filament-like protein	chr01	XP_006358538	AT5G26770	0.210036	0.0427079	0.0965533	0.118442	0.0539253	0.500409	0.955899	0.905549	0.857064	0.963625
Soltu.DM.01G040900	Putative endonuclease or glycosyl hydrolase	chr01	XP_006358537	AT3G62200	0.305107	0.248452	0.0442666	0.149526	0.218927	0.299489	0.708647	0.958134	0.814642	0.880142
Soltu.DM.01G040910	Pentatricopeptide repeat (PPR) superfamily protein	chr01	XP_006358535	AT5G64320	0.131347	0.137852	0.122758	0.0230759	0.0474005	0.702237	0.841851	0.873446	0.980578	0.970304
Soltu.DM.01G040920	conserved hypothetical protein	chr01	XP_015169454	AT1G09520	0.392494	0.329815	0.296141	0.257986	0.224976	0.19227	0.586659	0.665714	0.653644	0.878651
Soltu.DM.01G041050	MuDR family transposase	chr01	XP_006358527	AT1G49920	0.259871	0.243131	0.0985963	0.238141	0.297819	0.386817	0.713652	0.90271	0.689529	0.870516
Soltu.DM.01G041060	aspartic proteinase A1	chr01	NP_001275049	AT1G11910	0.388782	0.257206	0.045944	0.247497	0.486342	0.197004	0.695657	0.956996	0.671732	0.612421
Soltu.DM.01G041070	D111/G-patch domain-containing protein	chr01	XP_006358524	AT5G26610	-0.00786436	-0.0263132	0.119966	-0.0497559	-0.179388	0.986951	0.973979	0.877297	0.947644	0.890573
Soltu.DM.01G041100	anaphase-promoting complex/cyclosome	chr01	XP_015169425	AT3G05870	0.0337496	0.000811144	0.0955608	0.060405	-0.117597	0.936456	0.999454	0.907086	0.93317	0.924014
Soltu.DM.01G041120	hypothetical protein	chr01			-0.124832	-0.095399	-0.215664	-0.0307242	0.032769	0.718801	0.893738	0.76445	0.972365	0.982289
Soltu.DM.01G041140	phytochrome interacting factor	chr01	XP_015169448	AT1G09530	0.0818432	0.243322	0.0745539	0.258627	0.279132	0.827048	0.713652	0.930023	0.653644	0.870516
Soltu.DM.01G041150	neurofilament protein-related	chr01	XP_006358518	AT3G05900	0.194153	-0.00393349	0.0339426	-0.0209563	-0.058815	0.54241	0.998109	0.968437	0.983246	0.961259
Soltu.DM.01G041180	Domain of unknown function (DUF303)	chr01	XP_006358517	AT3G53010	-0.517819	-0.336729	-0.347172	-0.360738	-0.275662	0.118009	0.577775	0.607881	0.498784	0.870516
Soltu.DM.01G041220	Pectinacetylesterase family protein	chr01	XP_006358515	AT1G57590	-0.05202	-0.26754	-0.104797	-0.124153	-0.259163	0.897384	0.691011	0.89584	0.847344	0.870516
Soltu.DM.01G041240	5'-3' exonuclease family protein	chr01	XP_006358514	AT5G26680	-0.153779	-0.0467194	-0.119677	-0.0108965	-0.0340186	0.644802	0.95268	0.877704	0.990857	0.981027
Soltu.DM.01G041270	germin-like protein	chr01	XP_006358511	AT1G09560	-0.0711851	-0.183907	-0.458873	-0.357616	0.136207	0.852072	0.780753	0.37478	0.502953	0.914713
Soltu.DM.01G041280	germin-like protein	chr01	NP_001275369	AT1G09560	-0.210093	-0.121116	-0.257229	-0.220606	-0.018567	0.500409	0.860328	0.714014	0.71467	0.988568
Soltu.DM.01G041290	Glutamyl/glutaminyl-tRNA synthetase, class Ic	chr01	XP_006358509	AT5G26710	-0.00141013	-0.163451	-0.256074	-0.0887799	-0.08571	0.997994	0.807483	0.715148	0.897279	0.945288
Soltu.DM.01G041300	conserved hypothetical protein	chr01	XP_015169464		0.0960115	0.164854	0.0809402	0.141318	0.187947	0.795115	0.805241	0.921516	0.82458	0.888071
Soltu.DM.01G041320	conserved hypothetical protein	chr01	XP_006358507	AT5G26731	0.0840027	-0.071995	-0.250304	-0.193784	0.115885	0.822031	0.924981	0.720377	0.751701	0.926694
Soltu.DM.01G041330	Protein of unknown function (DUF300)	chr01	XP_006358506	AT3G05940	0.0544659	-0.176201	-0.254203	-0.233575	-0.00359783	0.891283	0.794591	0.716508	0.696114	0.997749
Soltu.DM.01G041340	Pyridine nucleotide-disulphide oxidoreductase family protein	chr01	XP_006358503	AT4G32360	0.0547065	0.0017782	0.19048	-0.118092	-0.195788	0.890685	0.999409	0.797507	0.857238	0.887322
Soltu.DM.01G041350	conserved hypothetical protein	chr01	XP_006358497	AT3G50910	0.107447	-0.151299	-0.178678	-0.195779	0.0107642	0.766733	0.821729	0.808239	0.74883	0.993407
Soltu.DM.01G041360	Transducin/WD40 repeat-like superfamily protein	chr01	XP_006358495	AT5G24710	0.274647	0.129302	0.127751	0.133366	0.0793657	0.355112	0.852439	0.867312	0.834466	0.94992
Soltu.DM.01G041370	Seven transmembrane MLO family protein	chr01	XP_006358492	AT4G24250	-0.137159	-0.0445977	-0.0819436	-0.243968	-0.0388579	0.686452	0.954169	0.919416	0.67966	0.974535
Soltu.DM.01G041380	SUPPRESSOR OF AUXIN RESISTANCE1	chr01	XP_006358491	AT1G33410	0.302523	0.206349	0.0914164	0.222419	0.150032	0.304066	0.758911	0.912601	0.711502	0.911098
Soltu.DM.01G041390	glycosyl hydrolase 9A1	chr01	XP_006358489	AT5G49720	-0.573513	-0.485994	-0.470217	-0.59721	-0.370552	0.100592	0.267395	0.33719	0.0828934	0.83718
Soltu.DM.01G041400	eukaryotic translation initiation factor 3C	chr01	XP_006358488	AT3G56150	-0.467951	-0.357454	-0.240735	-0.377339	-0.380153	0.134515	0.552014	0.735469	0.46988	0.822428
Soltu.DM.01G041410	ferric reduction oxidase	chr01	XP_006358487	AT5G49730	0.114876	0.036624	-0.0366717	-0.00967163	0.0890071	0.745081	0.961854	0.965329	0.991486	0.944341
Soltu.DM.01G041440	glutathione S-transferase zeta	chr01	XP_015169449	AT2G02390	-0.0273097	0.0741774	0.0679866	0.0325823	0.011646	0.950053	0.923135	0.93712	0.969316	0.993355
Soltu.DM.01G041450	hypothetical protein	chr01	XP_006358484		0.331254	0.246668	0.177082	0.210426	0.21797	0.261288	0.710625	0.810642	0.729016	0.880142
Soltu.DM.01G041460	Leucine-rich repeat protein kinase family protein	chr01	XP_006358564	AT1G79620	-0.0183082	-0.162682	-0.0987648	-0.180609	-0.182233	0.967015	0.809229	0.902234	0.77022	0.89029
Soltu.DM.01G041470	Pentatricopeptide repeat (PPR) superfamily protein	chr01	XP_006358483	AT3G49710	0.0805901	0.0132199	-0.0855372	-0.0143908	0.0176225	0.829466	0.990007	0.917851	0.988106	0.989591
Soltu.DM.01G041480	Leucine-rich repeat protein kinase family protein	chr01	XP_006358482	AT5G49760	0.0102478	-0.160133	-0.100549	-0.206714	-0.175031	0.982587	0.812308	0.900404	0.732826	0.896342
Soltu.DM.01G041490	conserved hypothetical protein	chr01	XP_006360379	AT3G05390	-0.139285	-0.00217759	0.134791	-0.00412315	-0.192661	0.680954	0.999302	0.858684	0.996585	0.887986
Soltu.DM.01G041520	Leucine-rich repeat protein kinase family protein	chr01	XP_006358481	AT1G79620	-0.168588	-0.207959	-0.0204625	-0.204151	-0.33139	0.606048	0.756728	0.983494	0.736779	0.870516
Soltu.DM.01G041540	NAD(P)-binding Rossmann-fold superfamily protein	chr01	XP_006344033	AT2G02400	-0.316357	-0.142652	-0.042996	-0.190464	-0.194019	0.282557	0.83386	0.958616	0.756152	0.887322
Soltu.DM.01G041550	NAC domain containing protein	chr01	XP_006358477	AT2G02450	0.054436	-0.0632965	-0.111717	-0.0627989	-0.0679232	0.891324	0.935178	0.8885	0.929914	0.955395
Soltu.DM.01G041560	alfin-like	chr01	XP_006358476	AT2G02470	-0.125444	-0.450347	-0.57842	-0.508618	-0.0681717	0.717263	0.376363	0.142706	0.22068	0.955395
Soltu.DM.01G041580	alfin-like	chr01	XP_006358475	AT1G14510	0.0708993	-0.0270905	-0.228906	0.031495	0.0855165	0.853033	0.973654	0.748046	0.971023	0.945302
Soltu.DM.01G041590	alfin-like	chr01	XP_006358475	AT2G02470	-0.0640222	-0.261844	-0.0958705	-0.283781	-0.339161	0.86865	0.695657	0.90612	0.611215	0.870516
Soltu.DM.01G041600	Pentatricopeptide repeat (PPR) superfamily protein	chr01	XP_006358473	AT1G14470	0.255735	0.131634	0.0257059	0.176298	0.203167	0.396788	0.849355	0.978174	0.774386	0.886306
Soltu.DM.01G041610	Class II aaRS and biotin synthetases superfamily protein	chr01	XP_006358472	AT3G02760	-0.101223	-0.195133	-0.129758	-0.108595	-0.148696	0.781936	0.766353	0.864356	0.870989	0.911098
Soltu.DM.01G041620	AAA-type ATPase family protein	chr01	XP_006358471	AT2G02480	-0.189155	-0.101084	-0.122754	-0.0687133	-0.100901	0.555108	0.886269	0.873446	0.922241	0.93834
Soltu.DM.01G041630	Nucleotide-diphospho-sugar transferases superfamily protein	chr01	XP_006358470	AT2G02500	-0.313641	-0.313808	-0.146898	-0.242779	-0.413063	0.287094	0.610212	0.841734	0.681238	0.797008
Soltu.DM.01G041640	Disease resistance protein (TIR-NBS-LRR class) family	chr01	XP_006358466	AT5G36930	0.164648	0.158287	0.0565925	0.118731	0.0630784	0.615765	0.813801	0.948352	0.857048	0.957951
Soltu.DM.01G041650	conserved hypothetical protein	chr01	XP_006358465	AT1G51080	0.326446	0.174106	0.0291738	0.152848	0.316089	0.267459	0.795253	0.972867	0.810806	0.870516
Soltu.DM.01G041660	RmlC-like cupins superfamily protein	chr01	XP_006358464	AT5G39110	0.0476929	-0.00955895	0.0723747	-0.0618196	-0.113859	0.906281	0.993313	0.932112	0.931148	0.928669
Soltu.DM.01G041680	Disease resistance protein (TIR-NBS-LRR class) family	chr01	XP_015169446	AT5G36930	0.266345	0.203051	0.16321	0.311311	0.140242	0.372785	0.762452	0.822396	0.575034	0.911098
Soltu.DM.01G041700	BRI1 like	chr01	XP_006346065	AT1G55610	-0.0222327	0.141754	0.0455005	0.0771676	0.113589	0.960502	0.835318	0.957174	0.911611	0.928809
Soltu.DM.01G041790	Disease resistance protein (TIR-NBS-LRR class) family	chr01	XP_006349260	AT1G27170	0.272519	0.000507571	-0.199965	-0.077199	0.233676	0.358859	0.999541	0.784662	0.911611	0.876122
Soltu.DM.01G041800	germin-like protein	chr01	XP_006349262	AT5G39100	0.0279804	-0.197927	-0.161381	-0.233118	-0.156139	0.949247	0.766353	0.823065	0.696114	0.908732
Soltu.DM.01G041810	germin-like protein	chr01	XP_006349262	AT5G39110	0.0752833	-0.0450388	-0.123126	-0.125191	0.0150002	0.842516	0.953832	0.872632	0.846282	0.99081
Soltu.DM.01G041820	germin-like protein	chr01	XP_006349267	AT5G39190	-0.0263487	-0.102516	-0.0212313	-0.1584	-0.169674	0.951808	0.884621	0.982924	0.79924	0.903439
Soltu.DM.01G041830	RmlC-like cupins superfamily protein	chr01	XP_006349262	AT5G39160	-0.0335509	-0.136728	-0.0762883	-0.224121	-0.179685	0.936797	0.842331	0.928839	0.708656	0.890573
Soltu.DM.01G041840	RmlC-like cupins superfamily protein	chr01	XP_006349263	AT5G39150	-0.359867	-0.237187	-0.182076	-0.282187	-0.268453	0.226626	0.716537	0.805487	0.612154	0.870516
Soltu.DM.01G041850	RmlC-like cupins superfamily protein	chr01	XP_006349264	AT5G39160	-0.0239017	-0.0188085	0.116251	0.0233559	-0.179874	0.957314	0.984299	0.883287	0.980245	0.890573
Soltu.DM.01G041860	RmlC-like cupins superfamily protein	chr01	XP_006349265	AT5G39110	0.125154	-0.056186	0.0514216	-0.0239935	-0.116282	0.718066	0.94124	0.951314	0.979365	0.925649
Soltu.DM.01G041870	RmlC-like cupins superfamily protein	chr01	XP_006349265	AT5G39160	-0.122928	-0.177217	-0.0794989	-0.220057	-0.270419	0.724054	0.791711	0.924415	0.71467	0.870516
Soltu.DM.01G041890	RmlC-like cupins superfamily protein	chr01	XP_006349264	AT3G05950	-0.0472973	-0.0896151	0.0344154	-0.113429	-0.209773	0.907175	0.900937	0.968388	0.862802	0.885963
Soltu.DM.01G041900	RmlC-like cupins superfamily protein	chr01	XP_006349267	AT5G39110	-0.177055	-0.162757	-0.139933	-0.204507	-0.156888	0.585637	0.809063	0.85202	0.736465	0.907564
Soltu.DM.01G041910	RmlC-like cupins superfamily protein	chr01	XP_006349265	AT5G39160	0.064414	-0.150734	0.0240861	-0.107196	-0.214876	0.867504	0.822644	0.979206	0.873267	0.880596
Soltu.DM.01G041920	transmembrane receptors;ATP binding	chr01	XP_015165003	AT5G36930	0.0939759	0.25654	0.273536	0.323341	0.0611384	0.800138	0.696516	0.693824	0.557203	0.95886
Soltu.DM.01G041930	Disease resistance protein (TIR-NBS-LRR class) family	chr01	XP_015165007	AT5G36930	0.347914	0.302399	0.253139	0.379852	0.210554	0.238108	0.635362	0.718583	0.469371	0.884906
Soltu.DM.01G041940	methionine S-methyltransferase	chr01	XP_006349270	AT5G49810	-0.354031	-0.236098	-0.315816	-0.3481	-0.218532	0.23278	0.717122	0.642958	0.518904	0.880142
Soltu.DM.01G041950	Lycopene beta/epsilon cyclase protein	chr01	XP_006349419	AT2G32640	0.0778351	0.173668	0.175743	0.185009	-0.0348752	0.83596	0.795517	0.811716	0.763016	0.980403
Soltu.DM.01G041960	HSP20-like chaperones superfamily protein	chr01	XP_006349271	AT4G10250	-0.120321	0.0338417	-0.0110506	0.00401428	0.0270579	0.730865	0.965014	0.990099	0.996585	0.986406
Soltu.DM.01G041970	EMBRYO DEFECTIVE	chr01	XP_006349272	AT4G24270	0.0967146	-0.0748965	-0.261093	0.00802608	0.188235	0.793116	0.92277	0.709345	0.993448	0.888071
Soltu.DM.01G041990	ATP-dependent Clp protease	chr01	XP_015165009	AT5G49840	0.307021	0.156561	0.0855354	0.137301	0.131787	0.296463	0.815648	0.917851	0.828427	0.916268
Soltu.DM.01G042010	cullin-associated and neddylation dissociated	chr01	XP_015165010	AT2G02560	0.156499	-0.177568	-0.138043	0.00878998	0.0557195	0.637463	0.791015	0.855204	0.992454	0.961647
Soltu.DM.01G042020	nucleic acid binding;RNA binding	chr01	XP_006349277	AT2G02570	0.201398	0.0576929	0.169546	0.071033	-0.0504193	0.522295	0.939001	0.815417	0.919139	0.966497
Soltu.DM.01G042030	Major facilitator superfamily protein	chr01	XP_006349278	AT1G59740	0.00967255	-0.00304882	0.00390723	0.0684304	-0.0717831	0.983837	0.999172	0.996766	0.922454	0.955166
Soltu.DM.01G042040	mitotic checkpoint family protein	chr01	XP_006349279	AT5G49880	0.169037	0.283349	0.278329	0.30875	0.204101	0.604944	0.669695	0.687292	0.575216	0.886229
Soltu.DM.01G042050	auxin response factor	chr01	XP_015165011	AT1G59750	-0.0453897	0.173269	0.219616	0.104959	-0.0415853	0.911032	0.796176	0.760033	0.877272	0.972679
Soltu.DM.01G042060	Bifunctional inhibitor/lipid-transfer protein/seed storage 2S albumin superfamily protein	chr01	XP_006349283	AT5G13900	-0.331947	-0.0841254	-0.131043	-0.183805	-0.0676875	0.26016	0.909594	0.862847	0.764952	0.955395
Soltu.DM.01G042070	RNA helicase, ATP-dependent, SK12/DOB1 protein	chr01	XP_006349284	AT1G59760	0.244707	0.128999	0.0887614	0.101085	0.133718	0.419401	0.852439	0.914433	0.882512	0.916268
Soltu.DM.01G042090	Zinc finger C-x8-C-x5-C-x3-H type family protein	chr01	XP_006349285	AT1G10320	0.179681	0.0661367	-0.0141846	-0.0499211	0.0750711	0.578332	0.93214	0.989498	0.947328	0.952461
Soltu.DM.01G042100	NAD(P)-binding Rossmann-fold superfamily protein	chr01	XP_006349286	AT1G10310	0.0787746	-0.0798089	-0.0317303	-0.152362	0.0238604	0.833632	0.915829	0.969692	0.811434	0.986877
Soltu.DM.01G042110	Peptidogalycan biosysnthesis/recognition domain containing protein	chr01	XP_006349287	AT2G23390	0.407432	0.0798417	-0.205492	0.0387123	0.380403	0.181229	0.915828	0.77637	0.961014	0.822428
Soltu.DM.01G042120	dynamin-like protein	chr01	XP_006349288	AT1G59610	-0.287227	-0.183106	-0.110186	-0.194176	-0.268671	0.332407	0.782606	0.88954	0.751489	0.870516
Soltu.DM.01G042130	Core-2/I-branching beta-1,6-N-acetylglucosaminyltransferase family protein	chr01	XP_006349290	AT1G10280	0.193654	0.219476	0.217741	0.215303	0.080931	0.543509	0.740937	0.761955	0.722545	0.948645
Soltu.DM.01G042140	glutamine-rich protein	chr01	XP_015165015	AT1G10270	0.0545647	-0.0517513	-0.0290739	-0.100739	0.0104616	0.89096	0.946358	0.972925	0.882617	0.993693
Soltu.DM.01G042150	Protein of unknown function (DUF707)	chr01	XP_015165017	AT4G18530	-0.0814008	-0.0732223	-0.074622	-0.142419	-0.0872654	0.828069	0.924054	0.930023	0.824339	0.944867
Soltu.DM.01G042170	cysteine synthase C1	chr01	NP_001275044	AT3G61440	0.184931	0.0357509	-0.0696509	0.0693325	0.194043	0.566005	0.963299	0.934913	0.921061	0.887322
Soltu.DM.01G042180	hypothetical protein	chr01			0.333231	0.179994	0.144089	0.221884	0.20475	0.259031	0.786421	0.845977	0.712328	0.886229
Soltu.DM.01G042190	Cytochrome c oxidase biogenesis protein Cmc1-like	chr01	XP_015165019	AT4G21192	0.31611	0.036677	0.00228857	0.0373696	0.0937939	0.282742	0.961854	0.997415	0.963623	0.94112
Soltu.DM.01G042200	conserved hypothetical protein	chr01	XP_006349300	AT1G57680	-0.170418	-0.108219	0.0722895	-0.116577	-0.258042	0.600688	0.877525	0.932112	0.858871	0.870516
Soltu.DM.01G042210	Beta-glucosidase, GBA2 type family protein	chr01	XP_006349302	AT5G49900	-0.471295	-0.387186	-0.326054	-0.345592	-0.297876	0.132548	0.487574	0.633031	0.521696	0.870516
Soltu.DM.01G042230	zinc ion binding;DNA binding	chr01	XP_006349304	AT5G63700	-0.388157	-0.147484	-0.182909	-0.203519	-0.0920336	0.197237	0.826079	0.803772	0.738424	0.943313
Soltu.DM.01G042250	zinc ion binding;DNA binding	chr01	XP_015165022	AT5G63700	0.215097	0.08077	-0.14137	0.045797	0.206915	0.487803	0.914176	0.849694	0.95324	0.886229
Soltu.DM.01G042260	zinc ion binding;DNA binding	chr01	XP_015165025	AT5G08430	0.210127	0.18406	0.00195657	0.206805	0.266786	0.500409	0.78052	0.997703	0.732826	0.870516
Soltu.DM.01G042270	DNA-directed RNA polymerase III subunit Rpc31 domain containing protein	chr01	XP_006349305	AT4G01590	-0.0220951	0.0555999	0.113848	-0.0739146	-0.018384	0.960565	0.941661	0.885275	0.915487	0.988686
Soltu.DM.01G042280	Protein kinase superfamily protein	chr01	XP_006349306	AT1G09600	-0.227382	-0.0306503	-0.0921919	-0.0105228	-0.0234103	0.459274	0.968766	0.911805	0.990857	0.987283
Soltu.DM.01G042300	Ras-related small GTP-binding family protein	chr01	XP_006349308	AT3G11730	-0.32435	-0.297277	-0.318583	-0.396198	-0.0963775	0.271213	0.642359	0.639862	0.444664	0.939664
Soltu.DM.01G042310	RAB GTPase 11C	chr01	XP_006349310	AT1G09630	-0.0409156	-0.183791	-0.211099	-0.182838	-0.150636	0.920997	0.781021	0.769279	0.767406	0.911098
Soltu.DM.01G042330	conserved hypothetical protein	chr01	XP_006349312	AT1G09645	-0.075716	-0.0382494	-0.0913863	-0.0812966	-0.15691	0.841814	0.96085	0.912601	0.906638	0.907564
Soltu.DM.01G042340	RNA-binding KH domain-containing protein	chr01	XP_006349313	AT1G09660	0.357094	0.225447	0.296169	0.176098	0.145194	0.228992	0.731403	0.665714	0.774505	0.911098
Soltu.DM.01G042350	Smg-4/UPF3 family protein	chr01	XP_006349314	AT1G33980	0.198212	-0.0936274	-0.078038	-0.0863468	-0.0777267	0.531423	0.897459	0.926046	0.898929	0.951189
Soltu.DM.01G042360	shaggy-like protein kinase	chr01	XP_006349317	AT1G09840	0.365008	0.139645	0.165677	0.170626	0.0809122	0.222159	0.837796	0.820651	0.779329	0.948645
Soltu.DM.01G042370	Glycinamide ribonucleotide (GAR) synthetase	chr01	XP_006349318	AT1G09830	-0.0810825	-0.196849	-0.281335	-0.171891	-0.0230012	0.828591	0.766353	0.683301	0.777805	0.987283
Soltu.DM.01G042380	chloroplast heat shock protein 70-1	chr01	XP_006349319	AT5G49910	0.111824	0.156181	0.212997	0.177871	0.0872041	0.753659	0.816331	0.767271	0.773538	0.944867
Soltu.DM.01G042400	Polynucleotidyl transferase, ribonuclease H-like superfamily protein	chr01	XP_006349320	AT3G12460	0.0969207	0.24119	0.146621	0.118242	0.190894	0.792759	0.713652	0.842516	0.857133	0.888071
Soltu.DM.01G042410	conserved hypothetical protein	chr01			0.0590603	0.12342	0.044879	0.0255633	0.0281664	0.880666	0.856304	0.957774	0.977717	0.986149
Soltu.DM.01G042420	clathrin adaptor complexes medium subunit family protein	chr01	XP_006349322	AT5G05010	-0.531112	-0.503642	-0.428765	-0.465329	-0.368455	0.114029	0.242619	0.452969	0.322905	0.83718
Soltu.DM.01G042430	MAC/Perforin domain-containing protein	chr01	XP_006349323	AT4G24290	-0.137935	-0.0843898	-0.157622	-0.18183	-0.0525444	0.684292	0.909336	0.824763	0.769617	0.965488
Soltu.DM.01G042450	R-protein L3 B	chr01	XP_006349326	AT1G61580	-0.27019	-0.149531	-0.0113451	-0.0010773	-0.202695	0.36417	0.823854	0.990099	0.998882	0.886306
Soltu.DM.01G042470	evolutionarily conserved C-terminal region	chr01	XP_006349328	AT1G09810	0.306041	0.229396	0.252355	0.194691	0.146651	0.298011	0.725911	0.71924	0.750474	0.911098
Soltu.DM.01G042490	Pseudouridine synthase family protein	chr01	XP_006349329	AT1G09800	0.0763926	-0.032613	0.0640909	0.0152251	-0.112968	0.840032	0.966662	0.941326	0.987613	0.929355
Soltu.DM.01G042500	DNA-binding bromodomain-containing protein	chr01	XP_006349330	AT1G58025	0.209638	-0.0235029	-0.199967	-0.0458392	0.159388	0.501444	0.978324	0.784662	0.953067	0.905254
Soltu.DM.01G042510	Protein of unknown function (DUF679)	chr01	XP_006349331	AT3G02430	-0.134281	-0.302568	-0.270291	-0.217873	-0.217622	0.693896	0.63492	0.697223	0.719705	0.880142
Soltu.DM.01G042520	Lactoylglutathione lyase / glyoxalase I family protein	chr01	XP_006349333	AT1G80160	0.0144832	-0.167467	-0.203511	-0.222386	-0.0921351	0.973993	0.801187	0.779881	0.711502	0.943252
Soltu.DM.01G042540	Sodium Bile acid symporter family	chr01	XP_006349335	AT1G78560	0.153128	0.0327685	0.198678	0.21921	-0.00158091	0.646286	0.966271	0.786993	0.715727	0.999166
Soltu.DM.01G042550	Sodium Bile acid symporter family	chr01	XP_006349335	AT1G78560	-0.0470862	-0.156604	0.0477354	-0.0499499	-0.299517	0.907624	0.815648	0.955301	0.947285	0.870516
Soltu.DM.01G042560	Lactoylglutathione lyase / glyoxalase I family protein	chr01	XP_006349336	AT1G80160	-0.144967	-0.179001	-0.303434	-0.310638	-0.0269036	0.66608	0.788376	0.655141	0.575034	0.986406
Soltu.DM.01G042570	F-box family protein	chr01	XP_015164999	AT2G41473	0.00718297	-0.251839	-0.126206	-0.116395	-0.212076	0.988089	0.703376	0.868675	0.859068	0.882468
Soltu.DM.01G042580	Ubiquitin carboxyl-terminal hydrolase family protein	chr01	XP_006349337	AT4G24320	-0.332926	-0.313002	-0.426829	-0.362337	-0.154788	0.259321	0.612187	0.454779	0.498784	0.910155
Soltu.DM.01G042590	alpha/beta-Hydrolases superfamily protein	chr01	XP_006349338	AT1G34340	-0.383868	-0.385864	-0.227228	-0.429824	-0.394195	0.200861	0.488992	0.7521	0.383318	0.822428
Soltu.DM.01G042600	alpha/beta-Hydrolases superfamily protein	chr01	XP_006349339	AT1G34340	-0.295749	-0.118185	-0.0677145	-0.0468167	-0.112023	0.316352	0.864837	0.937143	0.952164	0.929355
Soltu.DM.01G042610	alpha/beta-Hydrolases superfamily protein	chr01	XP_006349340	AT5G49950	-0.285683	-0.102255	-0.0273586	-0.0643703	-0.192451	0.334389	0.885092	0.974967	0.928747	0.887986
Soltu.DM.01G042620	Protein of unknown function (DUF1682)	chr01	XP_006349341	AT4G24330	-0.032648	-0.193379	-0.0335708	-0.150306	-0.197418	0.938295	0.767386	0.968437	0.814282	0.887322
Soltu.DM.01G042630	RNA helicase family protein	chr01	XP_006349342	AT1G58060	0.16627	0.0100663	-0.138934	0.0500534	0.092092	0.611772	0.993055	0.854095	0.94677	0.943252
Soltu.DM.01G042650	NIFU-like protein	chr01	XP_006349343	AT5G49940	0.193581	0.176512	0.204392	0.208254	0.11205	0.543549	0.793865	0.777977	0.730541	0.929355
Soltu.DM.01G042660	Transducin/WD40 repeat-like superfamily protein	chr01	XP_006349344	AT2G40360	0.36561	0.258242	0.321295	0.327752	0.167415	0.221778	0.695657	0.637084	0.552258	0.905254
Soltu.DM.01G042670	ATP phosphoribosyl transferase	chr01	XP_006349345	AT1G09795	0.102827	0.186595	0.264034	0.293181	0.135506	0.777713	0.777519	0.705761	0.596869	0.915019
Soltu.DM.01G042680	Protein of unknown function (DUF803)	chr01	XP_006349346	AT1G71900	-0.376163	-0.286386	-0.262272	-0.29546	-0.147547	0.208974	0.663116	0.709063	0.593938	0.911098
Soltu.DM.01G042690	Cox19 family protein (CHCH motif)	chr01	XP_006349347	AT1G09794	-0.0991606	-0.119548	-0.159625	-0.0709082	-0.0159139	0.787096	0.862344	0.823494	0.919139	0.989983
Soltu.DM.01G042700	TCP family transcription factor	chr01	XP_006349348	AT1G58100	0.43712	0.35471	0.482267	0.464585	0.159911	0.159441	0.560185	0.321051	0.324112	0.905254
Soltu.DM.01G042720	Ribosomal protein L7Ae/L30e/S12e/Gadd45 family protein	chr01	XP_006349349	AT2G32060	-0.41938	-0.340055	0.0756459	-0.12881	-0.47911	0.172649	0.576296	0.929914	0.841359	0.612421
Soltu.DM.01G042760	ubiquitin family protein	chr01	XP_006349350	AT4G06599	0.376011	0.293834	0.202202	0.254591	0.314757	0.209122	0.645932	0.781452	0.660413	0.870516
Soltu.DM.01G042790	Basic-leucine zipper (bZIP) transcription factor family protein	chr01	XP_015165035	AT1G58110	-0.0744825	-0.152352	-0.0782344	-0.179989	-0.0884789	0.844387	0.820521	0.925683	0.771086	0.944867
Soltu.DM.01G042800	magnesium transporter	chr01	XP_006349352	AT3G58970	0.110132	-0.207937	-0.247135	-0.186331	-0.0250362	0.758569	0.756728	0.722791	0.761365	0.986555
Soltu.DM.01G042830	2Fe-2S ferredoxin-like superfamily protein	chr01	XP_006349353	AT1G60950	-0.301543	-0.0941967	-0.242861	-0.178078	-0.0079347	0.305972	0.896398	0.7315	0.773538	0.996079
Soltu.DM.01G042840	transmembrane nine	chr01	XP_006349354	AT1G10950	-0.143856	-0.398467	-0.583984	-0.367008	-0.111067	0.669147	0.474401	0.142706	0.491022	0.929355
Soltu.DM.01G042850	Protein kinase superfamily protein	chr01	NP_001274892	AT1G60940	-0.422216	-0.160574	0.0112924	-0.169669	-0.208186	0.170186	0.811472	0.990099	0.782029	0.885963
Soltu.DM.01G042860	thiamin biosynthesis protein, putative	chr01	XP_006349357	AT1G22940	0.0934526	-0.0532353	-0.0337192	-0.0646386	0.0283685	0.801077	0.945897	0.968437	0.927897	0.986046
Soltu.DM.01G042870	DNA helicase (RECQl4A)	chr01	XP_006349359	AT1G10930	-0.0261965	-0.00689919	0.0656824	0.0590934	-0.0496079	0.952089	0.996354	0.939621	0.935744	0.967417
Soltu.DM.01G042880	RING/U-box superfamily protein	chr01	XP_006349360	AT4G33940	0.0411285	0.1049	0.0535394	0.138501	0.134712	0.920448	0.880456	0.948967	0.827769	0.915269
Soltu.DM.01G042890	RING/U-box superfamily protein	chr01	XP_006349361	AT4G33940	0.30756	0.128849	0.20238	0.175856	0.142719	0.295956	0.852612	0.781397	0.774505	0.911098
Soltu.DM.01G042900	T-complex protein	chr01	XP_015165037	AT1G22930	0.0730347	0.0178343	-0.178501	-0.0530682	0.134507	0.847317	0.984629	0.808949	0.943044	0.915269
Soltu.DM.01G042910	serine hydroxymethyltransferase	chr01	XP_006349365	AT1G36370	-0.0245115	-0.145162	-0.0844291	-0.119623	-0.109882	0.955944	0.829719	0.918022	0.85506	0.929519
Soltu.DM.01G042940	Embryo-specific protein 3, (ATS3)	chr01	XP_006349367	AT2G41475	-0.317491	-0.220746	0.045814	-0.098827	-0.25486	0.281252	0.739281	0.956996	0.8848	0.870516
Soltu.DM.01G042950	Embryo-specific protein 3, (ATS3)	chr01	XP_006349368	AT2G41475	-0.384651	-0.267582	-0.255143	-0.247707	-0.0987329	0.200679	0.691011	0.71555	0.671732	0.939497
Soltu.DM.01G042960	potassium transport 2/3	chr01	XP_006349369	AT4G22200	0.270462	0.196889	0.201476	0.228058	0.174711	0.36367	0.766353	0.782381	0.703823	0.896342
Soltu.DM.01G042970	UDP-glucose:glycoprotein glucosyltransferases;transferases, transferring hexosyl groups;transferases, transferring glycosyl groups	chr01	XP_006349371	AT1G71220	-0.137048	-0.138346	-0.220718	-0.185352	-0.052457	0.686796	0.841197	0.758937	0.762336	0.965488
Soltu.DM.01G042980	Glycine cleavage T-protein family	chr01	XP_006349373	AT1G60990	0.295402	0.202055	0.15445	0.0910866	0.13449	0.316443	0.763492	0.830603	0.89436	0.915269
Soltu.DM.01G042990	hypothetical protein	chr01			0.00691204	0.0577136	0.23123	0.131602	-0.0413849	0.988485	0.939001	0.744822	0.836346	0.972679
Soltu.DM.01G043000	ARM repeat superfamily protein	chr01	XP_006349374	AT4G27640	0.267862	0.254021	0.162056	0.310693	0.24788	0.368679	0.698593	0.822624	0.575034	0.870516
Soltu.DM.01G043010	senescence associated gene	chr01	XP_006349375	AT1G71190	-0.0934628	-0.0173807	0.0515515	-0.0779063	-0.0446137	0.801077	0.984629	0.95105	0.911135	0.971541
Soltu.DM.01G043050	RmlC-like cupins superfamily protein	chr01	XP_006349431	AT2G28680	-0.158227	-0.0766221	0.0652513	0.0837323	-0.140943	0.632208	0.920692	0.939621	0.90322	0.911098
Soltu.DM.01G043090	2-oxoglutarate (2OG) and Fe(II)-dependent oxygenase superfamily protein	chr01	XP_006349376	AT2G17970	0.301525	0.140467	0.190483	0.0989722	0.138291	0.305972	0.837314	0.797507	0.8848	0.91225
Soltu.DM.01G043110	Phosphatidylinositol-4-phosphate 5-kinase family protein	chr01	XP_015165047	AT1G60890	0.205417	0.161563	0.14017	0.187916	0.0879659	0.512574	0.809897	0.851803	0.760012	0.944867
Soltu.DM.01G043120	Arginine and glutamate-rich 1 domain containing protein	chr01	XP_006349380	AT1G10890	0.298049	0.123983	0.0489745	-0.00442677	0.120239	0.312605	0.855934	0.954149	0.996374	0.92123
Soltu.DM.01G043130	ankyrin repeat-containing 2B	chr01	XP_006349382	AT2G17390	0.418397	0.225499	0.309059	0.228215	0.174234	0.173142	0.731403	0.653567	0.703823	0.896388
Soltu.DM.01G043140	maternal effect embryo arrest	chr01	XP_006349383	AT1G60870	0.042333	0.0593495	0.105251	0.0523644	0.0270492	0.917767	0.937436	0.89568	0.944158	0.986406
Soltu.DM.01G043170	emp24/gp25L/p24 family/GOLD family protein	chr01	XP_015165049	AT1G21900	-0.13954	-0.185988	-0.336658	-0.31764	-0.0165548	0.680303	0.778594	0.618387	0.561994	0.989698
Soltu.DM.01G043180	F-box/RNI-like superfamily protein	chr01	XP_006349386	AT1G10780	-0.310915	-0.0509945	-0.0102462	-0.0203017	-0.151733	0.290872	0.946823	0.990538	0.983697	0.911098
Soltu.DM.01G043190	conserved hypothetical protein	chr01	XP_006349387	AT1G10790	0.302871	0.0897844	-0.100201	-0.00697826	0.194042	0.303656	0.90051	0.900892	0.994318	0.887322
Soltu.DM.01G043200	RHOMBOID-like protein	chr01	XP_006349388	AT1G25290	0.119029	-0.0324705	-0.0952998	-0.131912	0.0243632	0.734388	0.96719	0.907221	0.836181	0.986877
Soltu.DM.01G043220	Protein of unknown function (DUF3411)	chr01	XP_006349389	AT5G24690	0.310117	0.170907	0.295797	0.204479	0.0680136	0.292359	0.799288	0.666098	0.736465	0.955395
Soltu.DM.01G043230	GNS1/SUR4 membrane protein family	chr01	XP_006349390	AT3G06470	-0.104952	-0.10698	-0.109677	-0.213334	-0.210931	0.772786	0.87889	0.88954	0.725977	0.884492
Soltu.DM.01G043250	Plant protein of unknown function (DUF639)	chr01	XP_006349391	AT1G71240	0.112957	-0.0128492	-0.188961	-0.0501125	0.101131	0.750878	0.990324	0.798724	0.946618	0.938121
Soltu.DM.01G043260	Acyl transferase/acyl hydrolase/lysophospholipase superfamily protein	chr01	XP_006349392	AT1G33270	-0.0793031	-0.152849	-0.161512	-0.153509	-0.0423769	0.832157	0.820262	0.823065	0.80965	0.972607
Soltu.DM.01G043290	conserved hypothetical protein	chr01	XP_015165054	AT4G37440	0.306651	0.0489153	-0.0713079	0.0674534	0.12125	0.297065	0.949615	0.933323	0.923859	0.920299
[truncated: 17,951 more rows]
