# Supplementary material for: Uncovering anthocyanin diversity in potato landraces (Solanum tuberosum L. Phureja) using RNA-seq
Source: PLoS One. 2022 Sep 22;17(9):e0273982. doi: 10.1371/journal.pone.0273982 (PMC9498938; doi:10.1371/journal.pone.0273982)
Supplement: S5 Table — (XLSX) [file pone.0273982.s010.xlsx]

## Sheet: Supplementary_table_5
Supplementary Table 5: Results from metabolic GWAS (mGWAS) analysis ran using genotypes derived from RNA-seq data and the levels of five anthocyanins (cyanidin, delphinidin, pelargonidin, peonidin, and petunidin). For each SNP and anthocyanin we show the FDR corrected p-values calculated with TASSEL.
SNP_ID	Traits	Chromosome	Position	Gene_ID_v6	Gene_ID_v3	FDR_Cyanidin	FDR_Delphinidin	FDR_Pelargonidin	FDR_Peonidin	FDR_Petunidin
ST6.chr01pos433096		chr01	433096	Soltu.DM.01G000010		0.84969	0.310239	0.278094	0.242373	0.887394
ST6.chr01pos448881		chr01	448881	Soltu.DM.01G000010		0.89624	0.595896	0.507369	0.459847	0.898909
ST6.chr01pos442699		chr01	442699	Soltu.DM.01G000010		0.941775	0.812121	0.709384	0.64449	0.937567
ST6.chr01pos442625		chr01	442625	Soltu.DM.01G000010		0.99285	0.907456	0.756469	0.781519	0.983201
ST6.chr01pos433162		chr01	433162	Soltu.DM.01G000010		0.866546	0.907456	0.832019	0.781519	0.898909
ST6.chr01pos442951		chr01	442951	Soltu.DM.01G000010		0.866546	0.907456	0.832019	0.781519	0.898909
ST6.chr01pos448783		chr01	448783	Soltu.DM.01G000010		0.919236	0.968151	0.92787	0.802524	0.942131
ST6.chr01pos448681		chr01	448681	Soltu.DM.01G000010		0.823658	0.967047	0.877481	0.900375	0.447646
ST6.chr01pos433143		chr01	433143	Soltu.DM.01G000010		0.932131	0.907456	0.275824	0.910502	0.47363
ST6.chr01pos446791		chr01	446791	Soltu.DM.01G000010		0.915255	0.957542	0.794131	0.992459	0.455914
ST6.chr01pos511564		chr01	511564	Soltu.DM.01G000050	PGSC0003DMG400022786	0.949884	0.968151	0.902626	0.800535	0.976607
ST6.chr01pos509840		chr01	509840	Soltu.DM.01G000050	PGSC0003DMG400022786	0.919236	0.968151	0.92787	0.802524	0.942131
ST6.chr01pos509868		chr01	509868	Soltu.DM.01G000050	PGSC0003DMG400022786	0.919236	0.968151	0.92787	0.802524	0.942131
ST6.chr01pos509627		chr01	509627	Soltu.DM.01G000050	PGSC0003DMG400022786	0.936989	0.907456	0.832437	0.831761	0.984157
ST6.chr01pos511526		chr01	511526	Soltu.DM.01G000050	PGSC0003DMG400022786	0.93002	0.969465	0.929332	0.831761	0.978452
ST6.chr01pos508812		chr01	508812	Soltu.DM.01G000050	PGSC0003DMG400022786	0.898259	0.935652	0.849531	0.926948	0.950925
ST6.chr01pos508830		chr01	508830	Soltu.DM.01G000050	PGSC0003DMG400022786	0.9015	0.939003	0.87866	0.952219	0.949792
ST6.chr01pos508818		chr01	508818	Soltu.DM.01G000050	PGSC0003DMG400022786	0.953434	0.935652	0.827366	0.998844	0.967234
ST6.chr01pos531331		chr01	531331	Soltu.DM.01G000060	PGSC0003DMG400022766	0.829409	0.939003	0.849531	0.689155	0.920679
ST6.chr01pos531076		chr01	531076	Soltu.DM.01G000060	PGSC0003DMG400022766	0.866546	0.907456	0.832019	0.781519	0.898909
ST6.chr01pos530776		chr01	530776	Soltu.DM.01G000060	PGSC0003DMG400022766	0.890678	0.972016	0.915666	0.82248	0.950264
ST6.chr01pos531325		chr01	531325	Soltu.DM.01G000060	PGSC0003DMG400022766	0.797158	0.935652	0.984176	0.878257	0.336862
ST6.chr01pos528617		chr01	528617	Soltu.DM.01G000060	PGSC0003DMG400022766	0.959858	0.972375	0.856408	0.973348	0.669871
ST6.chr01pos527128		chr01	527128	Soltu.DM.01G000060	PGSC0003DMG400022766	0.885454	0.987355	0.929463	0.973348	0.852427
ST6.chr01pos530420		chr01	530420	Soltu.DM.01G000060	PGSC0003DMG400022766	0.954515	0.987355	0.832019	0.973599	0.841545
ST6.chr01pos530589		chr01	530589	Soltu.DM.01G000060	PGSC0003DMG400022766	0.919725	0.990259	0.924385	0.976046	0.79177
ST6.chr01pos530620		chr01	530620	Soltu.DM.01G000060	PGSC0003DMG400022766	0.919725	0.990259	0.924385	0.976046	0.79177
ST6.chr01pos531001		chr01	531001	Soltu.DM.01G000060	PGSC0003DMG400022766	0.919725	0.990259	0.924385	0.976046	0.79177
ST6.chr01pos531028		chr01	531028	Soltu.DM.01G000060	PGSC0003DMG400022766	0.919725	0.990259	0.924385	0.976046	0.79177
ST6.chr01pos530572		chr01	530572	Soltu.DM.01G000060	PGSC0003DMG400022766	0.934332	0.994434	0.929855	0.977325	0.856497
ST6.chr01pos530436		chr01	530436	Soltu.DM.01G000060	PGSC0003DMG400022766	0.939241	0.996993	0.892948	0.985596	0.855541
ST6.chr01pos531202		chr01	531202	Soltu.DM.01G000060	PGSC0003DMG400022766	0.930474	0.995466	0.892948	0.987885	0.853622
ST6.chr01pos566344		chr01	566344	Soltu.DM.01G000120	PGSC0003DMG400022788	0.915255	0.939003	0.915098	0.890071	0.937923
ST6.chr01pos564254		chr01	564254	Soltu.DM.01G000120	PGSC0003DMG400022788	0.876413	0.968151	0.927684	0.939614	0.934869
ST6.chr01pos566149		chr01	566149	Soltu.DM.01G000120	PGSC0003DMG400022788	0.885454	0.968151	0.929855	0.973348	0.950925
ST6.chr01pos565150		chr01	565150	Soltu.DM.01G000120	PGSC0003DMG400022788	0.908629	0.939262	0.908151	0.975549	0.937567
ST6.chr01pos591000		chr01	591000	Soltu.DM.01G000140	PGSC0003DMG400022790	0.885454	0.968151	0.929855	0.973348	0.950925
ST6.chr01pos590859		chr01	590859	Soltu.DM.01G000140	PGSC0003DMG400022790	0.925925	0.977425	0.966092	0.999127	0.938695
ST6.chr01pos601362		chr01	601362	Soltu.DM.01G000150	PGSC0003DMG400022770	0.885454	0.968151	0.929855	0.973348	0.950925
ST6.chr01pos624700		chr01	624700	Soltu.DM.01G000170	PGSC0003DMG400022772	0.823658	0.877243	0.607927	0.660989	0.920802
ST6.chr01pos624724		chr01	624724	Soltu.DM.01G000170	PGSC0003DMG400022772	0.823658	0.877243	0.607927	0.660989	0.920802
ST6.chr01pos624889		chr01	624889	Soltu.DM.01G000170	PGSC0003DMG400022772	0.890728	0.88744	0.800124	0.671882	0.986447
ST6.chr01pos624673		chr01	624673	Soltu.DM.01G000170	PGSC0003DMG400022772	0.796846	0.907456	0.780704	0.707201	0.911548
ST6.chr01pos625477		chr01	625477	Soltu.DM.01G000170	PGSC0003DMG400022772	0.885454	0.907456	0.874218	0.75917	0.967439
ST6.chr01pos624947		chr01	624947	Soltu.DM.01G000170	PGSC0003DMG400022772	0.913233	0.925183	0.886937	0.793118	0.978452
ST6.chr01pos625166		chr01	625166	Soltu.DM.01G000170	PGSC0003DMG400022772	0.90211	0.920716	0.893032	0.794739	0.980717
ST6.chr01pos625267		chr01	625267	Soltu.DM.01G000170	PGSC0003DMG400022772	0.90211	0.920716	0.893032	0.794739	0.980717
ST6.chr01pos625067		chr01	625067	Soltu.DM.01G000170	PGSC0003DMG400022772	0.898265	0.935652	0.904975	0.816893	0.97792
ST6.chr01pos625438		chr01	625438	Soltu.DM.01G000170	PGSC0003DMG400022772	0.943753	0.935946	0.932656	0.816893	0.980549
ST6.chr01pos625451		chr01	625451	Soltu.DM.01G000170	PGSC0003DMG400022772	0.885454	0.916513	0.93006	0.846965	0.934224
ST6.chr01pos625238		chr01	625238	Soltu.DM.01G000170	PGSC0003DMG400022772	0.931514	0.917706	0.873409	0.851507	0.981438
ST6.chr01pos625206		chr01	625206	Soltu.DM.01G000170	PGSC0003DMG400022772	0.857905	0.952782	0.925572	0.872748	0.943588
ST6.chr01pos625216		chr01	625216	Soltu.DM.01G000170	PGSC0003DMG400022772	0.857905	0.952782	0.925572	0.872748	0.943588
ST6.chr01pos625346		chr01	625346	Soltu.DM.01G000170	PGSC0003DMG400022772	0.93002	0.968151	0.926837	0.887502	0.922904
ST6.chr01pos625361		chr01	625361	Soltu.DM.01G000170	PGSC0003DMG400022772	0.93002	0.968151	0.926837	0.887502	0.922904
ST6.chr01pos625506		chr01	625506	Soltu.DM.01G000170	PGSC0003DMG400022772	0.950218	0.966426	0.952663	0.904728	0.981377
ST6.chr01pos625518		chr01	625518	Soltu.DM.01G000170	PGSC0003DMG400022772	0.955833	0.952858	0.95209	0.905509	0.97633
ST6.chr01pos640472		chr01	640472	Soltu.DM.01G000210	PGSC0003DMG400022774	0.881998	0.939003	0.933306	0.992459	0.898909
ST6.chr01pos680501		chr01	680501	Soltu.DM.01G000290	PGSC0003DMG400022778	0.866546	0.939003	0.92322	0.872376	0.977132
ST6.chr01pos681418		chr01	681418	Soltu.DM.01G000290	PGSC0003DMG400022778	0.91201	0.939003	0.929855	0.931918	0.994179
ST6.chr01pos683913		chr01	683913	Soltu.DM.01G000290	PGSC0003DMG400022778	0.908629	0.978122	0.992082	0.978437	0.999508
ST6.chr01pos684271		chr01	684271	Soltu.DM.01G000290	PGSC0003DMG400022778	0.89799	0.975441	0.993387	0.984411	0.997753
ST6.chr01pos684334		chr01	684334	Soltu.DM.01G000290	PGSC0003DMG400022778	0.89799	0.975441	0.993387	0.984411	0.997753
ST6.chr01pos717709	Pelargonidin	chr01	717709	Soltu.DM.01G000350	PGSC0003DMG400022782	0.84969	0.595319	0.0869871	0.314319	0.898909
ST6.chr01pos717739	Pelargonidin	chr01	717739	Soltu.DM.01G000350	PGSC0003DMG400022782	0.84969	0.595319	0.0869871	0.314319	0.898909
ST6.chr01pos720097		chr01	720097	Soltu.DM.01G000350	PGSC0003DMG400022782	0.885454	0.907456	0.663641	0.524908	0.859233
ST6.chr01pos717964		chr01	717964	Soltu.DM.01G000350	PGSC0003DMG400022782	0.84969	0.760804	0.406764	0.607568	0.828636
ST6.chr01pos720732		chr01	720732	Soltu.DM.01G000350	PGSC0003DMG400022782	0.829409	0.820469	0.424072	0.647948	0.871878
ST6.chr01pos720768		chr01	720768	Soltu.DM.01G000350	PGSC0003DMG400022782	0.829409	0.820469	0.424072	0.647948	0.871878
ST6.chr01pos721054		chr01	721054	Soltu.DM.01G000350	PGSC0003DMG400022782	0.829409	0.820469	0.424072	0.647948	0.871878
ST6.chr01pos717965		chr01	717965	Soltu.DM.01G000350	PGSC0003DMG400022782	0.829409	0.877227	0.443989	0.660989	0.851735
ST6.chr01pos718917		chr01	718917	Soltu.DM.01G000350	PGSC0003DMG400022782	0.829409	0.877227	0.443989	0.660989	0.851735
ST6.chr01pos719729		chr01	719729	Soltu.DM.01G000350	PGSC0003DMG400022782	0.829409	0.877227	0.443989	0.660989	0.851735
ST6.chr01pos719529		chr01	719529	Soltu.DM.01G000350	PGSC0003DMG400022782	0.8031	0.907456	0.733165	0.781519	0.846588
ST6.chr01pos720202		chr01	720202	Soltu.DM.01G000350	PGSC0003DMG400022782	0.8031	0.907456	0.733165	0.781519	0.846588
ST6.chr01pos720525		chr01	720525	Soltu.DM.01G000350	PGSC0003DMG400022782	0.8031	0.907456	0.733165	0.781519	0.846588
ST6.chr01pos722155		chr01	722155	Soltu.DM.01G000350	PGSC0003DMG400022782	0.885454	0.95694	0.888554	0.847062	0.88266
ST6.chr01pos722135		chr01	722135	Soltu.DM.01G000350	PGSC0003DMG400022782	0.84969	0.978059	0.888301	0.938639	0.876298
ST6.chr01pos724104		chr01	724104	Soltu.DM.01G000360	PGSC0003DMG400022796	0.885454	0.993754	0.894617	0.899612	0.876504
ST6.chr01pos736174		chr01	736174	Soltu.DM.01G000380	PGSC0003DMG403022797	0.885454	0.968151	0.825445	0.82248	0.856114
ST6.chr01pos809846		chr01	809846	Soltu.DM.01G000490	PGSC0003DMG400019971	0.699358	0.807212	0.888053	0.606232	0.722086
ST6.chr01pos809884		chr01	809884	Soltu.DM.01G000490	PGSC0003DMG400019971	0.786562	0.888618	0.92313	0.662529	0.829715
ST6.chr01pos809198		chr01	809198	Soltu.DM.01G000490	PGSC0003DMG400019971	0.786717	0.88042	0.921715	0.685695	0.749807
ST6.chr01pos809732		chr01	809732	Soltu.DM.01G000490	PGSC0003DMG400019971	0.786717	0.88042	0.921715	0.685695	0.749807
ST6.chr01pos809408		chr01	809408	Soltu.DM.01G000490	PGSC0003DMG400019971	0.717085	0.924253	0.947397	0.802524	0.887394
ST6.chr01pos805641		chr01	805641	Soltu.DM.01G000490	PGSC0003DMG400019971	0.875132	0.924253	0.951368	0.814014	0.887394
ST6.chr01pos805673		chr01	805673	Soltu.DM.01G000490	PGSC0003DMG400019971	0.875132	0.924253	0.951368	0.814014	0.887394
ST6.chr01pos809153		chr01	809153	Soltu.DM.01G000490	PGSC0003DMG400019971	0.875132	0.924253	0.951368	0.814014	0.887394
ST6.chr01pos809234		chr01	809234	Soltu.DM.01G000490	PGSC0003DMG400019971	0.875132	0.924253	0.951368	0.814014	0.887394
ST6.chr01pos809235		chr01	809235	Soltu.DM.01G000490	PGSC0003DMG400019971	0.875132	0.924253	0.951368	0.814014	0.887394
ST6.chr01pos805622		chr01	805622	Soltu.DM.01G000490	PGSC0003DMG400019971	0.957576	0.968704	0.920888	0.973348	0.964475
ST6.chr01pos809815		chr01	809815	Soltu.DM.01G000490	PGSC0003DMG400019971	0.939406	0.970522	0.864683	0.987716	0.928053
ST6.chr01pos823736		chr01	823736	Soltu.DM.01G000510	PGSC0003DMG400019974	0.967769	0.907456	0.581437	0.661679	0.898909
ST6.chr01pos823742		chr01	823742	Soltu.DM.01G000510	PGSC0003DMG400019974	0.93002	0.969465	0.929332	0.831761	0.978452
ST6.chr01pos824450		chr01	824450	Soltu.DM.01G000510	PGSC0003DMG400019974	0.885454	0.968151	0.929855	0.973348	0.950925
ST6.chr01pos828126		chr01	828126	Soltu.DM.01G000510	PGSC0003DMG400019974	0.881998	0.939003	0.933306	0.992459	0.898909
ST6.chr01pos834292		chr01	834292	Soltu.DM.01G000520	PGSC0003DMG400019975	0.988186	0.907456	0.706175	0.67653	0.907438
ST6.chr01pos833692		chr01	833692	Soltu.DM.01G000520	PGSC0003DMG400019975	0.955833	0.935652	0.72051	0.703771	0.893599
ST6.chr01pos834172		chr01	834172	Soltu.DM.01G000520	PGSC0003DMG400019975	0.876374	0.939003	0.894871	0.741152	0.940486
ST6.chr01pos839034		chr01	839034	Soltu.DM.01G000520	PGSC0003DMG400019975	0.969321	0.898461	0.832437	0.767213	0.990976
ST6.chr01pos833794		chr01	833794	Soltu.DM.01G000520	PGSC0003DMG400019975	0.944374	0.939003	0.755661	0.79954	0.898909
ST6.chr01pos833497		chr01	833497	Soltu.DM.01G000520	PGSC0003DMG400019975	0.930401	0.920169	0.677303	0.802524	0.921661
ST6.chr01pos834019		chr01	834019	Soltu.DM.01G000520	PGSC0003DMG400019975	0.908629	0.970079	0.929855	0.892377	0.887394
ST6.chr01pos834046		chr01	834046	Soltu.DM.01G000520	PGSC0003DMG400019975	0.908629	0.970079	0.929855	0.892377	0.887394
ST6.chr01pos834088		chr01	834088	Soltu.DM.01G000520	PGSC0003DMG400019975	0.908629	0.970079	0.929855	0.892377	0.887394
ST6.chr01pos839067		chr01	839067	Soltu.DM.01G000520	PGSC0003DMG400019975	0.955098	0.996252	0.836885	0.938704	0.785199
ST6.chr01pos834133		chr01	834133	Soltu.DM.01G000520	PGSC0003DMG400019975	0.881998	0.939003	0.933306	0.992459	0.898909
ST6.chr01pos987026		chr01	987026	Soltu.DM.01G000660	PGSC0003DMG400009730	0.996174	0.662697	0.443989	0.538796	0.977041
ST6.chr01pos987100		chr01	987100	Soltu.DM.01G000660	PGSC0003DMG400009730	0.996174	0.662697	0.443989	0.538796	0.977041
ST6.chr01pos987173		chr01	987173	Soltu.DM.01G000660	PGSC0003DMG400009730	0.99438	0.684758	0.451615	0.558769	0.984931
ST6.chr01pos987190		chr01	987190	Soltu.DM.01G000660	PGSC0003DMG400009730	0.971208	0.697982	0.451432	0.564204	0.986447
ST6.chr01pos987170		chr01	987170	Soltu.DM.01G000660	PGSC0003DMG400009730	0.820402	0.907456	0.832019	0.757796	0.831845
ST6.chr01pos987194		chr01	987194	Soltu.DM.01G000660	PGSC0003DMG400009730	0.942697	0.935652	0.891897	0.832145	0.986277
ST6.chr01pos987083		chr01	987083	Soltu.DM.01G000660	PGSC0003DMG400009730	0.957575	0.975981	0.941438	0.861789	0.977034
ST6.chr01pos986987		chr01	986987	Soltu.DM.01G000660	PGSC0003DMG400009730	0.93002	0.920516	0.832019	0.901048	0.98955
ST6.chr01pos987203		chr01	987203	Soltu.DM.01G000660	PGSC0003DMG400009730	0.960849	0.996993	0.955141	0.96002	0.986277
ST6.chr01pos1023226		chr01	1023226	Soltu.DM.01G000710	PGSC0003DMG402009727	0.829409	0.383903	0.578583	0.688268	0.597498
ST6.chr01pos1023283		chr01	1023283	Soltu.DM.01G000710	PGSC0003DMG402009727	0.860823	0.427157	0.617684	0.724398	0.597498
ST6.chr01pos1024233		chr01	1024233	Soltu.DM.01G000710	PGSC0003DMG402009727	0.919236	0.523543	0.8048	0.75799	0.56793
ST6.chr01pos1023453		chr01	1023453	Soltu.DM.01G000710	PGSC0003DMG402009727	0.881998	0.484808	0.72096	0.785191	0.597498
ST6.chr01pos1023489		chr01	1023489	Soltu.DM.01G000710	PGSC0003DMG402009727	0.881998	0.484808	0.72096	0.785191	0.597498
ST6.chr01pos1117792		chr01	1117792	Soltu.DM.01G000760	PGSC0003DMG400032119	0.942329	0.850501	0.625315	0.529446	0.953601
ST6.chr01pos1118391		chr01	1118391	Soltu.DM.01G000760	PGSC0003DMG400032119	0.744543	0.907456	0.849531	0.660989	0.924017
ST6.chr01pos1117107		chr01	1117107	Soltu.DM.01G000760	PGSC0003DMG400032119	0.789973	0.907456	0.855384	0.67653	0.928053
ST6.chr01pos1117872		chr01	1117872	Soltu.DM.01G000760	PGSC0003DMG400032119	0.890728	0.907456	0.822271	0.703771	0.936874
ST6.chr01pos1116536		chr01	1116536	Soltu.DM.01G000760	PGSC0003DMG400032119	0.819898	0.907456	0.820201	0.736578	0.887394
ST6.chr01pos1116533		chr01	1116533	Soltu.DM.01G000760	PGSC0003DMG400032119	0.823658	0.907456	0.888554	0.752738	0.914088
ST6.chr01pos1116491		chr01	1116491	Soltu.DM.01G000760	PGSC0003DMG400032119	0.769007	0.908561	0.820201	0.753792	0.894941
ST6.chr01pos1118448		chr01	1118448	Soltu.DM.01G000760	PGSC0003DMG400032119	0.993234	0.907456	0.531877	0.75917	0.924017
ST6.chr01pos1116539		chr01	1116539	Soltu.DM.01G000760	PGSC0003DMG400032119	0.801077	0.913967	0.881873	0.765827	0.935922
ST6.chr01pos1117807		chr01	1117807	Soltu.DM.01G000760	PGSC0003DMG400032119	0.90211	0.907456	0.692373	0.773787	0.948406
ST6.chr01pos1117866		chr01	1117866	Soltu.DM.01G000760	PGSC0003DMG400032119	0.881998	0.935652	0.864683	0.776212	0.928907
ST6.chr01pos1117867		chr01	1117867	Soltu.DM.01G000760	PGSC0003DMG400032119	0.881998	0.935652	0.864683	0.776212	0.928907
ST6.chr01pos1117945		chr01	1117945	Soltu.DM.01G000760	PGSC0003DMG400032119	0.881998	0.935652	0.864683	0.776212	0.928907
ST6.chr01pos1116587		chr01	1116587	Soltu.DM.01G000760	PGSC0003DMG400032119	0.992532	0.907456	0.933306	0.810788	0.923575
ST6.chr01pos1117465		chr01	1117465	Soltu.DM.01G000760	PGSC0003DMG400032119	0.901225	0.933371	0.822271	0.823959	0.929261
ST6.chr01pos1117710		chr01	1117710	Soltu.DM.01G000760	PGSC0003DMG400032119	0.909223	0.993754	0.936059	0.847062	0.928053
ST6.chr01pos1116593		chr01	1116593	Soltu.DM.01G000760	PGSC0003DMG400032119	0.794814	0.939003	0.988618	0.869177	0.898909
ST6.chr01pos1118385		chr01	1118385	Soltu.DM.01G000760	PGSC0003DMG400032119	0.908629	0.970079	0.929855	0.892377	0.887394
ST6.chr01pos1118417		chr01	1118417	Soltu.DM.01G000760	PGSC0003DMG400032119	0.908629	0.970079	0.929855	0.892377	0.887394
ST6.chr01pos1116586		chr01	1116586	Soltu.DM.01G000760	PGSC0003DMG400032119	0.93002	0.924253	0.954836	0.899225	0.924418
ST6.chr01pos1118348		chr01	1118348	Soltu.DM.01G000760	PGSC0003DMG400032119	0.730319	0.939003	0.915666	0.929406	0.914088
ST6.chr01pos1117054		chr01	1117054	Soltu.DM.01G000760	PGSC0003DMG400032119	0.966111	0.968151	0.910333	0.950653	0.915766
ST6.chr01pos1116585		chr01	1116585	Soltu.DM.01G000760	PGSC0003DMG400032119	0.904506	0.961133	0.895082	0.952761	0.945196
ST6.chr01pos1115439		chr01	1115439	Soltu.DM.01G000760	PGSC0003DMG400032119	0.890678	0.965963	0.964077	0.995312	0.882134
ST6.chr01pos1115457		chr01	1115457	Soltu.DM.01G000760	PGSC0003DMG400032119	0.890678	0.965963	0.964077	0.995312	0.882134
ST6.chr01pos1146185		chr01	1146185	Soltu.DM.01G000800	PGSC0003DMG400032120	0.749995	0.913967	0.97812	0.839932	0.749807
ST6.chr01pos1146204		chr01	1146204	Soltu.DM.01G000800	PGSC0003DMG400032120	0.881998	0.935652	0.929855	0.856881	0.905156
ST6.chr01pos1151001		chr01	1151001	Soltu.DM.01G000820	PGSC0003DMG402032161	0.956097	0.824817	0.424031	0.639297	0.925175
ST6.chr01pos1149239		chr01	1149239	Soltu.DM.01G000820	PGSC0003DMG402032161	0.69759	0.929577	0.862846	0.688268	0.928053
ST6.chr01pos1149343		chr01	1149343	Soltu.DM.01G000820	PGSC0003DMG402032161	0.334893	0.908561	0.992751	0.713086	0.264228
ST6.chr01pos1150773		chr01	1150773	Soltu.DM.01G000820	PGSC0003DMG402032161	0.970396	0.907456	0.912536	0.729258	0.914088
ST6.chr01pos1150575		chr01	1150575	Soltu.DM.01G000820	PGSC0003DMG402032161	0.925071	0.888618	0.750047	0.768869	0.950925
ST6.chr01pos1150511		chr01	1150511	Soltu.DM.01G000820	PGSC0003DMG402032161	0.829409	0.939003	0.920971	0.814833	0.982723
ST6.chr01pos1150596		chr01	1150596	Soltu.DM.01G000820	PGSC0003DMG402032161	0.898265	0.939003	0.837842	0.851924	0.948037
ST6.chr01pos1150983		chr01	1150983	Soltu.DM.01G000820	PGSC0003DMG402032161	0.955833	0.946378	0.697683	0.858226	0.965315
ST6.chr01pos1150943		chr01	1150943	Soltu.DM.01G000820	PGSC0003DMG402032161	0.969321	0.953484	0.72051	0.870407	0.985214
ST6.chr01pos1149313		chr01	1149313	Soltu.DM.01G000820	PGSC0003DMG402032161	0.729889	0.976804	0.947397	0.894257	0.90589
ST6.chr01pos1149333		chr01	1149333	Soltu.DM.01G000820	PGSC0003DMG402032161	0.786562	0.978059	0.947696	0.898096	0.901117
ST6.chr01pos1149382		chr01	1149382	Soltu.DM.01G000820	PGSC0003DMG402032161	0.873262	0.968704	0.933306	0.926623	0.950925
ST6.chr01pos1149247		chr01	1149247	Soltu.DM.01G000820	PGSC0003DMG402032161	0.866546	0.971265	0.933306	0.926948	0.960211
ST6.chr01pos1149207		chr01	1149207	Soltu.DM.01G000820	PGSC0003DMG402032161	0.892064	0.97707	0.93336	0.927955	0.983201
ST6.chr01pos1150737		chr01	1150737	Soltu.DM.01G000820	PGSC0003DMG402032161	0.91201	0.968704	0.940818	0.940641	0.949611
ST6.chr01pos1182864		chr01	1182864	Soltu.DM.01G000910	PGSC0003DMG400032166	0.702622	0.708001	0.788484	0.524908	0.898909
ST6.chr01pos1182105		chr01	1182105	Soltu.DM.01G000910	PGSC0003DMG400032166	0.775533	0.911807	0.913034	0.791342	0.898909
ST6.chr01pos1182098		chr01	1182098	Soltu.DM.01G000910	PGSC0003DMG400032166	0.667641	0.974661	0.892948	0.926378	0.846588
ST6.chr01pos1182057		chr01	1182057	Soltu.DM.01G000910	PGSC0003DMG400032166	0.59751	0.975981	0.898122	0.954503	0.834821
ST6.chr01pos1209439		chr01	1209439	Soltu.DM.01G000930	PGSC0003DMG400032123	0.93002	0.897781	0.582326	0.735468	0.982859
ST6.chr01pos1210671		chr01	1210671	Soltu.DM.01G000930	PGSC0003DMG400032123	0.924584	0.907456	0.786877	0.835123	0.94345
ST6.chr01pos1210684		chr01	1210684	Soltu.DM.01G000930	PGSC0003DMG400032123	0.975666	0.909418	0.891395	0.846479	0.898909
ST6.chr01pos1210617		chr01	1210617	Soltu.DM.01G000930	PGSC0003DMG400032123	0.806242	0.907456	0.94992	0.872965	0.887394
ST6.chr01pos1210626		chr01	1210626	Soltu.DM.01G000930	PGSC0003DMG400032123	0.806242	0.907456	0.94992	0.872965	0.887394
ST6.chr01pos1210356		chr01	1210356	Soltu.DM.01G000930	PGSC0003DMG400032123	0.919236	0.969466	0.933306	0.883587	0.998249
ST6.chr01pos1209020		chr01	1209020	Soltu.DM.01G000930	PGSC0003DMG400032123	0.93002	0.968704	0.947397	0.901048	0.989785
ST6.chr01pos1227278		chr01	1227278	Soltu.DM.01G000950	PGSC0003DMG400032167	0.692691	0.755959	0.876677	0.346396	0.661314
ST6.chr01pos1227368		chr01	1227368	Soltu.DM.01G000950	PGSC0003DMG400032167	0.900457	0.892547	0.913052	0.659658	0.841545
ST6.chr01pos1227407		chr01	1227407	Soltu.DM.01G000950	PGSC0003DMG400032167	0.866546	0.907456	0.893032	0.818198	0.907088
ST6.chr01pos1227087		chr01	1227087	Soltu.DM.01G000950	PGSC0003DMG400032167	0.857905	0.907456	0.933306	0.82248	0.86641
ST6.chr01pos1227388		chr01	1227388	Soltu.DM.01G000950	PGSC0003DMG400032167	0.965992	0.968151	0.955844	0.857887	0.988187
ST6.chr01pos1227075		chr01	1227075	Soltu.DM.01G000950	PGSC0003DMG400032167	0.955833	0.992086	0.915666	0.971671	0.893599
ST6.chr01pos1226657		chr01	1226657	Soltu.DM.01G000950	PGSC0003DMG400032167	0.955833	0.939003	0.967138	0.973348	0.898909
ST6.chr01pos1226658		chr01	1226658	Soltu.DM.01G000950	PGSC0003DMG400032167	0.955833	0.939003	0.967138	0.973348	0.898909
ST6.chr01pos1498327		chr01	1498327	Soltu.DM.01G001340	PGSC0003DMG400032131	0.56187	0.427157	0.832019	0.459082	0.241848
ST6.chr01pos1498336		chr01	1498336	Soltu.DM.01G001340	PGSC0003DMG400032131	0.570544	0.45236	0.857216	0.527632	0.25749
ST6.chr01pos1498339		chr01	1498339	Soltu.DM.01G001340	PGSC0003DMG400032131	0.570544	0.45236	0.857216	0.527632	0.25749
ST6.chr01pos1498333		chr01	1498333	Soltu.DM.01G001340	PGSC0003DMG400032131	0.725823	0.720312	0.914259	0.660989	0.466887
ST6.chr01pos1498775		chr01	1498775	Soltu.DM.01G001340	PGSC0003DMG400032131	0.979913	0.939003	0.72051	0.825849	0.847923
ST6.chr01pos1498330		chr01	1498330	Soltu.DM.01G001340	PGSC0003DMG400032131	0.829409	0.923701	0.840128	0.831761	0.911317
ST6.chr01pos1495716		chr01	1495716	Soltu.DM.01G001340	PGSC0003DMG400032131	0.829409	0.908561	0.805108	0.832145	0.605185
ST6.chr01pos1498731		chr01	1498731	Soltu.DM.01G001340	PGSC0003DMG400032131	0.829409	0.908561	0.805108	0.832145	0.605185
ST6.chr01pos1498732		chr01	1498732	Soltu.DM.01G001340	PGSC0003DMG400032131	0.829409	0.908561	0.805108	0.832145	0.605185
ST6.chr01pos1505876		chr01	1505876	Soltu.DM.01G001350	PGSC0003DMG400032132	0.789973	0.883799	0.751976	0.742633	0.436416
ST6.chr01pos1506086		chr01	1506086	Soltu.DM.01G001350	PGSC0003DMG400032132	0.916968	0.984962	0.832019	0.992459	0.701669
ST6.chr01pos1513936		chr01	1513936	Soltu.DM.01G001360	PGSC0003DMG400032133	0.890678	0.939003	0.915666	0.831761	0.934869
ST6.chr01pos1584370		chr01	1584370	Soltu.DM.01G001520	PGSC0003DMG400032137	0.925925	0.939003	0.933306	0.85373	0.948481
ST6.chr01pos1584531		chr01	1584531	Soltu.DM.01G001520	PGSC0003DMG400032137	0.925925	0.939003	0.933306	0.85373	0.948481
ST6.chr01pos1584622		chr01	1584622	Soltu.DM.01G001520	PGSC0003DMG400032137	0.925925	0.939003	0.933306	0.85373	0.948481
ST6.chr01pos1584701		chr01	1584701	Soltu.DM.01G001520	PGSC0003DMG400032137	0.925925	0.939003	0.933306	0.85373	0.948481
ST6.chr01pos1620200		chr01	1620200	Soltu.DM.01G001560	PGSC0003DMG400032139	0.931336	0.978059	0.840474	0.794144	0.979549
ST6.chr01pos1630195		chr01	1630195	Soltu.DM.01G001570	PGSC0003DMG400032191	0.861371	0.925183	0.832019	0.748242	0.986447
ST6.chr01pos1630503		chr01	1630503	Soltu.DM.01G001570	PGSC0003DMG400032191	0.913959	0.975981	0.92313	0.821146	0.978452
ST6.chr01pos1629320		chr01	1629320	Soltu.DM.01G001570	PGSC0003DMG400032191	0.925925	0.939003	0.933306	0.85373	0.948481
ST6.chr01pos1633937		chr01	1633937	Soltu.DM.01G001580	PGSC0003DMG400032183	0.829409	0.907456	0.832019	0.660989	0.887394
ST6.chr01pos1631997		chr01	1631997	Soltu.DM.01G001580	PGSC0003DMG400032183	0.823658	0.939003	0.849531	0.750667	0.928053
ST6.chr01pos1632299		chr01	1632299	Soltu.DM.01G001580	PGSC0003DMG400032183	0.890911	0.973381	0.977925	0.976046	0.92639
ST6.chr01pos1641691		chr01	1641691	Soltu.DM.01G001590		0.829409	0.907456	0.832019	0.660989	0.887394
ST6.chr01pos1640768		chr01	1640768	Soltu.DM.01G001590		0.885454	0.956706	0.887363	0.8124	0.982503
ST6.chr01pos1640753		chr01	1640753	Soltu.DM.01G001590		0.913959	0.975981	0.92313	0.821146	0.978452
ST6.chr01pos1642212		chr01	1642212	Soltu.DM.01G001590		0.898259	0.976231	0.920699	0.841105	0.99757
ST6.chr01pos1642196		chr01	1642196	Soltu.DM.01G001590		0.91201	0.984891	0.936396	0.972228	0.965955
ST6.chr01pos1641961		chr01	1641961	Soltu.DM.01G001590		0.885454	0.968151	0.929855	0.973348	0.950925
ST6.chr01pos1640629		chr01	1640629	Soltu.DM.01G001590		0.932857	0.969466	0.837842	0.998844	0.995546
ST6.chr01pos1676716		chr01	1676716	Soltu.DM.01G001620	PGSC0003DMG400032192	0.890728	0.892871	0.851967	0.797774	0.911317
ST6.chr01pos1676674		chr01	1676674	Soltu.DM.01G001620	PGSC0003DMG400032192	0.916895	0.968151	0.922917	0.802524	0.951887
ST6.chr01pos1676905		chr01	1676905	Soltu.DM.01G001620	PGSC0003DMG400032192	0.891996	0.935652	0.929855	0.963773	0.893599
ST6.chr01pos1691645		chr01	1691645	Soltu.DM.01G001640	PGSC0003DMG400032187	0.866546	0.907456	0.820201	0.664831	0.902085
ST6.chr01pos1691948		chr01	1691948	Soltu.DM.01G001640	PGSC0003DMG400032187	0.866546	0.907456	0.820201	0.664831	0.902085
ST6.chr01pos1693481		chr01	1693481	Soltu.DM.01G001640	PGSC0003DMG400032187	0.923393	0.998737	0.904975	0.992459	0.898909
ST6.chr01pos1691501		chr01	1691501	Soltu.DM.01G001640	PGSC0003DMG400032187	0.881998	0.939003	0.933306	0.992459	0.898909
ST6.chr01pos1710670		chr01	1710670	Soltu.DM.01G001650	PGSC0003DMG400032142	0.861371	0.830292	0.63583	0.58199	0.597498
ST6.chr01pos1710700		chr01	1710700	Soltu.DM.01G001650	PGSC0003DMG400032142	0.866546	0.793915	0.748854	0.58199	0.597498
ST6.chr01pos1702436		chr01	1702436	Soltu.DM.01G001650	PGSC0003DMG400032142	0.866546	0.907456	0.820201	0.664831	0.902085
ST6.chr01pos1700725		chr01	1700725	Soltu.DM.01G001650	PGSC0003DMG400032142	0.885454	0.894832	0.969432	0.714462	0.661314
ST6.chr01pos1702651		chr01	1702651	Soltu.DM.01G001650	PGSC0003DMG400032142	0.861371	0.925183	0.832019	0.748242	0.986447
ST6.chr01pos1709268		chr01	1709268	Soltu.DM.01G001650	PGSC0003DMG400032142	0.885454	0.956706	0.887363	0.8124	0.982503
ST6.chr01pos1706151		chr01	1706151	Soltu.DM.01G001650	PGSC0003DMG400032142	0.931514	0.944641	0.915666	0.834991	0.991173
ST6.chr01pos1705329		chr01	1705329	Soltu.DM.01G001650	PGSC0003DMG400032142	0.91731	0.976894	0.92787	0.973348	0.950925
ST6.chr01pos1710463		chr01	1710463	Soltu.DM.01G001650	PGSC0003DMG400032142	0.885454	0.968151	0.929855	0.973348	0.950925
ST6.chr01pos1728155		chr01	1728155	Soltu.DM.01G001680	PGSC0003DMG400032189	0.881998	0.907456	0.963946	0.834894	0.597498
ST6.chr01pos1737081		chr01	1737081	Soltu.DM.01G001690	PGSC0003DMG400032190	0.921665	0.775561	0.908614	0.748242	0.767593
ST6.chr01pos1737935		chr01	1737935	Soltu.DM.01G001690	PGSC0003DMG400032190	0.93002	0.939003	0.915666	0.82798	0.922461
ST6.chr01pos1738329		chr01	1738329	Soltu.DM.01G001690	PGSC0003DMG400032190	0.881998	0.907456	0.963946	0.834894	0.597498
ST6.chr01pos1737080		chr01	1737080	Soltu.DM.01G001690	PGSC0003DMG400032190	0.919236	0.910833	0.953253	0.906911	0.661314
ST6.chr01pos1752155		chr01	1752155	Soltu.DM.01G001720		0.797158	0.386552	0.820201	0.34567	0.478517
ST6.chr01pos1752092		chr01	1752092	Soltu.DM.01G001720		0.849511	0.583919	0.910955	0.611671	0.590248
ST6.chr01pos1831712		chr01	1831712	Soltu.DM.01G001830	PGSC0003DMG400032146	0.861371	0.925183	0.832019	0.748242	0.986447
ST6.chr01pos1825606		chr01	1825606	Soltu.DM.01G001830	PGSC0003DMG400032146	0.919236	0.935652	0.896281	0.797452	0.951709
ST6.chr01pos1825719		chr01	1825719	Soltu.DM.01G001830	PGSC0003DMG400032146	0.919236	0.935652	0.896281	0.797452	0.951709
ST6.chr01pos1828535		chr01	1828535	Soltu.DM.01G001830	PGSC0003DMG400032146	0.885454	0.956706	0.887363	0.8124	0.982503
ST6.chr01pos1828085		chr01	1828085	Soltu.DM.01G001830	PGSC0003DMG400032146	0.913959	0.975981	0.92313	0.821146	0.978452
ST6.chr01pos1906733		chr01	1906733	Soltu.DM.01G001910	PGSC0003DMG400032200	0.67714	0.816987	0.779812	0.481183	0.807742
ST6.chr01pos1909031		chr01	1909031	Soltu.DM.01G001910	PGSC0003DMG400032200	0.67714	0.816987	0.779812	0.481183	0.807742
ST6.chr01pos1905885		chr01	1905885	Soltu.DM.01G001910	PGSC0003DMG400032200	0.938415	0.913967	0.389827	0.660989	0.950264
ST6.chr01pos1905759		chr01	1905759	Soltu.DM.01G001910	PGSC0003DMG400032200	0.833232	0.923994	0.887363	0.939614	0.351013
ST6.chr01pos1905728		chr01	1905728	Soltu.DM.01G001910	PGSC0003DMG400032200	0.898259	0.939003	0.865846	0.987885	0.40677
ST6.chr01pos1973621		chr01	1973621	Soltu.DM.01G001920	PGSC0003DMG400032202	0.870146	0.968151	0.904975	0.783113	0.950264
ST6.chr01pos1977815		chr01	1977815	Soltu.DM.01G001920	PGSC0003DMG400032202	0.870146	0.968151	0.904975	0.783113	0.950264
ST6.chr01pos1975123		chr01	1975123	Soltu.DM.01G001920	PGSC0003DMG400032202	0.929541	0.956349	0.220676	0.8124	0.892278
ST6.chr01pos1974622		chr01	1974622	Soltu.DM.01G001920	PGSC0003DMG400032202	0.985861	0.907456	0.820201	0.818023	0.923191
ST6.chr01pos1974565		chr01	1974565	Soltu.DM.01G001920	PGSC0003DMG400032202	0.876374	0.918067	0.832019	0.84552	0.950264
ST6.chr01pos2019924		chr01	2019924	Soltu.DM.01G001950	PGSC0003DMG401032203	0.890728	0.890368	0.711729	0.713207	0.895604
ST6.chr01pos2020624		chr01	2020624	Soltu.DM.01G001950	PGSC0003DMG401032203	0.570544	0.878718	0.874394	0.767213	0.828636
ST6.chr01pos2019904		chr01	2019904	Soltu.DM.01G001950	PGSC0003DMG401032203	0.942697	0.969466	0.749549	0.829347	0.887394
ST6.chr01pos2020655		chr01	2020655	Soltu.DM.01G001950	PGSC0003DMG401032203	0.904453	0.924253	0.896252	0.843232	0.942131
ST6.chr01pos2020691		chr01	2020691	Soltu.DM.01G001950	PGSC0003DMG401032203	0.913959	0.924253	0.915666	0.914342	0.928053
ST6.chr01pos2020713		chr01	2020713	Soltu.DM.01G001950	PGSC0003DMG401032203	0.90211	0.991105	0.933374	0.916288	0.932883
ST6.chr01pos2020714		chr01	2020714	Soltu.DM.01G001950	PGSC0003DMG401032203	0.90211	0.991105	0.933374	0.916288	0.932883
ST6.chr01pos2020637		chr01	2020637	Soltu.DM.01G001950	PGSC0003DMG401032203	0.931587	0.952782	0.915666	0.92044	0.984157
ST6.chr01pos2020642		chr01	2020642	Soltu.DM.01G001950	PGSC0003DMG401032203	0.931587	0.952782	0.915666	0.92044	0.984157
ST6.chr01pos2020673		chr01	2020673	Soltu.DM.01G001950	PGSC0003DMG401032203	0.957694	0.939003	0.948769	0.938169	0.929034
ST6.chr01pos2020081		chr01	2020081	Soltu.DM.01G001950	PGSC0003DMG401032203	0.833232	0.923994	0.887363	0.939614	0.351013
ST6.chr01pos2020678		chr01	2020678	Soltu.DM.01G001950	PGSC0003DMG401032203	0.915255	0.991452	0.920433	0.998107	0.909022
ST6.chr01pos2020602		chr01	2020602	Soltu.DM.01G001950	PGSC0003DMG401032203	0.960849	0.987355	0.820201	0.998887	0.637826
ST6.chr01pos2020603		chr01	2020603	Soltu.DM.01G001950	PGSC0003DMG401032203	0.960849	0.987355	0.820201	0.998887	0.637826
ST6.chr01pos2020082		chr01	2020082	Soltu.DM.01G001950	PGSC0003DMG401032203	0.953434	0.991105	0.967166	0.99968	0.925748
ST6.chr01pos2083715		chr01	2083715	Soltu.DM.01G001990	PGSC0003DMG400032204	0.90211	0.680529	0.551437	0.436422	0.898909
ST6.chr01pos2083814		chr01	2083814	Soltu.DM.01G001990	PGSC0003DMG400032204	0.923263	0.790231	0.682915	0.591549	0.91236
ST6.chr01pos2083919		chr01	2083919	Soltu.DM.01G001990	PGSC0003DMG400032204	0.923263	0.790231	0.682915	0.591549	0.91236
ST6.chr01pos2083729		chr01	2083729	Soltu.DM.01G001990	PGSC0003DMG400032204	0.965671	0.823362	0.782277	0.660989	0.933811
ST6.chr01pos2083585		chr01	2083585	Soltu.DM.01G001990	PGSC0003DMG400032204	0.823658	0.907456	0.820201	0.708338	0.919339
ST6.chr01pos2083820		chr01	2083820	Soltu.DM.01G001990	PGSC0003DMG400032204	0.93002	0.907456	0.820201	0.742454	0.899819
ST6.chr01pos2083832		chr01	2083832	Soltu.DM.01G001990	PGSC0003DMG400032204	0.93002	0.907456	0.820201	0.742454	0.899819
ST6.chr01pos2084072		chr01	2084072	Soltu.DM.01G001990	PGSC0003DMG400032204	0.93002	0.907456	0.820201	0.742454	0.899819
ST6.chr01pos2083772		chr01	2083772	Soltu.DM.01G001990	PGSC0003DMG400032204	0.954517	0.907456	0.808686	0.747641	0.925175
ST6.chr01pos2083403		chr01	2083403	Soltu.DM.01G001990	PGSC0003DMG400032204	0.823658	0.939003	0.849531	0.750667	0.928053
ST6.chr01pos2083190		chr01	2083190	Soltu.DM.01G001990	PGSC0003DMG400032204	0.694001	0.918685	0.832019	0.766855	0.300813
ST6.chr01pos2083151		chr01	2083151	Soltu.DM.01G001990	PGSC0003DMG400032204	0.903194	0.95469	0.183825	0.784993	0.832063
ST6.chr01pos2083910		chr01	2083910	Soltu.DM.01G001990	PGSC0003DMG400032204	0.969227	0.907456	0.849531	0.802524	0.92748
ST6.chr01pos2084034		chr01	2084034	Soltu.DM.01G001990	PGSC0003DMG400032204	0.969227	0.907456	0.849531	0.802524	0.92748
ST6.chr01pos2084213		chr01	2084213	Soltu.DM.01G001990	PGSC0003DMG400032204	0.96597	0.913967	0.834912	0.831761	0.935604
ST6.chr01pos2083976		chr01	2083976	Soltu.DM.01G001990	PGSC0003DMG400032204	0.969321	0.924031	0.876677	0.831761	0.934869
ST6.chr01pos2083149		chr01	2083149	Soltu.DM.01G001990	PGSC0003DMG400032204	0.91731	0.979844	0.435444	0.892257	0.832317
ST6.chr01pos2083286		chr01	2083286	Soltu.DM.01G001990	PGSC0003DMG400032204	0.833232	0.923994	0.887363	0.939614	0.351013
ST6.chr01pos2083178		chr01	2083178	Soltu.DM.01G001990	PGSC0003DMG400032204	0.91201	0.996993	0.605165	0.945008	0.789099
ST6.chr01pos2142617		chr01	2142617	Soltu.DM.01G002050	PGSC0003DMG400032153	0.953919	0.939003	0.784356	0.85054	0.887394
ST6.chr01pos2142567		chr01	2142567	Soltu.DM.01G002050	PGSC0003DMG400032153	0.991722	0.939003	0.915666	0.950997	0.938271
ST6.chr01pos2142571		chr01	2142571	Soltu.DM.01G002050	PGSC0003DMG400032153	0.969321	0.968161	0.955544	0.999127	0.855132
ST6.chr01pos2142586		chr01	2142586	Soltu.DM.01G002050	PGSC0003DMG400032153	0.983209	0.969466	0.976258	0.999127	0.887394
ST6.chr01pos2165934		chr01	2165934	Soltu.DM.01G002080	PGSC0003DMG400032154	0.862925	0.913967	0.631885	0.658975	0.930098
ST6.chr01pos2167251		chr01	2167251	Soltu.DM.01G002080	PGSC0003DMG400032154	0.862925	0.913967	0.631885	0.658975	0.930098
ST6.chr01pos2168344		chr01	2168344	Soltu.DM.01G002080	PGSC0003DMG400032154	0.908629	0.935652	0.613452	0.748242	0.887394
ST6.chr01pos2166686		chr01	2166686	Soltu.DM.01G002080	PGSC0003DMG400032154	0.907017	0.935652	0.927684	0.823959	0.922583
ST6.chr01pos2167707		chr01	2167707	Soltu.DM.01G002080	PGSC0003DMG400032154	0.885454	0.952782	0.832019	0.831204	0.887394
ST6.chr01pos2167711		chr01	2167711	Soltu.DM.01G002080	PGSC0003DMG400032154	0.885454	0.952782	0.832019	0.831204	0.887394
ST6.chr01pos2167781		chr01	2167781	Soltu.DM.01G002080	PGSC0003DMG400032154	0.885454	0.952782	0.832019	0.831204	0.887394
ST6.chr01pos2163564		chr01	2163564	Soltu.DM.01G002080	PGSC0003DMG400032154	0.947378	0.966682	0.902311	0.831761	0.85348
ST6.chr01pos2166036		chr01	2166036	Soltu.DM.01G002080	PGSC0003DMG400032154	0.960388	0.996993	0.910351	0.900683	0.893599
ST6.chr01pos2167134		chr01	2167134	Soltu.DM.01G002080	PGSC0003DMG400032154	0.960388	0.996993	0.910351	0.900683	0.893599
ST6.chr01pos2168519		chr01	2168519	Soltu.DM.01G002080	PGSC0003DMG400032154	0.993178	0.977425	0.941504	0.984605	0.876634
ST6.chr01pos2165823		chr01	2165823	Soltu.DM.01G002080	PGSC0003DMG400032154	0.957287	0.95555	0.990091	0.998844	0.898909
ST6.chr01pos2166030		chr01	2166030	Soltu.DM.01G002080	PGSC0003DMG400032154	0.957287	0.95555	0.990091	0.998844	0.898909
ST6.chr01pos2166437		chr01	2166437	Soltu.DM.01G002080	PGSC0003DMG400032154	0.957287	0.95555	0.990091	0.998844	0.898909
ST6.chr01pos2166542		chr01	2166542	Soltu.DM.01G002080	PGSC0003DMG400032154	0.957287	0.95555	0.990091	0.998844	0.898909
ST6.chr01pos2166593		chr01	2166593	Soltu.DM.01G002080	PGSC0003DMG400032154	0.957287	0.95555	0.990091	0.998844	0.898909
ST6.chr01pos2168225		chr01	2168225	Soltu.DM.01G002080	PGSC0003DMG400032154	0.957287	0.95555	0.990091	0.998844	0.898909
ST6.chr01pos2473505		chr01	2473505	Soltu.DM.01G002290	PGSC0003DMG400031563	0.943814	0.88665	0.181991	0.692832	0.817197
ST6.chr01pos2477615		chr01	2477615	Soltu.DM.01G002290	PGSC0003DMG400031563	0.823658	0.939003	0.849531	0.750667	0.928053
ST6.chr01pos2472402		chr01	2472402	Soltu.DM.01G002290	PGSC0003DMG400031563	0.969321	0.88665	0.531877	0.760556	0.890476
ST6.chr01pos2472414		chr01	2472414	Soltu.DM.01G002290	PGSC0003DMG400031563	0.969321	0.88665	0.531877	0.760556	0.890476
ST6.chr01pos2473436		chr01	2473436	Soltu.DM.01G002290	PGSC0003DMG400031563	0.9915	0.907456	0.695538	0.816417	0.887394
ST6.chr01pos2473439		chr01	2473439	Soltu.DM.01G002290	PGSC0003DMG400031563	0.9915	0.907456	0.695538	0.816417	0.887394
ST6.chr01pos2472681		chr01	2472681	Soltu.DM.01G002290	PGSC0003DMG400031563	0.992267	0.907456	0.669146	0.831761	0.840792
ST6.chr01pos2473518		chr01	2473518	Soltu.DM.01G002290	PGSC0003DMG400031563	0.991722	0.907456	0.683346	0.831761	0.828636
ST6.chr01pos2473612		chr01	2473612	Soltu.DM.01G002290	PGSC0003DMG400031563	0.991722	0.907456	0.683346	0.831761	0.828636
ST6.chr01pos2475041		chr01	2475041	Soltu.DM.01G002290	PGSC0003DMG400031563	0.913959	0.923701	0.902641	0.831761	0.928053
ST6.chr01pos2467504		chr01	2467504	Soltu.DM.01G002290	PGSC0003DMG400031563	0.955833	0.907456	0.68954	0.836239	0.772339
ST6.chr01pos2473492		chr01	2473492	Soltu.DM.01G002290	PGSC0003DMG400031563	0.999036	0.907456	0.741239	0.849622	0.833548
ST6.chr01pos2475019		chr01	2475019	Soltu.DM.01G002290	PGSC0003DMG400031563	0.996825	0.920716	0.741398	0.898359	0.839541
ST6.chr01pos2476107		chr01	2476107	Soltu.DM.01G002290	PGSC0003DMG400031563	0.996825	0.920716	0.741398	0.898359	0.839541
ST6.chr01pos2468092		chr01	2468092	Soltu.DM.01G002290	PGSC0003DMG400031563	0.885454	0.968151	0.932656	0.904728	0.990109
ST6.chr01pos2477620		chr01	2477620	Soltu.DM.01G002290	PGSC0003DMG400031563	0.892064	0.993754	0.876677	0.945784	0.70955
ST6.chr01pos2468086		chr01	2468086	Soltu.DM.01G002290	PGSC0003DMG400031563	0.992127	0.935652	0.820201	0.95706	0.75362
ST6.chr01pos2468089		chr01	2468089	Soltu.DM.01G002290	PGSC0003DMG400031563	0.992127	0.935652	0.820201	0.95706	0.75362
ST6.chr01pos2530287		chr01	2530287	Soltu.DM.01G002350	PGSC0003DMG400021347	0.974863	0.907456	0.832437	0.841017	0.906772
ST6.chr01pos2530189		chr01	2530189	Soltu.DM.01G002350	PGSC0003DMG400021347	0.977069	0.907456	0.832019	0.84283	0.898909
ST6.chr01pos2530191		chr01	2530191	Soltu.DM.01G002350	PGSC0003DMG400021347	0.969227	0.944641	0.682089	0.937573	0.828636
ST6.chr01pos2530166		chr01	2530166	Soltu.DM.01G002350	PGSC0003DMG400021347	0.983769	0.947979	0.924529	0.978054	0.87328
ST6.chr01pos2532810		chr01	2532810	Soltu.DM.01G002360	PGSC0003DMG400021346	0.670636	0.939003	0.924385	0.75917	0.931794
ST6.chr01pos2532814		chr01	2532814	Soltu.DM.01G002360	PGSC0003DMG400021346	0.809339	0.954049	0.929855	0.802524	0.944356
ST6.chr01pos2532880		chr01	2532880	Soltu.DM.01G002360	PGSC0003DMG400021346	0.881998	0.968151	0.932074	0.862497	0.949611
ST6.chr01pos2558382		chr01	2558382	Soltu.DM.01G002380	PGSC0003DMG400021344	0.624637	0.829679	0.730449	0.369588	0.898909
ST6.chr01pos2563744		chr01	2563744	Soltu.DM.01G002380	PGSC0003DMG400021344	0.769007	0.757492	0.873632	0.627542	0.898909
ST6.chr01pos2558391		chr01	2558391	Soltu.DM.01G002380	PGSC0003DMG400021344	0.860706	0.913967	0.829941	0.660989	0.898909
ST6.chr01pos2558398		chr01	2558398	Soltu.DM.01G002380	PGSC0003DMG400021344	0.860706	0.913967	0.829941	0.660989	0.898909
ST6.chr01pos2559094		chr01	2559094	Soltu.DM.01G002380	PGSC0003DMG400021344	0.829409	0.907456	0.832019	0.660989	0.887394
ST6.chr01pos2559112		chr01	2559112	Soltu.DM.01G002380	PGSC0003DMG400021344	0.885454	0.939003	0.826113	0.706987	0.893599
ST6.chr01pos2563612		chr01	2563612	Soltu.DM.01G002380	PGSC0003DMG400021344	0.885454	0.939003	0.826113	0.706987	0.893599
ST6.chr01pos2563708		chr01	2563708	Soltu.DM.01G002380	PGSC0003DMG400021344	0.885454	0.939003	0.826113	0.706987	0.893599
ST6.chr01pos2558430		chr01	2558430	Soltu.DM.01G002380	PGSC0003DMG400021344	0.898265	0.916568	0.853843	0.727941	0.91089
ST6.chr01pos2559073		chr01	2559073	Soltu.DM.01G002380	PGSC0003DMG400021344	0.844314	0.930017	0.815031	0.745934	0.871878
ST6.chr01pos2563621		chr01	2563621	Soltu.DM.01G002380	PGSC0003DMG400021344	0.897588	0.907456	0.821297	0.751727	0.917502
ST6.chr01pos2559897		chr01	2559897	Soltu.DM.01G002380	PGSC0003DMG400021344	0.955833	0.965963	0.849531	0.824312	0.951709
ST6.chr01pos2559612		chr01	2559612	Soltu.DM.01G002380	PGSC0003DMG400021344	0.955833	0.933865	0.750711	0.832145	0.940486
ST6.chr01pos2559153		chr01	2559153	Soltu.DM.01G002380	PGSC0003DMG400021344	0.936332	0.935652	0.750711	0.847062	0.929261
ST6.chr01pos2559093		chr01	2559093	Soltu.DM.01G002380	PGSC0003DMG400021344	0.969321	0.928963	0.888276	0.901949	0.949611
ST6.chr01pos2559127		chr01	2559127	Soltu.DM.01G002380	PGSC0003DMG400021344	0.934886	0.939003	0.933306	0.920507	0.897501
ST6.chr01pos2559081		chr01	2559081	Soltu.DM.01G002380	PGSC0003DMG400021344	0.965968	0.935652	0.901773	0.925888	0.969881
ST6.chr01pos2559822		chr01	2559822	Soltu.DM.01G002380	PGSC0003DMG400021344	0.829409	0.993832	0.968867	0.947047	0.98634
ST6.chr01pos2559097		chr01	2559097	Soltu.DM.01G002380	PGSC0003DMG400021344	0.797158	0.935652	0.82623	0.979502	0.898909
ST6.chr01pos2558349		chr01	2558349	Soltu.DM.01G002380	PGSC0003DMG400021344	0.955833	0.991452	0.915666	0.989813	0.9282
ST6.chr01pos2584821		chr01	2584821	Soltu.DM.01G002390	PGSC0003DMG400021378	0.929035	0.845017	0.774547	0.748242	0.928053
ST6.chr01pos2584745		chr01	2584745	Soltu.DM.01G002390	PGSC0003DMG400021378	0.846051	0.944515	0.899202	0.758993	0.952619
ST6.chr01pos2584719		chr01	2584719	Soltu.DM.01G002390	PGSC0003DMG400021378	0.881998	0.944641	0.933306	0.800106	0.949611
ST6.chr01pos2584768		chr01	2584768	Soltu.DM.01G002390	PGSC0003DMG400021378	0.934332	0.945402	0.816593	0.814014	0.937551
ST6.chr01pos2584827		chr01	2584827	Soltu.DM.01G002390	PGSC0003DMG400021378	0.993234	0.884841	0.822271	0.847062	0.84551
ST6.chr01pos2584752		chr01	2584752	Soltu.DM.01G002390	PGSC0003DMG400021378	0.996825	0.913792	0.822271	0.877331	0.887394
ST6.chr01pos2584771		chr01	2584771	Soltu.DM.01G002390	PGSC0003DMG400021378	0.944266	0.939003	0.85471	0.972228	0.780806
ST6.chr01pos2617464		chr01	2617464	Soltu.DM.01G002430	PGSC0003DMG400021341	0.876165	0.92814	0.912304	0.768184	0.929261
ST6.chr01pos2617485		chr01	2617485	Soltu.DM.01G002430	PGSC0003DMG400021341	0.856858	0.890197	0.972913	0.817024	0.587675
ST6.chr01pos2618124		chr01	2618124	Soltu.DM.01G002430	PGSC0003DMG400021341	0.969321	0.978375	0.929855	0.990832	0.828636
ST6.chr01pos2657363		chr01	2657363	Soltu.DM.01G002490	PGSC0003DMG400021374	0.913233	0.850279	0.886763	0.777999	0.797559
ST6.chr01pos2657423		chr01	2657423	Soltu.DM.01G002490	PGSC0003DMG400021374	0.932857	0.907456	0.923839	0.817101	0.887394
ST6.chr01pos2654954		chr01	2654954	Soltu.DM.01G002490	PGSC0003DMG400021374	0.97274	0.894757	0.789669	0.82248	0.914662
ST6.chr01pos2657462		chr01	2657462	Soltu.DM.01G002490	PGSC0003DMG400021374	0.931611	0.907456	0.915666	0.823542	0.833548
ST6.chr01pos2656917		chr01	2656917	Soltu.DM.01G002490	PGSC0003DMG400021374	0.922445	0.906063	0.927684	0.823959	0.894898
ST6.chr01pos2657719		chr01	2657719	Soltu.DM.01G002490	PGSC0003DMG400021374	0.922445	0.906063	0.927684	0.823959	0.894898
ST6.chr01pos2658373		chr01	2658373	Soltu.DM.01G002490	PGSC0003DMG400021374	0.922445	0.906063	0.927684	0.823959	0.894898
ST6.chr01pos2658515		chr01	2658515	Soltu.DM.01G002490	PGSC0003DMG400021374	0.919236	0.907456	0.915666	0.833355	0.893599
ST6.chr01pos2654995		chr01	2654995	Soltu.DM.01G002490	PGSC0003DMG400021374	0.919236	0.907456	0.853843	0.839932	0.941488
ST6.chr01pos2658409		chr01	2658409	Soltu.DM.01G002490	PGSC0003DMG400021374	0.955833	0.907456	0.929332	0.861789	0.898909
ST6.chr01pos2655907		chr01	2655907	Soltu.DM.01G002490	PGSC0003DMG400021374	0.971208	0.873695	0.944609	0.866815	0.892864
ST6.chr01pos2657066		chr01	2657066	Soltu.DM.01G002490	PGSC0003DMG400021374	0.96825	0.907456	0.955679	0.877331	0.898909
ST6.chr01pos2657135		chr01	2657135	Soltu.DM.01G002490	PGSC0003DMG400021374	0.96825	0.907456	0.955679	0.877331	0.898909
ST6.chr01pos2653675		chr01	2653675	Soltu.DM.01G002490	PGSC0003DMG400021374	0.969321	0.907456	0.941626	0.881586	0.887394
ST6.chr01pos2658454		chr01	2658454	Soltu.DM.01G002490	PGSC0003DMG400021374	0.926233	0.939003	0.916291	0.899612	0.914368
ST6.chr01pos2655865		chr01	2655865	Soltu.DM.01G002490	PGSC0003DMG400021374	0.919752	0.935652	0.933279	0.899612	0.928053
ST6.chr01pos2658482		chr01	2658482	Soltu.DM.01G002490	PGSC0003DMG400021374	0.904506	0.954309	0.929855	0.901048	0.942131
ST6.chr01pos2654899		chr01	2654899	Soltu.DM.01G002490	PGSC0003DMG400021374	0.90211	0.991452	0.891174	0.916865	0.981022
ST6.chr01pos2653681		chr01	2653681	Soltu.DM.01G002490	PGSC0003DMG400021374	0.937044	0.993366	0.933306	0.939614	0.924945
ST6.chr01pos2655225		chr01	2655225	Soltu.DM.01G002490	PGSC0003DMG400021374	0.93002	0.966894	0.913811	0.974902	0.893599
ST6.chr01pos2655823		chr01	2655823	Soltu.DM.01G002490	PGSC0003DMG400021374	0.93002	0.946328	0.933306	0.977325	0.944701
ST6.chr01pos2657734		chr01	2657734	Soltu.DM.01G002490	PGSC0003DMG400021374	0.881998	0.976231	0.849531	0.992459	0.828636
ST6.chr01pos2658472		chr01	2658472	Soltu.DM.01G002490	PGSC0003DMG400021374	0.96771	0.978375	0.976258	0.992459	0.929261
ST6.chr01pos2667647		chr01	2667647	Soltu.DM.01G002500	PGSC0003DMG400021373	0.919236	0.968151	0.92787	0.802524	0.942131
ST6.chr01pos2667643		chr01	2667643	Soltu.DM.01G002500	PGSC0003DMG400021373	0.830888	0.850279	0.874394	0.854292	0.364839
ST6.chr01pos2667646		chr01	2667646	Soltu.DM.01G002500	PGSC0003DMG400021373	0.969321	0.939003	0.832019	0.868961	0.938695
ST6.chr01pos2667659		chr01	2667659	Soltu.DM.01G002500	PGSC0003DMG400021373	0.942697	0.939003	0.832019	0.873835	0.922461
ST6.chr01pos2668486		chr01	2668486	Soltu.DM.01G002500	PGSC0003DMG400021373	0.969321	0.926081	0.963632	0.919873	0.898909
ST6.chr01pos2667668		chr01	2667668	Soltu.DM.01G002500	PGSC0003DMG400021373	0.91775	0.969465	0.957385	0.930813	0.898909
ST6.chr01pos2668487		chr01	2668487	Soltu.DM.01G002500	PGSC0003DMG400021373	0.969321	0.928106	0.963922	0.935046	0.928053
ST6.chr01pos2668465		chr01	2668465	Soltu.DM.01G002500	PGSC0003DMG400021373	0.944374	0.966426	0.979681	0.992459	0.939724
ST6.chr01pos2667723		chr01	2667723	Soltu.DM.01G002500	PGSC0003DMG400021373	0.96771	0.992086	0.949681	0.998844	0.934869
ST6.chr01pos2681267		chr01	2681267	Soltu.DM.01G002510	PGSC0003DMG400021372	0.351182	0.813728	0.929855	0.571828	0.551554
ST6.chr01pos2680670		chr01	2680670	Soltu.DM.01G002510	PGSC0003DMG400021372	0.640132	0.861547	0.851967	0.635593	0.795109
ST6.chr01pos2680578		chr01	2680578	Soltu.DM.01G002510	PGSC0003DMG400021372	0.881998	0.908561	0.372029	0.658716	0.934869
ST6.chr01pos2680766		chr01	2680766	Soltu.DM.01G002510	PGSC0003DMG400021372	0.866546	0.907456	0.872642	0.722557	0.936766
ST6.chr01pos2680775		chr01	2680775	Soltu.DM.01G002510	PGSC0003DMG400021372	0.885454	0.907456	0.695538	0.739528	0.928053
ST6.chr01pos2684117		chr01	2684117	Soltu.DM.01G002510	PGSC0003DMG400021372	0.815067	0.930097	0.902275	0.742235	0.914662
ST6.chr01pos2681375		chr01	2681375	Soltu.DM.01G002510	PGSC0003DMG400021372	0.898969	0.915087	0.913811	0.793118	0.803426
ST6.chr01pos2681303		chr01	2681303	Soltu.DM.01G002510	PGSC0003DMG400021372	0.945471	0.907456	0.731279	0.815363	0.960211
ST6.chr01pos2684103		chr01	2684103	Soltu.DM.01G002510	PGSC0003DMG400021372	0.951072	0.922518	0.936491	0.905138	0.826798
ST6.chr01pos2684051		chr01	2684051	Soltu.DM.01G002510	PGSC0003DMG400021372	0.885454	0.966545	0.868434	0.952291	0.80556
ST6.chr01pos2681201		chr01	2681201	Soltu.DM.01G002510	PGSC0003DMG400021372	0.93002	0.966894	0.913811	0.974902	0.893599
ST6.chr01pos2681388		chr01	2681388	Soltu.DM.01G002510	PGSC0003DMG400021372	0.93002	0.966894	0.913811	0.974902	0.893599
ST6.chr01pos2688803		chr01	2688803	Soltu.DM.01G002520	PGSC0003DMG400021339	0.949294	0.821146	0.682915	0.759945	0.894898
ST6.chr01pos2689903		chr01	2689903	Soltu.DM.01G002520	PGSC0003DMG400021339	0.725823	0.926081	0.947397	0.778011	0.767817
ST6.chr01pos2690067		chr01	2690067	Soltu.DM.01G002520	PGSC0003DMG400021339	0.969321	0.913967	0.477511	0.79067	0.959059
ST6.chr01pos2688728		chr01	2688728	Soltu.DM.01G002520	PGSC0003DMG400021339	0.999036	0.760645	0.696863	0.793118	0.929261
ST6.chr01pos2688736		chr01	2688736	Soltu.DM.01G002520	PGSC0003DMG400021339	0.964894	0.907456	0.551898	0.816082	0.97716
ST6.chr01pos2690183		chr01	2690183	Soltu.DM.01G002520	PGSC0003DMG400021339	0.964894	0.907456	0.551898	0.816082	0.97716
ST6.chr01pos2688671		chr01	2688671	Soltu.DM.01G002520	PGSC0003DMG400021339	0.951947	0.84219	0.820373	0.872376	0.968994
ST6.chr01pos2688711		chr01	2688711	Soltu.DM.01G002520	PGSC0003DMG400021339	0.951947	0.84219	0.820373	0.872376	0.968994
ST6.chr01pos2688657		chr01	2688657	Soltu.DM.01G002520	PGSC0003DMG400021339	0.932131	0.907456	0.820451	0.932222	0.990494
ST6.chr01pos2690240		chr01	2690240	Soltu.DM.01G002520	PGSC0003DMG400021339	0.984408	0.929577	0.920971	0.950357	0.898909
ST6.chr01pos2688555		chr01	2688555	Soltu.DM.01G002520	PGSC0003DMG400021339	0.93002	0.966894	0.913811	0.974902	0.893599
ST6.chr01pos2688563		chr01	2688563	Soltu.DM.01G002520	PGSC0003DMG400021339	0.93002	0.966894	0.913811	0.974902	0.893599
ST6.chr01pos2729043		chr01	2729043	Soltu.DM.01G002560	PGSC0003DMG400021336	0.969321	0.907456	0.291843	0.784993	0.917271
ST6.chr01pos2729049		chr01	2729049	Soltu.DM.01G002560	PGSC0003DMG400021336	0.969321	0.907456	0.291843	0.784993	0.917271
ST6.chr01pos2728998		chr01	2728998	Soltu.DM.01G002560	PGSC0003DMG400021336	0.789973	0.939003	0.846639	0.804998	0.854791
ST6.chr01pos2729038		chr01	2729038	Soltu.DM.01G002560	PGSC0003DMG400021336	0.957575	0.907456	0.885241	0.867588	0.871332
ST6.chr01pos2728966		chr01	2728966	Soltu.DM.01G002560	PGSC0003DMG400021336	0.888493	0.97803	0.859288	0.890212	0.893599
ST6.chr01pos2728996		chr01	2728996	Soltu.DM.01G002560	PGSC0003DMG400021336	0.976483	0.907456	0.915223	0.923412	0.887394
ST6.chr01pos2729006		chr01	2729006	Soltu.DM.01G002560	PGSC0003DMG400021336	0.976483	0.907456	0.915223	0.923412	0.887394
ST6.chr01pos2729017		chr01	2729017	Soltu.DM.01G002560	PGSC0003DMG400021336	0.887741	0.978059	0.829777	0.954769	0.894898
ST6.chr01pos2728173		chr01	2728173	Soltu.DM.01G002560	PGSC0003DMG400021336	0.969321	0.939003	0.839558	0.958333	0.986026
ST6.chr01pos2729262		chr01	2729262	Soltu.DM.01G002560	PGSC0003DMG400021336	0.934393	0.967827	0.800124	0.972228	0.898909
ST6.chr01pos2728101		chr01	2728101	Soltu.DM.01G002560	PGSC0003DMG400021336	0.947152	0.968151	0.712857	0.973348	0.898909
ST6.chr01pos2728143		chr01	2728143	Soltu.DM.01G002560	PGSC0003DMG400021336	0.93002	0.966894	0.913811	0.974902	0.893599
ST6.chr01pos2728193		chr01	2728193	Soltu.DM.01G002560	PGSC0003DMG400021336	0.93002	0.966894	0.913811	0.974902	0.893599
ST6.chr01pos2729080		chr01	2729080	Soltu.DM.01G002560	PGSC0003DMG400021336	0.93002	0.966894	0.913811	0.974902	0.893599
ST6.chr01pos2729251		chr01	2729251	Soltu.DM.01G002560	PGSC0003DMG400021336	0.93002	0.966894	0.913811	0.974902	0.893599
ST6.chr01pos2728073		chr01	2728073	Soltu.DM.01G002560	PGSC0003DMG400021336	0.939316	0.975981	0.704929	0.985353	0.911317
ST6.chr01pos2729119		chr01	2729119	Soltu.DM.01G002560	PGSC0003DMG400021336	0.969321	0.939478	0.957557	0.987669	0.92548
ST6.chr01pos2728094		chr01	2728094	Soltu.DM.01G002560	PGSC0003DMG400021336	0.955833	0.979163	0.993873	0.998656	0.950925
ST6.chr01pos2761231		chr01	2761231	Soltu.DM.01G002580	PGSC0003DMG400021370	0.833343	0.907456	0.843486	0.773203	0.849874
ST6.chr01pos2761246		chr01	2761246	Soltu.DM.01G002580	PGSC0003DMG400021370	0.833343	0.907456	0.843486	0.773203	0.849874
ST6.chr01pos2763196		chr01	2763196	Soltu.DM.01G002580	PGSC0003DMG400021370	0.957576	0.957594	0.94992	0.979502	0.982503
ST6.chr01pos2775686		chr01	2775686	Soltu.DM.01G002590	PGSC0003DMG400021369	0.965352	0.925183	0.265457	0.899612	0.752081
ST6.chr01pos2775638		chr01	2775638	Soltu.DM.01G002590	PGSC0003DMG400021369	0.942358	0.935652	0.933306	0.972228	0.907088
ST6.chr01pos2775654		chr01	2775654	Soltu.DM.01G002590	PGSC0003DMG400021369	0.928295	0.976764	0.905682	0.980336	0.98657
ST6.chr01pos2775661		chr01	2775661	Soltu.DM.01G002590	PGSC0003DMG400021369	0.928295	0.976764	0.905682	0.980336	0.98657
ST6.chr01pos2781548		chr01	2781548	Soltu.DM.01G002610	PGSC0003DMG401021334	0.893724	0.907456	0.915666	0.773787	0.798691
ST6.chr01pos2781573		chr01	2781573	Soltu.DM.01G002610	PGSC0003DMG401021334	0.893724	0.907456	0.915666	0.773787	0.798691
ST6.chr01pos2782795		chr01	2782795	Soltu.DM.01G002610	PGSC0003DMG401021334	0.893724	0.907456	0.915666	0.773787	0.798691
ST6.chr01pos2781417		chr01	2781417	Soltu.DM.01G002610	PGSC0003DMG401021334	0.889302	0.907456	0.889544	0.817431	0.934869
ST6.chr01pos2786762		chr01	2786762	Soltu.DM.01G002610	PGSC0003DMG401021334	0.830888	0.850279	0.874394	0.854292	0.364839
ST6.chr01pos2781399		chr01	2781399	Soltu.DM.01G002610	PGSC0003DMG401021334	0.909802	0.946956	0.929332	0.854864	0.908278
ST6.chr01pos2781410		chr01	2781410	Soltu.DM.01G002610	PGSC0003DMG401021334	0.909802	0.946956	0.929332	0.854864	0.908278
ST6.chr01pos2781425		chr01	2781425	Soltu.DM.01G002610	PGSC0003DMG401021334	0.965671	0.907456	0.832019	0.872204	0.937551
ST6.chr01pos2781553		chr01	2781553	Soltu.DM.01G002610	PGSC0003DMG401021334	0.959554	0.954049	0.443989	0.926997	0.701214
ST6.chr01pos2786793		chr01	2786793	Soltu.DM.01G002610	PGSC0003DMG401021334	0.955833	0.961945	0.895263	0.939614	0.898994
ST6.chr01pos2781411		chr01	2781411	Soltu.DM.01G002610	PGSC0003DMG401021334	0.93002	0.987355	0.933306	0.939614	0.914662
ST6.chr01pos2782898		chr01	2782898	Soltu.DM.01G002610	PGSC0003DMG401021334	0.969321	0.978128	0.646774	0.974531	0.698522
ST6.chr01pos2786728		chr01	2786728	Soltu.DM.01G002610	PGSC0003DMG401021334	0.860067	0.996993	0.92787	0.9748	0.898909
ST6.chr01pos2781583		chr01	2781583	Soltu.DM.01G002610	PGSC0003DMG401021334	0.93002	0.966894	0.913811	0.974902	0.893599
ST6.chr01pos2781584		chr01	2781584	Soltu.DM.01G002610	PGSC0003DMG401021334	0.93002	0.966894	0.913811	0.974902	0.893599
ST6.chr01pos2786712		chr01	2786712	Soltu.DM.01G002610	PGSC0003DMG401021334	0.9944	0.987606	0.863911	0.987669	0.942131
ST6.chr01pos2786752		chr01	2786752	Soltu.DM.01G002610	PGSC0003DMG401021334	0.992127	0.987355	0.896536	0.994946	0.941125
ST6.chr01pos2823284		chr01	2823284	Soltu.DM.01G002650	PGSC0003DMG400021365	0.9682	0.951071	0.574813	0.842328	0.911317
ST6.chr01pos2823584		chr01	2823584	Soltu.DM.01G002650	PGSC0003DMG400021365	0.969321	0.933649	0.725967	0.851324	0.952962
ST6.chr01pos2823627		chr01	2823627	Soltu.DM.01G002650	PGSC0003DMG400021365	0.955833	0.907456	0.746733	0.867611	0.928053
ST6.chr01pos2823586		chr01	2823586	Soltu.DM.01G002650	PGSC0003DMG400021365	0.932857	0.966426	0.933306	0.883678	0.964475
ST6.chr01pos2823572		chr01	2823572	Soltu.DM.01G002650	PGSC0003DMG400021365	0.969321	0.943851	0.382734	0.898981	0.728073
ST6.chr01pos2823611		chr01	2823611	Soltu.DM.01G002650	PGSC0003DMG400021365	0.955833	0.990025	0.906932	0.925199	0.943278
ST6.chr01pos2823711		chr01	2823711	Soltu.DM.01G002650	PGSC0003DMG400021365	0.993234	0.981793	0.644658	0.941073	0.757932
ST6.chr01pos2835543	Pelargonidin	chr01	2835543	Soltu.DM.01G002680	PGSC0003DMG400021330	0.661379	0.409344	0.00155042	0.115849	0.618408
ST6.chr01pos2835654	Pelargonidin	chr01	2835654	Soltu.DM.01G002680	PGSC0003DMG400021330	0.904435	0.790231	0.0819736	0.449764	0.887394
ST6.chr01pos2834887	Pelargonidin	chr01	2834887	Soltu.DM.01G002680	PGSC0003DMG400021330	0.983769	0.921352	0.0348419	0.841017	0.701214
ST6.chr01pos2835589		chr01	2835589	Soltu.DM.01G002680	PGSC0003DMG400021330	0.911345	0.849035	0.107913	0.597744	0.880418
ST6.chr01pos2834605		chr01	2834605	Soltu.DM.01G002680	PGSC0003DMG400021330	0.942697	0.844333	0.247927	0.660989	0.991664
ST6.chr01pos2834609		chr01	2834609	Soltu.DM.01G002680	PGSC0003DMG400021330	0.942697	0.844333	0.247927	0.660989	0.991664
ST6.chr01pos2834382		chr01	2834382	Soltu.DM.01G002680	PGSC0003DMG400021330	0.955833	0.91314	0.837842	0.802524	0.9296
ST6.chr01pos2834567		chr01	2834567	Soltu.DM.01G002680	PGSC0003DMG400021330	0.969321	0.817842	0.822271	0.80463	0.888669
ST6.chr01pos2834657		chr01	2834657	Soltu.DM.01G002680	PGSC0003DMG400021330	0.919236	0.907456	0.929332	0.805695	0.767593
ST6.chr01pos2834776		chr01	2834776	Soltu.DM.01G002680	PGSC0003DMG400021330	0.993234	0.924253	0.506642	0.831761	0.950925
ST6.chr01pos2835604		chr01	2835604	Soltu.DM.01G002680	PGSC0003DMG400021330	0.988242	0.934396	0.581515	0.832145	0.905156
ST6.chr01pos2834367		chr01	2834367	Soltu.DM.01G002680	PGSC0003DMG400021330	0.977915	0.915803	0.844389	0.832145	0.924017
ST6.chr01pos2839335		chr01	2839335	Soltu.DM.01G002680	PGSC0003DMG400021330	0.979443	0.869087	0.915666	0.832145	0.898909
ST6.chr01pos2834354		chr01	2834354	Soltu.DM.01G002680	PGSC0003DMG400021330	0.994505	0.884376	0.812669	0.844181	0.950925
ST6.chr01pos2836428		chr01	2836428	Soltu.DM.01G002680	PGSC0003DMG400021330	0.958215	0.939003	0.92097	0.847062	0.891514
ST6.chr01pos2836071		chr01	2836071	Soltu.DM.01G002680	PGSC0003DMG400021330	0.969321	0.94138	0.366057	0.87944	0.787344
ST6.chr01pos2837894		chr01	2837894	Soltu.DM.01G002680	PGSC0003DMG400021330	0.885454	0.939003	0.845919	0.918613	0.984071
ST6.chr01pos2836618		chr01	2836618	Soltu.DM.01G002680	PGSC0003DMG400021330	0.890728	0.966823	0.924463	0.921299	0.990702
ST6.chr01pos2834750		chr01	2834750	Soltu.DM.01G002680	PGSC0003DMG400021330	0.959554	0.954049	0.443989	0.926997	0.701214
ST6.chr01pos2836028		chr01	2836028	Soltu.DM.01G002680	PGSC0003DMG400021330	0.955833	0.95469	0.443989	0.932187	0.684956
ST6.chr01pos2834695		chr01	2834695	Soltu.DM.01G002680	PGSC0003DMG400021330	0.885454	0.907456	0.832019	0.939614	0.534698
ST6.chr01pos2834698		chr01	2834698	Soltu.DM.01G002680	PGSC0003DMG400021330	0.885454	0.907456	0.832019	0.939614	0.534698
ST6.chr01pos2834737		chr01	2834737	Soltu.DM.01G002680	PGSC0003DMG400021330	0.885454	0.907456	0.832019	0.939614	0.534698
ST6.chr01pos2835101		chr01	2835101	Soltu.DM.01G002680	PGSC0003DMG400021330	0.885454	0.907456	0.832019	0.939614	0.534698
ST6.chr01pos2834628		chr01	2834628	Soltu.DM.01G002680	PGSC0003DMG400021330	0.953434	0.956643	0.660799	0.944048	0.742969
ST6.chr01pos2834591		chr01	2834591	Soltu.DM.01G002680	PGSC0003DMG400021330	0.974344	0.942211	0.956706	0.973348	0.955258
ST6.chr01pos2835103		chr01	2835103	Soltu.DM.01G002680	PGSC0003DMG400021330	0.969404	0.9957	0.719659	0.975077	0.690972
ST6.chr01pos2835544		chr01	2835544	Soltu.DM.01G002680	PGSC0003DMG400021330	0.892378	0.951714	0.961993	0.993056	0.936287
ST6.chr01pos2839527		chr01	2839527	Soltu.DM.01G002680	PGSC0003DMG400021330	0.949345	0.993754	0.855574	0.998844	0.898909
ST6.chr01pos2869970		chr01	2869970	Soltu.DM.01G002690	PGSC0003DMG400021363	0.885454	0.5121	0.433684	0.443862	0.772521
ST6.chr01pos2870048		chr01	2870048	Soltu.DM.01G002690	PGSC0003DMG400021363	0.829409	0.527281	0.381678	0.507589	0.767593
ST6.chr01pos2869624		chr01	2869624	Soltu.DM.01G002690	PGSC0003DMG400021363	0.931587	0.782726	0.49343	0.806952	0.950925
ST6.chr01pos2869657		chr01	2869657	Soltu.DM.01G002690	PGSC0003DMG400021363	0.890728	0.939839	0.894617	0.832145	0.75362
ST6.chr01pos2869672		chr01	2869672	Soltu.DM.01G002690	PGSC0003DMG400021363	0.967739	0.913967	0.414629	0.847062	0.924017
ST6.chr01pos2870125		chr01	2870125	Soltu.DM.01G002690	PGSC0003DMG400021363	0.955833	0.951071	0.952399	0.894997	0.949041
ST6.chr01pos2870267		chr01	2870267	Soltu.DM.01G002690	PGSC0003DMG400021363	0.939241	0.907456	0.955844	0.920909	0.795109
ST6.chr01pos2870259		chr01	2870259	Soltu.DM.01G002690	PGSC0003DMG400021363	0.897889	0.907456	0.915666	0.93723	0.597498
ST6.chr01pos2870027		chr01	2870027	Soltu.DM.01G002690	PGSC0003DMG400021363	0.955278	0.981398	0.817011	0.948796	0.887394
ST6.chr01pos2869606		chr01	2869606	Soltu.DM.01G002690	PGSC0003DMG400021363	0.969404	0.975981	0.443989	0.972228	0.691918
ST6.chr01pos2870381		chr01	2870381	Soltu.DM.01G002690	PGSC0003DMG400021363	0.99679	0.955878	0.997132	0.975549	0.911317
ST6.chr01pos2875529	Petunidin	chr01	2875529	Soltu.DM.01G002710	PGSC0003DMG400021362	0.786562	0.414002	0.929332	0.834894	0.00866453
ST6.chr01pos2874996		chr01	2874996	Soltu.DM.01G002710	PGSC0003DMG400021362	0.894095	0.829341	0.98487	0.83136	0.642323
ST6.chr01pos2874999		chr01	2874999	Soltu.DM.01G002710	PGSC0003DMG400021362	0.894095	0.829341	0.98487	0.83136	0.642323
ST6.chr01pos2874653		chr01	2874653	Soltu.DM.01G002710	PGSC0003DMG400021362	0.830888	0.850279	0.874394	0.854292	0.364839
ST6.chr01pos2874874		chr01	2874874	Soltu.DM.01G002710	PGSC0003DMG400021362	0.830888	0.850279	0.874394	0.854292	0.364839
ST6.chr01pos2875005		chr01	2875005	Soltu.DM.01G002710	PGSC0003DMG400021362	0.830888	0.850279	0.874394	0.854292	0.364839
ST6.chr01pos2875062		chr01	2875062	Soltu.DM.01G002710	PGSC0003DMG400021362	0.830888	0.850279	0.874394	0.854292	0.364839
ST6.chr01pos2875581		chr01	2875581	Soltu.DM.01G002710	PGSC0003DMG400021362	0.898265	0.878942	0.876677	0.866143	0.767593
ST6.chr01pos2875279		chr01	2875279	Soltu.DM.01G002710	PGSC0003DMG400021362	0.959554	0.954049	0.443989	0.926997	0.701214
ST6.chr01pos2875104		chr01	2875104	Soltu.DM.01G002710	PGSC0003DMG400021362	0.885454	0.907456	0.832019	0.939614	0.534698
ST6.chr01pos2875107		chr01	2875107	Soltu.DM.01G002710	PGSC0003DMG400021362	0.885454	0.907456	0.832019	0.939614	0.534698
ST6.chr01pos2875553		chr01	2875553	Soltu.DM.01G002710	PGSC0003DMG400021362	0.969321	0.935652	0.849116	0.974345	0.711335
ST6.chr01pos2875596		chr01	2875596	Soltu.DM.01G002710	PGSC0003DMG400021362	0.992768	0.907456	0.916716	0.985728	0.887394
ST6.chr01pos2877892	Pelargonidin	chr01	2877892	Soltu.DM.01G002720	PGSC0003DMG400021329	0.919236	0.816459	0.0542143	0.601599	0.977132
ST6.chr01pos2877973		chr01	2877973	Soltu.DM.01G002720	PGSC0003DMG400021329	0.940495	0.889063	0.11421	0.642759	0.950068
ST6.chr01pos2877928		chr01	2877928	Soltu.DM.01G002720	PGSC0003DMG400021329	0.881998	0.876663	0.180382	0.660989	0.898909
ST6.chr01pos2877931		chr01	2877931	Soltu.DM.01G002720	PGSC0003DMG400021329	0.890728	0.907456	0.174514	0.694707	0.898909
ST6.chr01pos2878564		chr01	2878564	Soltu.DM.01G002720	PGSC0003DMG400021329	0.969227	0.730753	0.486162	0.726304	0.968162
ST6.chr01pos2878183		chr01	2878183	Soltu.DM.01G002720	PGSC0003DMG400021329	0.763939	0.907456	0.94844	0.729258	0.49551
ST6.chr01pos2877793		chr01	2877793	Soltu.DM.01G002720	PGSC0003DMG400021329	0.974863	0.928249	0.465192	0.766829	0.975295
ST6.chr01pos2877851		chr01	2877851	Soltu.DM.01G002720	PGSC0003DMG400021329	0.930416	0.913967	0.405383	0.783113	0.935604
ST6.chr01pos2877852		chr01	2877852	Soltu.DM.01G002720	PGSC0003DMG400021329	0.93002	0.914222	0.40012	0.786949	0.928053
ST6.chr01pos2877829		chr01	2877829	Soltu.DM.01G002720	PGSC0003DMG400021329	0.993234	0.935652	0.531877	0.847035	0.898909
ST6.chr01pos2877811		chr01	2877811	Soltu.DM.01G002720	PGSC0003DMG400021329	0.969321	0.790231	0.874218	0.854292	0.880337
ST6.chr01pos2877832		chr01	2877832	Soltu.DM.01G002720	PGSC0003DMG400021329	0.830888	0.850279	0.874394	0.854292	0.364839
ST6.chr01pos2877913		chr01	2877913	Soltu.DM.01G002720	PGSC0003DMG400021329	0.913959	0.966426	0.820201	0.950357	0.986447
ST6.chr01pos2878566		chr01	2878566	Soltu.DM.01G002720	PGSC0003DMG400021329	0.965992	0.987118	0.945566	0.997014	0.898909
ST6.chr01pos2878556		chr01	2878556	Soltu.DM.01G002720	PGSC0003DMG400021329	0.955833	0.982105	0.92668	0.998844	0.887394
ST6.chr01pos2962577		chr01	2962577	Soltu.DM.01G002840	PGSC0003DMG400021355	0.761332	0.437058	0.671499	0.352947	0.756881
ST6.chr01pos2961802		chr01	2961802	Soltu.DM.01G002840	PGSC0003DMG400021355	0.829409	0.790231	0.871373	0.607568	0.735252
ST6.chr01pos2962483		chr01	2962483	Soltu.DM.01G002840	PGSC0003DMG400021355	0.85296	0.907456	0.832019	0.661679	0.823115
ST6.chr01pos2962507		chr01	2962507	Soltu.DM.01G002840	PGSC0003DMG400021355	0.969321	0.953001	0.974906	0.976046	0.955236
ST6.chr01pos2962453		chr01	2962453	Soltu.DM.01G002840	PGSC0003DMG400021355	0.969321	0.966426	0.987492	0.992459	0.967738
ST6.chr01pos2966162		chr01	2966162	Soltu.DM.01G002850	PGSC0003DMG400021323	0.706525	0.662697	0.719659	0.225623	0.887394
ST6.chr01pos2966264		chr01	2966264	Soltu.DM.01G002850	PGSC0003DMG400021323	0.474644	0.535904	0.631002	0.249392	0.735252
ST6.chr01pos2966278		chr01	2966278	Soltu.DM.01G002850	PGSC0003DMG400021323	0.474644	0.535904	0.631002	0.249392	0.735252
ST6.chr01pos2966823		chr01	2966823	Soltu.DM.01G002850	PGSC0003DMG400021323	0.550393	0.586505	0.613074	0.290312	0.798691
ST6.chr01pos2965778		chr01	2965778	Soltu.DM.01G002850	PGSC0003DMG400021323	0.666533	0.626206	0.621498	0.34567	0.86641
ST6.chr01pos2966057		chr01	2966057	Soltu.DM.01G002850	PGSC0003DMG400021323	0.507696	0.658978	0.63583	0.363414	0.681738
ST6.chr01pos2965754		chr01	2965754	Soltu.DM.01G002850	PGSC0003DMG400021323	0.702541	0.658461	0.650715	0.390495	0.887394
ST6.chr01pos2965766		chr01	2965766	Soltu.DM.01G002850	PGSC0003DMG400021323	0.702541	0.658461	0.650715	0.390495	0.887394
ST6.chr01pos2965767		chr01	2965767	Soltu.DM.01G002850	PGSC0003DMG400021323	0.702541	0.658461	0.650715	0.390495	0.887394
ST6.chr01pos2965473		chr01	2965473	Soltu.DM.01G002850	PGSC0003DMG400021323	0.729341	0.680529	0.72051	0.529028	0.898909
ST6.chr01pos2966111		chr01	2966111	Soltu.DM.01G002850	PGSC0003DMG400021323	0.829409	0.771312	0.864683	0.619432	0.66637
ST6.chr01pos2967296		chr01	2967296	Soltu.DM.01G002850	PGSC0003DMG400021323	0.892064	0.688537	0.54457	0.645119	0.828636
ST6.chr01pos2966456		chr01	2966456	Soltu.DM.01G002850	PGSC0003DMG400021323	0.829409	0.790231	0.76445	0.645119	0.919339
ST6.chr01pos2965599		chr01	2965599	Soltu.DM.01G002850	PGSC0003DMG400021323	0.85296	0.907456	0.832019	0.661679	0.823115
ST6.chr01pos2967161		chr01	2967161	Soltu.DM.01G002850	PGSC0003DMG400021323	0.85296	0.907456	0.832019	0.661679	0.823115
ST6.chr01pos2966345		chr01	2966345	Soltu.DM.01G002850	PGSC0003DMG400021323	0.881998	0.887829	0.85471	0.67653	0.880145
ST6.chr01pos2967315		chr01	2967315	Soltu.DM.01G002850	PGSC0003DMG400021323	0.823658	0.813728	0.822271	0.720338	0.887394
ST6.chr01pos2965393		chr01	2965393	Soltu.DM.01G002850	PGSC0003DMG400021323	0.8031	0.812121	0.811285	0.721856	0.862746
ST6.chr01pos2965478		chr01	2965478	Soltu.DM.01G002850	PGSC0003DMG400021323	0.8031	0.812121	0.811285	0.721856	0.862746
ST6.chr01pos2965309		chr01	2965309	Soltu.DM.01G002850	PGSC0003DMG400021323	0.809339	0.834726	0.998995	0.739528	0.51
ST6.chr01pos2966290		chr01	2966290	Soltu.DM.01G002850	PGSC0003DMG400021323	0.932857	0.810434	0.667162	0.744321	0.893599
ST6.chr01pos2966372		chr01	2966372	Soltu.DM.01G002850	PGSC0003DMG400021323	0.898265	0.907456	0.887712	0.745934	0.898909
ST6.chr01pos2967062		chr01	2967062	Soltu.DM.01G002850	PGSC0003DMG400021323	0.885454	0.907456	0.915666	0.748242	0.79012
ST6.chr01pos2967047		chr01	2967047	Soltu.DM.01G002850	PGSC0003DMG400021323	0.890728	0.907456	0.915666	0.750102	0.853098
ST6.chr01pos2966250		chr01	2966250	Soltu.DM.01G002850	PGSC0003DMG400021323	0.913575	0.907456	0.884524	0.778011	0.887394
ST6.chr01pos2966102		chr01	2966102	Soltu.DM.01G002850	PGSC0003DMG400021323	0.908629	0.939003	0.910369	0.791576	0.898909
ST6.chr01pos2965539		chr01	2965539	Soltu.DM.01G002850	PGSC0003DMG400021323	0.898265	0.920795	0.915102	0.793118	0.879532
ST6.chr01pos2967229		chr01	2967229	Soltu.DM.01G002850	PGSC0003DMG400021323	0.901225	0.930775	0.902626	0.794042	0.887394
ST6.chr01pos2968370		chr01	2968370	Soltu.DM.01G002850	PGSC0003DMG400021323	0.931587	0.817291	0.578583	0.802524	0.950925
ST6.chr01pos2966295		chr01	2966295	Soltu.DM.01G002850	PGSC0003DMG400021323	0.919236	0.913792	0.929332	0.80477	0.882134
ST6.chr01pos2966151		chr01	2966151	Soltu.DM.01G002850	PGSC0003DMG400021323	0.932857	0.954997	0.876677	0.816556	0.938695
ST6.chr01pos2965649		chr01	2965649	Soltu.DM.01G002850	PGSC0003DMG400021323	0.925071	0.924253	0.92787	0.832145	0.898909
ST6.chr01pos2968069		chr01	2968069	Soltu.DM.01G002850	PGSC0003DMG400021323	0.885454	0.913967	0.917961	0.833253	0.928053
ST6.chr01pos2968037		chr01	2968037	Soltu.DM.01G002850	PGSC0003DMG400021323	0.948122	0.907456	0.873743	0.857614	0.763023
ST6.chr01pos2966531		chr01	2966531	Soltu.DM.01G002850	PGSC0003DMG400021323	0.932131	0.970522	0.932656	0.883651	0.915146
ST6.chr01pos2965626		chr01	2965626	Soltu.DM.01G002850	PGSC0003DMG400021323	0.950829	0.935652	0.986217	0.908169	0.791399
ST6.chr01pos2966349		chr01	2966349	Soltu.DM.01G002850	PGSC0003DMG400021323	0.993234	0.935652	0.953339	0.921299	0.887394
ST6.chr01pos2968043		chr01	2968043	Soltu.DM.01G002850	PGSC0003DMG400021323	0.920436	0.965963	0.972891	0.983788	0.968014
ST6.chr01pos2968044		chr01	2968044	Soltu.DM.01G002850	PGSC0003DMG400021323	0.929541	0.961311	0.962692	0.992459	0.960223
ST6.chr01pos2966378		chr01	2966378	Soltu.DM.01G002850	PGSC0003DMG400021323	0.885454	0.966426	0.998796	0.992459	0.966399
ST6.chr01pos2965760		chr01	2965760	Soltu.DM.01G002850	PGSC0003DMG400021323	0.933728	0.968705	0.964439	0.997213	0.905156
ST6.chr01pos3071546		chr01	3071546	Soltu.DM.01G002910	PGSC0003DMG400021354	0.923263	0.54766	0.224058	0.621484	0.94438
ST6.chr01pos3071641		chr01	3071641	Soltu.DM.01G002910	PGSC0003DMG400021354	0.923263	0.54766	0.224058	0.621484	0.94438
ST6.chr01pos3072032		chr01	3072032	Soltu.DM.01G002910	PGSC0003DMG400021354	0.96597	0.865085	0.145551	0.67621	0.951119
ST6.chr01pos3072074		chr01	3072074	Soltu.DM.01G002910	PGSC0003DMG400021354	0.96597	0.865085	0.145551	0.67621	0.951119
ST6.chr01pos3071551		chr01	3071551	Soltu.DM.01G002910	PGSC0003DMG400021354	0.881998	0.893576	0.915666	0.725039	0.713882
ST6.chr01pos3071975		chr01	3071975	Soltu.DM.01G002910	PGSC0003DMG400021354	0.931587	0.817291	0.578583	0.802524	0.950925
ST6.chr01pos3071804		chr01	3071804	Soltu.DM.01G002910	PGSC0003DMG400021354	0.92262	0.916568	0.978391	0.834777	0.707909
ST6.chr01pos3071968		chr01	3071968	Soltu.DM.01G002910	PGSC0003DMG400021354	0.92262	0.916568	0.978391	0.834777	0.707909
ST6.chr01pos3072122		chr01	3072122	Soltu.DM.01G002910	PGSC0003DMG400021354	0.919236	0.924253	0.768276	0.930281	0.949611
ST6.chr01pos3072158		chr01	3072158	Soltu.DM.01G002910	PGSC0003DMG400021354	0.993234	0.937141	0.87866	0.962952	0.974219
ST6.chr01pos3072124		chr01	3072124	Soltu.DM.01G002910	PGSC0003DMG400021354	0.965671	0.939003	0.832019	0.965941	0.912686
ST6.chr01pos3070085		chr01	3070085	Soltu.DM.01G002910	PGSC0003DMG400021354	0.959554	0.964606	0.857216	0.983732	0.963686
ST6.chr01pos3075619		chr01	3075619	Soltu.DM.01G002920	PGSC0003DMG400021321	0.915324	0.409344	0.256401	0.477464	0.907088
ST6.chr01pos3075609		chr01	3075609	Soltu.DM.01G002920	PGSC0003DMG400021321	0.890924	0.790231	0.821274	0.660989	0.661314
ST6.chr01pos3073817		chr01	3073817	Soltu.DM.01G002920	PGSC0003DMG400021321	0.829409	0.891112	0.832019	0.661679	0.871878
ST6.chr01pos3074752		chr01	3074752	Soltu.DM.01G002920	PGSC0003DMG400021321	0.903046	0.812121	0.829941	0.672965	0.684526
ST6.chr01pos3075271		chr01	3075271	Soltu.DM.01G002920	PGSC0003DMG400021321	0.955833	0.907456	0.714923	0.761091	0.95905
ST6.chr01pos3073842		chr01	3073842	Soltu.DM.01G002920	PGSC0003DMG400021321	0.99433	0.924253	0.619746	0.79067	0.950925
ST6.chr01pos3073105		chr01	3073105	Soltu.DM.01G002920	PGSC0003DMG400021321	0.942697	0.913967	0.840128	0.854808	0.964475
ST6.chr01pos3073128		chr01	3073128	Soltu.DM.01G002920	PGSC0003DMG400021321	0.942697	0.913967	0.840128	0.854808	0.964475
ST6.chr01pos3074735		chr01	3074735	Soltu.DM.01G002920	PGSC0003DMG400021321	0.969321	0.920716	0.822271	0.856395	0.964475
ST6.chr01pos3075226		chr01	3075226	Soltu.DM.01G002920	PGSC0003DMG400021321	0.970737	0.92866	0.822271	0.857614	0.964991
ST6.chr01pos3073120		chr01	3073120	Soltu.DM.01G002920	PGSC0003DMG400021321	0.951623	0.935652	0.822015	0.919655	0.943328
ST6.chr01pos3074729		chr01	3074729	Soltu.DM.01G002920	PGSC0003DMG400021321	0.987553	0.958908	0.853619	0.928167	0.949611
ST6.chr01pos3076617		chr01	3076617	Soltu.DM.01G002920	PGSC0003DMG400021321	0.955833	0.952858	0.933306	0.964782	0.898909
ST6.chr01pos3076621		chr01	3076621	Soltu.DM.01G002920	PGSC0003DMG400021321	0.955833	0.952858	0.933306	0.964782	0.898909
ST6.chr01pos3076561		chr01	3076561	Soltu.DM.01G002920	PGSC0003DMG400021321	0.988237	0.996993	0.915666	0.998844	0.950925
ST6.chr01pos3089584		chr01	3089584	Soltu.DM.01G002930	PGSC0003DMG400021353	0.829409	0.891112	0.832019	0.661679	0.871878
ST6.chr01pos3089960		chr01	3089960	Soltu.DM.01G002930	PGSC0003DMG400021353	0.829409	0.891112	0.832019	0.661679	0.871878
ST6.chr01pos3089976		chr01	3089976	Soltu.DM.01G002930	PGSC0003DMG400021353	0.829409	0.891112	0.832019	0.661679	0.871878
ST6.chr01pos3088918		chr01	3088918	Soltu.DM.01G002930	PGSC0003DMG400021353	0.969149	0.785918	0.514878	0.725833	0.996422
ST6.chr01pos3088588		chr01	3088588	Soltu.DM.01G002930	PGSC0003DMG400021353	0.996465	0.715159	0.691119	0.772144	0.936287
ST6.chr01pos3089585		chr01	3089585	Soltu.DM.01G002930	PGSC0003DMG400021353	0.931587	0.790231	0.477365	0.773787	0.950925
ST6.chr01pos3089104		chr01	3089104	Soltu.DM.01G002930	PGSC0003DMG400021353	0.932857	0.842117	0.759883	0.791364	0.979189
ST6.chr01pos3089885		chr01	3089885	Soltu.DM.01G002930	PGSC0003DMG400021353	0.953434	0.907456	0.877481	0.800172	0.777509
ST6.chr01pos3089855		chr01	3089855	Soltu.DM.01G002930	PGSC0003DMG400021353	0.931587	0.817291	0.578583	0.802524	0.950925
ST6.chr01pos3089534		chr01	3089534	Soltu.DM.01G002930	PGSC0003DMG400021353	0.965671	0.907456	0.556589	0.82248	0.965617
ST6.chr01pos3088843		chr01	3088843	Soltu.DM.01G002930	PGSC0003DMG400021353	0.92262	0.916568	0.978391	0.834777	0.707909
ST6.chr01pos3089170		chr01	3089170	Soltu.DM.01G002930	PGSC0003DMG400021353	0.92262	0.916568	0.978391	0.834777	0.707909
ST6.chr01pos3088594		chr01	3088594	Soltu.DM.01G002930	PGSC0003DMG400021353	0.944374	0.790231	0.812473	0.862442	0.92955
ST6.chr01pos3088610		chr01	3088610	Soltu.DM.01G002930	PGSC0003DMG400021353	0.930401	0.999687	0.941694	0.992459	0.828636
ST6.chr01pos3115059		chr01	3115059	Soltu.DM.01G002940		0.885454	0.579382	0.634831	0.724327	0.771588
ST6.chr01pos3115068		chr01	3115068	Soltu.DM.01G002940		0.890678	0.907456	0.908914	0.771922	0.898909
ST6.chr01pos3115073		chr01	3115073	Soltu.DM.01G002940		0.890678	0.907456	0.908914	0.771922	0.898909
ST6.chr01pos3114880		chr01	3114880	Soltu.DM.01G002940		0.876328	0.908561	0.832019	0.778011	0.898909
ST6.chr01pos3114940		chr01	3114940	Soltu.DM.01G002940		0.885454	0.907456	0.832019	0.790361	0.893599
ST6.chr01pos3115270		chr01	3115270	Soltu.DM.01G002940		0.898265	0.907456	0.908262	0.793887	0.876555
ST6.chr01pos3114929		chr01	3114929	Soltu.DM.01G002940		0.890678	0.936323	0.832019	0.814198	0.924017
ST6.chr01pos3114705		chr01	3114705	Soltu.DM.01G002940		0.99644	0.921306	0.423431	0.869163	0.919339
ST6.chr01pos3114292		chr01	3114292	Soltu.DM.01G002940		0.891571	0.908561	0.975797	0.954433	0.767593
ST6.chr01pos3127747		chr01	3127747	Soltu.DM.01G002950	PGSC0003DMG402021320	0.925619	0.907456	0.914712	0.660989	0.861892
ST6.chr01pos3127686		chr01	3127686	Soltu.DM.01G002950	PGSC0003DMG402021320	0.919236	0.907456	0.929855	0.721322	0.792218
ST6.chr01pos3123039		chr01	3123039	Soltu.DM.01G002950	PGSC0003DMG402021320	0.996388	0.724476	0.518661	0.754087	0.979439
ST6.chr01pos3123126		chr01	3123126	Soltu.DM.01G002950	PGSC0003DMG402021320	0.898265	0.907456	0.909341	0.769416	0.867577
ST6.chr01pos3123935		chr01	3123935	Soltu.DM.01G002950	PGSC0003DMG402021320	0.93002	0.907456	0.90988	0.80463	0.890558
ST6.chr01pos3123897		chr01	3123897	Soltu.DM.01G002950	PGSC0003DMG402021320	0.838402	0.933649	0.974906	0.81743	0.887394
ST6.chr01pos3123737		chr01	3123737	Soltu.DM.01G002950	PGSC0003DMG402021320	0.939406	0.913967	0.988379	0.84552	0.708826
ST6.chr01pos3125485		chr01	3125485	Soltu.DM.01G002950	PGSC0003DMG402021320	0.955833	0.968151	0.853843	0.857614	0.841545
ST6.chr01pos3125710		chr01	3125710	Soltu.DM.01G002950	PGSC0003DMG402021320	0.969321	0.819907	0.668843	0.933166	0.954459
ST6.chr01pos3123106		chr01	3123106	Soltu.DM.01G002950	PGSC0003DMG402021320	0.930401	0.944641	0.832019	0.937565	0.597498
ST6.chr01pos3231459		chr01	3231459	Soltu.DM.01G003040	PGSC0003DMG400016420	0.692691	0.662697	0.678653	0.375228	0.661314
ST6.chr01pos3231513		chr01	3231513	Soltu.DM.01G003040	PGSC0003DMG400016420	0.521796	0.730753	0.72051	0.48883	0.762293
ST6.chr01pos3231394		chr01	3231394	Soltu.DM.01G003040	PGSC0003DMG400016420	0.58481	0.790231	0.832019	0.509931	0.661314
ST6.chr01pos3231583		chr01	3231583	Soltu.DM.01G003040	PGSC0003DMG400016420	0.898265	0.807611	0.801854	0.649245	0.798545
ST6.chr01pos3231339		chr01	3231339	Soltu.DM.01G003040	PGSC0003DMG400016420	0.955833	0.907456	0.489425	0.704057	0.899819
ST6.chr01pos3231168		chr01	3231168	Soltu.DM.01G003040	PGSC0003DMG400016420	0.955833	0.841425	0.700387	0.760251	0.898909
ST6.chr01pos3231399		chr01	3231399	Soltu.DM.01G003040	PGSC0003DMG400016420	0.924584	0.901134	0.806843	0.82007	0.898909
ST6.chr01pos3231558		chr01	3231558	Soltu.DM.01G003040	PGSC0003DMG400016420	0.924584	0.901134	0.806843	0.82007	0.898909
ST6.chr01pos3231591		chr01	3231591	Soltu.DM.01G003040	PGSC0003DMG400016420	0.924584	0.901134	0.806843	0.82007	0.898909
ST6.chr01pos3240125		chr01	3240125	Soltu.DM.01G003050	PGSC0003DMG400016390	0.879153	0.907456	0.820201	0.825859	0.926928
ST6.chr01pos3240153		chr01	3240153	Soltu.DM.01G003050	PGSC0003DMG400016390	0.932857	0.966291	0.801555	0.953426	0.898909
ST6.chr01pos3246684		chr01	3246684	Soltu.DM.01G003080	PGSC0003DMG400016389	0.670636	0.812121	0.822608	0.524576	0.6935
ST6.chr01pos3298551		chr01	3298551	Soltu.DM.01G003120	PGSC0003DMG400016387	0.957576	0.991105	0.999585	0.823959	0.999006
ST6.chr01pos3298681		chr01	3298681	Soltu.DM.01G003120	PGSC0003DMG400016387	0.955833	0.95469	0.919227	0.849213	0.893599
ST6.chr01pos3298603		chr01	3298603	Soltu.DM.01G003120	PGSC0003DMG400016387	0.830888	0.972615	0.947803	0.856395	0.898909
ST6.chr01pos3298605		chr01	3298605	Soltu.DM.01G003120	PGSC0003DMG400016387	0.830888	0.972615	0.947803	0.856395	0.898909
ST6.chr01pos3298636		chr01	3298636	Soltu.DM.01G003120	PGSC0003DMG400016387	0.960849	0.968151	0.979409	0.872376	0.978452
ST6.chr01pos3299659		chr01	3299659	Soltu.DM.01G003120	PGSC0003DMG400016387	0.873262	0.907456	0.785369	0.887675	0.942131
ST6.chr01pos3298492		chr01	3298492	Soltu.DM.01G003120	PGSC0003DMG400016387	0.876413	0.968151	0.927684	0.939614	0.934869
ST6.chr01pos3298518		chr01	3298518	Soltu.DM.01G003120	PGSC0003DMG400016387	0.876413	0.968151	0.927684	0.939614	0.934869
ST6.chr01pos3298524		chr01	3298524	Soltu.DM.01G003120	PGSC0003DMG400016387	0.955833	0.975441	0.973524	0.972228	0.978452
ST6.chr01pos3298654		chr01	3298654	Soltu.DM.01G003120	PGSC0003DMG400016387	0.931514	0.966426	0.978391	0.973577	0.950925
ST6.chr01pos3411662		chr01	3411662	Soltu.DM.01G003220	PGSC0003DMG400016383	0.890678	0.972016	0.915666	0.82248	0.950264
ST6.chr01pos3440974		chr01	3440974	Soltu.DM.01G003250	PGSC0003DMG400016382	0.137654	0.873695	0.815913	0.438056	0.897235
ST6.chr01pos3440949		chr01	3440949	Soltu.DM.01G003250	PGSC0003DMG400016382	0.919236	0.968151	0.92787	0.802524	0.942131
ST6.chr01pos3440928		chr01	3440928	Soltu.DM.01G003250	PGSC0003DMG400016382	0.876413	0.968151	0.927684	0.939614	0.934869
ST6.chr01pos3440958		chr01	3440958	Soltu.DM.01G003250	PGSC0003DMG400016382	0.876413	0.968151	0.927684	0.939614	0.934869
ST6.chr01pos3453289	Petunidin	chr01	3453289	Soltu.DM.01G003260	PGSC0003DMG400016381	0.723089	0.392579	0.902275	0.8124	0.0088154
ST6.chr01pos3453066		chr01	3453066	Soltu.DM.01G003260	PGSC0003DMG400016381	0.876413	0.968151	0.927684	0.939614	0.934869
ST6.chr01pos3518758		chr01	3518758	Soltu.DM.01G003300	PGSC0003DMG400016376	0.271308	0.883278	0.910955	0.601924	0.233968
ST6.chr01pos3518788		chr01	3518788	Soltu.DM.01G003300	PGSC0003DMG400016376	0.606168	0.884841	0.820201	0.655424	0.553498
ST6.chr01pos3522872		chr01	3522872	Soltu.DM.01G003300	PGSC0003DMG400016376	0.866546	0.907456	0.832019	0.781519	0.898909
ST6.chr01pos3518740		chr01	3518740	Soltu.DM.01G003300	PGSC0003DMG400016376	0.955833	0.939003	0.826113	0.815013	0.950925
ST6.chr01pos3518709		chr01	3518709	Soltu.DM.01G003300	PGSC0003DMG400016376	0.890678	0.972016	0.915666	0.82248	0.950264
ST6.chr01pos3519838		chr01	3519838	Soltu.DM.01G003300	PGSC0003DMG400016376	0.876413	0.968151	0.927684	0.939614	0.934869
ST6.chr01pos3520257		chr01	3520257	Soltu.DM.01G003300	PGSC0003DMG400016376	0.876413	0.968151	0.927684	0.939614	0.934869
ST6.chr01pos3539160		chr01	3539160	Soltu.DM.01G003320	PGSC0003DMG400016412	0.713464	0.907456	0.750711	0.62914	0.911317
ST6.chr01pos3533220		chr01	3533220	Soltu.DM.01G003320	PGSC0003DMG400016412	0.58276	0.93094	0.944271	0.75917	0.518123
ST6.chr01pos3536085		chr01	3536085	Soltu.DM.01G003320	PGSC0003DMG400016412	0.809339	0.939003	0.861724	0.816893	0.75362
ST6.chr01pos3539085		chr01	3539085	Soltu.DM.01G003320	PGSC0003DMG400016412	0.789914	0.939003	0.868697	0.82007	0.80406
ST6.chr01pos3539088		chr01	3539088	Soltu.DM.01G003320	PGSC0003DMG400016412	0.789914	0.939003	0.868697	0.82007	0.80406
ST6.chr01pos3535155		chr01	3535155	Soltu.DM.01G003320	PGSC0003DMG400016412	0.829409	0.939003	0.844389	0.82798	0.772834
ST6.chr01pos3535263		chr01	3535263	Soltu.DM.01G003320	PGSC0003DMG400016412	0.706525	0.958886	0.943931	0.833632	0.665234
ST6.chr01pos3535146		chr01	3535146	Soltu.DM.01G003320	PGSC0003DMG400016412	0.764026	0.970522	0.984793	0.899608	0.717564
ST6.chr01pos3536121		chr01	3536121	Soltu.DM.01G003320	PGSC0003DMG400016412	0.829409	0.970717	0.933306	0.914664	0.77516
ST6.chr01pos3535245		chr01	3535245	Soltu.DM.01G003320	PGSC0003DMG400016412	0.940847	0.968704	0.976258	0.97782	0.893599
ST6.chr01pos3536808		chr01	3536808	Soltu.DM.01G003320	PGSC0003DMG400016412	0.940847	0.968704	0.976258	0.97782	0.893599
ST6.chr01pos3542135		chr01	3542135	Soltu.DM.01G003330	PGSC0003DMG400016411	0.866546	0.907456	0.856371	0.721856	0.960211
ST6.chr01pos3540807		chr01	3540807	Soltu.DM.01G003330	PGSC0003DMG400016411	0.876328	0.924031	0.832019	0.799308	0.871191
ST6.chr01pos3543236		chr01	3543236	Soltu.DM.01G003330	PGSC0003DMG400016411	0.763939	0.954049	0.933306	0.82248	0.91076
ST6.chr01pos3542207		chr01	3542207	Soltu.DM.01G003330	PGSC0003DMG400016411	0.84189	0.947512	0.915666	0.831761	0.977703
ST6.chr01pos3540717		chr01	3540717	Soltu.DM.01G003330	PGSC0003DMG400016411	0.586216	0.907698	0.948638	0.831761	0.560214
ST6.chr01pos3542240		chr01	3542240	Soltu.DM.01G003330	PGSC0003DMG400016411	0.919236	0.889063	0.741846	0.853652	0.928053
ST6.chr01pos3540854		chr01	3540854	Soltu.DM.01G003330	PGSC0003DMG400016411	0.951698	0.966426	0.876677	0.876279	0.936316
ST6.chr01pos3542186		chr01	3542186	Soltu.DM.01G003330	PGSC0003DMG400016411	0.771747	0.955709	0.943782	0.88363	0.685197
ST6.chr01pos3540738		chr01	3540738	Soltu.DM.01G003330	PGSC0003DMG400016411	0.876413	0.966426	0.947559	0.894472	0.996883
ST6.chr01pos3540819		chr01	3540819	Soltu.DM.01G003330	PGSC0003DMG400016411	0.829409	0.935652	0.832019	0.915555	0.887394
ST6.chr01pos3542138		chr01	3542138	Soltu.DM.01G003330	PGSC0003DMG400016411	0.495009	0.95469	0.93531	0.930213	0.9233
ST6.chr01pos3540806		chr01	3540806	Soltu.DM.01G003330	PGSC0003DMG400016411	0.934332	0.977425	0.970899	0.972284	0.925175
ST6.chr01pos3540843		chr01	3540843	Soltu.DM.01G003330	PGSC0003DMG400016411	0.969321	0.987397	0.933306	0.973853	0.963888
ST6.chr01pos3542027		chr01	3542027	Soltu.DM.01G003330	PGSC0003DMG400016411	0.997622	0.971265	0.958388	0.987983	0.928044
ST6.chr01pos3540903		chr01	3540903	Soltu.DM.01G003330	PGSC0003DMG400016411	0.992127	0.99182	0.949681	0.992459	0.964512
ST6.chr01pos3549564		chr01	3549564	Soltu.DM.01G003350	PGSC0003DMG400016374	0.650221	0.907456	0.992082	0.513581	0.454964
ST6.chr01pos3551886		chr01	3551886	Soltu.DM.01G003350	PGSC0003DMG400016374	0.413538	0.907456	0.822271	0.614487	0.898909
ST6.chr01pos3548791		chr01	3548791	Soltu.DM.01G003350	PGSC0003DMG400016374	0.49484	0.907456	0.832019	0.648256	0.911317
ST6.chr01pos3549609		chr01	3549609	Soltu.DM.01G003350	PGSC0003DMG400016374	0.49484	0.907456	0.832019	0.648256	0.911317
ST6.chr01pos3548742		chr01	3548742	Soltu.DM.01G003350	PGSC0003DMG400016374	0.576065	0.925986	0.876677	0.696573	0.925175
ST6.chr01pos3548749		chr01	3548749	Soltu.DM.01G003350	PGSC0003DMG400016374	0.576065	0.925986	0.876677	0.696573	0.925175
ST6.chr01pos3551879		chr01	3551879	Soltu.DM.01G003350	PGSC0003DMG400016374	0.792519	0.935652	0.832019	0.767321	0.975554
ST6.chr01pos3549892		chr01	3549892	Soltu.DM.01G003350	PGSC0003DMG400016374	0.866546	0.907456	0.832019	0.781519	0.898909
ST6.chr01pos3549891		chr01	3549891	Soltu.DM.01G003350	PGSC0003DMG400016374	0.829409	0.91718	0.908262	0.793118	0.98976
ST6.chr01pos3549677		chr01	3549677	Soltu.DM.01G003350	PGSC0003DMG400016374	0.881998	0.939003	0.878115	0.83136	0.898909
ST6.chr01pos3551923		chr01	3551923	Soltu.DM.01G003350	PGSC0003DMG400016374	0.930704	0.942964	0.927684	0.84552	0.950925
ST6.chr01pos3549831		chr01	3549831	Soltu.DM.01G003350	PGSC0003DMG400016374	0.84969	0.952439	0.932656	0.850652	0.962579
ST6.chr01pos3549839		chr01	3549839	Soltu.DM.01G003350	PGSC0003DMG400016374	0.84969	0.952439	0.932656	0.850652	0.962579
ST6.chr01pos3552170		chr01	3552170	Soltu.DM.01G003350	PGSC0003DMG400016374	0.581389	0.976501	0.933306	0.854864	0.983055
ST6.chr01pos3548854		chr01	3548854	Soltu.DM.01G003350	PGSC0003DMG400016374	0.687639	0.939003	0.902626	0.886787	0.95318
ST6.chr01pos3551693		chr01	3551693	Soltu.DM.01G003350	PGSC0003DMG400016374	0.885454	0.968704	0.969778	0.911411	0.929261
ST6.chr01pos3552219		chr01	3552219	Soltu.DM.01G003350	PGSC0003DMG400016374	0.885454	0.939003	0.912149	0.916041	0.921131
ST6.chr01pos3551789		chr01	3551789	Soltu.DM.01G003350	PGSC0003DMG400016374	0.924971	0.968151	0.905599	0.938704	0.887394
ST6.chr01pos3551759		chr01	3551759	Soltu.DM.01G003350	PGSC0003DMG400016374	0.930268	0.971265	0.933306	0.939727	0.893599
ST6.chr01pos3610834		chr01	3610834	Soltu.DM.01G003440		0.891996	0.913967	0.923613	0.782163	0.887394
ST6.chr01pos3610905		chr01	3610905	Soltu.DM.01G003440		0.876384	0.939003	0.912125	0.789599	0.993983
ST6.chr01pos3610789		chr01	3610789	Soltu.DM.01G003440		0.885454	0.933371	0.924385	0.805695	0.824743
ST6.chr01pos3611343		chr01	3611343	Soltu.DM.01G003440		0.866229	0.961133	0.934857	0.862523	0.994192
ST6.chr01pos3611345		chr01	3611345	Soltu.DM.01G003440		0.866229	0.961133	0.934857	0.862523	0.994192
ST6.chr01pos3611224		chr01	3611224	Soltu.DM.01G003440		0.878262	0.953001	0.920888	0.869847	0.923191
ST6.chr01pos3611198		chr01	3611198	Soltu.DM.01G003440		0.881998	0.968151	0.949681	0.904728	0.981438
ST6.chr01pos3611203		chr01	3611203	Soltu.DM.01G003440		0.881998	0.968151	0.949681	0.904728	0.981438
ST6.chr01pos3611211		chr01	3611211	Soltu.DM.01G003440		0.881998	0.968151	0.949681	0.904728	0.981438
ST6.chr01pos3611197		chr01	3611197	Soltu.DM.01G003440		0.955833	0.935652	0.290774	0.938704	0.919397
ST6.chr01pos3611193		chr01	3611193	Soltu.DM.01G003440		0.955278	0.939003	0.289871	0.938747	0.922904
ST6.chr01pos3611379		chr01	3611379	Soltu.DM.01G003440		0.876413	0.968151	0.927684	0.939614	0.934869
ST6.chr01pos3611387		chr01	3611387	Soltu.DM.01G003440		0.876413	0.968151	0.927684	0.939614	0.934869
ST6.chr01pos3611196		chr01	3611196	Soltu.DM.01G003440		0.936481	0.968704	0.832019	0.998107	0.924051
ST6.chr01pos3633355		chr01	3633355	Soltu.DM.01G003480		0.675731	0.86009	0.73437	0.729258	0.894898
ST6.chr01pos3633347		chr01	3633347	Soltu.DM.01G003480		0.885454	0.939003	0.322957	0.8124	0.898909
ST6.chr01pos3633354		chr01	3633354	Soltu.DM.01G003480		0.885454	0.939003	0.322957	0.8124	0.898909
ST6.chr01pos3632891		chr01	3632891	Soltu.DM.01G003480		0.829409	0.955813	0.992007	0.882509	0.772339
ST6.chr01pos3633335		chr01	3633335	Soltu.DM.01G003480		0.850844	0.925183	0.834376	0.94821	0.949611
ST6.chr01pos3662477		chr01	3662477	Soltu.DM.01G003510		0.823658	0.907456	0.820201	0.708338	0.919339
ST6.chr01pos3662501		chr01	3662501	Soltu.DM.01G003510		0.823658	0.907456	0.820201	0.708338	0.919339
ST6.chr01pos3662844		chr01	3662844	Soltu.DM.01G003510		0.91201	0.939003	0.906693	0.750378	0.942131
ST6.chr01pos3662525		chr01	3662525	Soltu.DM.01G003510		0.823658	0.939003	0.849531	0.750667	0.928053
ST6.chr01pos3662833		chr01	3662833	Soltu.DM.01G003510		0.919236	0.968151	0.92787	0.802524	0.942131
ST6.chr01pos3662837		chr01	3662837	Soltu.DM.01G003510		0.797158	0.935652	0.82623	0.979502	0.898909
ST6.chr01pos3667432		chr01	3667432	Soltu.DM.01G003520	PGSC0003DMG402016407	0.823658	0.939003	0.849531	0.750667	0.928053
ST6.chr01pos3666523		chr01	3666523	Soltu.DM.01G003520	PGSC0003DMG402016407	0.898571	0.939003	0.904091	0.829445	0.934869
ST6.chr01pos3670393		chr01	3670393	Soltu.DM.01G003520	PGSC0003DMG402016407	0.885454	0.968151	0.929855	0.973348	0.950925
ST6.chr01pos3670384		chr01	3670384	Soltu.DM.01G003520	PGSC0003DMG402016407	0.881998	0.939003	0.933306	0.992459	0.898909
ST6.chr01pos3670402		chr01	3670402	Soltu.DM.01G003520	PGSC0003DMG402016407	0.881998	0.939003	0.933306	0.992459	0.898909
ST6.chr01pos3670406		chr01	3670406	Soltu.DM.01G003520	PGSC0003DMG402016407	0.881998	0.939003	0.933306	0.992459	0.898909
ST6.chr01pos3670504		chr01	3670504	Soltu.DM.01G003520	PGSC0003DMG402016407	0.881998	0.939003	0.933306	0.992459	0.898909
ST6.chr01pos3670560		chr01	3670560	Soltu.DM.01G003520	PGSC0003DMG402016407	0.881998	0.939003	0.933306	0.992459	0.898909
ST6.chr01pos3677560		chr01	3677560	Soltu.DM.01G003540	PGSC0003DMG401016407	0.964584	0.969466	0.910955	0.975415	0.899819
ST6.chr01pos3678798		chr01	3678798	Soltu.DM.01G003550	PGSC0003DMG400016369	0.831342	0.935652	0.462605	0.704057	0.828636
ST6.chr01pos3678708		chr01	3678708	Soltu.DM.01G003550	PGSC0003DMG400016369	0.8667	0.718048	0.929332	0.729258	0.488147
ST6.chr01pos3678604		chr01	3678604	Soltu.DM.01G003550	PGSC0003DMG400016369	0.844575	0.935652	0.527485	0.738634	0.79214
ST6.chr01pos3681745		chr01	3681745	Soltu.DM.01G003550	PGSC0003DMG400016369	0.881998	0.939003	0.482155	0.742633	0.872384
ST6.chr01pos3678741		chr01	3678741	Soltu.DM.01G003550	PGSC0003DMG400016369	0.829409	0.907456	0.643739	0.75917	0.513207
ST6.chr01pos3678453		chr01	3678453	Soltu.DM.01G003550	PGSC0003DMG400016369	0.875214	0.926081	0.864683	0.759786	0.917271
ST6.chr01pos3678298		chr01	3678298	Soltu.DM.01G003550	PGSC0003DMG400016369	0.90211	0.944641	0.915666	0.793118	0.929261
ST6.chr01pos3678432		chr01	3678432	Soltu.DM.01G003550	PGSC0003DMG400016369	0.90211	0.944641	0.915666	0.793118	0.929261
ST6.chr01pos3678294		chr01	3678294	Soltu.DM.01G003550	PGSC0003DMG400016369	0.924696	0.907456	0.823965	0.8124	0.887394
ST6.chr01pos3681732		chr01	3681732	Soltu.DM.01G003550	PGSC0003DMG400016369	0.898265	0.939003	0.810557	0.854864	0.74778
ST6.chr01pos3678309		chr01	3678309	Soltu.DM.01G003550	PGSC0003DMG400016369	0.985804	0.967047	0.547791	0.862605	0.895604
ST6.chr01pos3678341		chr01	3678341	Soltu.DM.01G003550	PGSC0003DMG400016369	0.920403	0.939478	0.712857	0.998844	0.597498
ST6.chr01pos3694864		chr01	3694864	Soltu.DM.01G003570	PGSC0003DMG400016405	0.829409	0.907456	0.832019	0.660989	0.887394
ST6.chr01pos3694828		chr01	3694828	Soltu.DM.01G003570	PGSC0003DMG400016405	0.932182	0.978375	0.782807	0.886017	0.68465
ST6.chr01pos3694852		chr01	3694852	Soltu.DM.01G003570	PGSC0003DMG400016405	0.885454	0.907456	0.931349	0.926623	0.597498
ST6.chr01pos3694717		chr01	3694717	Soltu.DM.01G003570	PGSC0003DMG400016405	0.93002	0.939003	0.826113	0.998844	0.742969
ST6.chr01pos3702971		chr01	3702971	Soltu.DM.01G003580	PGSC0003DMG402016404	0.571671	0.733437	0.872642	0.659903	0.288302
ST6.chr01pos3703170		chr01	3703170	Soltu.DM.01G003580	PGSC0003DMG402016404	0.829409	0.907456	0.832019	0.660989	0.887394
ST6.chr01pos3704663		chr01	3704663	Soltu.DM.01G003580	PGSC0003DMG402016404	0.829409	0.907456	0.832019	0.660989	0.887394
ST6.chr01pos3704851		chr01	3704851	Soltu.DM.01G003580	PGSC0003DMG402016404	0.829409	0.907456	0.832019	0.660989	0.887394
ST6.chr01pos3704319		chr01	3704319	Soltu.DM.01G003580	PGSC0003DMG402016404	0.90211	0.907456	0.643467	0.67653	0.906182
ST6.chr01pos3702730		chr01	3702730	Soltu.DM.01G003580	PGSC0003DMG402016404	0.823658	0.939003	0.849531	0.750667	0.928053
ST6.chr01pos3702747		chr01	3702747	Soltu.DM.01G003580	PGSC0003DMG402016404	0.823658	0.939003	0.849531	0.750667	0.928053
ST6.chr01pos3704906		chr01	3704906	Soltu.DM.01G003580	PGSC0003DMG402016404	0.823658	0.939003	0.849531	0.750667	0.928053
ST6.chr01pos3703055		chr01	3703055	Soltu.DM.01G003580	PGSC0003DMG402016404	0.829409	0.935652	0.826113	0.767213	0.887394
ST6.chr01pos3704871		chr01	3704871	Soltu.DM.01G003580	PGSC0003DMG402016404	0.829409	0.937141	0.889544	0.791576	0.898909
ST6.chr01pos3703215		chr01	3703215	Soltu.DM.01G003580	PGSC0003DMG402016404	0.881998	0.935652	0.832019	0.80463	0.887394
ST6.chr01pos3704277		chr01	3704277	Soltu.DM.01G003580	PGSC0003DMG402016404	0.923393	0.950369	0.876677	0.872748	0.898909
ST6.chr01pos3709882		chr01	3709882	Soltu.DM.01G003590	PGSC0003DMG401016404	0.84969	0.850279	0.439243	0.582441	0.898909
ST6.chr01pos3712913		chr01	3712913	Soltu.DM.01G003590	PGSC0003DMG401016404	0.721157	0.907456	0.733165	0.660989	0.720013
ST6.chr01pos3705964		chr01	3705964	Soltu.DM.01G003590	PGSC0003DMG401016404	0.815067	0.834184	0.734929	0.660989	0.893599
ST6.chr01pos3712837		chr01	3712837	Soltu.DM.01G003590	PGSC0003DMG401016404	0.716549	0.907456	0.752332	0.660989	0.67662
ST6.chr01pos3709885		chr01	3709885	Soltu.DM.01G003590	PGSC0003DMG401016404	0.829409	0.907456	0.832019	0.660989	0.887394
ST6.chr01pos3712882		chr01	3712882	Soltu.DM.01G003590	PGSC0003DMG401016404	0.829409	0.907456	0.832019	0.660989	0.887394
ST6.chr01pos3712938		chr01	3712938	Soltu.DM.01G003590	PGSC0003DMG401016404	0.829409	0.907456	0.832019	0.660989	0.887394
ST6.chr01pos3711758		chr01	3711758	Soltu.DM.01G003590	PGSC0003DMG401016404	0.878492	0.913792	0.790289	0.765581	0.895282
ST6.chr01pos3711782		chr01	3711782	Soltu.DM.01G003590	PGSC0003DMG401016404	0.90211	0.944641	0.915666	0.793118	0.929261
ST6.chr01pos3712857		chr01	3712857	Soltu.DM.01G003590	PGSC0003DMG401016404	0.919236	0.968151	0.92787	0.802524	0.942131
ST6.chr01pos3712298		chr01	3712298	Soltu.DM.01G003590	PGSC0003DMG401016404	0.860683	0.928249	0.884648	0.805027	0.890558
ST6.chr01pos3708533		chr01	3708533	Soltu.DM.01G003590	PGSC0003DMG401016404	0.8667	0.919697	0.837842	0.810479	0.895439
ST6.chr01pos3712738		chr01	3712738	Soltu.DM.01G003590	PGSC0003DMG401016404	0.881998	0.937857	0.849531	0.830164	0.887394
ST6.chr01pos3711091		chr01	3711091	Soltu.DM.01G003590	PGSC0003DMG401016404	0.829409	0.913967	0.749549	0.83136	0.898909
ST6.chr01pos3712826		chr01	3712826	Soltu.DM.01G003590	PGSC0003DMG401016404	0.879153	0.939003	0.849531	0.831761	0.860408
ST6.chr01pos3705956		chr01	3705956	Soltu.DM.01G003590	PGSC0003DMG401016404	0.958667	0.978059	0.961217	0.945008	0.977703
ST6.chr01pos3711140		chr01	3711140	Soltu.DM.01G003590	PGSC0003DMG401016404	0.881998	0.939003	0.933306	0.992459	0.898909
ST6.chr01pos3711143		chr01	3711143	Soltu.DM.01G003590	PGSC0003DMG401016404	0.881998	0.939003	0.933306	0.992459	0.898909
ST6.chr01pos3714384		chr01	3714384	Soltu.DM.01G003600	PGSC0003DMG400016367	0.721157	0.907456	0.733165	0.660989	0.720013
ST6.chr01pos3714351		chr01	3714351	Soltu.DM.01G003600	PGSC0003DMG400016367	0.823658	0.939003	0.849531	0.750667	0.928053
ST6.chr01pos3721512		chr01	3721512	Soltu.DM.01G003610	PGSC0003DMG400016367	0.830888	0.907456	0.832019	0.660989	0.859233
ST6.chr01pos3720564		chr01	3720564	Soltu.DM.01G003610	PGSC0003DMG400016367	0.812943	0.907456	0.82623	0.661679	0.887394
ST6.chr01pos3720555		chr01	3720555	Soltu.DM.01G003610	PGSC0003DMG400016367	0.866546	0.907456	0.832019	0.781519	0.898909
ST6.chr01pos3721581		chr01	3721581	Soltu.DM.01G003610	PGSC0003DMG400016367	0.955833	0.966426	0.930114	0.862605	0.934869
ST6.chr01pos3721587		chr01	3721587	Soltu.DM.01G003610	PGSC0003DMG400016367	0.955833	0.966426	0.930114	0.862605	0.934869
ST6.chr01pos3721561		chr01	3721561	Soltu.DM.01G003610	PGSC0003DMG400016367	0.969227	0.939003	0.92787	0.988703	0.777509
ST6.chr01pos3731972		chr01	3731972	Soltu.DM.01G003620	PGSC0003DMG400016403	0.569996	0.72136	0.531877	0.357412	0.772339
ST6.chr01pos3734314		chr01	3734314	Soltu.DM.01G003620	PGSC0003DMG400016403	0.823658	0.939003	0.849531	0.750667	0.928053
ST6.chr01pos3734303		chr01	3734303	Soltu.DM.01G003620	PGSC0003DMG400016403	0.922199	0.935652	0.820201	0.751055	0.977919
ST6.chr01pos3731820		chr01	3731820	Soltu.DM.01G003620	PGSC0003DMG400016403	0.861397	0.926081	0.858217	0.75799	0.916987
ST6.chr01pos3732018		chr01	3732018	Soltu.DM.01G003620	PGSC0003DMG400016403	0.861397	0.926081	0.858217	0.75799	0.916987
ST6.chr01pos3734080		chr01	3734080	Soltu.DM.01G003620	PGSC0003DMG400016403	0.519259	0.907456	0.915666	0.784239	0.898909
ST6.chr01pos3730701		chr01	3730701	Soltu.DM.01G003620	PGSC0003DMG400016403	0.842798	0.907456	0.896536	0.787129	0.89341
ST6.chr01pos3734197		chr01	3734197	Soltu.DM.01G003620	PGSC0003DMG400016403	0.870259	0.907456	0.918185	0.78949	0.898909
ST6.chr01pos3731958		chr01	3731958	Soltu.DM.01G003620	PGSC0003DMG400016403	0.91201	0.939003	0.913164	0.793118	0.898909
ST6.chr01pos3731877		chr01	3731877	Soltu.DM.01G003620	PGSC0003DMG400016403	0.90211	0.944641	0.915666	0.793118	0.929261
ST6.chr01pos3731889		chr01	3731889	Soltu.DM.01G003620	PGSC0003DMG400016403	0.90211	0.944641	0.915666	0.793118	0.929261
ST6.chr01pos3731898		chr01	3731898	Soltu.DM.01G003620	PGSC0003DMG400016403	0.90211	0.944641	0.915666	0.793118	0.929261
ST6.chr01pos3732012		chr01	3732012	Soltu.DM.01G003620	PGSC0003DMG400016403	0.90211	0.944641	0.915666	0.793118	0.929261
ST6.chr01pos3734287		chr01	3734287	Soltu.DM.01G003620	PGSC0003DMG400016403	0.836036	0.907456	0.932611	0.799035	0.908161
ST6.chr01pos3734313		chr01	3734313	Soltu.DM.01G003620	PGSC0003DMG400016403	0.910767	0.968151	0.821236	0.808088	0.950925
ST6.chr01pos3730690		chr01	3730690	Soltu.DM.01G003620	PGSC0003DMG400016403	0.866546	0.924253	0.914156	0.814014	0.893599
ST6.chr01pos3734271		chr01	3734271	Soltu.DM.01G003620	PGSC0003DMG400016403	0.880296	0.983493	0.836692	0.832145	0.990422
ST6.chr01pos3731859		chr01	3731859	Soltu.DM.01G003620	PGSC0003DMG400016403	0.91201	0.983187	0.800245	0.834777	0.987745
ST6.chr01pos3734066		chr01	3734066	Soltu.DM.01G003620	PGSC0003DMG400016403	0.90211	0.907456	0.863911	0.949779	0.542217
ST6.chr01pos3734071		chr01	3734071	Soltu.DM.01G003620	PGSC0003DMG400016403	0.969227	0.935652	0.794867	0.965722	0.818407
ST6.chr01pos3730719		chr01	3730719	Soltu.DM.01G003620	PGSC0003DMG400016403	0.971208	0.993754	0.979844	0.976319	0.986447
ST6.chr01pos3731860		chr01	3731860	Soltu.DM.01G003620	PGSC0003DMG400016403	0.881998	0.939003	0.933306	0.992459	0.898909
ST6.chr01pos3744064		chr01	3744064	Soltu.DM.01G003630	PGSC0003DMG400016402	0.516619	0.833463	0.381298	0.512654	0.928907
ST6.chr01pos3744100		chr01	3744100	Soltu.DM.01G003630	PGSC0003DMG400016402	0.809667	0.730753	0.388088	0.571828	0.907438
ST6.chr01pos3744189		chr01	3744189	Soltu.DM.01G003630	PGSC0003DMG400016402	0.91201	0.913967	0.673386	0.660989	0.927326
ST6.chr01pos3744235		chr01	3744235	Soltu.DM.01G003630	PGSC0003DMG400016402	0.866546	0.907456	0.832019	0.713207	0.898909
ST6.chr01pos3744169		chr01	3744169	Soltu.DM.01G003630	PGSC0003DMG400016402	0.904506	0.913351	0.611878	0.74363	0.949611
ST6.chr01pos3742668		chr01	3742668	Soltu.DM.01G003630	PGSC0003DMG400016402	0.823658	0.939003	0.849531	0.750667	0.928053
ST6.chr01pos3742551		chr01	3742551	Soltu.DM.01G003630	PGSC0003DMG400016402	0.904453	0.939003	0.902275	0.778011	0.93733
ST6.chr01pos3744364		chr01	3744364	Soltu.DM.01G003630	PGSC0003DMG400016402	0.866546	0.907456	0.832019	0.781519	0.898909
ST6.chr01pos3744580		chr01	3744580	Soltu.DM.01G003630	PGSC0003DMG400016402	0.829409	0.937141	0.889544	0.791576	0.898909
ST6.chr01pos3744692		chr01	3744692	Soltu.DM.01G003630	PGSC0003DMG400016402	0.829409	0.937141	0.889544	0.791576	0.898909
ST6.chr01pos3744182		chr01	3744182	Soltu.DM.01G003630	PGSC0003DMG400016402	0.96597	0.907456	0.753204	0.8124	0.914662
ST6.chr01pos3744673		chr01	3744673	Soltu.DM.01G003630	PGSC0003DMG400016402	0.876328	0.984859	0.825516	0.836239	0.898909
ST6.chr01pos3744040		chr01	3744040	Soltu.DM.01G003630	PGSC0003DMG400016402	0.632647	0.970086	0.844754	0.847062	0.914088
ST6.chr01pos3744151		chr01	3744151	Soltu.DM.01G003630	PGSC0003DMG400016402	0.931406	0.966426	0.784356	0.882409	0.950925
ST6.chr01pos3744154		chr01	3744154	Soltu.DM.01G003630	PGSC0003DMG400016402	0.93045	0.94604	0.892812	0.939614	0.907124
ST6.chr01pos3742842		chr01	3742842	Soltu.DM.01G003630	PGSC0003DMG400016402	0.931611	0.976231	0.672478	0.939727	0.928053
ST6.chr01pos3744574		chr01	3744574	Soltu.DM.01G003630	PGSC0003DMG400016402	0.931611	0.976231	0.672478	0.939727	0.928053
ST6.chr01pos3744586		chr01	3744586	Soltu.DM.01G003630	PGSC0003DMG400016402	0.931611	0.976231	0.672478	0.939727	0.928053
ST6.chr01pos3744142		chr01	3744142	Soltu.DM.01G003630	PGSC0003DMG400016402	0.931514	0.942964	0.895263	0.946217	0.898909
ST6.chr01pos3743953		chr01	3743953	Soltu.DM.01G003630	PGSC0003DMG400016402	0.955833	0.987355	0.864683	0.95022	0.950925
ST6.chr01pos3744456		chr01	3744456	Soltu.DM.01G003630	PGSC0003DMG400016402	0.923922	0.999394	0.834797	0.950357	0.898909
ST6.chr01pos3742837		chr01	3742837	Soltu.DM.01G003630	PGSC0003DMG400016402	0.911345	0.987355	0.905639	0.977325	0.898909
ST6.chr01pos3744984		chr01	3744984	Soltu.DM.01G003630	PGSC0003DMG400016402	0.955833	0.944508	0.820201	0.992459	0.748162
ST6.chr01pos3746693		chr01	3746693	Soltu.DM.01G003640		0.885454	0.939003	0.921493	0.899507	0.941125
ST6.chr01pos3752776		chr01	3752776	Soltu.DM.01G003640		0.898265	0.955305	0.886763	0.921299	0.928053
ST6.chr01pos3752779		chr01	3752779	Soltu.DM.01G003640		0.885454	0.907456	0.832019	0.939614	0.534698
ST6.chr01pos3793931		chr01	3793931	Soltu.DM.01G003660	PGSC0003DMG400016401	0.949301	0.935753	0.953339	0.946251	0.954459
ST6.chr01pos3794392		chr01	3794392	Soltu.DM.01G003660	PGSC0003DMG400016401	0.974863	0.987355	0.936491	0.998844	0.986026
ST6.chr01pos3800324		chr01	3800324	Soltu.DM.01G003670	PGSC0003DMG400016365	0.728162	0.892917	0.844389	0.664202	0.845921
ST6.chr01pos3801400		chr01	3801400	Soltu.DM.01G003670	PGSC0003DMG400016365	0.774811	0.935652	0.832019	0.726189	0.876634
ST6.chr01pos3801398		chr01	3801398	Soltu.DM.01G003670	PGSC0003DMG400016365	0.629231	0.926081	0.832019	0.78949	0.846588
ST6.chr01pos3799981		chr01	3799981	Soltu.DM.01G003670	PGSC0003DMG400016365	0.919236	0.965963	0.942945	0.897848	0.93634
ST6.chr01pos3799995		chr01	3799995	Soltu.DM.01G003670	PGSC0003DMG400016365	0.919236	0.965963	0.942945	0.897848	0.93634
ST6.chr01pos3800705		chr01	3800705	Soltu.DM.01G003670	PGSC0003DMG400016365	0.969321	0.990731	0.856536	0.970972	0.950925
ST6.chr01pos3817546		chr01	3817546	Soltu.DM.01G003690	PGSC0003DMG400036477	0.829409	0.907456	0.832019	0.660989	0.887394
ST6.chr01pos3817603		chr01	3817603	Soltu.DM.01G003690	PGSC0003DMG400036477	0.829409	0.907456	0.832019	0.660989	0.887394
ST6.chr01pos3817522		chr01	3817522	Soltu.DM.01G003690	PGSC0003DMG400036477	0.829409	0.937141	0.889544	0.791576	0.898909
ST6.chr01pos3817540		chr01	3817540	Soltu.DM.01G003690	PGSC0003DMG400036477	0.829409	0.937141	0.889544	0.791576	0.898909
ST6.chr01pos3818099		chr01	3818099	Soltu.DM.01G003690	PGSC0003DMG400036477	0.829409	0.937141	0.889544	0.791576	0.898909
ST6.chr01pos3818101		chr01	3818101	Soltu.DM.01G003690	PGSC0003DMG400036477	0.829409	0.937141	0.889544	0.791576	0.898909
ST6.chr01pos3818107		chr01	3818107	Soltu.DM.01G003690	PGSC0003DMG400036477	0.829409	0.937141	0.889544	0.791576	0.898909
ST6.chr01pos3818260		chr01	3818260	Soltu.DM.01G003690	PGSC0003DMG400036477	0.786562	0.907456	0.794867	0.861924	0.846588
ST6.chr01pos3818095		chr01	3818095	Soltu.DM.01G003690	PGSC0003DMG400036477	0.910767	0.948026	0.904975	0.872547	0.923423
ST6.chr01pos3817549		chr01	3817549	Soltu.DM.01G003690	PGSC0003DMG400036477	0.876413	0.968151	0.927684	0.939614	0.934869
ST6.chr01pos3833720		chr01	3833720	Soltu.DM.01G003710	PGSC0003DMG400016400	0.863399	0.924253	0.857216	0.721322	0.902834
ST6.chr01pos3833677		chr01	3833677	Soltu.DM.01G003710	PGSC0003DMG400016400	0.829409	0.907456	0.820201	0.735118	0.917096
ST6.chr01pos3833796		chr01	3833796	Soltu.DM.01G003710	PGSC0003DMG400016400	0.829409	0.937141	0.889544	0.791576	0.898909
ST6.chr01pos3834126		chr01	3834126	Soltu.DM.01G003710	PGSC0003DMG400016400	0.876452	0.886037	0.844754	0.793226	0.907088
ST6.chr01pos3833896		chr01	3833896	Soltu.DM.01G003710	PGSC0003DMG400016400	0.876328	0.926081	0.98244	0.874885	0.907124
ST6.chr01pos3833878		chr01	3833878	Soltu.DM.01G003710	PGSC0003DMG400016400	0.908629	0.939262	0.908151	0.975549	0.937567
ST6.chr01pos3834039		chr01	3834039	Soltu.DM.01G003710	PGSC0003DMG400016400	0.881998	0.939003	0.933306	0.992459	0.898909
ST6.chr01pos3836351		chr01	3836351	Soltu.DM.01G003720		0.847405	0.907456	0.892948	0.786949	0.898909
ST6.chr01pos3837116		chr01	3837116	Soltu.DM.01G003720		0.829409	0.937141	0.889544	0.791576	0.898909
ST6.chr01pos3836525		chr01	3836525	Soltu.DM.01G003720		0.924002	0.968151	0.901179	0.939614	0.980135
ST6.chr01pos3836534		chr01	3836534	Soltu.DM.01G003720		0.876413	0.968151	0.927684	0.939614	0.934869
ST6.chr01pos3836561		chr01	3836561	Soltu.DM.01G003720		0.876413	0.968151	0.927684	0.939614	0.934869
ST6.chr01pos3837687		chr01	3837687	Soltu.DM.01G003720		0.876413	0.968151	0.927684	0.939614	0.934869
ST6.chr01pos3847446		chr01	3847446	Soltu.DM.01G003730		0.829409	0.907456	0.832019	0.660989	0.887394
ST6.chr01pos3847626		chr01	3847626	Soltu.DM.01G003730		0.881998	0.907456	0.475685	0.661679	0.950925
ST6.chr01pos3847490		chr01	3847490	Soltu.DM.01G003730		0.969321	0.907456	0.503926	0.683345	0.982168
ST6.chr01pos3847585		chr01	3847585	Soltu.DM.01G003730		0.831159	0.915544	0.778791	0.712477	0.898909
ST6.chr01pos3847531		chr01	3847531	Soltu.DM.01G003730		0.91201	0.966426	0.925369	0.867877	0.938885
ST6.chr01pos3847346		chr01	3847346	Soltu.DM.01G003730		0.90119	0.937141	0.993291	0.925199	0.898909
ST6.chr01pos3898958		chr01	3898958	Soltu.DM.01G003800		0.830888	0.850279	0.874394	0.854292	0.364839
ST6.chr01pos3899042		chr01	3899042	Soltu.DM.01G003800		0.830888	0.850279	0.874394	0.854292	0.364839
ST6.chr01pos3898946		chr01	3898946	Soltu.DM.01G003800		0.931611	0.969466	0.95355	0.918368	0.942131
ST6.chr01pos3900504		chr01	3900504	Soltu.DM.01G003800		0.885454	0.993754	0.861683	0.929583	0.898909
ST6.chr01pos3900497		chr01	3900497	Soltu.DM.01G003800		0.971208	0.966426	0.865197	0.939614	0.841545
ST6.chr01pos3898960		chr01	3898960	Soltu.DM.01G003800		0.99154	0.998938	0.947397	0.993086	0.988152
ST6.chr01pos3899048		chr01	3899048	Soltu.DM.01G003800		0.919236	0.939003	0.820201	0.998844	0.729835
ST6.chr01pos3901388		chr01	3901388	Soltu.DM.01G003810	PGSC0003DMG400016363	0.923419	0.935652	0.805187	0.773203	0.940016
ST6.chr01pos3900930		chr01	3900930	Soltu.DM.01G003810	PGSC0003DMG400016363	0.931514	0.935652	0.808892	0.778085	0.949611
ST6.chr01pos3900948		chr01	3900948	Soltu.DM.01G003810	PGSC0003DMG400016363	0.866546	0.907456	0.832019	0.781519	0.898909
ST6.chr01pos3900979		chr01	3900979	Soltu.DM.01G003810	PGSC0003DMG400016363	0.866546	0.907456	0.832019	0.781519	0.898909
ST6.chr01pos3900991		chr01	3900991	Soltu.DM.01G003810	PGSC0003DMG400016363	0.866546	0.907456	0.832019	0.781519	0.898909
ST6.chr01pos3900996		chr01	3900996	Soltu.DM.01G003810	PGSC0003DMG400016363	0.866546	0.907456	0.832019	0.781519	0.898909
ST6.chr01pos3901295		chr01	3901295	Soltu.DM.01G003810	PGSC0003DMG400016363	0.91201	0.939003	0.837842	0.835195	0.950264
ST6.chr01pos3901201		chr01	3901201	Soltu.DM.01G003810	PGSC0003DMG400016363	0.870029	0.823362	0.864683	0.853048	0.299394
ST6.chr01pos3901230		chr01	3901230	Soltu.DM.01G003810	PGSC0003DMG400016363	0.830888	0.850279	0.874394	0.854292	0.364839
ST6.chr01pos3901234		chr01	3901234	Soltu.DM.01G003810	PGSC0003DMG400016363	0.955833	0.961567	0.952841	0.885621	0.980244
ST6.chr01pos3901073		chr01	3901073	Soltu.DM.01G003810	PGSC0003DMG400016363	0.969321	0.984962	0.879095	0.963734	0.990424
ST6.chr01pos3926568		chr01	3926568	Soltu.DM.01G003840	PGSC0003DMG400016398	0.742324	0.958643	0.941504	0.660989	0.986447
ST6.chr01pos3926655		chr01	3926655	Soltu.DM.01G003840	PGSC0003DMG400016398	0.904198	0.907456	0.832019	0.733805	0.911317
ST6.chr01pos3925029		chr01	3925029	Soltu.DM.01G003840	PGSC0003DMG400016398	0.885454	0.907456	0.874122	0.881873	0.491235
ST6.chr01pos3926640		chr01	3926640	Soltu.DM.01G003840	PGSC0003DMG400016398	0.885454	0.907456	0.874122	0.881873	0.491235
ST6.chr01pos3925005		chr01	3925005	Soltu.DM.01G003840	PGSC0003DMG400016398	0.829511	0.976894	0.920888	0.932286	0.887394
ST6.chr01pos3926524		chr01	3926524	Soltu.DM.01G003840	PGSC0003DMG400016398	0.965992	0.939003	0.902275	0.964501	0.770834
ST6.chr01pos3926526		chr01	3926526	Soltu.DM.01G003840	PGSC0003DMG400016398	0.965992	0.939003	0.902275	0.964501	0.770834
ST6.chr01pos3931926		chr01	3931926	Soltu.DM.01G003850	PGSC0003DMG400016397	0.499322	0.907456	0.781605	0.558271	0.777907
ST6.chr01pos3931932		chr01	3931932	Soltu.DM.01G003850	PGSC0003DMG400016397	0.636339	0.820219	0.951184	0.661679	0.723183
ST6.chr01pos3931953		chr01	3931953	Soltu.DM.01G003850	PGSC0003DMG400016397	0.687639	0.901134	0.920888	0.774787	0.699043
ST6.chr01pos3931983		chr01	3931983	Soltu.DM.01G003850	PGSC0003DMG400016397	0.687639	0.901134	0.920888	0.774787	0.699043
ST6.chr01pos3933213		chr01	3933213	Soltu.DM.01G003850	PGSC0003DMG400016397	0.941675	0.935652	0.932656	0.831663	0.950925
ST6.chr01pos3932041		chr01	3932041	Soltu.DM.01G003850	PGSC0003DMG400016397	0.885454	0.907456	0.874122	0.881873	0.491235
ST6.chr01pos3931923		chr01	3931923	Soltu.DM.01G003850	PGSC0003DMG400016397	0.970737	0.935652	0.826113	0.95706	0.887394
ST6.chr01pos3933253		chr01	3933253	Soltu.DM.01G003850	PGSC0003DMG400016397	0.898259	0.996993	0.915666	0.975475	0.927435
ST6.chr01pos3934620		chr01	3934620	Soltu.DM.01G003850	PGSC0003DMG400016397	0.964926	0.983749	0.977841	0.978591	0.992945
ST6.chr01pos3942073		chr01	3942073	Soltu.DM.01G003860	PGSC0003DMG402016396	0.447978	0.907456	0.841166	0.659903	0.942131
ST6.chr01pos3942100		chr01	3942100	Soltu.DM.01G003860	PGSC0003DMG402016396	0.447978	0.907456	0.841166	0.659903	0.942131
ST6.chr01pos3942103		chr01	3942103	Soltu.DM.01G003860	PGSC0003DMG402016396	0.447978	0.907456	0.841166	0.659903	0.942131
ST6.chr01pos3942108		chr01	3942108	Soltu.DM.01G003860	PGSC0003DMG402016396	0.447978	0.907456	0.841166	0.659903	0.942131
ST6.chr01pos3942091		chr01	3942091	Soltu.DM.01G003860	PGSC0003DMG402016396	0.569996	0.907456	0.882385	0.660989	0.907088
ST6.chr01pos3942049		chr01	3942049	Soltu.DM.01G003860	PGSC0003DMG402016396	0.970483	0.956706	0.961993	0.789007	0.989178
ST6.chr01pos3938788		chr01	3938788	Soltu.DM.01G003860	PGSC0003DMG402016396	0.885454	0.902606	0.889544	0.831761	0.898909
ST6.chr01pos3964910		chr01	3964910	Soltu.DM.01G003890		0.669698	0.762813	0.732719	0.540691	0.887394
ST6.chr01pos3957357		chr01	3957357	Soltu.DM.01G003890		0.829409	0.821146	0.832019	0.658716	0.911317
ST6.chr01pos3957369		chr01	3957369	Soltu.DM.01G003890		0.885454	0.858359	0.851967	0.703771	0.928053
ST6.chr01pos3966301		chr01	3966301	Soltu.DM.01G003890		0.847351	0.904557	0.858217	0.703771	0.926601
ST6.chr01pos3966009		chr01	3966009	Soltu.DM.01G003890		0.850487	0.878927	0.889506	0.71049	0.919339
ST6.chr01pos3964812		chr01	3964812	Soltu.DM.01G003890		0.860706	0.907456	0.891897	0.726304	0.928053
ST6.chr01pos3957470		chr01	3957470	Soltu.DM.01G003890		0.866546	0.908561	0.859341	0.730875	0.924009
ST6.chr01pos3963232		chr01	3963232	Soltu.DM.01G003890		0.950359	0.928437	0.931919	0.82248	0.960211
ST6.chr01pos3957539		chr01	3957539	Soltu.DM.01G003890		0.927128	0.935652	0.929738	0.831245	0.974903
ST6.chr01pos3966188		chr01	3966188	Soltu.DM.01G003890		0.829409	0.935652	0.924385	0.831761	0.928757
ST6.chr01pos3965109		chr01	3965109	Soltu.DM.01G003890		0.992127	0.933649	0.359907	0.834894	0.928053
ST6.chr01pos3958286		chr01	3958286	Soltu.DM.01G003890		0.951544	0.939133	0.72051	0.843245	0.986447
ST6.chr01pos3964821		chr01	3964821	Soltu.DM.01G003890		0.955833	0.939003	0.945657	0.872835	0.975048
ST6.chr01pos3958320		chr01	3958320	Soltu.DM.01G003890		0.942697	0.971265	0.844389	0.926623	0.99836
ST6.chr01pos3964285		chr01	3964285	Soltu.DM.01G003890		0.923937	0.987355	0.923383	0.975475	0.930098
ST6.chr01pos3958521		chr01	3958521	Soltu.DM.01G003890		0.998102	0.977425	0.924385	0.998844	0.934869
ST6.chr01pos3964878		chr01	3964878	Soltu.DM.01G003890		0.998102	0.977425	0.924385	0.998844	0.934869
ST6.chr01pos3973101		chr01	3973101	Soltu.DM.01G003900		0.84969	0.91172	0.876677	0.723105	0.928053
ST6.chr01pos3972654		chr01	3972654	Soltu.DM.01G003900		0.988577	0.935652	0.290774	0.921197	0.887394
ST6.chr01pos4007563		chr01	4007563	Soltu.DM.01G003920	PGSC0003DMG400016395	0.881998	0.87052	0.914928	0.633774	0.893599
ST6.chr01pos4007569		chr01	4007569	Soltu.DM.01G003920	PGSC0003DMG400016395	0.829409	0.888618	0.896415	0.680236	0.898909
ST6.chr01pos4020170		chr01	4020170	Soltu.DM.01G003920	PGSC0003DMG400016395	0.860706	0.907456	0.891897	0.726304	0.928053
ST6.chr01pos4007476		chr01	4007476	Soltu.DM.01G003920	PGSC0003DMG400016395	0.866546	0.909418	0.857216	0.729258	0.924934
ST6.chr01pos4022558		chr01	4022558	Soltu.DM.01G003920	PGSC0003DMG400016395	0.892064	0.939003	0.941438	0.871352	0.950925
ST6.chr01pos4020930		chr01	4020930	Soltu.DM.01G003920	PGSC0003DMG400016395	0.93002	0.955813	0.94732	0.917139	0.986026
ST6.chr01pos4002806		chr01	4002806	Soltu.DM.01G003920	PGSC0003DMG400016395	0.969321	0.939003	0.915666	0.967455	0.991601
ST6.chr01pos4007340		chr01	4007340	Soltu.DM.01G003920	PGSC0003DMG400016395	0.998102	0.977425	0.924385	0.998844	0.934869
ST6.chr01pos4041043		chr01	4041043	Soltu.DM.01G003960	PGSC0003DMG400016393	0.969321	0.950157	0.914156	0.739528	0.977995
ST6.chr01pos4041049		chr01	4041049	Soltu.DM.01G003960	PGSC0003DMG400016393	0.969321	0.950157	0.914156	0.739528	0.977995
ST6.chr01pos4042471		chr01	4042471	Soltu.DM.01G003960	PGSC0003DMG400016393	0.90211	0.907456	0.832019	0.821295	0.950925
ST6.chr01pos4042667		chr01	4042667	Soltu.DM.01G003960	PGSC0003DMG400016393	0.969321	0.980588	0.899202	0.905788	0.935231
ST6.chr01pos4041220		chr01	4041220	Soltu.DM.01G003960	PGSC0003DMG400016393	0.964554	0.940909	0.891086	0.96661	0.951709
ST6.chr01pos4042611		chr01	4042611	Soltu.DM.01G003960	PGSC0003DMG400016393	0.964554	0.940909	0.891086	0.96661	0.951709
ST6.chr01pos4041109		chr01	4041109	Soltu.DM.01G003960	PGSC0003DMG400016393	0.998102	0.977425	0.924385	0.998844	0.934869
ST6.chr01pos4041214		chr01	4041214	Soltu.DM.01G003960	PGSC0003DMG400016393	0.998102	0.977425	0.924385	0.998844	0.934869
ST6.chr01pos4042486		chr01	4042486	Soltu.DM.01G003960	PGSC0003DMG400016393	0.998102	0.977425	0.924385	0.998844	0.934869
ST6.chr01pos4042600		chr01	4042600	Soltu.DM.01G003960	PGSC0003DMG400016393	0.998102	0.977425	0.924385	0.998844	0.934869
ST6.chr01pos4042607		chr01	4042607	Soltu.DM.01G003960	PGSC0003DMG400016393	0.998102	0.977425	0.924385	0.998844	0.934869
ST6.chr01pos4046405		chr01	4046405	Soltu.DM.01G003970	PGSC0003DMG400016358	0.786562	0.889063	0.887712	0.649163	0.887394
ST6.chr01pos4046421		chr01	4046421	Soltu.DM.01G003970	PGSC0003DMG400016358	0.759989	0.834916	0.881753	0.661679	0.855132
ST6.chr01pos4046378		chr01	4046378	Soltu.DM.01G003970	PGSC0003DMG400016358	0.866546	0.907456	0.889544	0.71758	0.924442
ST6.chr01pos4047453		chr01	4047453	Soltu.DM.01G003970	PGSC0003DMG400016358	0.866546	0.907456	0.887879	0.731675	0.928053
ST6.chr01pos4050809		chr01	4050809	Soltu.DM.01G003970	PGSC0003DMG400016358	0.931587	0.907456	0.878249	0.78949	0.977076
ST6.chr01pos4047441		chr01	4047441	Soltu.DM.01G003970	PGSC0003DMG400016358	0.932857	0.907456	0.915666	0.793118	0.950925
ST6.chr01pos4046474		chr01	4046474	Soltu.DM.01G003970	PGSC0003DMG400016358	0.881998	0.907456	0.930731	0.815965	0.897653
ST6.chr01pos4046376		chr01	4046376	Soltu.DM.01G003970	PGSC0003DMG400016358	0.935859	0.939003	0.951363	0.832145	0.949182
ST6.chr01pos4046363		chr01	4046363	Soltu.DM.01G003970	PGSC0003DMG400016358	0.955098	0.952447	0.952663	0.87393	0.97605
ST6.chr01pos4051710		chr01	4051710	Soltu.DM.01G003970	PGSC0003DMG400016358	0.91201	0.987961	0.871373	0.897207	0.998549
ST6.chr01pos4051764		chr01	4051764	Soltu.DM.01G003970	PGSC0003DMG400016358	0.932131	0.993754	0.888554	0.939614	0.994278
ST6.chr01pos4048614		chr01	4048614	Soltu.DM.01G003970	PGSC0003DMG400016358	0.964554	0.940909	0.891086	0.96661	0.951709
ST6.chr01pos4051731		chr01	4051731	Soltu.DM.01G003970	PGSC0003DMG400016358	0.969321	0.970522	0.902678	0.976224	0.955049
ST6.chr01pos4048150		chr01	4048150	Soltu.DM.01G003970	PGSC0003DMG400016358	0.998102	0.977425	0.924385	0.998844	0.934869
ST6.chr01pos4048154		chr01	4048154	Soltu.DM.01G003970	PGSC0003DMG400016358	0.998102	0.977425	0.924385	0.998844	0.934869
ST6.chr01pos4048165		chr01	4048165	Soltu.DM.01G003970	PGSC0003DMG400016358	0.998102	0.977425	0.924385	0.998844	0.934869
ST6.chr01pos4050764		chr01	4050764	Soltu.DM.01G003970	PGSC0003DMG400016358	0.998102	0.977425	0.924385	0.998844	0.934869
ST6.chr01pos4597463		chr01	4597463	Soltu.DM.01G004570	PGSC0003DMG400010704	0.885454	0.939003	0.932531	0.721322	0.727355
ST6.chr01pos4597550		chr01	4597550	Soltu.DM.01G004570	PGSC0003DMG400010704	0.823658	0.939003	0.933306	0.802524	0.642323
ST6.chr01pos4597467		chr01	4597467	Soltu.DM.01G004570	PGSC0003DMG400010704	0.868936	0.935652	0.856408	0.992459	0.898909
ST6.chr01pos4614128		chr01	4614128	Soltu.DM.01G004620	PGSC0003DMG400010698	0.533709	0.696576	0.336147	0.348581	0.934869
ST6.chr01pos4616845		chr01	4616845	Soltu.DM.01G004620	PGSC0003DMG400010698	0.931587	0.968151	0.975924	0.973348	0.931503
ST6.chr01pos4623951		chr01	4623951	Soltu.DM.01G004630	PGSC0003DMG400010703	0.829409	0.939003	0.794908	0.708338	0.948481
ST6.chr01pos4622499		chr01	4622499	Soltu.DM.01G004630	PGSC0003DMG400010703	0.957576	0.961589	0.832019	0.885134	0.952107
ST6.chr01pos4621495		chr01	4621495	Soltu.DM.01G004630	PGSC0003DMG400010703	0.898265	0.966894	0.788484	0.939614	0.893599
ST6.chr01pos4622524		chr01	4622524	Soltu.DM.01G004630	PGSC0003DMG400010703	0.969321	0.983073	0.829446	0.949866	0.864551
ST6.chr01pos4621553		chr01	4621553	Soltu.DM.01G004630	PGSC0003DMG400010703	0.932857	0.944641	0.927474	0.963391	0.943588
ST6.chr01pos4621478		chr01	4621478	Soltu.DM.01G004630	PGSC0003DMG400010703	0.829409	0.968151	0.775543	0.973599	0.859233
ST6.chr01pos4643446		chr01	4643446	Soltu.DM.01G004650	PGSC0003DMG400010697	0.829409	0.939003	0.803779	0.735468	0.950925
ST6.chr01pos4644341		chr01	4644341	Soltu.DM.01G004650	PGSC0003DMG400010697	0.919236	0.990167	0.867035	0.899612	0.949611
ST6.chr01pos4643614		chr01	4643614	Soltu.DM.01G004650	PGSC0003DMG400010697	0.876413	0.968151	0.927684	0.939614	0.934869
ST6.chr01pos4857013		chr01	4857013	Soltu.DM.01G004870		0.991365	0.991105	0.933306	0.960815	0.999813
ST6.chr01pos4971441		chr01	4971441	Soltu.DM.01G005010		0.969164	0.917302	0.802421	0.847325	0.964475
ST6.chr01pos4990930		chr01	4990930	Soltu.DM.01G005030		0.241199	0.60414	0.830496	0.363236	0.50191
ST6.chr01pos4988641		chr01	4988641	Soltu.DM.01G005030		0.834179	0.907456	0.911436	0.73852	0.887394
ST6.chr01pos4989522		chr01	4989522	Soltu.DM.01G005030		0.866546	0.907456	0.906188	0.780033	0.898909
ST6.chr01pos4988638		chr01	4988638	Soltu.DM.01G005030		0.910605	0.939003	0.878115	0.819989	0.919462
ST6.chr01pos4989674		chr01	4989674	Soltu.DM.01G005030		0.93002	0.969465	0.929332	0.831761	0.978452
ST6.chr01pos4988635		chr01	4988635	Soltu.DM.01G005030		0.898259	0.976231	0.920699	0.841105	0.99757
ST6.chr01pos4989623		chr01	4989623	Soltu.DM.01G005030		0.93002	0.969466	0.924385	0.845114	0.922836
ST6.chr01pos4989668		chr01	4989668	Soltu.DM.01G005030		0.969321	0.973856	0.948769	0.930933	0.951609
ST6.chr01pos4986220		chr01	4986220	Soltu.DM.01G005030		0.885454	0.968151	0.929855	0.973348	0.950925
ST6.chr01pos4994807		chr01	4994807	Soltu.DM.01G005040		0.502577	0.769631	0.915666	0.562981	0.661314
ST6.chr01pos4995468		chr01	4995468	Soltu.DM.01G005040		0.747653	0.800608	0.788643	0.568217	0.890476
ST6.chr01pos4994821		chr01	4994821	Soltu.DM.01G005040		0.556669	0.823362	0.933306	0.649163	0.752717
ST6.chr01pos4995416		chr01	4995416	Soltu.DM.01G005040		0.72636	0.907456	0.971694	0.649396	0.751328
ST6.chr01pos4995172		chr01	4995172	Soltu.DM.01G005040		0.386188	0.907456	0.982235	0.660989	0.539421
ST6.chr01pos4995472		chr01	4995472	Soltu.DM.01G005040		0.898265	0.907456	0.855089	0.75908	0.894898
ST6.chr01pos4995490		chr01	4995490	Soltu.DM.01G005040		0.898265	0.907456	0.877481	0.767213	0.898909
ST6.chr01pos4995419		chr01	4995419	Soltu.DM.01G005040		0.846552	0.935652	0.669146	0.780259	0.893599
ST6.chr01pos4995495		chr01	4995495	Soltu.DM.01G005040		0.897588	0.907456	0.888301	0.78949	0.895439
ST6.chr01pos4994928		chr01	4994928	Soltu.DM.01G005040		0.958484	0.907456	0.820201	0.79349	0.954788
ST6.chr01pos4997081		chr01	4997081	Soltu.DM.01G005040		0.896049	0.907456	0.878115	0.814014	0.928053
ST6.chr01pos4994888		chr01	4994888	Soltu.DM.01G005040		0.93002	0.913967	0.203644	0.82248	0.911317
ST6.chr01pos4994785		chr01	4994785	Soltu.DM.01G005040		0.927389	0.978293	0.905756	0.824933	0.921007
ST6.chr01pos4995206		chr01	4995206	Soltu.DM.01G005040		0.860823	0.939003	0.940112	0.831761	0.887394
ST6.chr01pos4997111		chr01	4997111	Soltu.DM.01G005040		0.925925	0.935652	0.937405	0.834778	0.935015
ST6.chr01pos4994896		chr01	4994896	Soltu.DM.01G005040		0.881998	0.939003	0.972132	0.858991	0.897235
ST6.chr01pos4994863		chr01	4994863	Soltu.DM.01G005040		0.963409	0.909729	0.920054	0.887421	0.989333
ST6.chr01pos4994532		chr01	4994532	Soltu.DM.01G005040		0.927902	0.993754	0.926231	0.893306	0.9296
ST6.chr01pos4994573		chr01	4994573	Soltu.DM.01G005040		0.927902	0.993754	0.926231	0.893306	0.9296
ST6.chr01pos4994568		chr01	4994568	Soltu.DM.01G005040		0.93002	0.993852	0.92765	0.900454	0.931794
ST6.chr01pos4994794		chr01	4994794	Soltu.DM.01G005040		0.93002	0.935652	0.929855	0.928014	0.954459
ST6.chr01pos4997120		chr01	4997120	Soltu.DM.01G005040		0.969321	0.935652	0.92787	0.928732	0.949611
ST6.chr01pos4994585		chr01	4994585	Soltu.DM.01G005040		0.908629	0.987355	0.837842	0.945894	0.911317
ST6.chr01pos4995507		chr01	4995507	Soltu.DM.01G005040		0.955278	0.981398	0.867961	0.947116	0.949611
ST6.chr01pos4995512		chr01	4995512	Soltu.DM.01G005040		0.964926	0.979833	0.933306	0.94788	0.935231
ST6.chr01pos4995517		chr01	4995517	Soltu.DM.01G005040		0.964926	0.979833	0.933306	0.94788	0.935231
ST6.chr01pos4994905		chr01	4994905	Soltu.DM.01G005040		0.955278	0.939003	0.948769	0.953045	0.967795
ST6.chr01pos4998554		chr01	4998554	Soltu.DM.01G005040		0.989513	0.979163	0.871116	0.961922	0.995414
ST6.chr01pos4997182		chr01	4997182	Soltu.DM.01G005040		0.91201	0.972413	0.87219	0.978777	0.882134
ST6.chr01pos4997153		chr01	4997153	Soltu.DM.01G005040		0.91368	0.97842	0.874122	0.979502	0.860277
ST6.chr01pos4994979		chr01	4994979	Soltu.DM.01G005040		0.91201	0.994304	0.889495	0.998844	0.898687
ST6.chr01pos5018223		chr01	5018223	Soltu.DM.01G005050		0.720602	0.790231	0.735987	0.321519	0.893599
ST6.chr01pos5017988		chr01	5017988	Soltu.DM.01G005050		0.224708	0.564506	0.443989	0.328547	0.733779
ST6.chr01pos5017889		chr01	5017889	Soltu.DM.01G005050		0.702584	0.769631	0.873999	0.333103	0.749423
ST6.chr01pos5017679		chr01	5017679	Soltu.DM.01G005050		0.137654	0.60758	0.832019	0.343957	0.391402
ST6.chr01pos5017958		chr01	5017958	Soltu.DM.01G005050		0.137654	0.60758	0.832019	0.343957	0.391402
ST6.chr01pos5017531		chr01	5017531	Soltu.DM.01G005050		0.194058	0.383903	0.659644	0.346396	0.732352
ST6.chr01pos5019766		chr01	5019766	Soltu.DM.01G005050		0.137654	0.501052	0.832019	0.360123	0.574315
ST6.chr01pos5017650		chr01	5017650	Soltu.DM.01G005050		0.838882	0.726365	0.790033	0.369588	0.601807
ST6.chr01pos5017654		chr01	5017654	Soltu.DM.01G005050		0.306094	0.792903	0.703753	0.394484	0.671161
ST6.chr01pos5018247		chr01	5018247	Soltu.DM.01G005050		0.847003	0.810434	0.712857	0.449764	0.943396
ST6.chr01pos5018244		chr01	5018244	Soltu.DM.01G005050		0.548751	0.868322	0.467758	0.601547	0.853098
ST6.chr01pos5017513		chr01	5017513	Soltu.DM.01G005050		0.230707	0.762813	0.876677	0.62914	0.763675
ST6.chr01pos5018231		chr01	5018231	Soltu.DM.01G005050		0.881998	0.931154	0.959042	0.632071	0.897501
ST6.chr01pos5018184		chr01	5018184	Soltu.DM.01G005050		0.917152	0.939003	0.879095	0.638916	0.899819
ST6.chr01pos5018020		chr01	5018020	Soltu.DM.01G005050		0.876413	0.913792	0.874122	0.647632	0.94093
ST6.chr01pos5018014		chr01	5018014	Soltu.DM.01G005050		0.876328	0.913967	0.872435	0.649472	0.937567
ST6.chr01pos5018033		chr01	5018033	Soltu.DM.01G005050		0.876328	0.913967	0.872435	0.649472	0.937567
ST6.chr01pos5020753		chr01	5020753	Soltu.DM.01G005050		0.809339	0.866528	0.789967	0.659967	0.893599
ST6.chr01pos5017678		chr01	5017678	Soltu.DM.01G005050		0.764026	0.854509	0.99724	0.673723	0.841545
ST6.chr01pos5020774		chr01	5020774	Soltu.DM.01G005050		0.826004	0.888618	0.89778	0.6781	0.876634
ST6.chr01pos5017864		chr01	5017864	Soltu.DM.01G005050		0.93002	0.913967	0.346065	0.697658	0.996858
ST6.chr01pos5017504		chr01	5017504	Soltu.DM.01G005050		0.230707	0.924253	0.984176	0.75917	0.762293
ST6.chr01pos5019208		chr01	5019208	Soltu.DM.01G005050		0.885454	0.913967	0.808686	0.802524	0.918553
ST6.chr01pos5018335		chr01	5018335	Soltu.DM.01G005050		0.87213	0.907456	0.971694	0.812322	0.902286
ST6.chr01pos5018336		chr01	5018336	Soltu.DM.01G005050		0.87213	0.907456	0.971694	0.812322	0.902286
ST6.chr01pos5017665		chr01	5017665	Soltu.DM.01G005050		0.745912	0.966426	0.927682	0.816893	0.841766
ST6.chr01pos5020789		chr01	5020789	Soltu.DM.01G005050		0.840804	0.95558	0.986563	0.844181	0.898909
ST6.chr01pos5017490		chr01	5017490	Soltu.DM.01G005050		0.92568	0.987355	0.955141	0.849622	0.950925
ST6.chr01pos5017967		chr01	5017967	Soltu.DM.01G005050		0.890728	0.950157	0.857216	0.854292	0.934909
ST6.chr01pos5017865		chr01	5017865	Soltu.DM.01G005050		0.848577	0.939003	0.980798	0.856772	0.819929
ST6.chr01pos5019807		chr01	5019807	Soltu.DM.01G005050		0.829409	0.929577	0.933306	0.867832	0.894898
ST6.chr01pos5017482		chr01	5017482	Soltu.DM.01G005050		0.692691	0.968151	0.971976	0.871644	0.893599
ST6.chr01pos5017615		chr01	5017615	Soltu.DM.01G005050		0.890678	0.935652	0.970899	0.880363	0.887394
ST6.chr01pos5017887		chr01	5017887	Soltu.DM.01G005050		0.885454	0.991629	0.970845	0.915355	0.898909
ST6.chr01pos5017487		chr01	5017487	Soltu.DM.01G005050		0.955833	0.939003	0.889495	0.921197	0.964575
ST6.chr01pos5017507		chr01	5017507	Soltu.DM.01G005050		0.921749	0.997444	0.933306	0.92798	0.924017
ST6.chr01pos5017496		chr01	5017496	Soltu.DM.01G005050		0.805027	0.996993	0.92147	0.933469	0.87328
ST6.chr01pos5019185		chr01	5019185	Soltu.DM.01G005050		0.983315	0.987355	0.933306	0.962077	0.986026
ST6.chr01pos5018273		chr01	5018273	Soltu.DM.01G005050		0.976483	0.935937	0.910498	0.992459	0.930898
ST6.chr01pos5018275		chr01	5018275	Soltu.DM.01G005050		0.976483	0.935937	0.910498	0.992459	0.930898
ST6.chr01pos5017693		chr01	5017693	Soltu.DM.01G005050		0.93002	0.987355	0.948153	0.997014	0.943611
ST6.chr01pos5019203		chr01	5019203	Soltu.DM.01G005050		0.969321	0.987402	0.915666	0.998844	0.924936
ST6.chr01pos5019152		chr01	5019152	Soltu.DM.01G005050		0.998102	0.977425	0.924385	0.998844	0.934869
ST6.chr01pos5019173		chr01	5019173	Soltu.DM.01G005050		0.998102	0.977425	0.924385	0.998844	0.934869
ST6.chr01pos5017523		chr01	5017523	Soltu.DM.01G005050		0.811122	0.968151	0.979456	0.998844	0.898909
ST6.chr01pos5031021		chr01	5031021	Soltu.DM.01G005060	PGSC0003DMG400010485	0.888249	0.924253	0.960955	0.841929	0.919339
ST6.chr01pos5032009		chr01	5032009	Soltu.DM.01G005060	PGSC0003DMG400010485	0.919236	0.93094	0.975548	0.87432	0.907088
ST6.chr01pos5231363		chr01	5231363	Soltu.DM.01G005270	PGSC0003DMG400002340	0.876328	0.91154	0.84243	0.813109	0.934869
ST6.chr01pos5231375		chr01	5231375	Soltu.DM.01G005270	PGSC0003DMG400002340	0.898265	0.935652	0.933306	0.869291	0.928053
ST6.chr01pos5262178		chr01	5262178	Soltu.DM.01G005290	PGSC0003DMG401009791	0.526231	0.753094	0.894984	0.562111	0.365444
ST6.chr01pos5262053		chr01	5262053	Soltu.DM.01G005290	PGSC0003DMG401009791	0.692691	0.846988	0.503914	0.619432	0.96022
ST6.chr01pos5261255		chr01	5261255	Soltu.DM.01G005290	PGSC0003DMG401009791	0.878951	0.935652	0.899332	0.769396	0.928907
ST6.chr01pos5260987		chr01	5260987	Soltu.DM.01G005290	PGSC0003DMG401009791	0.919236	0.968151	0.92787	0.802524	0.942131
ST6.chr01pos5260988		chr01	5260988	Soltu.DM.01G005290	PGSC0003DMG401009791	0.919236	0.968151	0.92787	0.802524	0.942131
ST6.chr01pos5260989		chr01	5260989	Soltu.DM.01G005290	PGSC0003DMG401009791	0.919236	0.968151	0.92787	0.802524	0.942131
ST6.chr01pos5260992		chr01	5260992	Soltu.DM.01G005290	PGSC0003DMG401009791	0.919236	0.968151	0.92787	0.802524	0.942131
ST6.chr01pos5261979		chr01	5261979	Soltu.DM.01G005290	PGSC0003DMG401009791	0.866546	0.939003	0.915666	0.8124	0.940486
ST6.chr01pos5261120		chr01	5261120	Soltu.DM.01G005290	PGSC0003DMG401009791	0.96597	0.966426	0.477113	0.856523	0.763023
ST6.chr01pos5261261		chr01	5261261	Soltu.DM.01G005290	PGSC0003DMG401009791	0.92306	0.966426	0.992082	0.875769	0.911317
ST6.chr01pos5262011		chr01	5262011	Soltu.DM.01G005290	PGSC0003DMG401009791	0.881998	0.991105	0.906188	0.897848	0.969463
ST6.chr01pos5261270		chr01	5261270	Soltu.DM.01G005290	PGSC0003DMG401009791	0.9544	0.966426	0.955141	0.921617	0.949842
ST6.chr01pos5261284		chr01	5261284	Soltu.DM.01G005290	PGSC0003DMG401009791	0.9544	0.966426	0.955141	0.921617	0.949842
ST6.chr01pos5260945		chr01	5260945	Soltu.DM.01G005290	PGSC0003DMG401009791	0.887287	0.969466	0.933306	0.939727	0.901117
ST6.chr01pos5260900		chr01	5260900	Soltu.DM.01G005290	PGSC0003DMG401009791	0.908629	0.966894	0.933306	0.954472	0.904632
ST6.chr01pos5279375		chr01	5279375	Soltu.DM.01G005300	PGSC0003DMG400009790	0.836393	0.867079	0.901179	0.786949	0.922904
ST6.chr01pos5279311		chr01	5279311	Soltu.DM.01G005300	PGSC0003DMG400009790	0.892064	0.869979	0.904975	0.817913	0.941125
ST6.chr01pos5279353		chr01	5279353	Soltu.DM.01G005300	PGSC0003DMG400009790	0.953321	0.976231	0.851967	0.917139	0.898909
ST6.chr01pos5279279		chr01	5279279	Soltu.DM.01G005300	PGSC0003DMG400009790	0.570544	0.970105	0.729094	0.939614	0.787813
ST6.chr01pos5291755		chr01	5291755	Soltu.DM.01G005320	PGSC0003DMG400009788	0.969321	0.989465	0.673726	0.929183	0.742969
ST6.chr01pos5300336		chr01	5300336	Soltu.DM.01G005330	PGSC0003DMG402009791	0.828517	0.907456	0.920699	0.931467	0.74778
ST6.chr01pos5317831		chr01	5317831	Soltu.DM.01G005340		0.919236	0.968151	0.92787	0.802524	0.942131
ST6.chr01pos5317886		chr01	5317886	Soltu.DM.01G005340		0.876413	0.968151	0.927684	0.939614	0.934869
ST6.chr01pos5318075		chr01	5318075	Soltu.DM.01G005340		0.946953	0.939003	0.795632	0.987885	0.679558
ST6.chr01pos5343017		chr01	5343017	Soltu.DM.01G005360	PGSC0003DMG400017999	0.692691	0.924253	0.840889	0.660989	0.897235
ST6.chr01pos5342497		chr01	5342497	Soltu.DM.01G005360	PGSC0003DMG400017999	0.829409	0.946386	0.933306	0.987885	0.925175
ST6.chr01pos5618898		chr01	5618898	Soltu.DM.01G005490	PGSC0003DMG400004431	0.919236	0.968151	0.92787	0.802524	0.942131
ST6.chr01pos5652541		chr01	5652541	Soltu.DM.01G005530		0.548854	0.907456	0.977598	0.748242	0.731434
ST6.chr01pos5652577		chr01	5652577	Soltu.DM.01G005530		0.850271	0.907456	0.901773	0.757796	0.898909
ST6.chr01pos5654532		chr01	5654532	Soltu.DM.01G005530		0.986684	0.978201	0.847899	0.973348	0.998549
ST6.chr01pos5662489		chr01	5662489	Soltu.DM.01G005540		0.975979	0.680529	0.885253	0.346396	0.887394
ST6.chr01pos5695697		chr01	5695697	Soltu.DM.01G005560	PGSC0003DMG400022718	0.648296	0.769631	0.894617	0.607568	0.767593
ST6.chr01pos5694196		chr01	5694196	Soltu.DM.01G005560	PGSC0003DMG400022718	0.821473	0.907456	0.889544	0.674531	0.863717
ST6.chr01pos5696781		chr01	5696781	Soltu.DM.01G005560	PGSC0003DMG400022718	0.881998	0.907456	0.943363	0.706057	0.899819
ST6.chr01pos5696783		chr01	5696783	Soltu.DM.01G005560	PGSC0003DMG400022718	0.829409	0.907456	0.933306	0.755358	0.897653
ST6.chr01pos5694174		chr01	5694174	Soltu.DM.01G005560	PGSC0003DMG400022718	0.831273	0.909418	0.948256	0.769396	0.898909
ST6.chr01pos5694191		chr01	5694191	Soltu.DM.01G005560	PGSC0003DMG400022718	0.86471	0.849707	0.881876	0.769551	0.898909
ST6.chr01pos5696734		chr01	5696734	Soltu.DM.01G005560	PGSC0003DMG400022718	0.692691	0.946378	0.967793	0.793118	0.763023
ST6.chr01pos5696669		chr01	5696669	Soltu.DM.01G005560	PGSC0003DMG400022718	0.829409	0.935652	0.964439	0.80477	0.898909
ST6.chr01pos5696794		chr01	5696794	Soltu.DM.01G005560	PGSC0003DMG400022718	0.84969	0.935652	0.999299	0.810341	0.893599
ST6.chr01pos5695477		chr01	5695477	Soltu.DM.01G005560	PGSC0003DMG400022718	0.91201	0.913967	0.859961	0.878705	0.973736
ST6.chr01pos5694104		chr01	5694104	Soltu.DM.01G005560	PGSC0003DMG400022718	0.959635	0.941123	0.892948	0.947116	0.994856
ST6.chr01pos5696673		chr01	5696673	Soltu.DM.01G005560	PGSC0003DMG400022718	0.976285	0.977077	0.955141	0.992459	0.999006
ST6.chr01pos5694244		chr01	5694244	Soltu.DM.01G005560	PGSC0003DMG400022718	0.998102	0.977425	0.924385	0.998844	0.934869
ST6.chr01pos5696698		chr01	5696698	Soltu.DM.01G005560	PGSC0003DMG400022718	0.998102	0.977425	0.924385	0.998844	0.934869
ST6.chr01pos5696774		chr01	5696774	Soltu.DM.01G005560	PGSC0003DMG400022718	0.998102	0.977425	0.924385	0.998844	0.934869
ST6.chr01pos5723338		chr01	5723338	Soltu.DM.01G005570		0.479303	0.907456	0.930292	0.558554	0.642323
ST6.chr01pos5720365		chr01	5720365	Soltu.DM.01G005570		0.693188	0.935652	0.978342	0.621477	0.71014
ST6.chr01pos5722714		chr01	5722714	Soltu.DM.01G005570		0.831273	0.909418	0.948256	0.769396	0.898909
ST6.chr01pos5720501		chr01	5720501	Soltu.DM.01G005570		0.876413	0.925183	0.862404	0.774103	0.898909
ST6.chr01pos5720464		chr01	5720464	Soltu.DM.01G005570		0.829882	0.970522	0.942734	0.791576	0.887394
ST6.chr01pos5721641		chr01	5721641	Soltu.DM.01G005570		0.829882	0.970522	0.942734	0.791576	0.887394
ST6.chr01pos5720449		chr01	5720449	Soltu.DM.01G005570		0.964714	0.935652	0.856408	0.832145	0.951119
ST6.chr01pos5717880		chr01	5717880	Soltu.DM.01G005570		0.834179	0.965382	0.832019	0.872376	0.868392
ST6.chr01pos5722681		chr01	5722681	Soltu.DM.01G005570		0.998102	0.977425	0.924385	0.998844	0.934869
ST6.chr01pos5723434		chr01	5723434	Soltu.DM.01G005570		0.998102	0.977425	0.924385	0.998844	0.934869
ST6.chr01pos5774464		chr01	5774464	Soltu.DM.01G005630	PGSC0003DMG400022714	0.866546	0.907456	0.832019	0.781519	0.898909
ST6.chr01pos5774731		chr01	5774731	Soltu.DM.01G005630	PGSC0003DMG400022714	0.876413	0.943568	0.88387	0.847062	0.887394
ST6.chr01pos5775652		chr01	5775652	Soltu.DM.01G005630	PGSC0003DMG400022714	0.982267	0.976896	0.971694	0.992459	0.98915
ST6.chr01pos5790492	Pelargonidin	chr01	5790492	Soltu.DM.01G005650	PGSC0003DMG400022712	0.890728	0.907456	0.0941827	0.839932	0.800229
ST6.chr01pos5795277	Pelargonidin	chr01	5795277	Soltu.DM.01G005650	PGSC0003DMG400022712	0.890728	0.907456	0.0941827	0.846965	0.846588
ST6.chr01pos5795205	Pelargonidin	chr01	5795205	Soltu.DM.01G005650	PGSC0003DMG400022712	0.908857	0.907456	0.0918354	0.856983	0.871878
ST6.chr01pos5790249		chr01	5790249	Soltu.DM.01G005650	PGSC0003DMG400022712	0.677034	0.760363	0.490079	0.70346	0.492843
ST6.chr01pos5790297		chr01	5790297	Soltu.DM.01G005650	PGSC0003DMG400022712	0.823658	0.907456	0.651738	0.703771	0.887394
ST6.chr01pos5795764		chr01	5795764	Soltu.DM.01G005650	PGSC0003DMG400022712	0.829409	0.907456	0.809972	0.793118	0.84424
ST6.chr01pos5795208		chr01	5795208	Soltu.DM.01G005650	PGSC0003DMG400022712	0.829409	0.907456	0.41879	0.821146	0.714123
ST6.chr01pos5795695		chr01	5795695	Soltu.DM.01G005650	PGSC0003DMG400022712	0.829409	0.907456	0.41879	0.821146	0.714123
ST6.chr01pos5790150		chr01	5790150	Soltu.DM.01G005650	PGSC0003DMG400022712	0.849123	0.834457	0.556013	0.823959	0.841545
ST6.chr01pos5795740		chr01	5795740	Soltu.DM.01G005650	PGSC0003DMG400022712	0.890728	0.917263	0.333577	0.90872	0.872384
ST6.chr01pos5795004		chr01	5795004	Soltu.DM.01G005650	PGSC0003DMG400022712	0.904506	0.907456	0.132811	0.973348	0.895282
ST6.chr01pos5791901		chr01	5791901	Soltu.DM.01G005650	PGSC0003DMG400022712	0.866546	0.907456	0.129851	0.97908	0.882134
ST6.chr01pos5807271	Pelargonidin	chr01	5807271	Soltu.DM.01G005660	PGSC0003DMG400022711	0.971208	0.699611	0.0918354	0.660989	0.753365
ST6.chr01pos5807396	Pelargonidin	chr01	5807396	Soltu.DM.01G005660	PGSC0003DMG400022711	0.994843	0.737543	0.0470055	0.690663	0.82408
ST6.chr01pos5807401	Pelargonidin	chr01	5807401	Soltu.DM.01G005660	PGSC0003DMG400022711	0.997826	0.789817	0.0563505	0.729258	0.84043
ST6.chr01pos5807248		chr01	5807248	Soltu.DM.01G005660	PGSC0003DMG400022711	0.956157	0.715449	0.725686	0.666133	0.625161
ST6.chr01pos5805616		chr01	5805616	Soltu.DM.01G005660	PGSC0003DMG400022711	0.907609	0.978059	0.939381	0.81195	0.950925
ST6.chr01pos5807431		chr01	5807431	Soltu.DM.01G005660	PGSC0003DMG400022711	0.951698	0.939003	0.231996	0.865132	0.887394
ST6.chr01pos5807443		chr01	5807443	Soltu.DM.01G005660	PGSC0003DMG400022711	0.876413	0.968151	0.927684	0.939614	0.934869
ST6.chr01pos5807455		chr01	5807455	Soltu.DM.01G005660	PGSC0003DMG400022711	0.876413	0.968151	0.927684	0.939614	0.934869
ST6.chr01pos5808625		chr01	5808625	Soltu.DM.01G005660	PGSC0003DMG400022711	0.969227	0.939003	0.999299	0.939614	0.986345
ST6.chr01pos5808015		chr01	5808015	Soltu.DM.01G005660	PGSC0003DMG400022711	0.885454	0.907456	0.125088	0.969125	0.824743
ST6.chr01pos5808626		chr01	5808626	Soltu.DM.01G005660	PGSC0003DMG400022711	0.957576	0.939003	0.998796	0.983503	0.978452
ST6.chr01pos6095130		chr01	6095130	Soltu.DM.01G005850	PGSC0003DMG400022707	0.786562	0.703341	0.820201	0.62914	0.887394
ST6.chr01pos6099643		chr01	6099643	Soltu.DM.01G005850	PGSC0003DMG400022707	0.805027	0.760804	0.840889	0.660989	0.890476
ST6.chr01pos6094336		chr01	6094336	Soltu.DM.01G005850	PGSC0003DMG400022707	0.920731	0.924253	0.859388	0.857614	0.975048
ST6.chr01pos6099257		chr01	6099257	Soltu.DM.01G005850	PGSC0003DMG400022707	0.920731	0.924253	0.859388	0.857614	0.975048
ST6.chr01pos6100085		chr01	6100085	Soltu.DM.01G005850	PGSC0003DMG400022707	0.965352	0.968151	0.951369	0.975362	0.984931
ST6.chr01pos6094836		chr01	6094836	Soltu.DM.01G005850	PGSC0003DMG400022707	0.93002	0.967047	0.915257	0.997213	0.894898
ST6.chr01pos6102269		chr01	6102269	Soltu.DM.01G005860	PGSC0003DMG400022692	0.920731	0.924253	0.859388	0.857614	0.975048
ST6.chr01pos6102321		chr01	6102321	Soltu.DM.01G005860	PGSC0003DMG400022692	0.920731	0.924253	0.859388	0.857614	0.975048
ST6.chr01pos6104084		chr01	6104084	Soltu.DM.01G005860	PGSC0003DMG400022692	0.920731	0.924253	0.859388	0.857614	0.975048
ST6.chr01pos6129781		chr01	6129781	Soltu.DM.01G005880	PGSC0003DMG400022705	0.829409	0.907456	0.832019	0.660989	0.887394
ST6.chr01pos6133986		chr01	6133986	Soltu.DM.01G005880	PGSC0003DMG400022705	0.955833	0.939998	0.891472	0.928793	0.991664
ST6.chr01pos6133933		chr01	6133933	Soltu.DM.01G005880	PGSC0003DMG400022705	0.998102	0.977425	0.924385	0.998844	0.934869
ST6.chr01pos6138591		chr01	6138591	Soltu.DM.01G005890	PGSC0003DMG400022704	0.829409	0.812121	0.823965	0.655424	0.922612
ST6.chr01pos6138777		chr01	6138777	Soltu.DM.01G005890	PGSC0003DMG400022704	0.919236	0.883061	0.832019	0.787813	0.959016
ST6.chr01pos6138751		chr01	6138751	Soltu.DM.01G005890	PGSC0003DMG400022704	0.913959	0.888618	0.844389	0.793118	0.960211
ST6.chr01pos6144960		chr01	6144960	Soltu.DM.01G005900	PGSC0003DMG400022703	0.974863	0.913967	0.443989	0.695662	0.98602
ST6.chr01pos6144990		chr01	6144990	Soltu.DM.01G005900	PGSC0003DMG400022703	0.974863	0.913967	0.38389	0.697131	0.986026
ST6.chr01pos6146830		chr01	6146830	Soltu.DM.01G005900	PGSC0003DMG400022703	0.885454	0.991629	0.970845	0.915355	0.898909
ST6.chr01pos6150628		chr01	6150628	Soltu.DM.01G005910	PGSC0003DMG400022721	0.998102	0.977425	0.924385	0.998844	0.934869
ST6.chr01pos6169881		chr01	6169881	Soltu.DM.01G005920	PGSC0003DMG403022702	0.996825	0.975981	0.915666	0.885163	0.986026
ST6.chr01pos6169541		chr01	6169541	Soltu.DM.01G005920	PGSC0003DMG403022702	0.931587	0.968151	0.894269	0.887607	0.934869
ST6.chr01pos6169827		chr01	6169827	Soltu.DM.01G005920	PGSC0003DMG403022702	0.961161	0.986051	0.949681	0.972228	0.950925
ST6.chr01pos6169848		chr01	6169848	Soltu.DM.01G005920	PGSC0003DMG403022702	0.998102	0.977425	0.924385	0.998844	0.934869
ST6.chr01pos6169856		chr01	6169856	Soltu.DM.01G005920	PGSC0003DMG403022702	0.998102	0.977425	0.924385	0.998844	0.934869
ST6.chr01pos6169860		chr01	6169860	Soltu.DM.01G005920	PGSC0003DMG403022702	0.998102	0.977425	0.924385	0.998844	0.934869
ST6.chr01pos6216570		chr01	6216570	Soltu.DM.01G005950	PGSC0003DMG400022701	0.955897	0.968704	0.807955	0.916288	0.995546
ST6.chr01pos6212807		chr01	6212807	Soltu.DM.01G005950	PGSC0003DMG400022701	0.967012	0.976231	0.832019	0.936324	0.994856
ST6.chr01pos6212870		chr01	6212870	Soltu.DM.01G005950	PGSC0003DMG400022701	0.967012	0.976231	0.832019	0.936324	0.994856
ST6.chr01pos6216130		chr01	6216130	Soltu.DM.01G005950	PGSC0003DMG400022701	0.967012	0.976231	0.832019	0.936324	0.994856
ST6.chr01pos6216542		chr01	6216542	Soltu.DM.01G005950	PGSC0003DMG400022701	0.967012	0.976231	0.832019	0.936324	0.994856
ST6.chr01pos6218981		chr01	6218981	Soltu.DM.01G005950	PGSC0003DMG400022701	0.965361	0.978375	0.820201	0.939614	0.988162
ST6.chr01pos6218999		chr01	6218999	Soltu.DM.01G005950	PGSC0003DMG400022701	0.965361	0.978375	0.820201	0.939614	0.988162
ST6.chr01pos6219101		chr01	6219101	Soltu.DM.01G005950	PGSC0003DMG400022701	0.965361	0.978375	0.820201	0.939614	0.988162
ST6.chr01pos6219112		chr01	6219112	Soltu.DM.01G005950	PGSC0003DMG400022701	0.965361	0.978375	0.820201	0.939614	0.988162
ST6.chr01pos6216677		chr01	6216677	Soltu.DM.01G005950	PGSC0003DMG400022701	0.979609	0.981732	0.892903	0.949525	0.964475
ST6.chr01pos6212558		chr01	6212558	Soltu.DM.01G005950	PGSC0003DMG400022701	0.971208	0.992086	0.847566	0.961653	0.991664
ST6.chr01pos6216602		chr01	6216602	Soltu.DM.01G005950	PGSC0003DMG400022701	0.973089	0.992333	0.840128	0.964959	0.989178
ST6.chr01pos6219032		chr01	6219032	Soltu.DM.01G005950	PGSC0003DMG400022701	0.973089	0.992333	0.840128	0.964959	0.989178
ST6.chr01pos6212693		chr01	6212693	Soltu.DM.01G005950	PGSC0003DMG400022701	0.99787	0.976231	0.855384	0.971191	0.951887
ST6.chr01pos6216638		chr01	6216638	Soltu.DM.01G005950	PGSC0003DMG400022701	0.973186	0.996993	0.902748	0.992278	0.950925
ST6.chr01pos6239712		chr01	6239712	Soltu.DM.01G005980		0.965671	0.939003	0.874122	0.817101	0.961996
ST6.chr01pos6239982		chr01	6239982	Soltu.DM.01G005980		0.965671	0.939003	0.874122	0.817101	0.961996
ST6.chr01pos6252394		chr01	6252394	Soltu.DM.01G005980		0.965671	0.939003	0.874122	0.817101	0.961996
ST6.chr01pos6246958		chr01	6246958	Soltu.DM.01G005980		0.96825	0.968704	0.923055	0.907918	0.986447
ST6.chr01pos6307425		chr01	6307425	Soltu.DM.01G006010	PGSC0003DMG403020232	0.900431	0.807743	0.720156	0.6781	0.928053
ST6.chr01pos6304788		chr01	6304788	Soltu.DM.01G006010	PGSC0003DMG403020232	0.82207	0.800806	0.826113	0.67901	0.893599
ST6.chr01pos6306394		chr01	6306394	Soltu.DM.01G006010	PGSC0003DMG403020232	0.992127	0.977425	0.916614	0.916527	0.971593
ST6.chr01pos6304571		chr01	6304571	Soltu.DM.01G006010	PGSC0003DMG403020232	0.998102	0.977425	0.924385	0.998844	0.934869
ST6.chr01pos7023430		chr01	7023430	Soltu.DM.01G006210	PGSC0003DMG400008712	0.892064	0.922075	0.565914	0.8124	0.918454
ST6.chr01pos7023656		chr01	7023656	Soltu.DM.01G006210	PGSC0003DMG400008712	0.969321	0.952858	0.675852	0.936903	0.946153
ST6.chr01pos7024808		chr01	7024808	Soltu.DM.01G006210	PGSC0003DMG400008712	0.969321	0.987402	0.915666	0.998844	0.924936
ST6.chr01pos7062643		chr01	7062643	Soltu.DM.01G006220	PGSC0003DMG400008708	0.918876	0.921049	0.832019	0.984278	0.998044
ST6.chr01pos7186394		chr01	7186394	Soltu.DM.01G006350	PGSC0003DMG400013129	0.932857	0.907456	0.832019	0.885163	0.988749
ST6.chr01pos7185369		chr01	7185369	Soltu.DM.01G006350	PGSC0003DMG400013129	0.977442	0.988383	0.733165	0.976412	0.911317
ST6.chr01pos7224798	Pelargonidin	chr01	7224798	Soltu.DM.01G006380	PGSC0003DMG400030284	0.915255	0.668914	0.000102094	0.369588	0.914088
ST6.chr01pos7226139		chr01	7226139	Soltu.DM.01G006380	PGSC0003DMG400030284	0.958072	0.935652	0.225168	0.757384	0.977703
ST6.chr01pos7224048		chr01	7224048	Soltu.DM.01G006380	PGSC0003DMG400030284	0.993234	0.935652	0.419648	0.793118	0.923423
ST6.chr01pos7224642		chr01	7224642	Soltu.DM.01G006380	PGSC0003DMG400030284	0.969029	0.939003	0.491812	0.842328	0.898687
ST6.chr01pos7226129		chr01	7226129	Soltu.DM.01G006380	PGSC0003DMG400030284	0.969321	0.939003	0.443989	0.849751	0.960869
ST6.chr01pos7224000		chr01	7224000	Soltu.DM.01G006380	PGSC0003DMG400030284	0.96825	0.968704	0.467337	0.878257	0.86641
ST6.chr01pos7224154		chr01	7224154	Soltu.DM.01G006380	PGSC0003DMG400030284	0.933423	0.962297	0.298395	0.883935	0.772735
ST6.chr01pos7225067		chr01	7225067	Soltu.DM.01G006380	PGSC0003DMG400030284	0.93002	0.939003	0.327575	0.890186	0.847623
ST6.chr01pos7225073		chr01	7225073	Soltu.DM.01G006380	PGSC0003DMG400030284	0.93002	0.939003	0.327575	0.890186	0.847623
ST6.chr01pos7224744		chr01	7224744	Soltu.DM.01G006380	PGSC0003DMG400030284	0.947829	0.973766	0.581437	0.908169	0.893599
ST6.chr01pos7226121		chr01	7226121	Soltu.DM.01G006380	PGSC0003DMG400030284	0.969321	0.966426	0.832019	0.911119	0.988451
ST6.chr01pos7224686		chr01	7224686	Soltu.DM.01G006380	PGSC0003DMG400030284	0.934561	0.966545	0.578583	0.924514	0.867691
ST6.chr01pos7225929		chr01	7225929	Soltu.DM.01G006380	PGSC0003DMG400030284	0.969321	0.967047	0.859288	0.928144	0.986483
ST6.chr01pos7226424		chr01	7226424	Soltu.DM.01G006380	PGSC0003DMG400030284	0.965352	0.935652	0.662133	0.937174	0.898909
ST6.chr01pos7225037		chr01	7225037	Soltu.DM.01G006380	PGSC0003DMG400030284	0.937667	0.996993	0.547791	0.992459	0.887394
ST6.chr01pos7251376	Pelargonidin	chr01	7251376	Soltu.DM.01G006390	PGSC0003DMG400014730	0.993234	0.907456	0.0306618	0.706504	0.872384
ST6.chr01pos7251496		chr01	7251496	Soltu.DM.01G006390	PGSC0003DMG400014730	0.947829	0.973766	0.581437	0.908169	0.893599
ST6.chr01pos7251170		chr01	7251170	Soltu.DM.01G006390	PGSC0003DMG400014730	0.950943	0.993291	0.876677	0.976971	0.898909
ST6.chr01pos7252173		chr01	7252173	Soltu.DM.01G006390	PGSC0003DMG400014730	0.969227	0.979287	0.942734	0.977325	0.963169
ST6.chr01pos7304805	Pelargonidin	chr01	7304805	Soltu.DM.01G006400	PGSC0003DMG400014722	0.993234	0.907456	0.0306618	0.706504	0.872384
ST6.chr01pos7307042	Pelargonidin	chr01	7307042	Soltu.DM.01G006400	PGSC0003DMG400014722	0.993234	0.907456	0.0306618	0.706504	0.872384
ST6.chr01pos7307048	Pelargonidin	chr01	7307048	Soltu.DM.01G006400	PGSC0003DMG400014722	0.993234	0.907456	0.0306618	0.706504	0.872384
ST6.chr01pos7307181	Pelargonidin	chr01	7307181	Soltu.DM.01G006400	PGSC0003DMG400014722	0.993234	0.907456	0.0306618	0.706504	0.872384
ST6.chr01pos7307198	Pelargonidin	chr01	7307198	Soltu.DM.01G006400	PGSC0003DMG400014722	0.993234	0.907456	0.0306618	0.706504	0.872384
ST6.chr01pos7309639	Pelargonidin	chr01	7309639	Soltu.DM.01G006400	PGSC0003DMG400014722	0.993234	0.907456	0.0306618	0.706504	0.872384
ST6.chr01pos7314965	Pelargonidin	chr01	7314965	Soltu.DM.01G006400	PGSC0003DMG400014722	0.993234	0.907456	0.0306618	0.706504	0.872384
ST6.chr01pos7309955		chr01	7309955	Soltu.DM.01G006400	PGSC0003DMG400014722	0.803586	0.907456	0.820201	0.660989	0.870621
ST6.chr01pos7312744		chr01	7312744	Soltu.DM.01G006400	PGSC0003DMG400014722	0.803586	0.907456	0.820201	0.660989	0.870621
ST6.chr01pos7304789		chr01	7304789	Soltu.DM.01G006400	PGSC0003DMG400014722	0.866546	0.939003	0.881124	0.67653	0.899819
ST6.chr01pos7307014		chr01	7307014	Soltu.DM.01G006400	PGSC0003DMG400014722	0.918217	0.978375	0.824302	0.823959	0.887394
ST6.chr01pos7308737		chr01	7308737	Soltu.DM.01G006400	PGSC0003DMG400014722	0.965341	0.946328	0.461078	0.848708	0.895604
ST6.chr01pos7307099		chr01	7307099	Soltu.DM.01G006400	PGSC0003DMG400014722	0.93002	0.967047	0.664883	0.938704	0.894898
ST6.chr01pos7307156		chr01	7307156	Soltu.DM.01G006400	PGSC0003DMG400014722	0.93002	0.967047	0.664883	0.938704	0.894898
ST6.chr01pos7314245		chr01	7314245	Soltu.DM.01G006400	PGSC0003DMG400014722	0.93002	0.967047	0.664883	0.938704	0.894898
ST6.chr01pos7315005		chr01	7315005	Soltu.DM.01G006400	PGSC0003DMG400014722	0.93002	0.967047	0.664883	0.938704	0.894898
ST6.chr01pos7307123		chr01	7307123	Soltu.DM.01G006400	PGSC0003DMG400014722	0.959635	0.941123	0.892948	0.947116	0.994856
ST6.chr01pos7308782		chr01	7308782	Soltu.DM.01G006400	PGSC0003DMG400014722	0.959635	0.941123	0.892948	0.947116	0.994856
ST6.chr01pos7314018		chr01	7314018	Soltu.DM.01G006400	PGSC0003DMG400014722	0.959635	0.941123	0.892948	0.947116	0.994856
ST6.chr01pos7315046		chr01	7315046	Soltu.DM.01G006400	PGSC0003DMG400014722	0.959635	0.941123	0.892948	0.947116	0.994856
ST6.chr01pos7315069		chr01	7315069	Soltu.DM.01G006400	PGSC0003DMG400014722	0.959635	0.941123	0.892948	0.947116	0.994856
ST6.chr01pos7501651		chr01	7501651	Soltu.DM.01G006530		0.829409	0.907456	0.832019	0.660989	0.887394
ST6.chr01pos7498632		chr01	7498632	Soltu.DM.01G006530		0.858036	0.939003	0.888276	0.773795	0.913269
ST6.chr01pos7502140		chr01	7502140	Soltu.DM.01G006530		0.858036	0.939003	0.888276	0.773795	0.913269
ST6.chr01pos7503018		chr01	7503018	Soltu.DM.01G006530		0.786562	0.907456	0.794867	0.861924	0.846588
ST6.chr01pos7502099		chr01	7502099	Soltu.DM.01G006530		0.909348	0.968151	0.929855	0.901058	0.898909
ST6.chr01pos7502149		chr01	7502149	Soltu.DM.01G006530		0.926119	0.966823	0.948769	0.916207	0.898909
ST6.chr01pos7502776		chr01	7502776	Soltu.DM.01G006530		0.854196	0.939003	0.876677	0.947591	0.902286
ST6.chr01pos7509315	Pelargonidin	chr01	7509315	Soltu.DM.01G006540	PGSC0003DMG400014735	0.955833	0.907456	0.0447561	0.774787	0.748305
ST6.chr01pos7507727		chr01	7507727	Soltu.DM.01G006540	PGSC0003DMG400014735	0.90211	0.909418	0.443989	0.645119	0.942131
ST6.chr01pos7509338		chr01	7509338	Soltu.DM.01G006540	PGSC0003DMG400014735	0.955833	0.965963	0.947237	0.660989	0.932205
ST6.chr01pos7509350		chr01	7509350	Soltu.DM.01G006540	PGSC0003DMG400014735	0.887741	0.935652	0.894907	0.745095	0.898909
ST6.chr01pos7507716		chr01	7507716	Soltu.DM.01G006540	PGSC0003DMG400014735	0.969227	0.966426	0.874288	0.832145	0.928053
ST6.chr01pos7507732		chr01	7507732	Soltu.DM.01G006540	PGSC0003DMG400014735	0.969227	0.966426	0.874288	0.832145	0.928053
ST6.chr01pos7509412		chr01	7509412	Soltu.DM.01G006540	PGSC0003DMG400014735	0.930401	0.933649	0.733848	0.873701	0.893599
ST6.chr01pos7509342		chr01	7509342	Soltu.DM.01G006540	PGSC0003DMG400014735	0.973089	0.966426	0.55075	0.890503	0.907438
ST6.chr01pos7803645		chr01	7803645	Soltu.DM.01G006780	PGSC0003DMG400028069	0.969227	0.996993	0.829941	0.972228	0.919339
ST6.chr01pos7889536		chr01	7889536	Soltu.DM.01G006820	PGSC0003DMG400011703	0.948731	0.913967	0.892948	0.742454	0.939068
ST6.chr01pos7898223		chr01	7898223	Soltu.DM.01G006830	PGSC0003DMG400011702	0.858036	0.939003	0.888276	0.773795	0.913269
ST6.chr01pos7898313		chr01	7898313	Soltu.DM.01G006830	PGSC0003DMG400011702	0.866546	0.933371	0.947397	0.776212	0.846837
ST6.chr01pos8064917		chr01	8064917	Soltu.DM.01G006950	PGSC0003DMG400011712	0.84802	0.97803	0.891897	0.880403	0.753365
ST6.chr01pos8064929		chr01	8064929	Soltu.DM.01G006950	PGSC0003DMG400011712	0.84802	0.97803	0.891897	0.880403	0.753365
ST6.chr01pos8064287		chr01	8064287	Soltu.DM.01G006950	PGSC0003DMG400011712	0.747653	0.94162	0.877481	0.958721	0.666604
ST6.chr01pos8063477		chr01	8063477	Soltu.DM.01G006950	PGSC0003DMG400011712	0.969321	0.978059	0.827184	0.966463	0.929261
ST6.chr01pos8063572		chr01	8063572	Soltu.DM.01G006950	PGSC0003DMG400011712	0.969321	0.978059	0.827184	0.966463	0.929261
ST6.chr01pos8064359		chr01	8064359	Soltu.DM.01G006950	PGSC0003DMG400011712	0.969321	0.978059	0.827184	0.966463	0.929261
ST6.chr01pos8064863		chr01	8064863	Soltu.DM.01G006950	PGSC0003DMG400011712	0.969321	0.978059	0.827184	0.966463	0.929261
ST6.chr01pos8063494		chr01	8063494	Soltu.DM.01G006950	PGSC0003DMG400011712	0.969321	0.993754	0.849531	0.973599	0.991664
ST6.chr01pos8063536		chr01	8063536	Soltu.DM.01G006950	PGSC0003DMG400011712	0.829409	0.966426	0.881154	0.974531	0.729663
ST6.chr01pos8064275		chr01	8064275	Soltu.DM.01G006950	PGSC0003DMG400011712	0.829409	0.966426	0.881154	0.974531	0.729663
ST6.chr01pos8063473		chr01	8063473	Soltu.DM.01G006950	PGSC0003DMG400011712	0.838402	0.977437	0.875029	0.985678	0.754961
ST6.chr01pos8065200		chr01	8065200	Soltu.DM.01G006950	PGSC0003DMG400011712	0.860823	0.996993	0.856183	0.992459	0.762293
ST6.chr01pos8065205		chr01	8065205	Soltu.DM.01G006950	PGSC0003DMG400011712	0.860823	0.996993	0.856183	0.992459	0.762293
ST6.chr01pos8065209		chr01	8065209	Soltu.DM.01G006950	PGSC0003DMG400011712	0.921665	0.966426	0.892948	0.992459	0.893599
ST6.chr01pos8065010		chr01	8065010	Soltu.DM.01G006950	PGSC0003DMG400011712	0.829409	0.997818	0.891897	0.998844	0.747832
ST6.chr01pos8065019		chr01	8065019	Soltu.DM.01G006950	PGSC0003DMG400011712	0.829409	0.997818	0.891897	0.998844	0.747832
ST6.chr01pos8064341		chr01	8064341	Soltu.DM.01G006950	PGSC0003DMG400011712	0.969321	0.986416	0.898776	0.998844	0.991453
ST6.chr01pos8157306		chr01	8157306	Soltu.DM.01G007070	PGSC0003DMG400010855	0.931611	0.728039	0.872246	0.688268	0.818814
ST6.chr01pos8157305		chr01	8157305	Soltu.DM.01G007070	PGSC0003DMG400010855	0.876413	0.939003	0.889544	0.75352	0.907124
ST6.chr01pos8157891		chr01	8157891	Soltu.DM.01G007070	PGSC0003DMG400010855	0.876413	0.939003	0.889544	0.75352	0.907124
ST6.chr01pos8157976		chr01	8157976	Soltu.DM.01G007070	PGSC0003DMG400010855	0.961096	0.967047	0.832019	0.831761	0.921007
ST6.chr01pos8159583		chr01	8159583	Soltu.DM.01G007070	PGSC0003DMG400010855	0.961096	0.967047	0.832019	0.831761	0.921007
ST6.chr01pos8159629		chr01	8159629	Soltu.DM.01G007070	PGSC0003DMG400010855	0.942697	0.957958	0.863911	0.831761	0.950264
ST6.chr01pos8159634		chr01	8159634	Soltu.DM.01G007070	PGSC0003DMG400010855	0.942697	0.957958	0.863911	0.831761	0.950264
ST6.chr01pos8159655		chr01	8159655	Soltu.DM.01G007070	PGSC0003DMG400010855	0.942697	0.957958	0.863911	0.831761	0.950264
ST6.chr01pos8157870		chr01	8157870	Soltu.DM.01G007070	PGSC0003DMG400010855	0.769007	0.939003	0.902626	0.89755	0.846588
ST6.chr01pos8157918		chr01	8157918	Soltu.DM.01G007070	PGSC0003DMG400010855	0.769007	0.939003	0.902626	0.89755	0.846588
ST6.chr01pos8157924		chr01	8157924	Soltu.DM.01G007070	PGSC0003DMG400010855	0.823658	0.955813	0.861467	0.917139	0.742969
ST6.chr01pos8159580		chr01	8159580	Soltu.DM.01G007070	PGSC0003DMG400010855	0.829409	0.939003	0.933306	0.940794	0.893599
ST6.chr01pos8157238		chr01	8157238	Soltu.DM.01G007070	PGSC0003DMG400010855	0.988499	0.992086	0.910369	0.941541	0.950925
ST6.chr01pos8195900		chr01	8195900	Soltu.DM.01G007080		0.232024	0.717697	0.848942	0.481225	0.59883
ST6.chr01pos8196355		chr01	8196355	Soltu.DM.01G007080		0.858036	0.939003	0.888276	0.773795	0.913269
ST6.chr01pos8196531		chr01	8196531	Soltu.DM.01G007080		0.697029	0.929577	0.889544	0.829445	0.864551
ST6.chr01pos8196523		chr01	8196523	Soltu.DM.01G007080		0.957576	0.978059	0.71131	0.940641	0.872384
ST6.chr01pos8196534		chr01	8196534	Soltu.DM.01G007080		0.829409	0.939003	0.933306	0.940794	0.893599
ST6.chr01pos8229957		chr01	8229957	Soltu.DM.01G007090	PGSC0003DMG400033870	0.795553	0.869979	0.71821	0.49387	0.893599
ST6.chr01pos8218598		chr01	8218598	Soltu.DM.01G007090	PGSC0003DMG400033870	0.912635	0.907456	0.674442	0.65347	0.893599
ST6.chr01pos8230501		chr01	8230501	Soltu.DM.01G007090	PGSC0003DMG400033870	0.858036	0.939003	0.888276	0.773795	0.913269
ST6.chr01pos8230547		chr01	8230547	Soltu.DM.01G007090	PGSC0003DMG400033870	0.904181	0.966426	0.922756	0.831761	0.941991
ST6.chr01pos8230588		chr01	8230588	Soltu.DM.01G007090	PGSC0003DMG400033870	0.904181	0.966426	0.922756	0.831761	0.941991
ST6.chr01pos8224094		chr01	8224094	Soltu.DM.01G007090	PGSC0003DMG400033870	0.677611	0.968151	0.974234	0.904648	0.804775
ST6.chr01pos8218637		chr01	8218637	Soltu.DM.01G007090	PGSC0003DMG400033870	0.829409	0.907456	0.866001	0.905138	0.893599
ST6.chr01pos8230029		chr01	8230029	Soltu.DM.01G007090	PGSC0003DMG400033870	0.829727	0.916568	0.832019	0.919911	0.887976
ST6.chr01pos8577689		chr01	8577689	Soltu.DM.01G007230	PGSC0003DMG400030001	0.866546	0.866528	0.645257	0.405463	0.89405
ST6.chr01pos8577696		chr01	8577696	Soltu.DM.01G007230	PGSC0003DMG400030001	0.866546	0.866528	0.645257	0.405463	0.89405
ST6.chr01pos8580795		chr01	8580795	Soltu.DM.01G007230	PGSC0003DMG400030001	0.866546	0.866528	0.645257	0.405463	0.89405
ST6.chr01pos8577704		chr01	8577704	Soltu.DM.01G007230	PGSC0003DMG400030001	0.85296	0.907456	0.832019	0.661679	0.823115
ST6.chr01pos8577503		chr01	8577503	Soltu.DM.01G007230	PGSC0003DMG400030001	0.955833	0.987355	0.52657	0.79382	0.590248
ST6.chr01pos8577615		chr01	8577615	Soltu.DM.01G007230	PGSC0003DMG400030001	0.992263	0.978059	0.423431	0.878705	0.590248
ST6.chr01pos8580773		chr01	8580773	Soltu.DM.01G007230	PGSC0003DMG400030001	0.903046	0.939003	0.929332	0.935487	0.893599
ST6.chr01pos8645934		chr01	8645934	Soltu.DM.01G007260	PGSC0003DMG400030010	0.778522	0.888284	0.829446	0.644505	0.833548
ST6.chr01pos8642367		chr01	8642367	Soltu.DM.01G007260	PGSC0003DMG400030010	0.90211	0.912354	0.849531	0.748242	0.597498
ST6.chr01pos8645763		chr01	8645763	Soltu.DM.01G007260	PGSC0003DMG400030010	0.90211	0.912354	0.849531	0.748242	0.597498
ST6.chr01pos8645764		chr01	8645764	Soltu.DM.01G007260	PGSC0003DMG400030010	0.90211	0.912354	0.849531	0.748242	0.597498
ST6.chr01pos8645774		chr01	8645774	Soltu.DM.01G007260	PGSC0003DMG400030010	0.90211	0.912354	0.849531	0.748242	0.597498
ST6.chr01pos8940552		chr01	8940552	Soltu.DM.01G007410	PGSC0003DMG400011890	0.93002	0.847605	0.69948	0.702516	0.997902
ST6.chr01pos8940354		chr01	8940354	Soltu.DM.01G007410	PGSC0003DMG400011890	0.882543	0.913448	0.427444	0.713098	0.894898
ST6.chr01pos8940427		chr01	8940427	Soltu.DM.01G007410	PGSC0003DMG400011890	0.882543	0.913448	0.427444	0.713098	0.894898
ST6.chr01pos8940468		chr01	8940468	Soltu.DM.01G007410	PGSC0003DMG400011890	0.803586	0.935652	0.423431	0.793118	0.953449
ST6.chr01pos8940476		chr01	8940476	Soltu.DM.01G007410	PGSC0003DMG400011890	0.803586	0.935652	0.423431	0.793118	0.953449
ST6.chr01pos8940384		chr01	8940384	Soltu.DM.01G007410	PGSC0003DMG400011890	0.838928	0.991105	0.916652	0.867367	0.71876
ST6.chr01pos8940527		chr01	8940527	Soltu.DM.01G007410	PGSC0003DMG400011890	0.976328	0.933371	0.986272	0.981604	0.983522
ST6.chr01pos8940430		chr01	8940430	Soltu.DM.01G007410	PGSC0003DMG400011890	0.925925	0.987355	0.929332	0.992459	0.967467
ST6.chr01pos9087574		chr01	9087574	Soltu.DM.01G007490	PGSC0003DMG400011888	0.85296	0.907456	0.832019	0.661679	0.823115
ST6.chr01pos9087602		chr01	9087602	Soltu.DM.01G007490	PGSC0003DMG400011888	0.953826	0.919959	0.784787	0.787252	0.929261
ST6.chr01pos9094980	Pelargonidin	chr01	9094980	Soltu.DM.01G007500	PGSC0003DMG400011891	0.91731	0.564226	0.00138431	0.208583	0.898909
ST6.chr01pos9095034	Pelargonidin	chr01	9095034	Soltu.DM.01G007500	PGSC0003DMG400011891	0.954456	0.810434	0.0190729	0.477263	0.954229
ST6.chr01pos9094917		chr01	9094917	Soltu.DM.01G007500	PGSC0003DMG400011891	0.885454	0.907456	0.503394	0.660989	0.92639
ST6.chr01pos9094684		chr01	9094684	Soltu.DM.01G007500	PGSC0003DMG400011891	0.866546	0.913967	0.662614	0.703771	0.677504
ST6.chr01pos9094001		chr01	9094001	Soltu.DM.01G007500	PGSC0003DMG400011891	0.921665	0.935652	0.477248	0.793118	0.898909
ST6.chr01pos9094074		chr01	9094074	Soltu.DM.01G007500	PGSC0003DMG400011891	0.934886	0.970304	0.706027	0.899612	0.798691
ST6.chr01pos9094105		chr01	9094105	Soltu.DM.01G007500	PGSC0003DMG400011891	0.934886	0.970304	0.706027	0.899612	0.798691
ST6.chr01pos9094692		chr01	9094692	Soltu.DM.01G007500	PGSC0003DMG400011891	0.934886	0.970304	0.706027	0.899612	0.798691
ST6.chr01pos9094719		chr01	9094719	Soltu.DM.01G007500	PGSC0003DMG400011891	0.965837	0.963589	0.950331	0.938079	0.950925
ST6.chr01pos9093977		chr01	9093977	Soltu.DM.01G007500	PGSC0003DMG400011891	0.87918	0.966426	0.871383	0.949525	0.97325
ST6.chr01pos9094044		chr01	9094044	Soltu.DM.01G007500	PGSC0003DMG400011891	0.87918	0.966426	0.871383	0.949525	0.97325
ST6.chr01pos9294178		chr01	9294178	Soltu.DM.01G007620		0.890924	0.925183	0.876677	0.611671	0.925175
ST6.chr01pos9294186		chr01	9294186	Soltu.DM.01G007620		0.890924	0.925183	0.876677	0.611671	0.925175
ST6.chr01pos9294185		chr01	9294185	Soltu.DM.01G007620		0.91201	0.938634	0.904975	0.660989	0.922461
ST6.chr01pos9294053		chr01	9294053	Soltu.DM.01G007620		0.829409	0.907456	0.820201	0.819163	0.898909
ST6.chr01pos9294051		chr01	9294051	Soltu.DM.01G007620		0.910605	0.944515	0.915666	0.821295	0.93577
ST6.chr01pos9293873		chr01	9293873	Soltu.DM.01G007620		0.87213	0.939003	0.874218	0.865132	0.927331
ST6.chr01pos9293925		chr01	9293925	Soltu.DM.01G007620		0.87213	0.939003	0.874218	0.865132	0.927331
ST6.chr01pos9410260		chr01	9410260	Soltu.DM.01G007690	PGSC0003DMG400005232	0.725823	0.812121	0.730855	0.449764	0.887394
ST6.chr01pos9407212		chr01	9407212	Soltu.DM.01G007690	PGSC0003DMG400005232	0.721157	0.939003	0.964101	0.908169	0.894898
ST6.chr01pos9410285		chr01	9410285	Soltu.DM.01G007690	PGSC0003DMG400005232	0.835885	0.939003	0.886053	0.963809	0.917598
ST6.chr01pos9410286		chr01	9410286	Soltu.DM.01G007690	PGSC0003DMG400005232	0.835885	0.939003	0.886053	0.963809	0.917598
ST6.chr01pos9845863	Pelargonidin	chr01	9845863	Soltu.DM.01G007790	PGSC0003DMG400016009	0.915255	0.668914	0.000102094	0.369588	0.914088
ST6.chr01pos9845876	Pelargonidin	chr01	9845876	Soltu.DM.01G007790	PGSC0003DMG400016009	0.915255	0.668914	0.000102094	0.369588	0.914088
ST6.chr01pos9845119		chr01	9845119	Soltu.DM.01G007790	PGSC0003DMG400016009	0.931587	0.906812	0.430713	0.614487	0.898909
ST6.chr01pos9845121		chr01	9845121	Soltu.DM.01G007790	PGSC0003DMG400016009	0.931587	0.906812	0.430713	0.614487	0.898909
ST6.chr01pos9845104		chr01	9845104	Soltu.DM.01G007790	PGSC0003DMG400016009	0.986746	0.907456	0.388957	0.623037	0.949
ST6.chr01pos9845485		chr01	9845485	Soltu.DM.01G007790	PGSC0003DMG400016009	0.965352	0.921049	0.418356	0.639297	0.964475
ST6.chr01pos9845014		chr01	9845014	Soltu.DM.01G007790	PGSC0003DMG400016009	0.969227	0.92353	0.478023	0.704581	0.986447
ST6.chr01pos10432238		chr01	10432238	Soltu.DM.01G008150	PGSC0003DMG400021889	0.842363	0.850929	0.359746	0.43718	0.914785
ST6.chr01pos10432202		chr01	10432202	Soltu.DM.01G008150	PGSC0003DMG400021889	0.738809	0.810434	0.28984	0.637999	0.767593
ST6.chr01pos10432325		chr01	10432325	Soltu.DM.01G008150	PGSC0003DMG400021889	0.738809	0.810434	0.28984	0.637999	0.767593
ST6.chr01pos10432277		chr01	10432277	Soltu.DM.01G008150	PGSC0003DMG400021889	0.58276	0.812121	0.801915	0.660989	0.828636
ST6.chr01pos10432082		chr01	10432082	Soltu.DM.01G008150	PGSC0003DMG400021889	0.866546	0.813728	0.211055	0.661679	0.898909
ST6.chr01pos10432127		chr01	10432127	Soltu.DM.01G008150	PGSC0003DMG400021889	0.866546	0.813728	0.211055	0.661679	0.898909
ST6.chr01pos10432065		chr01	10432065	Soltu.DM.01G008150	PGSC0003DMG400021889	0.790097	0.907456	0.424031	0.751754	0.800813
ST6.chr01pos10501028		chr01	10501028	Soltu.DM.01G008180	PGSC0003DMG400021891	0.571392	0.717697	0.482155	0.669935	0.597498
ST6.chr01pos10501016		chr01	10501016	Soltu.DM.01G008180	PGSC0003DMG400021891	0.823658	0.892871	0.875224	0.704581	0.898909
ST6.chr01pos10501008		chr01	10501008	Soltu.DM.01G008180	PGSC0003DMG400021891	0.782126	0.907456	0.832019	0.730767	0.894898
ST6.chr01pos10500897		chr01	10500897	Soltu.DM.01G008180	PGSC0003DMG400021891	0.985689	0.856807	0.72051	0.731715	0.899172
ST6.chr01pos10499373		chr01	10499373	Soltu.DM.01G008180	PGSC0003DMG400021891	0.783796	0.935652	0.889544	0.793118	0.893599
ST6.chr01pos10500888		chr01	10500888	Soltu.DM.01G008180	PGSC0003DMG400021891	0.969321	0.907456	0.820201	0.82248	0.949611
ST6.chr01pos10499397		chr01	10499397	Soltu.DM.01G008180	PGSC0003DMG400021891	0.881998	0.935652	0.832019	0.82248	0.92596
ST6.chr01pos10500861		chr01	10500861	Soltu.DM.01G008180	PGSC0003DMG400021891	0.955833	0.907456	0.832019	0.824408	0.940466
ST6.chr01pos10500829		chr01	10500829	Soltu.DM.01G008180	PGSC0003DMG400021891	0.968976	0.964258	0.818738	0.971801	0.898909
ST6.chr01pos10500903		chr01	10500903	Soltu.DM.01G008180	PGSC0003DMG400021891	0.968976	0.964258	0.818738	0.971801	0.898909
ST6.chr01pos10656101		chr01	10656101	Soltu.DM.01G008270	PGSC0003DMG400009830	0.829409	0.870414	0.887939	0.710945	0.493922
ST6.chr01pos10922566		chr01	10922566	Soltu.DM.01G008370	PGSC0003DMG400007711	0.959858	0.834294	0.632776	0.8124	0.97566
ST6.chr01pos11121685		chr01	11121685	Soltu.DM.01G008470	PGSC0003DMG400026781	0.951947	0.680529	0.470503	0.619432	0.949611
ST6.chr01pos11121859		chr01	11121859	Soltu.DM.01G008470	PGSC0003DMG400026781	0.938529	0.760804	0.754048	0.642681	0.988863
ST6.chr01pos11121415		chr01	11121415	Soltu.DM.01G008470	PGSC0003DMG400026781	0.939217	0.846064	0.832019	0.67653	0.986026
ST6.chr01pos11121432		chr01	11121432	Soltu.DM.01G008470	PGSC0003DMG400026781	0.939217	0.846064	0.832019	0.67653	0.986026
ST6.chr01pos11121781		chr01	11121781	Soltu.DM.01G008470	PGSC0003DMG400026781	0.965352	0.72136	0.541845	0.802524	0.99013
ST6.chr01pos11121729		chr01	11121729	Soltu.DM.01G008470	PGSC0003DMG400026781	0.966732	0.907456	0.929855	0.816556	0.898909
ST6.chr01pos11121654		chr01	11121654	Soltu.DM.01G008470	PGSC0003DMG400026781	0.890728	0.952557	0.910787	0.934926	0.688835
ST6.chr01pos11121861		chr01	11121861	Soltu.DM.01G008470	PGSC0003DMG400026781	0.93045	0.939998	0.827017	0.946642	0.864183
ST6.chr01pos11841688		chr01	11841688	Soltu.DM.01G008850	PGSC0003DMG400009613	0.971208	0.935652	0.941438	0.874196	0.990928
ST6.chr01pos11841000		chr01	11841000	Soltu.DM.01G008850	PGSC0003DMG400009613	0.965671	0.943208	0.949681	0.882715	0.992676
ST6.chr01pos11983552		chr01	11983552	Soltu.DM.01G008900	PGSC0003DMG400009618	0.953966	0.852985	0.761244	0.765581	0.997887
ST6.chr01pos11981054		chr01	11981054	Soltu.DM.01G008900	PGSC0003DMG400009618	0.969321	0.935652	0.478051	0.791573	0.911317
ST6.chr01pos11981049		chr01	11981049	Soltu.DM.01G008900	PGSC0003DMG400009618	0.969321	0.939003	0.557389	0.82248	0.898909
ST6.chr01pos12592482		chr01	12592482	Soltu.DM.01G009130		0.892064	0.973126	0.994372	0.971671	0.97633
ST6.chr01pos12642292		chr01	12642292	Soltu.DM.01G009140	PGSC0003DMG400000875	0.978118	0.810774	0.769089	0.647255	0.984931
ST6.chr01pos12647801		chr01	12647801	Soltu.DM.01G009140	PGSC0003DMG400000875	0.892064	0.65863	0.648072	0.680426	0.979189
ST6.chr01pos12647803		chr01	12647803	Soltu.DM.01G009140	PGSC0003DMG400000875	0.892064	0.65863	0.648072	0.680426	0.979189
ST6.chr01pos12647813		chr01	12647813	Soltu.DM.01G009140	PGSC0003DMG400000875	0.919236	0.709101	0.687137	0.703771	0.986026
ST6.chr01pos12643802		chr01	12643802	Soltu.DM.01G009140	PGSC0003DMG400000875	0.958072	0.907456	0.826879	0.704057	0.98548
ST6.chr01pos12647626		chr01	12647626	Soltu.DM.01G009140	PGSC0003DMG400000875	0.965671	0.939003	0.874122	0.817101	0.961996
ST6.chr01pos12943134		chr01	12943134	Soltu.DM.01G009300		0.974863	0.913967	0.443989	0.704057	0.976467
ST6.chr01pos12943138		chr01	12943138	Soltu.DM.01G009300		0.974863	0.913967	0.443989	0.704057	0.976467
ST6.chr01pos12943180		chr01	12943180	Soltu.DM.01G009300		0.974863	0.913967	0.443989	0.704057	0.976467
ST6.chr01pos12943265		chr01	12943265	Soltu.DM.01G009300		0.990735	0.956643	0.812475	0.835811	0.965867
ST6.chr01pos12965745	Pelargonidin	chr01	12965745	Soltu.DM.01G009340	PGSC0003DMG401000859	0.915255	0.668914	0.000102094	0.369588	0.914088
ST6.chr01pos12965748	Pelargonidin	chr01	12965748	Soltu.DM.01G009340	PGSC0003DMG401000859	0.915255	0.668914	0.000102094	0.369588	0.914088
ST6.chr01pos12969078	Pelargonidin	chr01	12969078	Soltu.DM.01G009340	PGSC0003DMG401000859	0.915255	0.668914	0.000102094	0.369588	0.914088
ST6.chr01pos12969206	Pelargonidin	chr01	12969206	Soltu.DM.01G009340	PGSC0003DMG401000859	0.915255	0.668914	0.000102094	0.369588	0.914088
ST6.chr01pos12969238	Pelargonidin	chr01	12969238	Soltu.DM.01G009340	PGSC0003DMG401000859	0.915255	0.668914	0.000102094	0.369588	0.914088
ST6.chr01pos12969272	Pelargonidin	chr01	12969272	Soltu.DM.01G009340	PGSC0003DMG401000859	0.915255	0.668914	0.000102094	0.369588	0.914088
ST6.chr01pos12969458	Pelargonidin	chr01	12969458	Soltu.DM.01G009340	PGSC0003DMG401000859	0.915255	0.668914	0.000102094	0.369588	0.914088
ST6.chr01pos12968715		chr01	12968715	Soltu.DM.01G009340	PGSC0003DMG401000859	0.975162	0.891537	0.180074	0.659658	0.935231
ST6.chr01pos12969209		chr01	12969209	Soltu.DM.01G009340	PGSC0003DMG401000859	0.96461	0.90477	0.174913	0.659853	0.934869
ST6.chr01pos12969215		chr01	12969215	Soltu.DM.01G009340	PGSC0003DMG401000859	0.96461	0.90477	0.174913	0.659853	0.934869
ST6.chr01pos12964535		chr01	12964535	Soltu.DM.01G009340	PGSC0003DMG401000859	0.829409	0.907456	0.832019	0.660989	0.887394
ST6.chr01pos12969149		chr01	12969149	Soltu.DM.01G009340	PGSC0003DMG401000859	0.829409	0.907456	0.832019	0.660989	0.887394
ST6.chr01pos12969407		chr01	12969407	Soltu.DM.01G009340	PGSC0003DMG401000859	0.829409	0.907456	0.832019	0.660989	0.887394
ST6.chr01pos12969375		chr01	12969375	Soltu.DM.01G009340	PGSC0003DMG401000859	0.97346	0.913967	0.300319	0.67653	0.980227
ST6.chr01pos12964507		chr01	12964507	Soltu.DM.01G009340	PGSC0003DMG401000859	0.919236	0.800806	0.859961	0.771722	0.964475
ST6.chr01pos12969254		chr01	12969254	Soltu.DM.01G009340	PGSC0003DMG401000859	0.919236	0.800806	0.859961	0.771722	0.964475
ST6.chr01pos12964423		chr01	12964423	Soltu.DM.01G009340	PGSC0003DMG401000859	0.890728	0.907456	0.888554	0.802524	0.925175
ST6.chr01pos12964519		chr01	12964519	Soltu.DM.01G009340	PGSC0003DMG401000859	0.965671	0.939003	0.874122	0.817101	0.961996
ST6.chr01pos12964577		chr01	12964577	Soltu.DM.01G009340	PGSC0003DMG401000859	0.965671	0.939003	0.874122	0.817101	0.961996
ST6.chr01pos12964590		chr01	12964590	Soltu.DM.01G009340	PGSC0003DMG401000859	0.965671	0.939003	0.874122	0.817101	0.961996
ST6.chr01pos12969224		chr01	12969224	Soltu.DM.01G009340	PGSC0003DMG401000859	0.90211	0.901414	0.864683	0.857188	0.911548
ST6.chr01pos12969279		chr01	12969279	Soltu.DM.01G009340	PGSC0003DMG401000859	0.90211	0.901414	0.864683	0.857188	0.911548
ST6.chr01pos12969359		chr01	12969359	Soltu.DM.01G009340	PGSC0003DMG401000859	0.919236	0.916568	0.912304	0.898616	0.936287
ST6.chr01pos12964564		chr01	12964564	Soltu.DM.01G009340	PGSC0003DMG401000859	0.96597	0.907456	0.858217	0.899612	0.98602
ST6.chr01pos12969360		chr01	12969360	Soltu.DM.01G009340	PGSC0003DMG401000859	0.885454	0.920552	0.933306	0.929249	0.898909
ST6.chr01pos12969449		chr01	12969449	Soltu.DM.01G009340	PGSC0003DMG401000859	0.881998	0.987355	0.891897	0.960825	0.864678
ST6.chr01pos12969416		chr01	12969416	Soltu.DM.01G009340	PGSC0003DMG401000859	0.93002	0.981097	0.948474	0.994804	0.922461
ST6.chr01pos12969419		chr01	12969419	Soltu.DM.01G009340	PGSC0003DMG401000859	0.93002	0.981097	0.948474	0.994804	0.922461
ST6.chr01pos12977049		chr01	12977049	Soltu.DM.01G009350		0.919236	0.800806	0.859961	0.771722	0.964475
ST6.chr01pos12977141		chr01	12977141	Soltu.DM.01G009350		0.965671	0.939003	0.874122	0.817101	0.961996
ST6.chr01pos12977043		chr01	12977043	Soltu.DM.01G009350		0.971208	0.969465	0.915666	0.828959	0.986277
ST6.chr01pos12977013		chr01	12977013	Soltu.DM.01G009350		0.96597	0.907456	0.858217	0.899612	0.98602
ST6.chr01pos12977126		chr01	12977126	Soltu.DM.01G009350		0.971208	0.990025	0.961993	0.938639	0.986447
ST6.chr01pos12995251		chr01	12995251	Soltu.DM.01G009360		0.829409	0.907456	0.832019	0.660989	0.887394
ST6.chr01pos12995607		chr01	12995607	Soltu.DM.01G009360		0.881998	0.817842	0.844389	0.767191	0.898909
ST6.chr01pos12991449		chr01	12991449	Soltu.DM.01G009360		0.993234	0.907456	0.713817	0.79349	0.994597
ST6.chr01pos12995332		chr01	12995332	Soltu.DM.01G009360		0.897058	0.907456	0.894984	0.793916	0.902145
ST6.chr01pos12990584		chr01	12990584	Soltu.DM.01G009360		0.961749	0.981529	0.938587	0.812641	0.978452
ST6.chr01pos12990606		chr01	12990606	Soltu.DM.01G009360		0.965671	0.939003	0.874122	0.817101	0.961996
ST6.chr01pos12995383		chr01	12995383	Soltu.DM.01G009360		0.997652	0.907456	0.697683	0.822143	0.965005
ST6.chr01pos12990196		chr01	12990196	Soltu.DM.01G009360		0.959858	0.968151	0.902152	0.905509	0.982054
ST6.chr01pos12994965		chr01	12994965	Soltu.DM.01G009360		0.959858	0.968151	0.902152	0.905509	0.982054
ST6.chr01pos12995065		chr01	12995065	Soltu.DM.01G009360		0.959858	0.968151	0.902152	0.905509	0.982054
ST6.chr01pos12990311		chr01	12990311	Soltu.DM.01G009360		0.999036	0.960141	0.974906	0.970972	0.98602
ST6.chr01pos12994984		chr01	12994984	Soltu.DM.01G009360		0.933815	0.968704	0.924385	0.997471	0.934869
ST6.chr01pos12995233		chr01	12995233	Soltu.DM.01G009360		0.93002	0.996993	0.936627	0.998844	0.934869
ST6.chr01pos13028267		chr01	13028267	Soltu.DM.01G009390	PGSC0003DMG400000864	0.961749	0.730753	0.443989	0.399727	0.949611
ST6.chr01pos13028272		chr01	13028272	Soltu.DM.01G009390	PGSC0003DMG400000864	0.571392	0.668914	0.681753	0.529028	0.699043
ST6.chr01pos13027883		chr01	13027883	Soltu.DM.01G009390	PGSC0003DMG400000864	0.950964	0.753082	0.578583	0.645119	0.945609
ST6.chr01pos13028249		chr01	13028249	Soltu.DM.01G009390	PGSC0003DMG400000864	0.93002	0.757315	0.581437	0.645119	0.911317
ST6.chr01pos13028018		chr01	13028018	Soltu.DM.01G009390	PGSC0003DMG400000864	0.955833	0.970717	0.832019	0.961448	0.893599
ST6.chr01pos13028268		chr01	13028268	Soltu.DM.01G009390	PGSC0003DMG400000864	0.934886	0.935652	0.873999	0.978289	0.97923
ST6.chr01pos13028269		chr01	13028269	Soltu.DM.01G009390	PGSC0003DMG400000864	0.934886	0.935652	0.873999	0.978289	0.97923
ST6.chr01pos13036867		chr01	13036867	Soltu.DM.01G009410	PGSC0003DMG400000856	0.942722	0.776032	0.578583	0.631365	0.932002
ST6.chr01pos13036623		chr01	13036623	Soltu.DM.01G009410	PGSC0003DMG400000856	0.829409	0.907456	0.832019	0.660989	0.887394
ST6.chr01pos13036499		chr01	13036499	Soltu.DM.01G009410	PGSC0003DMG400000856	0.919236	0.800806	0.859961	0.771722	0.964475
ST6.chr01pos13036677		chr01	13036677	Soltu.DM.01G009410	PGSC0003DMG400000856	0.977442	0.939003	0.915666	0.821295	0.977919
ST6.chr01pos13042989		chr01	13042989	Soltu.DM.01G009410	PGSC0003DMG400000856	0.932314	0.929577	0.829941	0.853228	0.978452
ST6.chr01pos13036505		chr01	13036505	Soltu.DM.01G009410	PGSC0003DMG400000856	0.960849	0.978059	0.804705	0.860189	0.928053
ST6.chr01pos13040151		chr01	13040151	Soltu.DM.01G009410	PGSC0003DMG400000856	0.997931	0.896017	0.673726	0.887324	0.98634
ST6.chr01pos13036724		chr01	13036724	Soltu.DM.01G009410	PGSC0003DMG400000856	0.953457	0.991105	0.97977	0.919873	0.978147
ST6.chr01pos13036610		chr01	13036610	Soltu.DM.01G009410	PGSC0003DMG400000856	0.910605	0.966426	0.888554	0.930627	0.955368
ST6.chr01pos13040169		chr01	13040169	Soltu.DM.01G009410	PGSC0003DMG400000856	0.898265	0.927504	0.980944	0.963734	0.928053
ST6.chr01pos13741342		chr01	13741342	Soltu.DM.01G009870	PGSC0003DMG400006555	0.829409	0.907456	0.832019	0.660989	0.887394
ST6.chr01pos13741096		chr01	13741096	Soltu.DM.01G009870	PGSC0003DMG400006555	0.944207	0.907456	0.752332	0.885163	0.934869
ST6.chr01pos13828673		chr01	13828673	Soltu.DM.01G009920	PGSC0003DMG400006560	0.829409	0.907456	0.832019	0.660989	0.887394
ST6.chr01pos13828493		chr01	13828493	Soltu.DM.01G009920	PGSC0003DMG400006560	0.969321	0.939003	0.923698	0.972228	0.986447
ST6.chr01pos13833527		chr01	13833527	Soltu.DM.01G009930	PGSC0003DMG402006561	0.91201	0.888618	0.828086	0.780087	0.928053
ST6.chr01pos13944740		chr01	13944740	Soltu.DM.01G009990	PGSC0003DMG400024300	0.881998	0.898354	0.697683	0.448728	0.924017
ST6.chr01pos13944747		chr01	13944747	Soltu.DM.01G009990	PGSC0003DMG400024300	0.881998	0.898354	0.697683	0.448728	0.924017
ST6.chr01pos13944604		chr01	13944604	Soltu.DM.01G009990	PGSC0003DMG400024300	0.919236	0.935652	0.933306	0.990891	0.912282
ST6.chr01pos13940337		chr01	13940337	Soltu.DM.01G009990	PGSC0003DMG400024300	0.933109	0.939003	0.929332	0.992459	0.924017
ST6.chr01pos13940207		chr01	13940207	Soltu.DM.01G009990	PGSC0003DMG400024300	0.955833	0.988268	0.979845	0.992459	0.97713
ST6.chr01pos14409566		chr01	14409566	Soltu.DM.01G010080	PGSC0003DMG400026829	0.687639	0.853813	0.820201	0.596196	0.801999
ST6.chr01pos14409623		chr01	14409623	Soltu.DM.01G010080	PGSC0003DMG400026829	0.687639	0.853813	0.820201	0.596196	0.801999
ST6.chr01pos14410418		chr01	14410418	Soltu.DM.01G010080	PGSC0003DMG400026829	0.687639	0.853813	0.820201	0.596196	0.801999
ST6.chr01pos14410605		chr01	14410605	Soltu.DM.01G010080	PGSC0003DMG400026829	0.687639	0.853813	0.820201	0.596196	0.801999
ST6.chr01pos14410781		chr01	14410781	Soltu.DM.01G010080	PGSC0003DMG400026829	0.687639	0.853813	0.820201	0.596196	0.801999
ST6.chr01pos14412320		chr01	14412320	Soltu.DM.01G010080	PGSC0003DMG400026829	0.829409	0.907456	0.820201	0.661679	0.894467
ST6.chr01pos14409631		chr01	14409631	Soltu.DM.01G010080	PGSC0003DMG400026829	0.980606	0.907456	0.874736	0.708338	0.898909
ST6.chr01pos14409567		chr01	14409567	Soltu.DM.01G010080	PGSC0003DMG400026829	0.927809	0.928963	0.832019	0.816893	0.902358
ST6.chr01pos14409568		chr01	14409568	Soltu.DM.01G010080	PGSC0003DMG400026829	0.927809	0.928963	0.832019	0.816893	0.902358
ST6.chr01pos14409750		chr01	14409750	Soltu.DM.01G010080	PGSC0003DMG400026829	0.955833	0.939003	0.832019	0.917139	0.948406
ST6.chr01pos14410820		chr01	14410820	Soltu.DM.01G010080	PGSC0003DMG400026829	0.961109	0.953001	0.902626	0.921845	0.911317
ST6.chr01pos14412235		chr01	14412235	Soltu.DM.01G010080	PGSC0003DMG400026829	0.91201	0.994625	0.987492	0.941073	0.983119
ST6.chr01pos14412295		chr01	14412295	Soltu.DM.01G010080	PGSC0003DMG400026829	0.91201	0.994625	0.987492	0.941073	0.983119
ST6.chr01pos14409503		chr01	14409503	Soltu.DM.01G010080	PGSC0003DMG400026829	0.974863	0.95469	0.856408	0.960825	0.983055
ST6.chr01pos14409531		chr01	14409531	Soltu.DM.01G010080	PGSC0003DMG400026829	0.974863	0.95469	0.856408	0.960825	0.983055
ST6.chr01pos14409666		chr01	14409666	Soltu.DM.01G010080	PGSC0003DMG400026829	0.955833	0.970717	0.832019	0.961448	0.893599
ST6.chr01pos14537516		chr01	14537516	Soltu.DM.01G010100	PGSC0003DMG400004196	0.969227	0.828897	0.581515	0.644495	0.948481
ST6.chr01pos14537500		chr01	14537500	Soltu.DM.01G010100	PGSC0003DMG400004196	0.807113	0.907456	0.915666	0.717772	0.796092
ST6.chr01pos14537533		chr01	14537533	Soltu.DM.01G010100	PGSC0003DMG400004196	0.699336	0.907456	0.945782	0.735468	0.643479
ST6.chr01pos14537497		chr01	14537497	Soltu.DM.01G010100	PGSC0003DMG400004196	0.745912	0.907456	0.962736	0.75917	0.606352
ST6.chr01pos14537695		chr01	14537695	Soltu.DM.01G010100	PGSC0003DMG400004196	0.955833	0.931527	0.905932	0.764112	0.898909
ST6.chr01pos14537730		chr01	14537730	Soltu.DM.01G010100	PGSC0003DMG400004196	0.936481	0.913967	0.812669	0.773787	0.949611
ST6.chr01pos14537704		chr01	14537704	Soltu.DM.01G010100	PGSC0003DMG400004196	0.881998	0.907456	0.889544	0.802524	0.924017
ST6.chr01pos14537652		chr01	14537652	Soltu.DM.01G010100	PGSC0003DMG400004196	0.890678	0.939003	0.896415	0.805695	0.960223
ST6.chr01pos14537747		chr01	14537747	Soltu.DM.01G010100	PGSC0003DMG400004196	0.956097	0.907456	0.896281	0.813738	0.964475
ST6.chr01pos14537548		chr01	14537548	Soltu.DM.01G010100	PGSC0003DMG400004196	0.881998	0.913967	0.927684	0.816147	0.834821
ST6.chr01pos14537557		chr01	14537557	Soltu.DM.01G010100	PGSC0003DMG400004196	0.947829	0.952782	0.92147	0.831761	0.938695
ST6.chr01pos14537739		chr01	14537739	Soltu.DM.01G010100	PGSC0003DMG400004196	0.868503	0.939003	0.989399	0.847062	0.929261
ST6.chr01pos14537581		chr01	14537581	Soltu.DM.01G010100	PGSC0003DMG400004196	0.892064	0.966426	0.92147	0.885786	0.982891
ST6.chr01pos14537537		chr01	14537537	Soltu.DM.01G010100	PGSC0003DMG400004196	0.955833	0.968151	0.937185	0.973794	0.927141
ST6.chr01pos14537594		chr01	14537594	Soltu.DM.01G010100	PGSC0003DMG400004196	0.955833	0.968151	0.937185	0.973794	0.927141
ST6.chr01pos14543023		chr01	14543023	Soltu.DM.01G010110	PGSC0003DMG400004190	0.786562	0.812121	0.668843	0.34567	0.859233
ST6.chr01pos14542963		chr01	14542963	Soltu.DM.01G010110	PGSC0003DMG400004190	0.581389	0.529351	0.741773	0.34567	0.842856
ST6.chr01pos14542828		chr01	14542828	Soltu.DM.01G010110	PGSC0003DMG400004190	0.916346	0.760804	0.784356	0.346396	0.875312
ST6.chr01pos14549299		chr01	14549299	Soltu.DM.01G010110	PGSC0003DMG400004190	0.638864	0.680529	0.790505	0.400515	0.867691
ST6.chr01pos14542858		chr01	14542858	Soltu.DM.01G010110	PGSC0003DMG400004190	0.904453	0.850575	0.641885	0.449764	0.943581
ST6.chr01pos14542819		chr01	14542819	Soltu.DM.01G010110	PGSC0003DMG400004190	0.944266	0.862657	0.538726	0.503453	0.956956
ST6.chr01pos14547483		chr01	14547483	Soltu.DM.01G010110	PGSC0003DMG400004190	0.842478	0.719473	0.833112	0.62492	0.925175
ST6.chr01pos14543020		chr01	14543020	Soltu.DM.01G010110	PGSC0003DMG400004190	0.885454	0.678135	0.338532	0.640078	0.932205
ST6.chr01pos14543097		chr01	14543097	Soltu.DM.01G010110	PGSC0003DMG400004190	0.876374	0.743131	0.604705	0.671604	0.893599
ST6.chr01pos14542964		chr01	14542964	Soltu.DM.01G010110	PGSC0003DMG400004190	0.980606	0.907456	0.874736	0.708338	0.898909
ST6.chr01pos14546809		chr01	14546809	Soltu.DM.01G010110	PGSC0003DMG400004190	0.881998	0.907456	0.838944	0.74573	0.902094
ST6.chr01pos14542987		chr01	14542987	Soltu.DM.01G010110	PGSC0003DMG400004190	0.969321	0.766579	0.443989	0.759759	0.964475
ST6.chr01pos14543254		chr01	14543254	Soltu.DM.01G010110	PGSC0003DMG400004190	0.930401	0.823362	0.482155	0.767213	0.988095
ST6.chr01pos14545475		chr01	14545475	Soltu.DM.01G010110	PGSC0003DMG400004190	0.90211	0.935652	0.927684	0.8553	0.941903
ST6.chr01pos14549274		chr01	14549274	Soltu.DM.01G010110	PGSC0003DMG400004190	0.904506	0.934178	0.92668	0.856881	0.925246
ST6.chr01pos14542988		chr01	14542988	Soltu.DM.01G010110	PGSC0003DMG400004190	0.974863	0.888618	0.809592	0.860464	0.988152
ST6.chr01pos14542788		chr01	14542788	Soltu.DM.01G010110	PGSC0003DMG400004190	0.876413	0.898536	0.955937	0.866886	0.378909
ST6.chr01pos14546777		chr01	14546777	Soltu.DM.01G010110	PGSC0003DMG400004190	0.955833	0.939003	0.832019	0.917139	0.948406
ST6.chr01pos14549285		chr01	14549285	Soltu.DM.01G010110	PGSC0003DMG400004190	0.955833	0.939003	0.832019	0.917139	0.948406
ST6.chr01pos14545318		chr01	14545318	Soltu.DM.01G010110	PGSC0003DMG400004190	0.955833	0.970717	0.832019	0.961448	0.893599
ST6.chr01pos14542873		chr01	14542873	Soltu.DM.01G010110	PGSC0003DMG400004190	0.93002	0.961311	0.933306	0.963008	0.887394
ST6.chr01pos14549251		chr01	14549251	Soltu.DM.01G010110	PGSC0003DMG400004190	0.898265	0.996993	0.971694	0.963734	0.949
ST6.chr01pos14549192		chr01	14549192	Soltu.DM.01G010110	PGSC0003DMG400004190	0.955833	0.968151	0.937185	0.973794	0.927141
ST6.chr01pos14546788		chr01	14546788	Soltu.DM.01G010110	PGSC0003DMG400004190	0.972497	0.988024	0.910955	0.995494	0.928053
ST6.chr01pos14836615		chr01	14836615	Soltu.DM.01G010240		0.945515	0.913967	0.282638	0.670136	0.9854
ST6.chr01pos14839467		chr01	14839467	Soltu.DM.01G010240		0.980606	0.907456	0.874736	0.708338	0.898909
ST6.chr01pos14839518		chr01	14839518	Soltu.DM.01G010240		0.66194	0.821146	0.949681	0.709736	0.711086
ST6.chr01pos14839578		chr01	14839578	Soltu.DM.01G010240		0.955833	0.970717	0.832019	0.961448	0.893599
ST6.chr01pos14836247		chr01	14836247	Soltu.DM.01G010240		0.972969	0.996993	0.924385	0.963734	0.942132
ST6.chr01pos15209330		chr01	15209330	Soltu.DM.01G010360	PGSC0003DMG400005301	0.786562	0.812121	0.668843	0.34567	0.859233
ST6.chr01pos15205319		chr01	15205319	Soltu.DM.01G010360	PGSC0003DMG400005301	0.475978	0.369161	0.745921	0.369191	0.66815
ST6.chr01pos15210635		chr01	15210635	Soltu.DM.01G010360	PGSC0003DMG400005301	0.692691	0.718048	0.900684	0.55808	0.597498
ST6.chr01pos15210448		chr01	15210448	Soltu.DM.01G010360	PGSC0003DMG400005301	0.657856	0.737443	0.893109	0.571667	0.767593
ST6.chr01pos15210574		chr01	15210574	Soltu.DM.01G010360	PGSC0003DMG400005301	0.657856	0.737443	0.893109	0.571667	0.767593
ST6.chr01pos15210625		chr01	15210625	Soltu.DM.01G010360	PGSC0003DMG400005301	0.536234	0.753288	0.893109	0.583654	0.675803
ST6.chr01pos15210711		chr01	15210711	Soltu.DM.01G010360	PGSC0003DMG400005301	0.809339	0.769631	0.600728	0.611671	0.749807
ST6.chr01pos15210617		chr01	15210617	Soltu.DM.01G010360	PGSC0003DMG400005301	0.809339	0.828897	0.849531	0.619432	0.807742
ST6.chr01pos15204931		chr01	15204931	Soltu.DM.01G010360	PGSC0003DMG400005301	0.641219	0.925274	0.933306	0.660989	0.750395
ST6.chr01pos15210702		chr01	15210702	Soltu.DM.01G010360	PGSC0003DMG400005301	0.93002	0.939003	0.443989	0.670136	0.950925
ST6.chr01pos15210703		chr01	15210703	Soltu.DM.01G010360	PGSC0003DMG400005301	0.93002	0.939003	0.443989	0.670136	0.950925
ST6.chr01pos15204966		chr01	15204966	Soltu.DM.01G010360	PGSC0003DMG400005301	0.546873	0.882731	0.937569	0.721856	0.667353
ST6.chr01pos15204899		chr01	15204899	Soltu.DM.01G010360	PGSC0003DMG400005301	0.368656	0.907456	0.926837	0.748242	0.454964
ST6.chr01pos15210125		chr01	15210125	Soltu.DM.01G010360	PGSC0003DMG400005301	0.915558	0.841233	0.810842	0.778011	0.928053
ST6.chr01pos15207413		chr01	15207413	Soltu.DM.01G010360	PGSC0003DMG400005301	0.974863	0.888618	0.809592	0.860464	0.988152
ST6.chr01pos15205370		chr01	15205370	Soltu.DM.01G010360	PGSC0003DMG400005301	0.972482	0.907456	0.832019	0.908169	0.97525
ST6.chr01pos15215773		chr01	15215773	Soltu.DM.01G010370	PGSC0003DMG400005305	0.817504	0.753094	0.874394	0.655416	0.887394
ST6.chr01pos15220824		chr01	15220824	Soltu.DM.01G010370	PGSC0003DMG400005305	0.844829	0.907456	0.990287	0.754087	0.887394
ST6.chr01pos15215709		chr01	15215709	Soltu.DM.01G010370	PGSC0003DMG400005305	0.864616	0.907456	0.904975	0.764112	0.893599
ST6.chr01pos15212964		chr01	15212964	Soltu.DM.01G010370	PGSC0003DMG400005305	0.969321	0.966426	0.813985	0.818776	0.994856
ST6.chr01pos15212846		chr01	15212846	Soltu.DM.01G010370	PGSC0003DMG400005305	0.969321	0.945016	0.915666	0.831761	0.922612
ST6.chr01pos16608815	Pelargonidin	chr01	16608815	Soltu.DM.01G010740		0.545456	0.409344	0.0212352	0.322776	0.597498
ST6.chr01pos16609613		chr01	16609613	Soltu.DM.01G010740		0.453079	0.427157	0.749259	0.34567	0.668531
ST6.chr01pos16609801		chr01	16609801	Soltu.DM.01G010740		0.955013	0.551636	0.731168	0.562981	0.84043
ST6.chr01pos16609142		chr01	16609142	Soltu.DM.01G010740		0.866546	0.930775	0.872642	0.767213	0.949611
ST6.chr01pos16608791		chr01	16608791	Soltu.DM.01G010740		0.885454	0.935652	0.915666	0.773787	0.893599
ST6.chr01pos16609121		chr01	16609121	Soltu.DM.01G010740		0.885454	0.935652	0.915666	0.773787	0.893599
ST6.chr01pos16609181		chr01	16609181	Soltu.DM.01G010740		0.885454	0.935652	0.915666	0.773787	0.893599
ST6.chr01pos16609679		chr01	16609679	Soltu.DM.01G010740		0.942697	0.964606	0.92787	0.978082	0.950925
ST6.chr01pos16632173		chr01	16632173	Soltu.DM.01G010750	PGSC0003DMG400031867	0.520083	0.471449	0.719659	0.23616	0.748702
ST6.chr01pos16633712		chr01	16633712	Soltu.DM.01G010750	PGSC0003DMG400031867	0.786562	0.812121	0.668843	0.34567	0.859233
ST6.chr01pos16632844		chr01	16632844	Soltu.DM.01G010750	PGSC0003DMG400031867	0.453079	0.427157	0.749259	0.34567	0.668531
ST6.chr01pos16632180		chr01	16632180	Soltu.DM.01G010750	PGSC0003DMG400031867	0.641978	0.464644	0.820622	0.417062	0.828636
ST6.chr01pos16632246		chr01	16632246	Soltu.DM.01G010750	PGSC0003DMG400031867	0.55353	0.586505	0.822271	0.482784	0.7888
ST6.chr01pos16632293		chr01	16632293	Soltu.DM.01G010750	PGSC0003DMG400031867	0.55353	0.586505	0.822271	0.482784	0.7888
ST6.chr01pos16632445		chr01	16632445	Soltu.DM.01G010750	PGSC0003DMG400031867	0.55353	0.586505	0.822271	0.482784	0.7888
ST6.chr01pos16632457		chr01	16632457	Soltu.DM.01G010750	PGSC0003DMG400031867	0.55353	0.586505	0.822271	0.482784	0.7888
ST6.chr01pos16632607		chr01	16632607	Soltu.DM.01G010750	PGSC0003DMG400031867	0.55353	0.586505	0.822271	0.482784	0.7888
ST6.chr01pos16633000		chr01	16633000	Soltu.DM.01G010750	PGSC0003DMG400031867	0.55353	0.586505	0.822271	0.482784	0.7888
ST6.chr01pos16633122		chr01	16633122	Soltu.DM.01G010750	PGSC0003DMG400031867	0.55353	0.586505	0.822271	0.482784	0.7888
ST6.chr01pos16633415		chr01	16633415	Soltu.DM.01G010750	PGSC0003DMG400031867	0.55353	0.586505	0.822271	0.482784	0.7888
ST6.chr01pos16635599		chr01	16635599	Soltu.DM.01G010750	PGSC0003DMG400031867	0.55353	0.586505	0.822271	0.482784	0.7888
ST6.chr01pos16633526		chr01	16633526	Soltu.DM.01G010750	PGSC0003DMG400031867	0.570544	0.734066	0.849531	0.54041	0.898909
ST6.chr01pos16635592		chr01	16635592	Soltu.DM.01G010750	PGSC0003DMG400031867	0.570544	0.734066	0.849531	0.54041	0.898909
ST6.chr01pos16632902		chr01	16632902	Soltu.DM.01G010750	PGSC0003DMG400031867	0.829409	0.907456	0.832019	0.660989	0.887394
ST6.chr01pos16633373		chr01	16633373	Soltu.DM.01G010750	PGSC0003DMG400031867	0.917679	0.793915	0.214865	0.665824	0.951709
ST6.chr01pos16632886		chr01	16632886	Soltu.DM.01G010750	PGSC0003DMG400031867	0.829409	0.866528	0.856043	0.688747	0.979714
ST6.chr01pos16633649		chr01	16633649	Soltu.DM.01G010750	PGSC0003DMG400031867	0.84969	0.801065	0.836334	0.703771	0.925175
ST6.chr01pos16632289		chr01	16632289	Soltu.DM.01G010750	PGSC0003DMG400031867	0.866546	0.930775	0.872642	0.767213	0.949611
ST6.chr01pos16633621		chr01	16633621	Soltu.DM.01G010750	PGSC0003DMG400031867	0.866546	0.930775	0.872642	0.767213	0.949611
ST6.chr01pos16635637		chr01	16635637	Soltu.DM.01G010750	PGSC0003DMG400031867	0.866546	0.930775	0.872642	0.767213	0.949611
ST6.chr01pos16632275		chr01	16632275	Soltu.DM.01G010750	PGSC0003DMG400031867	0.885454	0.935652	0.915666	0.773787	0.893599
ST6.chr01pos16632296		chr01	16632296	Soltu.DM.01G010750	PGSC0003DMG400031867	0.885454	0.935652	0.915666	0.773787	0.893599
ST6.chr01pos16633795		chr01	16633795	Soltu.DM.01G010750	PGSC0003DMG400031867	0.960849	0.968704	0.291843	0.917139	0.454964
ST6.chr01pos16635595		chr01	16635595	Soltu.DM.01G010750	PGSC0003DMG400031867	0.960849	0.968704	0.291843	0.917139	0.454964
ST6.chr01pos16632228		chr01	16632228	Soltu.DM.01G010750	PGSC0003DMG400031867	0.994116	0.950853	0.933306	0.917139	0.978452
ST6.chr01pos18501058		chr01	18501058	Soltu.DM.01G011160	PGSC0003DMG402029907	0.786562	0.812121	0.668843	0.34567	0.859233
ST6.chr01pos18500893		chr01	18500893	Soltu.DM.01G011160	PGSC0003DMG402029907	0.866546	0.930775	0.872642	0.767213	0.949611
ST6.chr01pos18500496		chr01	18500496	Soltu.DM.01G011160	PGSC0003DMG402029907	0.885454	0.935652	0.915666	0.773787	0.893599
ST6.chr01pos18501019		chr01	18501019	Soltu.DM.01G011160	PGSC0003DMG402029907	0.932857	0.907456	0.797895	0.853723	0.964445
ST6.chr01pos18507894		chr01	18507894	Soltu.DM.01G011170	PGSC0003DMG400029908	0.866546	0.930775	0.872642	0.767213	0.949611
ST6.chr01pos18508334		chr01	18508334	Soltu.DM.01G011170	PGSC0003DMG400029908	0.927809	0.944641	0.929855	0.857614	0.949611
ST6.chr01pos19203286		chr01	19203286	Soltu.DM.01G011430	PGSC0003DMG400024054	0.866546	0.930775	0.872642	0.767213	0.949611
ST6.chr01pos19203478		chr01	19203478	Soltu.DM.01G011430	PGSC0003DMG400024054	0.866546	0.930775	0.872642	0.767213	0.949611
ST6.chr01pos19203308		chr01	19203308	Soltu.DM.01G011430	PGSC0003DMG400024054	0.915558	0.841233	0.810842	0.778011	0.928053
ST6.chr01pos19458548		chr01	19458548	Soltu.DM.01G011500	PGSC0003DMG400024057	0.520422	0.383138	0.408462	0.285232	0.887394
ST6.chr01pos19458148		chr01	19458148	Soltu.DM.01G011500	PGSC0003DMG400024057	0.453079	0.427157	0.749259	0.34567	0.668531
ST6.chr01pos19458619		chr01	19458619	Soltu.DM.01G011500	PGSC0003DMG400024057	0.828517	0.503468	0.350596	0.479607	0.950925
ST6.chr01pos19458145		chr01	19458145	Soltu.DM.01G011500	PGSC0003DMG400024057	0.931514	0.762813	0.668843	0.76439	0.942131
ST6.chr01pos19458733		chr01	19458733	Soltu.DM.01G011500	PGSC0003DMG400024057	0.866546	0.930775	0.872642	0.767213	0.949611
ST6.chr01pos19458817		chr01	19458817	Soltu.DM.01G011500	PGSC0003DMG400024057	0.866546	0.930775	0.872642	0.767213	0.949611
ST6.chr01pos19458295		chr01	19458295	Soltu.DM.01G011500	PGSC0003DMG400024057	0.885454	0.935652	0.915666	0.773787	0.893599
ST6.chr01pos19458349		chr01	19458349	Soltu.DM.01G011500	PGSC0003DMG400024057	0.885454	0.935652	0.915666	0.773787	0.893599
ST6.chr01pos19458222		chr01	19458222	Soltu.DM.01G011500	PGSC0003DMG400024057	0.885454	0.966426	0.915666	0.831761	0.988095
ST6.chr01pos20536881		chr01	20536881	Soltu.DM.01G011750	PGSC0003DMG400018972	0.866546	0.930775	0.872642	0.767213	0.949611
ST6.chr01pos21957332		chr01	21957332	Soltu.DM.01G012060		0.91201	0.977077	0.932656	0.885521	0.986026
ST6.chr01pos21967183		chr01	21967183	Soltu.DM.01G012060		0.955833	0.977077	0.929855	0.938774	0.762293
ST6.chr01pos23939397	Petunidin	chr01	23939397	Soltu.DM.01G012700	PGSC0003DMG400031504	0.725823	0.413132	0.875029	0.791576	0.00264286
ST6.chr01pos23939053		chr01	23939053	Soltu.DM.01G012700	PGSC0003DMG400031504	0.687639	0.817842	0.706027	0.407237	0.893599
ST6.chr01pos23938667		chr01	23938667	Soltu.DM.01G012700	PGSC0003DMG400031504	0.890678	0.850279	0.832019	0.729258	0.946237
ST6.chr01pos23938663		chr01	23938663	Soltu.DM.01G012700	PGSC0003DMG400031504	0.892059	0.907456	0.119402	0.745095	0.930037
ST6.chr01pos23938500		chr01	23938500	Soltu.DM.01G012700	PGSC0003DMG400031504	0.890728	0.939003	0.906932	0.769396	0.975906
ST6.chr01pos23938743		chr01	23938743	Soltu.DM.01G012700	PGSC0003DMG400031504	0.96597	0.907456	0.858217	0.899612	0.98602
ST6.chr01pos23939096		chr01	23939096	Soltu.DM.01G012700	PGSC0003DMG400031504	0.96597	0.907456	0.858217	0.899612	0.98602
ST6.chr01pos23938752		chr01	23938752	Soltu.DM.01G012700	PGSC0003DMG400031504	0.890728	0.978437	0.95209	0.93018	0.887394
ST6.chr01pos23938812		chr01	23938812	Soltu.DM.01G012700	PGSC0003DMG400031504	0.969227	0.953168	0.545849	0.953045	0.82017
ST6.chr01pos24491457		chr01	24491457	Soltu.DM.01G012820	PGSC0003DMG400002411	0.786562	0.812121	0.668843	0.34567	0.859233
ST6.chr01pos24491739		chr01	24491739	Soltu.DM.01G012820	PGSC0003DMG400002411	0.453079	0.427157	0.749259	0.34567	0.668531
ST6.chr01pos24491738		chr01	24491738	Soltu.DM.01G012820	PGSC0003DMG400002411	0.797438	0.88665	0.609308	0.623406	0.688835
ST6.chr01pos24491727		chr01	24491727	Soltu.DM.01G012820	PGSC0003DMG400002411	0.885454	0.769631	0.782488	0.741128	0.906123
ST6.chr01pos24491378		chr01	24491378	Soltu.DM.01G012820	PGSC0003DMG400002411	0.866546	0.930775	0.872642	0.767213	0.949611
ST6.chr01pos24491419		chr01	24491419	Soltu.DM.01G012820	PGSC0003DMG400002411	0.866546	0.930775	0.872642	0.767213	0.949611
ST6.chr01pos24491421		chr01	24491421	Soltu.DM.01G012820	PGSC0003DMG400002411	0.866546	0.930775	0.872642	0.767213	0.949611
ST6.chr01pos24491451		chr01	24491451	Soltu.DM.01G012820	PGSC0003DMG400002411	0.866546	0.930775	0.872642	0.767213	0.949611
ST6.chr01pos24491453		chr01	24491453	Soltu.DM.01G012820	PGSC0003DMG400002411	0.866546	0.930775	0.872642	0.767213	0.949611
ST6.chr01pos24491717		chr01	24491717	Soltu.DM.01G012820	PGSC0003DMG400002411	0.866546	0.930775	0.872642	0.767213	0.949611
ST6.chr01pos24492358		chr01	24492358	Soltu.DM.01G012820	PGSC0003DMG400002411	0.866546	0.930775	0.872642	0.767213	0.949611
ST6.chr01pos26028991		chr01	26028991	Soltu.DM.01G013080	PGSC0003DMG401004220	0.620074	0.358134	0.275294	0.314319	0.578294
ST6.chr01pos26027825		chr01	26027825	Soltu.DM.01G013080	PGSC0003DMG401004220	0.829409	0.939003	0.87511	0.6781	0.91244
ST6.chr01pos26029013		chr01	26029013	Soltu.DM.01G013080	PGSC0003DMG401004220	0.990552	0.975552	0.915666	0.934911	0.958479
ST6.chr01pos26466582		chr01	26466582	Soltu.DM.01G013260		0.59649	0.72136	0.832019	0.58199	0.682205
ST6.chr01pos26466393		chr01	26466393	Soltu.DM.01G013260		0.885454	0.973443	0.926254	0.854292	0.973796
ST6.chr01pos26471410		chr01	26471410	Soltu.DM.01G013270		0.786562	0.812121	0.668843	0.34567	0.859233
ST6.chr01pos27138409		chr01	27138409	Soltu.DM.01G013430		0.786562	0.812121	0.668843	0.34567	0.859233
ST6.chr01pos27138452		chr01	27138452	Soltu.DM.01G013430		0.687639	0.762813	0.531877	0.596196	0.71667
ST6.chr01pos27138760		chr01	27138760	Soltu.DM.01G013430		0.687639	0.762813	0.531877	0.596196	0.71667
ST6.chr01pos27138447		chr01	27138447	Soltu.DM.01G013430		0.931514	0.989465	0.953339	0.954952	0.991173
ST6.chr01pos27140855		chr01	27140855	Soltu.DM.01G013440	PGSC0003DMG402029202	0.687639	0.762813	0.531877	0.596196	0.71667
ST6.chr01pos27142415		chr01	27142415	Soltu.DM.01G013440	PGSC0003DMG402029202	0.687639	0.762813	0.531877	0.596196	0.71667
ST6.chr01pos27142846		chr01	27142846	Soltu.DM.01G013440	PGSC0003DMG402029202	0.892064	0.939003	0.611045	0.831761	0.887394
ST6.chr01pos27140922		chr01	27140922	Soltu.DM.01G013440	PGSC0003DMG402029202	0.885454	0.976231	0.926506	0.854864	0.975416
ST6.chr01pos27140923		chr01	27140923	Soltu.DM.01G013440	PGSC0003DMG402029202	0.885454	0.976231	0.926506	0.854864	0.975416
ST6.chr01pos27142806		chr01	27142806	Soltu.DM.01G013440	PGSC0003DMG402029202	0.966393	0.935652	0.906932	0.946716	0.9921
ST6.chr01pos27218683		chr01	27218683	Soltu.DM.01G013460		0.687639	0.762813	0.531877	0.596196	0.71667
ST6.chr01pos27218543		chr01	27218543	Soltu.DM.01G013460		0.521796	0.769417	0.961993	0.659506	0.590248
ST6.chr01pos27218784		chr01	27218784	Soltu.DM.01G013460		0.857905	0.800806	0.582326	0.688268	0.998741
ST6.chr01pos27219593		chr01	27219593	Soltu.DM.01G013460		0.885454	0.935652	0.915666	0.773787	0.893599
ST6.chr01pos27218588		chr01	27218588	Soltu.DM.01G013460		0.946829	0.950003	0.443989	0.816893	0.736775
ST6.chr01pos27219090		chr01	27219090	Soltu.DM.01G013460		0.946829	0.950003	0.443989	0.816893	0.736775
ST6.chr01pos27218611		chr01	27218611	Soltu.DM.01G013460		0.908629	0.907456	0.832019	0.823959	0.68465
ST6.chr01pos27218437		chr01	27218437	Soltu.DM.01G013460		0.892064	0.755959	0.654267	0.832884	0.395795
ST6.chr01pos27218771		chr01	27218771	Soltu.DM.01G013460		0.885454	0.751268	0.837842	0.833253	0.43022
ST6.chr01pos27218370		chr01	27218370	Soltu.DM.01G013460		0.93002	0.935652	0.642805	0.844789	0.70353
ST6.chr01pos27218457		chr01	27218457	Soltu.DM.01G013460		0.894368	0.769631	0.704115	0.856881	0.391402
ST6.chr01pos27218826		chr01	27218826	Soltu.DM.01G013460		0.96597	0.907456	0.858217	0.899612	0.98602
ST6.chr01pos27218602		chr01	27218602	Soltu.DM.01G013460		0.91201	0.956949	0.578583	0.917139	0.908161
ST6.chr01pos27218374		chr01	27218374	Soltu.DM.01G013460		0.969321	0.973443	0.961369	0.921791	0.875312
ST6.chr01pos27218394		chr01	27218394	Soltu.DM.01G013460		0.936332	0.978059	0.620479	0.972228	0.871878
ST6.chr01pos27645787		chr01	27645787	Soltu.DM.01G013660	PGSC0003DMG402001013	0.776818	0.913967	0.474279	0.592937	0.950925
ST6.chr01pos27645108		chr01	27645108	Soltu.DM.01G013660	PGSC0003DMG402001013	0.875132	0.907456	0.247145	0.613566	0.889091
ST6.chr01pos27645752		chr01	27645752	Soltu.DM.01G013660	PGSC0003DMG402001013	0.830888	0.72136	0.702615	0.619432	0.898909
ST6.chr01pos27645050		chr01	27645050	Soltu.DM.01G013660	PGSC0003DMG402001013	0.866546	0.932334	0.422779	0.633774	0.888037
ST6.chr01pos27645105		chr01	27645105	Soltu.DM.01G013660	PGSC0003DMG402001013	0.786562	0.935652	0.443989	0.660989	0.911317
ST6.chr01pos27645017		chr01	27645017	Soltu.DM.01G013660	PGSC0003DMG402001013	0.931587	0.935652	0.38592	0.732641	0.777509
ST6.chr01pos27645729		chr01	27645729	Soltu.DM.01G013660	PGSC0003DMG402001013	0.885454	0.935652	0.915666	0.773787	0.893599
ST6.chr01pos27644957		chr01	27644957	Soltu.DM.01G013660	PGSC0003DMG402001013	0.897058	0.907456	0.894984	0.793916	0.902145
ST6.chr01pos27644757		chr01	27644757	Soltu.DM.01G013660	PGSC0003DMG402001013	0.885454	0.939026	0.899912	0.831761	0.964475
ST6.chr01pos27645002		chr01	27645002	Soltu.DM.01G013660	PGSC0003DMG402001013	0.956097	0.990585	0.820201	0.881931	0.894347
ST6.chr01pos27645789		chr01	27645789	Soltu.DM.01G013660	PGSC0003DMG402001013	0.90211	0.978375	0.798252	0.900775	0.950925
ST6.chr01pos27649436		chr01	27649436	Soltu.DM.01G013660	PGSC0003DMG402001013	0.892059	0.945335	0.816062	0.950357	0.988152
ST6.chr01pos29128777	Pelargonidin	chr01	29128777	Soltu.DM.01G014340	PGSC0003DMG400017991	0.712966	0.769631	0.0132322	0.542873	0.910033
ST6.chr01pos29129902	Petunidin	chr01	29129902	Soltu.DM.01G014340	PGSC0003DMG400017991	0.805027	0.427157	0.977242	0.805695	0.0922224
ST6.chr01pos29129510	Petunidin	chr01	29129510	Soltu.DM.01G014340	PGSC0003DMG400017991	0.805027	0.722455	0.908262	0.832145	0.0209714
ST6.chr01pos29129490		chr01	29129490	Soltu.DM.01G014340	PGSC0003DMG400017991	0.531382	0.907456	0.282638	0.677215	0.950925
ST6.chr01pos29129518		chr01	29129518	Soltu.DM.01G014340	PGSC0003DMG400017991	0.531382	0.907456	0.282638	0.677215	0.950925
ST6.chr01pos29129577		chr01	29129577	Soltu.DM.01G014340	PGSC0003DMG400017991	0.531382	0.907456	0.282638	0.677215	0.950925
ST6.chr01pos29129940		chr01	29129940	Soltu.DM.01G014340	PGSC0003DMG400017991	0.870146	0.907456	0.955966	0.856772	0.887394
ST6.chr01pos29129215		chr01	29129215	Soltu.DM.01G014340	PGSC0003DMG400017991	0.843811	0.924253	0.849531	0.929218	0.917271
ST6.chr01pos29129299		chr01	29129299	Soltu.DM.01G014340	PGSC0003DMG400017991	0.898265	0.95469	0.857216	0.972228	0.511223
ST6.chr01pos29129334		chr01	29129334	Soltu.DM.01G014340	PGSC0003DMG400017991	0.930401	0.939922	0.915666	0.972228	0.943588
ST6.chr01pos29238339		chr01	29238339	Soltu.DM.01G014410	PGSC0003DMG400024126	0.904441	0.966426	0.929332	0.905138	0.932002
ST6.chr01pos29238401		chr01	29238401	Soltu.DM.01G014410	PGSC0003DMG400024126	0.969227	0.997989	0.490079	0.929132	0.661314
ST6.chr01pos29238373		chr01	29238373	Soltu.DM.01G014410	PGSC0003DMG400024126	0.969321	0.996993	0.443989	0.932924	0.628559
ST6.chr01pos29292148		chr01	29292148	Soltu.DM.01G014430	PGSC0003DMG400017991	0.522246	0.479582	0.6559	0.362982	0.748702
ST6.chr01pos29292702		chr01	29292702	Soltu.DM.01G014430	PGSC0003DMG400017991	0.829409	0.788938	0.704503	0.394026	0.890558
ST6.chr01pos29292138		chr01	29292138	Soltu.DM.01G014430	PGSC0003DMG400017991	0.692691	0.70878	0.184419	0.489869	0.599117
ST6.chr01pos29291989		chr01	29291989	Soltu.DM.01G014430	PGSC0003DMG400017991	0.692691	0.762813	0.933306	0.660989	0.772339
ST6.chr01pos29292216		chr01	29292216	Soltu.DM.01G014430	PGSC0003DMG400017991	0.91201	0.921921	0.849531	0.670136	0.911317
ST6.chr01pos29292252		chr01	29292252	Soltu.DM.01G014430	PGSC0003DMG400017991	0.866546	0.907456	0.103691	0.685695	0.890476
ST6.chr01pos29292403		chr01	29292403	Soltu.DM.01G014430	PGSC0003DMG400017991	0.725823	0.929577	0.926566	0.700205	0.784706
ST6.chr01pos29292065		chr01	29292065	Soltu.DM.01G014430	PGSC0003DMG400017991	0.953434	0.968151	0.93986	0.709631	0.992721
ST6.chr01pos29292158		chr01	29292158	Soltu.DM.01G014430	PGSC0003DMG400017991	0.910605	0.856101	0.832019	0.752522	0.917451
ST6.chr01pos29292112		chr01	29292112	Soltu.DM.01G014430	PGSC0003DMG400017991	0.885454	0.935652	0.851262	0.75917	0.951887
ST6.chr01pos29292113		chr01	29292113	Soltu.DM.01G014430	PGSC0003DMG400017991	0.885454	0.935652	0.851262	0.75917	0.951887
ST6.chr01pos29292106		chr01	29292106	Soltu.DM.01G014430	PGSC0003DMG400017991	0.926419	0.939003	0.889544	0.83136	0.994415
ST6.chr01pos29292457		chr01	29292457	Soltu.DM.01G014430	PGSC0003DMG400017991	0.829409	0.907456	0.920888	0.871625	0.195435
ST6.chr01pos29292024		chr01	29292024	Soltu.DM.01G014430	PGSC0003DMG400017991	0.96597	0.907456	0.858217	0.899612	0.98602
ST6.chr01pos29292534		chr01	29292534	Soltu.DM.01G014430	PGSC0003DMG400017991	0.58276	0.907456	0.808686	0.92065	0.111006
ST6.chr01pos29292570		chr01	29292570	Soltu.DM.01G014430	PGSC0003DMG400017991	0.829409	0.907456	0.822271	0.930559	0.153628
ST6.chr01pos29292983		chr01	29292983	Soltu.DM.01G014430	PGSC0003DMG400017991	0.96597	0.994103	0.982488	0.961711	0.92639
ST6.chr01pos29292616		chr01	29292616	Soltu.DM.01G014430	PGSC0003DMG400017991	0.904181	0.907456	0.856408	0.963111	0.374301
ST6.chr01pos29291929		chr01	29291929	Soltu.DM.01G014430	PGSC0003DMG400017991	0.892064	0.939003	0.625093	0.973348	0.263458
ST6.chr01pos29304776		chr01	29304776	Soltu.DM.01G014440	PGSC0003DMG400024133	0.694083	0.678741	0.820201	0.514903	0.882134
ST6.chr01pos29299349		chr01	29299349	Soltu.DM.01G014440	PGSC0003DMG400024133	0.881998	0.835927	0.874288	0.692832	0.898909
ST6.chr01pos29304820		chr01	29304820	Soltu.DM.01G014440	PGSC0003DMG400024133	0.898265	0.907456	0.877675	0.786949	0.905952
ST6.chr01pos29304740		chr01	29304740	Soltu.DM.01G014440	PGSC0003DMG400024133	0.916895	0.979503	0.904975	0.998107	0.767593
ST6.chr01pos29334989		chr01	29334989	Soltu.DM.01G014450	PGSC0003DMG400024130	0.866546	0.836987	0.838944	0.753792	0.893599
ST6.chr01pos30111033		chr01	30111033	Soltu.DM.01G014580	PGSC0003DMG400022969	0.84969	0.782227	0.339051	0.660989	0.874236
ST6.chr01pos30397135		chr01	30397135	Soltu.DM.01G014620	PGSC0003DMG400015058	0.691672	0.45236	0.410993	0.314319	0.811346
ST6.chr01pos30396893		chr01	30396893	Soltu.DM.01G014620	PGSC0003DMG400015058	0.636494	0.564226	0.443989	0.314319	0.806468
ST6.chr01pos30396521		chr01	30396521	Soltu.DM.01G014620	PGSC0003DMG400015058	0.687639	0.711257	0.671279	0.530869	0.86641
ST6.chr01pos30397138		chr01	30397138	Soltu.DM.01G014620	PGSC0003DMG400015058	0.866546	0.907456	0.103691	0.685695	0.890476
ST6.chr01pos30396909		chr01	30396909	Soltu.DM.01G014620	PGSC0003DMG400015058	0.876374	0.888899	0.794867	0.761321	0.898909
ST6.chr01pos30396506		chr01	30396506	Soltu.DM.01G014620	PGSC0003DMG400015058	0.913233	0.923127	0.915666	0.802524	0.899906
ST6.chr01pos30396654		chr01	30396654	Soltu.DM.01G014620	PGSC0003DMG400015058	0.919236	0.909084	0.233732	0.810327	0.897235
ST6.chr01pos30396635		chr01	30396635	Soltu.DM.01G014620	PGSC0003DMG400015058	0.881998	0.907456	0.892948	0.821146	0.898909
ST6.chr01pos30396279		chr01	30396279	Soltu.DM.01G014620	PGSC0003DMG400015058	0.947743	0.966426	0.924385	0.988423	0.934869
ST6.chr01pos30899011	Peonidin	chr01	30899011	Soltu.DM.01G014670	PGSC0003DMG400015862	0.230707	0.150992	0.371497	0.0738152	0.540123
ST6.chr01pos30904745	Pelargonidin	chr01	30904745	Soltu.DM.01G014670	PGSC0003DMG400015862	0.829409	0.833463	0.0408808	0.634254	0.895439
ST6.chr01pos30898301		chr01	30898301	Soltu.DM.01G014670	PGSC0003DMG400015862	0.691672	0.45236	0.410993	0.314319	0.811346
ST6.chr01pos30901367		chr01	30901367	Soltu.DM.01G014670	PGSC0003DMG400015862	0.691672	0.45236	0.410993	0.314319	0.811346
ST6.chr01pos30903677		chr01	30903677	Soltu.DM.01G014670	PGSC0003DMG400015862	0.691672	0.45236	0.410993	0.314319	0.811346
ST6.chr01pos30903722		chr01	30903722	Soltu.DM.01G014670	PGSC0003DMG400015862	0.691672	0.45236	0.410993	0.314319	0.811346
ST6.chr01pos30902741		chr01	30902741	Soltu.DM.01G014670	PGSC0003DMG400015862	0.687639	0.439893	0.410993	0.321519	0.818407
ST6.chr01pos30900965		chr01	30900965	Soltu.DM.01G014670	PGSC0003DMG400015862	0.725823	0.496568	0.423431	0.346396	0.864551
ST6.chr01pos30898603		chr01	30898603	Soltu.DM.01G014670	PGSC0003DMG400015862	0.910605	0.937857	0.127535	0.791576	0.902286
ST6.chr01pos30898213		chr01	30898213	Soltu.DM.01G014670	PGSC0003DMG400015862	0.84969	0.907456	0.832019	0.814474	0.893599
ST6.chr01pos30903386		chr01	30903386	Soltu.DM.01G014670	PGSC0003DMG400015862	0.926119	0.980124	0.346065	0.974902	0.233968
ST6.chr01pos30906262		chr01	30906262	Soltu.DM.01G014680		0.691672	0.45236	0.410993	0.314319	0.811346
ST6.chr01pos30906317		chr01	30906317	Soltu.DM.01G014680		0.691672	0.45236	0.410993	0.314319	0.811346
ST6.chr01pos30906612		chr01	30906612	Soltu.DM.01G014680		0.955833	0.950157	0.876321	0.930627	0.986277
ST6.chr01pos30938923		chr01	30938923	Soltu.DM.01G014700	PGSC0003DMG400015860	0.687639	0.306292	0.254276	0.161911	0.807315
ST6.chr01pos30938775		chr01	30938775	Soltu.DM.01G014700	PGSC0003DMG400015860	0.700075	0.409344	0.360336	0.240515	0.79012
ST6.chr01pos30938639		chr01	30938639	Soltu.DM.01G014700	PGSC0003DMG400015860	0.505888	0.490818	0.505277	0.249864	0.750851
ST6.chr01pos30938678		chr01	30938678	Soltu.DM.01G014700	PGSC0003DMG400015860	0.505888	0.490818	0.505277	0.249864	0.750851
ST6.chr01pos30938613		chr01	30938613	Soltu.DM.01G014700	PGSC0003DMG400015860	0.686572	0.627333	0.673157	0.301274	0.812181
ST6.chr01pos30938646		chr01	30938646	Soltu.DM.01G014700	PGSC0003DMG400015860	0.571767	0.612225	0.607247	0.34567	0.772339
ST6.chr01pos30938659		chr01	30938659	Soltu.DM.01G014700	PGSC0003DMG400015860	0.571767	0.612225	0.607247	0.34567	0.772339
ST6.chr01pos30938777		chr01	30938777	Soltu.DM.01G014700	PGSC0003DMG400015860	0.656278	0.298161	0.804705	0.370999	0.454964
ST6.chr01pos30938728		chr01	30938728	Soltu.DM.01G014700	PGSC0003DMG400015860	0.692691	0.664891	0.675962	0.397668	0.812024
ST6.chr01pos30939930		chr01	30939930	Soltu.DM.01G014700	PGSC0003DMG400015860	0.709518	0.707268	0.58106	0.407237	0.756911
ST6.chr01pos30942447		chr01	30942447	Soltu.DM.01G014700	PGSC0003DMG400015860	0.829409	0.772637	0.788848	0.607568	0.777509
ST6.chr01pos30942476		chr01	30942476	Soltu.DM.01G014700	PGSC0003DMG400015860	0.829409	0.772637	0.788848	0.607568	0.777509
ST6.chr01pos30942422		chr01	30942422	Soltu.DM.01G014700	PGSC0003DMG400015860	0.829409	0.665864	0.801555	0.612626	0.894898
ST6.chr01pos30942452		chr01	30942452	Soltu.DM.01G014700	PGSC0003DMG400015860	0.915888	0.907456	0.844754	0.793808	0.898909
ST6.chr01pos30938712		chr01	30938712	Soltu.DM.01G014700	PGSC0003DMG400015860	0.919236	0.933649	0.195084	0.809302	0.911317
ST6.chr01pos30939759		chr01	30939759	Soltu.DM.01G014700	PGSC0003DMG400015860	0.96597	0.907456	0.858217	0.899612	0.98602
ST6.chr01pos30939775		chr01	30939775	Soltu.DM.01G014700	PGSC0003DMG400015860	0.907581	0.935652	0.902641	0.927602	0.925175
ST6.chr01pos31360188		chr01	31360188	Soltu.DM.01G014740		0.899815	0.890785	0.820201	0.730379	0.96022
ST6.chr01pos31364444		chr01	31364444	Soltu.DM.01G014740		0.879153	0.935652	0.227525	0.798126	0.915612
ST6.chr01pos32240214	Pelargonidin	chr01	32240214	Soltu.DM.01G015090	PGSC0003DMG400024011	0.829409	0.65473	0.0873789	0.344996	0.841766
ST6.chr01pos32240988		chr01	32240988	Soltu.DM.01G015090	PGSC0003DMG400024011	0.829409	0.812121	0.832019	0.459082	0.887394
ST6.chr01pos32236807		chr01	32236807	Soltu.DM.01G015090	PGSC0003DMG400024011	0.829409	0.665864	0.801555	0.612626	0.894898
ST6.chr01pos32236727		chr01	32236727	Soltu.DM.01G015090	PGSC0003DMG400024011	0.8667	0.888618	0.872078	0.660989	0.887394
ST6.chr01pos32236768		chr01	32236768	Soltu.DM.01G015090	PGSC0003DMG400024011	0.91201	0.921921	0.849531	0.670136	0.911317
ST6.chr01pos32238106		chr01	32238106	Soltu.DM.01G015090	PGSC0003DMG400024011	0.91201	0.921921	0.849531	0.670136	0.911317
ST6.chr01pos32240072		chr01	32240072	Soltu.DM.01G015090	PGSC0003DMG400024011	0.91201	0.921921	0.849531	0.670136	0.911317
ST6.chr01pos32238145		chr01	32238145	Soltu.DM.01G015090	PGSC0003DMG400024011	0.866546	0.907456	0.103691	0.685695	0.890476
ST6.chr01pos32240084		chr01	32240084	Soltu.DM.01G015090	PGSC0003DMG400024011	0.866546	0.907456	0.103691	0.685695	0.890476
ST6.chr01pos32240223		chr01	32240223	Soltu.DM.01G015090	PGSC0003DMG400024011	0.866546	0.907456	0.103691	0.685695	0.890476
ST6.chr01pos32237885		chr01	32237885	Soltu.DM.01G015090	PGSC0003DMG400024011	0.904453	0.928264	0.927684	0.704057	0.92022
ST6.chr01pos32240861		chr01	32240861	Soltu.DM.01G015090	PGSC0003DMG400024011	0.904453	0.928264	0.927684	0.704057	0.92022
ST6.chr01pos32240976		chr01	32240976	Soltu.DM.01G015090	PGSC0003DMG400024011	0.904453	0.928264	0.927684	0.704057	0.92022
ST6.chr01pos32240994		chr01	32240994	Soltu.DM.01G015090	PGSC0003DMG400024011	0.904453	0.928264	0.927684	0.704057	0.92022
ST6.chr01pos32236820		chr01	32236820	Soltu.DM.01G015090	PGSC0003DMG400024011	0.891996	0.811119	0.808835	0.724398	0.887394
ST6.chr01pos32236832		chr01	32236832	Soltu.DM.01G015090	PGSC0003DMG400024011	0.891996	0.811119	0.808835	0.724398	0.887394
ST6.chr01pos32238103		chr01	32238103	Soltu.DM.01G015090	PGSC0003DMG400024011	0.891996	0.811119	0.808835	0.724398	0.887394
ST6.chr01pos32239671		chr01	32239671	Soltu.DM.01G015090	PGSC0003DMG400024011	0.891996	0.811119	0.808835	0.724398	0.887394
ST6.chr01pos32240832		chr01	32240832	Soltu.DM.01G015090	PGSC0003DMG400024011	0.891996	0.811119	0.808835	0.724398	0.887394
ST6.chr01pos32236720		chr01	32236720	Soltu.DM.01G015090	PGSC0003DMG400024011	0.866546	0.935652	0.888554	0.774213	0.938695
ST6.chr01pos32239035		chr01	32239035	Soltu.DM.01G015090	PGSC0003DMG400024011	0.84969	0.907456	0.832019	0.814474	0.893599
ST6.chr01pos32240247		chr01	32240247	Soltu.DM.01G015090	PGSC0003DMG400024011	0.93002	0.966426	0.959082	0.849622	0.948481
ST6.chr01pos32236794		chr01	32236794	Soltu.DM.01G015090	PGSC0003DMG400024011	0.967739	0.907456	0.849531	0.879875	0.940016
ST6.chr01pos32238897		chr01	32238897	Soltu.DM.01G015090	PGSC0003DMG400024011	0.967739	0.907456	0.849531	0.879875	0.940016
ST6.chr01pos32239740		chr01	32239740	Soltu.DM.01G015090	PGSC0003DMG400024011	0.967739	0.907456	0.849531	0.879875	0.940016
ST6.chr01pos32236868		chr01	32236868	Soltu.DM.01G015090	PGSC0003DMG400024011	0.926119	0.980124	0.346065	0.974902	0.233968
ST6.chr01pos32237124		chr01	32237124	Soltu.DM.01G015090	PGSC0003DMG400024011	0.926119	0.980124	0.346065	0.974902	0.233968
ST6.chr01pos32241650		chr01	32241650	Soltu.DM.01G015090	PGSC0003DMG400024011	0.93002	0.978476	0.692373	0.998749	0.74854
ST6.chr01pos32755418		chr01	32755418	Soltu.DM.01G015190	PGSC0003DMG400024008	0.560046	0.427157	0.124872	0.208583	0.74051
ST6.chr01pos32755038		chr01	32755038	Soltu.DM.01G015190	PGSC0003DMG400024008	0.728354	0.617228	0.524373	0.327388	0.897501
ST6.chr01pos32755437		chr01	32755437	Soltu.DM.01G015190	PGSC0003DMG400024008	0.728354	0.617228	0.524373	0.327388	0.897501
ST6.chr01pos32757456		chr01	32757456	Soltu.DM.01G015190	PGSC0003DMG400024008	0.728354	0.617228	0.524373	0.327388	0.897501
ST6.chr01pos32755042		chr01	32755042	Soltu.DM.01G015190	PGSC0003DMG400024008	0.556669	0.439893	0.641882	0.34567	0.736775
ST6.chr01pos32757143		chr01	32757143	Soltu.DM.01G015190	PGSC0003DMG400024008	0.556669	0.439893	0.641882	0.34567	0.736775
ST6.chr01pos32758047		chr01	32758047	Soltu.DM.01G015190	PGSC0003DMG400024008	0.556669	0.439893	0.641882	0.34567	0.736775
ST6.chr01pos32756701		chr01	32756701	Soltu.DM.01G015190	PGSC0003DMG400024008	0.640132	0.459732	0.682915	0.359984	0.723913
ST6.chr01pos32755034		chr01	32755034	Soltu.DM.01G015190	PGSC0003DMG400024008	0.687639	0.817842	0.706027	0.407237	0.893599
ST6.chr01pos32755932		chr01	32755932	Soltu.DM.01G015190	PGSC0003DMG400024008	0.687639	0.817842	0.706027	0.407237	0.893599
ST6.chr01pos32755039		chr01	32755039	Soltu.DM.01G015190	PGSC0003DMG400024008	0.823658	0.754428	0.725047	0.603998	0.898909
ST6.chr01pos32755070		chr01	32755070	Soltu.DM.01G015190	PGSC0003DMG400024008	0.91201	0.921921	0.849531	0.670136	0.911317
ST6.chr01pos32756300		chr01	32756300	Soltu.DM.01G015190	PGSC0003DMG400024008	0.91201	0.921921	0.849531	0.670136	0.911317
ST6.chr01pos32755678		chr01	32755678	Soltu.DM.01G015190	PGSC0003DMG400024008	0.866546	0.907456	0.103691	0.685695	0.890476
ST6.chr01pos32755929		chr01	32755929	Soltu.DM.01G015190	PGSC0003DMG400024008	0.866546	0.907456	0.103691	0.685695	0.890476
ST6.chr01pos32756806		chr01	32756806	Soltu.DM.01G015190	PGSC0003DMG400024008	0.866546	0.907456	0.103691	0.685695	0.890476
ST6.chr01pos32756814		chr01	32756814	Soltu.DM.01G015190	PGSC0003DMG400024008	0.866546	0.907456	0.103691	0.685695	0.890476
ST6.chr01pos32757480		chr01	32757480	Soltu.DM.01G015190	PGSC0003DMG400024008	0.866546	0.907456	0.103691	0.685695	0.890476
ST6.chr01pos32755312		chr01	32755312	Soltu.DM.01G015190	PGSC0003DMG400024008	0.535993	0.790231	0.823173	0.688965	0.917501
ST6.chr01pos32757075		chr01	32757075	Soltu.DM.01G015190	PGSC0003DMG400024008	0.892064	0.885535	0.274698	0.703771	0.876644
ST6.chr01pos32754990		chr01	32754990	Soltu.DM.01G015190	PGSC0003DMG400024008	0.866546	0.907456	0.304547	0.759263	0.893599
ST6.chr01pos32757387		chr01	32757387	Soltu.DM.01G015190	PGSC0003DMG400024008	0.84969	0.907456	0.832019	0.814474	0.893599
ST6.chr01pos32757117		chr01	32757117	Soltu.DM.01G015190	PGSC0003DMG400024008	0.892064	0.935652	0.876677	0.814474	0.560263
ST6.chr01pos32755305		chr01	32755305	Soltu.DM.01G015190	PGSC0003DMG400024008	0.919236	0.907456	0.487297	0.816893	0.925175
ST6.chr01pos32756581		chr01	32756581	Soltu.DM.01G015190	PGSC0003DMG400024008	0.96597	0.907456	0.858217	0.899612	0.98602
ST6.chr01pos32757755		chr01	32757755	Soltu.DM.01G015190	PGSC0003DMG400024008	0.96597	0.907456	0.858217	0.899612	0.98602
ST6.chr01pos32757773		chr01	32757773	Soltu.DM.01G015190	PGSC0003DMG400024008	0.96597	0.907456	0.858217	0.899612	0.98602
ST6.chr01pos32755768		chr01	32755768	Soltu.DM.01G015190	PGSC0003DMG400024008	0.996825	0.939003	0.888554	0.928167	0.98657
ST6.chr01pos32756338		chr01	32756338	Soltu.DM.01G015190	PGSC0003DMG400024008	0.996825	0.939003	0.888554	0.928167	0.98657
ST6.chr01pos32757386		chr01	32757386	Soltu.DM.01G015190	PGSC0003DMG400024008	0.996825	0.939003	0.888554	0.928167	0.98657
ST6.chr01pos32758062		chr01	32758062	Soltu.DM.01G015190	PGSC0003DMG400024008	0.996825	0.939003	0.888554	0.928167	0.98657
ST6.chr01pos32758236		chr01	32758236	Soltu.DM.01G015190	PGSC0003DMG400024008	0.996825	0.939003	0.888554	0.928167	0.98657
ST6.chr01pos32758254		chr01	32758254	Soltu.DM.01G015190	PGSC0003DMG400024008	0.996825	0.939003	0.888554	0.928167	0.98657
ST6.chr01pos32825530		chr01	32825530	Soltu.DM.01G015210		0.961749	0.968151	0.933096	0.814014	0.925175
ST6.chr01pos32820874		chr01	32820874	Soltu.DM.01G015210		0.79414	0.934374	0.281039	0.82248	0.904632
ST6.chr01pos32820879		chr01	32820879	Soltu.DM.01G015210		0.939488	0.969465	0.949681	0.978054	0.971319
ST6.chr01pos32873356		chr01	32873356	Soltu.DM.01G015230		0.652319	0.329404	0.348255	0.281037	0.854113
ST6.chr01pos32868697		chr01	32868697	Soltu.DM.01G015230		0.84969	0.907456	0.832019	0.814474	0.893599
ST6.chr01pos32869634		chr01	32869634	Soltu.DM.01G015230		0.84969	0.907456	0.832019	0.814474	0.893599
ST6.chr01pos32870517		chr01	32870517	Soltu.DM.01G015230		0.96597	0.907456	0.858217	0.899612	0.98602
ST6.chr01pos32898139		chr01	32898139	Soltu.DM.01G015240		0.570544	0.427157	0.344715	0.234437	0.791655
ST6.chr01pos32894199		chr01	32894199	Soltu.DM.01G015240		0.556669	0.439893	0.641882	0.34567	0.736775
ST6.chr01pos32898136		chr01	32898136	Soltu.DM.01G015240		0.91201	0.921921	0.849531	0.670136	0.911317
ST6.chr01pos32888237		chr01	32888237	Soltu.DM.01G015240		0.866546	0.907456	0.103691	0.685695	0.890476
ST6.chr01pos32893770		chr01	32893770	Soltu.DM.01G015240		0.866546	0.907456	0.103691	0.685695	0.890476
ST6.chr01pos32888268		chr01	32888268	Soltu.DM.01G015240		0.876374	0.888899	0.794867	0.761321	0.898909
ST6.chr01pos32893842		chr01	32893842	Soltu.DM.01G015240		0.84969	0.907456	0.832019	0.814474	0.893599
ST6.chr01pos32897963		chr01	32897963	Soltu.DM.01G015240		0.96597	0.907456	0.858217	0.899612	0.98602
ST6.chr01pos33719340	Pelargonidin	chr01	33719340	Soltu.DM.01G015430	PGSC0003DMG400010913	0.728218	0.578752	0.0361164	0.343957	0.601807
ST6.chr01pos33719455	Pelargonidin	chr01	33719455	Soltu.DM.01G015430	PGSC0003DMG400010913	0.728218	0.578752	0.0361164	0.343957	0.601807
ST6.chr01pos33718668		chr01	33718668	Soltu.DM.01G015430	PGSC0003DMG400010913	0.556669	0.439893	0.641882	0.34567	0.736775
ST6.chr01pos33718104		chr01	33718104	Soltu.DM.01G015430	PGSC0003DMG400010913	0.687639	0.817842	0.706027	0.407237	0.893599
ST6.chr01pos33718926		chr01	33718926	Soltu.DM.01G015430	PGSC0003DMG400010913	0.91201	0.921921	0.849531	0.670136	0.911317
ST6.chr01pos33719463		chr01	33719463	Soltu.DM.01G015430	PGSC0003DMG400010913	0.921692	0.907456	0.350407	0.704581	0.898909
ST6.chr01pos33719385		chr01	33719385	Soltu.DM.01G015430	PGSC0003DMG400010913	0.84969	0.907456	0.832019	0.814474	0.893599
ST6.chr01pos34775234	Pelargonidin	chr01	34775234	Soltu.DM.01G015840	PGSC0003DMG400018060	0.728218	0.578752	0.0361164	0.343957	0.601807
ST6.chr01pos34775236	Pelargonidin	chr01	34775236	Soltu.DM.01G015840	PGSC0003DMG400018060	0.728218	0.578752	0.0361164	0.343957	0.601807
ST6.chr01pos34774791		chr01	34774791	Soltu.DM.01G015840	PGSC0003DMG400018060	0.556669	0.439893	0.641882	0.34567	0.736775
ST6.chr01pos34775473		chr01	34775473	Soltu.DM.01G015840	PGSC0003DMG400018060	0.556669	0.439893	0.641882	0.34567	0.736775
ST6.chr01pos34775558		chr01	34775558	Soltu.DM.01G015840	PGSC0003DMG400018060	0.556669	0.439893	0.641882	0.34567	0.736775
ST6.chr01pos34775136		chr01	34775136	Soltu.DM.01G015840	PGSC0003DMG400018060	0.687639	0.817842	0.706027	0.407237	0.893599
ST6.chr01pos34775454		chr01	34775454	Soltu.DM.01G015840	PGSC0003DMG400018060	0.687639	0.817842	0.706027	0.407237	0.893599
ST6.chr01pos34775716		chr01	34775716	Soltu.DM.01G015840	PGSC0003DMG400018060	0.687639	0.817842	0.706027	0.407237	0.893599
ST6.chr01pos34775500		chr01	34775500	Soltu.DM.01G015840	PGSC0003DMG400018060	0.91201	0.921921	0.849531	0.670136	0.911317
ST6.chr01pos34774602		chr01	34774602	Soltu.DM.01G015840	PGSC0003DMG400018060	0.866546	0.907456	0.103691	0.685695	0.890476
ST6.chr01pos34774603		chr01	34774603	Soltu.DM.01G015840	PGSC0003DMG400018060	0.866546	0.907456	0.103691	0.685695	0.890476
ST6.chr01pos34774908		chr01	34774908	Soltu.DM.01G015840	PGSC0003DMG400018060	0.866546	0.907456	0.103691	0.685695	0.890476
ST6.chr01pos34775413		chr01	34775413	Soltu.DM.01G015840	PGSC0003DMG400018060	0.866546	0.907456	0.103691	0.685695	0.890476
ST6.chr01pos34775298		chr01	34775298	Soltu.DM.01G015840	PGSC0003DMG400018060	0.932857	0.924253	0.359746	0.748242	0.919864
ST6.chr01pos34774785		chr01	34774785	Soltu.DM.01G015840	PGSC0003DMG400018060	0.84969	0.907456	0.832019	0.814474	0.893599
ST6.chr01pos34774837		chr01	34774837	Soltu.DM.01G015840	PGSC0003DMG400018060	0.84969	0.907456	0.832019	0.814474	0.893599
ST6.chr01pos34775324		chr01	34775324	Soltu.DM.01G015840	PGSC0003DMG400018060	0.96597	0.907456	0.858217	0.899612	0.98602
ST6.chr01pos34774562		chr01	34774562	Soltu.DM.01G015840	PGSC0003DMG400018060	0.926119	0.980124	0.346065	0.974902	0.233968
ST6.chr01pos35398346		chr01	35398346	Soltu.DM.01G015880		0.687639	0.680529	0.820201	0.482784	0.883105
ST6.chr01pos35414746		chr01	35414746	Soltu.DM.01G015880		0.60533	0.73449	0.741773	0.596196	0.703654
ST6.chr01pos35403609		chr01	35403609	Soltu.DM.01G015880		0.91201	0.921921	0.849531	0.670136	0.911317
ST6.chr01pos35413386		chr01	35413386	Soltu.DM.01G015880		0.91201	0.921921	0.849531	0.670136	0.911317
ST6.chr01pos35403617		chr01	35403617	Soltu.DM.01G015880		0.84969	0.907456	0.832019	0.814474	0.893599
ST6.chr01pos35414886		chr01	35414886	Soltu.DM.01G015880		0.84969	0.907456	0.832019	0.814474	0.893599
ST6.chr01pos35414911		chr01	35414911	Soltu.DM.01G015880		0.84969	0.907456	0.832019	0.814474	0.893599
ST6.chr01pos36489275		chr01	36489275	Soltu.DM.01G015990		0.556669	0.439893	0.641882	0.34567	0.736775
ST6.chr01pos36489319		chr01	36489319	Soltu.DM.01G015990		0.687639	0.817842	0.706027	0.407237	0.893599
ST6.chr01pos36489289		chr01	36489289	Soltu.DM.01G015990		0.91201	0.921921	0.849531	0.670136	0.911317
ST6.chr01pos36489268		chr01	36489268	Soltu.DM.01G015990		0.84969	0.907456	0.832019	0.814474	0.893599
ST6.chr01pos36489337		chr01	36489337	Soltu.DM.01G015990		0.84969	0.907456	0.832019	0.814474	0.893599
ST6.chr01pos36496202		chr01	36496202	Soltu.DM.01G016000		0.556669	0.439893	0.641882	0.34567	0.736775
ST6.chr01pos36494909		chr01	36494909	Soltu.DM.01G016000		0.687639	0.817842	0.706027	0.407237	0.893599
ST6.chr01pos36496035		chr01	36496035	Soltu.DM.01G016000		0.687639	0.817842	0.706027	0.407237	0.893599
ST6.chr01pos36496588		chr01	36496588	Soltu.DM.01G016000		0.687639	0.817842	0.706027	0.407237	0.893599
ST6.chr01pos36496287		chr01	36496287	Soltu.DM.01G016000		0.91201	0.921921	0.849531	0.670136	0.911317
ST6.chr01pos36496198		chr01	36496198	Soltu.DM.01G016000		0.866546	0.907456	0.103691	0.685695	0.890476
ST6.chr01pos36494867		chr01	36494867	Soltu.DM.01G016000		0.84969	0.907456	0.832019	0.814474	0.893599
ST6.chr01pos36494856		chr01	36494856	Soltu.DM.01G016000		0.972723	0.935652	0.233732	0.855237	0.597498
ST6.chr01pos36495028		chr01	36495028	Soltu.DM.01G016000		0.96597	0.907456	0.858217	0.899612	0.98602
ST6.chr01pos36496278		chr01	36496278	Soltu.DM.01G016000		0.96597	0.907456	0.858217	0.899612	0.98602
ST6.chr01pos36496933		chr01	36496933	Soltu.DM.01G016000		0.91201	0.998662	0.741773	0.92161	0.621721
ST6.chr01pos40808965		chr01	40808965	Soltu.DM.01G016600		0.58481	0.437558	0.719393	0.314319	0.606836
ST6.chr01pos40808975		chr01	40808975	Soltu.DM.01G016600		0.58481	0.437558	0.719393	0.314319	0.606836
ST6.chr01pos40809083		chr01	40809083	Soltu.DM.01G016600		0.522315	0.384654	0.578583	0.327388	0.661314
ST6.chr01pos40809386		chr01	40809386	Soltu.DM.01G016600		0.764026	0.69723	0.181991	0.394484	0.597498
ST6.chr01pos40808987		chr01	40808987	Soltu.DM.01G016600		0.306094	0.559303	0.791625	0.445943	0.811844
ST6.chr01pos40809313		chr01	40809313	Soltu.DM.01G016600		0.687639	0.680529	0.737069	0.486503	0.788143
ST6.chr01pos40809233		chr01	40809233	Soltu.DM.01G016600		0.728218	0.854974	0.75058	0.507589	0.898909
ST6.chr01pos40809248		chr01	40809248	Soltu.DM.01G016600		0.728218	0.854974	0.75058	0.507589	0.898909
ST6.chr01pos40809586		chr01	40809586	Soltu.DM.01G016600		0.801731	0.775503	0.837842	0.621145	0.887394
ST6.chr01pos40809324		chr01	40809324	Soltu.DM.01G016600		0.866546	0.907456	0.103691	0.685695	0.890476
ST6.chr01pos40809315		chr01	40809315	Soltu.DM.01G016600		0.866546	0.867079	0.876677	0.778085	0.882134
ST6.chr01pos40809521		chr01	40809521	Soltu.DM.01G016600		0.84969	0.907456	0.832019	0.814474	0.893599
ST6.chr01pos40809529		chr01	40809529	Soltu.DM.01G016600		0.84969	0.907456	0.832019	0.814474	0.893599
ST6.chr01pos40809582		chr01	40809582	Soltu.DM.01G016600		0.84969	0.907456	0.832019	0.814474	0.893599
ST6.chr01pos40809588		chr01	40809588	Soltu.DM.01G016600		0.924696	0.935652	0.696771	0.973348	0.453393
ST6.chr01pos40809516		chr01	40809516	Soltu.DM.01G016600		0.95648	0.968495	0.834255	0.975549	0.883936
ST6.chr01pos40809197		chr01	40809197	Soltu.DM.01G016600		0.93002	0.975981	0.454473	0.993544	0.351013
ST6.chr01pos40809263		chr01	40809263	Soltu.DM.01G016600		0.93002	0.975981	0.454473	0.993544	0.351013
ST6.chr01pos40809281		chr01	40809281	Soltu.DM.01G016600		0.93002	0.975981	0.454473	0.993544	0.351013
ST6.chr01pos40809286		chr01	40809286	Soltu.DM.01G016600		0.93002	0.975981	0.454473	0.993544	0.351013
ST6.chr01pos40827624	Pelargonidin	chr01	40827624	Soltu.DM.01G016620		0.919236	0.730635	0.00555154	0.651852	0.930098
ST6.chr01pos40827636	Pelargonidin	chr01	40827636	Soltu.DM.01G016620		0.910605	0.752859	0.0494481	0.665824	0.950925
ST6.chr01pos40827313		chr01	40827313	Soltu.DM.01G016620		0.571392	0.447608	0.410993	0.307997	0.447732
ST6.chr01pos40827343		chr01	40827343	Soltu.DM.01G016620		0.721157	0.680529	0.820201	0.510441	0.882134
ST6.chr01pos40827582		chr01	40827582	Soltu.DM.01G016620		0.769007	0.730753	0.714923	0.606658	0.597498
ST6.chr01pos40827510		chr01	40827510	Soltu.DM.01G016620		0.876413	0.878942	0.880124	0.779023	0.887244
ST6.chr01pos40827645		chr01	40827645	Soltu.DM.01G016620		0.84969	0.907456	0.832019	0.814474	0.893599
ST6.chr01pos40827575		chr01	40827575	Soltu.DM.01G016620		0.907581	0.935652	0.902641	0.927602	0.925175
ST6.chr01pos40827561		chr01	40827561	Soltu.DM.01G016620		0.955604	0.998627	0.482155	0.974902	0.491235
ST6.chr01pos41904869		chr01	41904869	Soltu.DM.01G016780		0.249707	0.772506	0.938359	0.659658	0.767593
ST6.chr01pos41904839		chr01	41904839	Soltu.DM.01G016780		0.997017	0.886459	0.482582	0.67252	0.984551
ST6.chr01pos41910888		chr01	41910888	Soltu.DM.01G016780		0.796895	0.907456	0.822271	0.703771	0.902879
ST6.chr01pos41910885		chr01	41910885	Soltu.DM.01G016780		0.93002	0.935652	0.892903	0.935724	0.950925
ST6.chr01pos42356056		chr01	42356056	Soltu.DM.01G016950	PGSC0003DMG400005593	0.687639	0.817842	0.706027	0.407237	0.893599
ST6.chr01pos42356108		chr01	42356108	Soltu.DM.01G016950	PGSC0003DMG400005593	0.562274	0.57843	0.822271	0.524632	0.717654
ST6.chr01pos42356988		chr01	42356988	Soltu.DM.01G016950	PGSC0003DMG400005593	0.562274	0.57843	0.822271	0.524632	0.717654
ST6.chr01pos42355932		chr01	42355932	Soltu.DM.01G016950	PGSC0003DMG400005593	0.829409	0.907456	0.834532	0.615841	0.918553
ST6.chr01pos42355682		chr01	42355682	Soltu.DM.01G016950	PGSC0003DMG400005593	0.852764	0.907456	0.346065	0.688592	0.928053
ST6.chr01pos42358384		chr01	42358384	Soltu.DM.01G016950	PGSC0003DMG400005593	0.90144	0.927504	0.929855	0.811623	0.887394
ST6.chr01pos42358330		chr01	42358330	Soltu.DM.01G016950	PGSC0003DMG400005593	0.885454	0.966426	0.998056	0.835195	0.898909
ST6.chr01pos42360618		chr01	42360618	Soltu.DM.01G016950	PGSC0003DMG400005593	0.919236	0.916568	0.912304	0.898616	0.936287
ST6.chr01pos42358797		chr01	42358797	Soltu.DM.01G016950	PGSC0003DMG400005593	0.996825	0.966426	0.443989	0.899612	0.747832
ST6.chr01pos42355655		chr01	42355655	Soltu.DM.01G016950	PGSC0003DMG400005593	0.96597	0.907456	0.858217	0.899612	0.98602
ST6.chr01pos42355784		chr01	42355784	Soltu.DM.01G016950	PGSC0003DMG400005593	0.96597	0.907456	0.858217	0.899612	0.98602
ST6.chr01pos42356068		chr01	42356068	Soltu.DM.01G016950	PGSC0003DMG400005593	0.96597	0.907456	0.858217	0.899612	0.98602
ST6.chr01pos42356139		chr01	42356139	Soltu.DM.01G016950	PGSC0003DMG400005593	0.96597	0.907456	0.858217	0.899612	0.98602
ST6.chr01pos42358324		chr01	42358324	Soltu.DM.01G016950	PGSC0003DMG400005593	0.96597	0.907456	0.858217	0.899612	0.98602
ST6.chr01pos42356122		chr01	42356122	Soltu.DM.01G016950	PGSC0003DMG400005593	0.955098	0.968151	0.933306	0.939614	0.979439
ST6.chr01pos42357089		chr01	42357089	Soltu.DM.01G016950	PGSC0003DMG400005593	0.969227	0.939839	0.927474	0.972228	0.994192
ST6.chr01pos42355770		chr01	42355770	Soltu.DM.01G016950	PGSC0003DMG400005593	0.926119	0.980124	0.346065	0.974902	0.233968
ST6.chr01pos42355808		chr01	42355808	Soltu.DM.01G016950	PGSC0003DMG400005593	0.926119	0.980124	0.346065	0.974902	0.233968
ST6.chr01pos42355894		chr01	42355894	Soltu.DM.01G016950	PGSC0003DMG400005593	0.926119	0.980124	0.346065	0.974902	0.233968
ST6.chr01pos43554298		chr01	43554298	Soltu.DM.01G017190	PGSC0003DMG400021498	0.881998	0.907456	0.892948	0.821146	0.898909
ST6.chr01pos43558082		chr01	43558082	Soltu.DM.01G017190	PGSC0003DMG400021498	0.93002	0.935652	0.920971	0.83513	0.661314
ST6.chr01pos43554341		chr01	43554341	Soltu.DM.01G017190	PGSC0003DMG400021498	0.90211	0.939003	0.181991	0.908169	0.915534
ST6.chr01pos43584454		chr01	43584454	Soltu.DM.01G017210		0.562274	0.57843	0.822271	0.524632	0.717654
ST6.chr01pos43584769		chr01	43584769	Soltu.DM.01G017210		0.745912	0.711257	0.832019	0.596196	0.82017
ST6.chr01pos43584704		chr01	43584704	Soltu.DM.01G017210		0.829409	0.907456	0.838123	0.619432	0.932002
ST6.chr01pos43584729		chr01	43584729	Soltu.DM.01G017210		0.829409	0.907456	0.837842	0.621179	0.934869
ST6.chr01pos43578645		chr01	43578645	Soltu.DM.01G017210		0.680291	0.743499	0.893032	0.660989	0.859233
ST6.chr01pos43580267		chr01	43580267	Soltu.DM.01G017210		0.680291	0.743499	0.893032	0.660989	0.859233
ST6.chr01pos43578822		chr01	43578822	Soltu.DM.01G017210		0.881998	0.902961	0.741773	0.713086	0.907088
ST6.chr01pos43584716		chr01	43584716	Soltu.DM.01G017210		0.55818	0.892547	0.991366	0.761701	0.597498
ST6.chr01pos43584611		chr01	43584611	Soltu.DM.01G017210		0.866546	0.907456	0.97812	0.793118	0.808358
ST6.chr01pos43584629		chr01	43584629	Soltu.DM.01G017210		0.866546	0.907456	0.97812	0.793118	0.808358
ST6.chr01pos43584631		chr01	43584631	Soltu.DM.01G017210		0.866546	0.907456	0.97812	0.793118	0.808358
ST6.chr01pos43584825		chr01	43584825	Soltu.DM.01G017210		0.876328	0.974991	0.956706	0.82248	0.898909
ST6.chr01pos43584821		chr01	43584821	Soltu.DM.01G017210		0.883586	0.939003	0.944623	0.831761	0.928053
ST6.chr01pos43629830		chr01	43629830	Soltu.DM.01G017240	PGSC0003DMG400021493	0.974863	0.953001	0.690913	0.938774	0.937567
ST6.chr01pos43630780		chr01	43630780	Soltu.DM.01G017240	PGSC0003DMG400021493	0.97716	0.975981	0.963922	0.999127	0.951709
ST6.chr01pos43673381		chr01	43673381	Soltu.DM.01G017250	PGSC0003DMG400021492	0.8667	0.907456	0.860996	0.641224	0.932368
ST6.chr01pos43743095		chr01	43743095	Soltu.DM.01G017290		0.819898	0.817842	0.646516	0.314319	0.980096
ST6.chr01pos44660754		chr01	44660754	Soltu.DM.01G017530		0.866546	0.907456	0.860474	0.645119	0.924442
ST6.chr01pos44663375		chr01	44663375	Soltu.DM.01G017530		0.84969	0.812121	0.924334	0.768383	0.603651
ST6.chr01pos44662102		chr01	44662102	Soltu.DM.01G017530		0.881998	0.956637	0.546533	0.929218	0.934869
ST6.chr01pos44730294		chr01	44730294	Soltu.DM.01G017570	PGSC0003DMG402019999	0.921918	0.998316	0.555448	0.971406	0.687547
ST6.chr01pos44730329		chr01	44730329	Soltu.DM.01G017570	PGSC0003DMG402019999	0.926119	0.980124	0.346065	0.974902	0.233968
ST6.chr01pos44832208		chr01	44832208	Soltu.DM.01G017620	PGSC0003DMG400008732	0.969321	0.939003	0.626597	0.872376	0.971147
ST6.chr01pos44848410		chr01	44848410	Soltu.DM.01G017630	PGSC0003DMG400013066	0.764026	0.935652	0.220676	0.802524	0.893599
ST6.chr01pos44848333		chr01	44848333	Soltu.DM.01G017630	PGSC0003DMG400013066	0.920351	0.994741	0.587991	0.988703	0.538229
ST6.chr01pos45096726		chr01	45096726	Soltu.DM.01G017670	PGSC0003DMG402013065	0.892378	0.907456	0.975548	0.876794	0.661314
ST6.chr01pos45096733		chr01	45096733	Soltu.DM.01G017670	PGSC0003DMG402013065	0.954727	0.939003	0.933306	0.998844	0.95124
ST6.chr01pos45128218		chr01	45128218	Soltu.DM.01G017690	PGSC0003DMG400013068	0.951623	0.944641	0.933306	0.899507	0.979189
ST6.chr01pos47570241		chr01	47570241	Soltu.DM.01G018210	PGSC0003DMG400001272	0.85654	0.760804	0.673726	0.558271	0.898909
ST6.chr01pos47570611		chr01	47570611	Soltu.DM.01G018210	PGSC0003DMG400001272	0.936332	0.813728	0.462876	0.58199	0.932002
ST6.chr01pos47570814		chr01	47570814	Soltu.DM.01G018210	PGSC0003DMG400001272	0.936332	0.813728	0.462876	0.58199	0.932002
ST6.chr01pos47574625		chr01	47574625	Soltu.DM.01G018210	PGSC0003DMG400001272	0.936332	0.813728	0.462876	0.58199	0.932002
ST6.chr01pos47569988		chr01	47569988	Soltu.DM.01G018210	PGSC0003DMG400001272	0.395048	0.819907	0.448103	0.593459	0.895439
ST6.chr01pos47570239		chr01	47570239	Soltu.DM.01G018210	PGSC0003DMG400001272	0.919236	0.926081	0.913797	0.832016	0.975906
ST6.chr01pos47570295		chr01	47570295	Soltu.DM.01G018210	PGSC0003DMG400001272	0.881998	0.939003	0.443989	0.859161	0.894898
ST6.chr01pos47576171		chr01	47576171	Soltu.DM.01G018210	PGSC0003DMG400001272	0.881998	0.939003	0.443989	0.859161	0.894898
ST6.chr01pos47576192		chr01	47576192	Soltu.DM.01G018210	PGSC0003DMG400001272	0.881998	0.939003	0.443989	0.859161	0.894898
ST6.chr01pos47575173		chr01	47575173	Soltu.DM.01G018210	PGSC0003DMG400001272	0.969164	0.935652	0.891897	0.872376	0.921661
ST6.chr01pos47570187		chr01	47570187	Soltu.DM.01G018210	PGSC0003DMG400001272	0.926119	0.980124	0.346065	0.974902	0.233968
ST6.chr01pos47570284		chr01	47570284	Soltu.DM.01G018210	PGSC0003DMG400001272	0.926119	0.980124	0.346065	0.974902	0.233968
[truncated: 63,673 more rows]
