# Supplementary material for: Uncovering anthocyanin diversity in potato landraces (Solanum tuberosum L. Phureja) using RNA-seq
Source: PLoS One. 2022 Sep 22;17(9):e0273982. doi: 10.1371/journal.pone.0273982 (PMC9498938; doi:10.1371/journal.pone.0273982)
Supplement: S6 Table — (XLSX) [file pone.0273982.s011.xlsx]

## Sheet: Supplementary_table_6
Supplementary Table 6: Annotation of genes from the potato genome v6: For each gene in the potato genome v6 we the correspondent code in the genome v4 as well as the best BLAST hits from the TAIR and Refseq databases.
Gene_ID_v6	Gene_ID_v3	Function	Best_Hit_Refseq	Best_Hit_Tair
Soltu.DM.03G021460	PGSC0003DMG400000561	Transducin/WD40 repeat-like superfamily protein	XP_006347520	AT5G24520
Soltu.DM.12G012810	PGSC0003DMG400000655	hypothetical protein	XP_015163310
Soltu.DM.02G030580	PGSC0003DMG400001378	K-box region and MADS-box transcription factor family protein	XP_006338337	AT5G60910
Soltu.DM.01G050650	PGSC0003DMG400001635	Chalcone and stilbene synthase family protein	XP_006359643	AT4G34850
Soltu.DM.04G000180	PGSC0003DMG400001915	cytochrome P450, family 71, subfamily B, polypeptide	XP_006363550	AT5G07990
Soltu.DM.09G001330	PGSC0003DMG400002166	glutathione S-transferase TAU	XP_006367670	AT3G09270
Soltu.DM.02G014440	PGSC0003DMG400003079	senescence-related gene	XP_006355629	AT1G17020
Soltu.DM.02G014410	PGSC0003DMG400003089	senescence-related gene	XP_006355578	AT1G17020
Soltu.DM.02G014430	PGSC0003DMG400003094	senescence-related gene	XP_015167922	AT1G17020
Soltu.DM.02G014450	PGSC0003DMG400003095	senescence-related gene	XP_006355630	AT1G17020
Soltu.DM.02G014500	PGSC0003DMG400003097	2-oxoglutarate (2OG) and Fe(II)-dependent oxygenase superfamily protein	XP_015167918	AT4G25310
Soltu.DM.09G004900	PGSC0003DMG400003880	2-oxoglutarate (2OG) and Fe(II)-dependent oxygenase superfamily protein	XP_006354398	AT2G36690
Soltu.DM.12G000090	PGSC0003DMG400004275	2-oxoglutarate (2OG) and Fe(II)-dependent oxygenase superfamily protein	XP_006340084	AT1G55290
Soltu.DM.12G000080	PGSC0003DMG400004283	HXXXD-type acyl-transferase family protein	XP_006354146	AT1G28680
Soltu.DM.12G009080	PGSC0003DMG400004371	myb domain protein	XP_015170718	AT2G47460
Soltu.DM.12G014530	PGSC0003DMG400004448	HXXXD-type acyl-transferase family protein	XP_015159595	AT3G26040
Soltu.DM.03G002490	PGSC0003DMG400005062	Peroxidase superfamily protein	XP_006343273	AT5G05340
Soltu.DM.07G018960	PGSC0003DMG400005445	2-oxoglutarate (2OG) and Fe(II)-dependent oxygenase superfamily protein	XP_015160641	AT2G36690
Soltu.DM.07G018980	PGSC0003DMG400005449	2-oxoglutarate (2OG) and Fe(II)-dependent oxygenase superfamily protein	XP_015160641	AT2G36690
Soltu.DM.07G018950	PGSC0003DMG400005451	2-oxoglutarate (2OG) and Fe(II)-dependent oxygenase superfamily protein	XP_015160641	AT2G44800
Soltu.DM.08G004870	PGSC0003DMG400005848	myb domain protein	XP_015166333	AT3G13540
Soltu.DM.04G007720	PGSC0003DMG400006354	Cytochrome P450 superfamily protein	XP_006346716	AT5G07990
Soltu.DM.01G027750	PGSC0003DMG400006814	A20/AN1-like zinc finger family protein	XP_006345468	AT3G12630
Soltu.DM.02G010540	PGSC0003DMG400006961	Chalcone-flavanone isomerase family protein	XP_006352775	AT3G63170
Soltu.DM.05G020790	PGSC0003DMG400007016	NAD(P)-binding Rossmann-fold superfamily protein	XP_015163385	AT2G45400
Soltu.DM.07G023150	PGSC0003DMG400007056	Chalcone-flavanone isomerase family protein	XP_006348346	AT1G53520
Soltu.DM.02G014570	PGSC0003DMG400007230	senescence-related gene	XP_006355623	AT1G17020
Soltu.DM.02G014560	PGSC0003DMG400007231	2-oxoglutarate (2OG) and Fe(II)-dependent oxygenase superfamily protein	XP_006355624	AT1G17020
Soltu.DM.02G014530	PGSC0003DMG400007232	2-oxoglutarate (2OG) and Fe(II)-dependent oxygenase superfamily protein	XP_006355573	AT4G25300
Soltu.DM.06G000090	PGSC0003DMG400007304	myb domain protein	XP_006355861	AT5G49330
Soltu.DM.08G006490	PGSC0003DMG400007658	high chlorophyll fluorescence phenotype	XP_006364261	AT1G16720
Soltu.DM.12G028620	PGSC0003DMG400007800	HXXXD-type acyl-transferase family protein	XP_006350019	AT3G26040
Soltu.DM.12G028580	PGSC0003DMG400007801	HXXXD-type acyl-transferase family protein	XP_006350019	AT3G26040
Soltu.DM.11G022420	PGSC0003DMG400008122	AMP-dependent synthetase and ligase family protein	XP_006340129	AT4G05160
Soltu.DM.12G007150	PGSC0003DMG400008551	acetyl-CoA carboxylase	XP_006360278	AT1G36160
Soltu.DM.11G017760	PGSC0003DMG400008650	2-oxoglutarate (2OG) and Fe(II)-dependent oxygenase superfamily protein	XP_006364250	AT3G12900
Soltu.DM.01G024670	PGSC0003DMG400009033	myb domain protein	XP_006349204	AT2G47460
Soltu.DM.03G018100	PGSC0003DMG400010117	HXXXD-type acyl-transferase family protein	XP_006353890	AT5G23940
Soltu.DM.03G018240	PGSC0003DMG400010165	detoxifying efflux carrier	XP_006353905	AT4G25640
Soltu.DM.03G018250	PGSC0003DMG400010166	detoxifying efflux carrier	XP_006353906	AT4G25640
Soltu.DM.07G020500	PGSC0003DMG400010327	HXXXD-type acyl-transferase family protein	XP_006351696	AT4G15390
Soltu.DM.01G022530	PGSC0003DMG400010666	2-oxoglutarate (2OG) and Fe(II)-dependent oxygenase superfamily protein	XP_006342742	AT3G21420
Soltu.DM.10G023760	PGSC0003DMG400010987	WRKY DNA-binding protein	XP_015165034	AT2G37260
Soltu.DM.10G022640	PGSC0003DMG400011098	2-oxoglutarate (2OG) and Fe(II)-dependent oxygenase superfamily protein	XP_006338984	AT3G11180
Soltu.DM.08G029830	PGSC0003DMG400012126	myb domain protein	XP_006343803	AT2G16720
Soltu.DM.01G044820	PGSC0003DMG400012538	HXXXD-type acyl-transferase family protein	XP_006351849	AT4G15390
Soltu.DM.09G019660	PGSC0003DMG400012891	basic helix-loop-helix (bHLH) DNA-binding superfamily protein	NP_001275098	AT4G09820
Soltu.DM.12G022460	PGSC0003DMG400013168	HXXXD-type acyl-transferase family protein	XP_015161035	AT3G26040
Soltu.DM.12G022700	PGSC0003DMG400013200	HXXXD-type acyl-transferase family protein	XP_015159595	AT3G26040
Soltu.DM.07G003880	PGSC0003DMG400013223	HXXXD-type acyl-transferase family protein	XP_006366967	AT3G26040
Soltu.DM.10G020850	PGSC0003DMG400013965	production of anthocyanin pigment	XP_015160236	AT1G66370
Soltu.DM.10G020840	PGSC0003DMG400013966	myb domain protein	XP_006366141	AT1G66370
Soltu.DM.12G022660	PGSC0003DMG400013998	HXXXD-type acyl-transferase family protein	XP_015159595	AT3G26040
Soltu.DM.12G022650	PGSC0003DMG400013999	HXXXD-type acyl-transferase family protein	XP_015159603	AT3G26040
Soltu.DM.12G022630	PGSC0003DMG400014001	HXXXD-type acyl-transferase family protein	XP_015159601	AT1G24430
Soltu.DM.12G022610	PGSC0003DMG400014003	HXXXD-type acyl-transferase family protein	XP_015159601	AT3G26040
Soltu.DM.12G009430	PGSC0003DMG400014012	cytochrome P450, family 71, subfamily B, polypeptide	XP_006366158	AT5G57260
Soltu.DM.12G009420	PGSC0003DMG400014013	Cytochrome P450 superfamily protein	XP_006346619	AT5G07990
Soltu.DM.12G011240	PGSC0003DMG400014442	cytochrome P450, family 71, subfamily A, polypeptide	XP_006346619	AT5G57260
Soltu.DM.03G024570	PGSC0003DMG400015190	AMP-dependent synthetase and ligase family protein	XP_006351482	AT5G63380
Soltu.DM.12G005650	PGSC0003DMG400015444	NAD(P)-binding Rossmann-fold superfamily protein	XP_015162112	AT4G33360
Soltu.DM.11G026620	PGSC0003DMG400015536	myb domain protein	XP_006363368	AT3G46130
Soltu.DM.11G002830	PGSC0003DMG400016121	UDP-Glycosyltransferase superfamily protein	XP_015166721	AT2G22590
Soltu.DM.11G002840	PGSC0003DMG400016123	UDP-Glycosyltransferase superfamily protein	XP_015166720	AT2G22590
Soltu.DM.11G002790	PGSC0003DMG400016190	UDP-Glycosyltransferase superfamily protein	XP_006353155	AT2G22590
Soltu.DM.11G002800	PGSC0003DMG400016191	UDP-Glycosyltransferase superfamily protein	XP_015166718	AT2G22590
Soltu.DM.11G002810	PGSC0003DMG400016192	UDP-Glycosyltransferase superfamily protein	XP_015166719	AT2G22590
Soltu.DM.11G002820	PGSC0003DMG400016193	UDP-Glycosyltransferase superfamily protein	XP_006353157	AT2G22590
Soltu.DM.02G020850	PGSC0003DMG400016722	glutathione S-transferase F11	XP_006348185	AT3G03190
Soltu.DM.07G014780	PGSC0003DMG400017421	2-oxoglutarate (2OG) and Fe(II)-dependent oxygenase superfamily protein	XP_015168996	AT5G54000
Soltu.DM.12G022670	PGSC0003DMG400017981	HXXXD-type acyl-transferase family protein	XP_015159595	AT3G26040
Soltu.DM.12G022550	PGSC0003DMG400017982	HXXXD-type acyl-transferase family protein	XP_015159598	AT1G24430
Soltu.DM.12G022520	PGSC0003DMG400017983	HXXXD-type acyl-transferase family protein	XP_015161035	AT3G26040
Soltu.DM.12G022530	PGSC0003DMG400017985	HXXXD-type acyl-transferase family protein	XP_015159595	AT3G26040
Soltu.DM.07G003920	PGSC0003DMG400018013	HXXXD-type acyl-transferase family protein	XP_006367698	AT3G26040
Soltu.DM.07G003900	PGSC0003DMG400018014	HXXXD-type acyl-transferase family protein	XP_006366967	AT3G26040
Soltu.DM.04G027510	PGSC0003DMG400018064	Cytochrome P450 superfamily protein	XP_006363445	AT5G07990
Soltu.DM.10G020780	PGSC0003DMG400019217	myb domain protein	XP_006349525	AT1G66370
Soltu.DM.07G020370	PGSC0003DMG400019390	Optic atrophy 3 protein (OPA3)	XP_006348838	AT1G28510
Soltu.DM.03G030980	PGSC0003DMG400019825	cinnamoyl coa reductase	XP_006341347	AT1G15950
Soltu.DM.03G017790	PGSC0003DMG400019983	tripeptidyl peptidase ii	XP_006353291	AT2G39980
Soltu.DM.06G034730	PGSC0003DMG400020127	Chalcone-flavanone isomerase family protein	XP_006352775	AT3G63170
Soltu.DM.04G032920	PGSC0003DMG400021534	Syntaxin/t-SNARE family protein	XP_006362069	AT1G27700
Soltu.DM.04G020400	PGSC0003DMG400023119	cytochrome P450, family 71, subfamily B, polypeptide 30 pseudogene	XP_006363445	AT2G40890
Soltu.DM.12G000320	PGSC0003DMG400023840	cytochrome P450, family 71, subfamily B, polypeptide	XP_006365795	AT3G26330
Soltu.DM.06G010380	PGSC0003DMG400023955	biotin/lipoyl attachment domain-containing protein	XP_006353414	AT3G56130
Soltu.DM.03G002920	PGSC0003DMG400024072	Translation initiation factor SUI1 family protein	XP_006343300	AT4G27130
Soltu.DM.01G014460	PGSC0003DMG400024129	2-oxoglutarate (2OG) and Fe(II)-dependent oxygenase superfamily protein	XP_006340084	AT1G55290
Soltu.DM.06G018100	PGSC0003DMG400024155	2-oxoglutarate (2OG) and Fe(II)-dependent oxygenase superfamily protein	XP_006367459	AT4G16770
Soltu.DM.11G025790	PGSC0003DMG400025373	NAD(P)-binding Rossmann-fold superfamily protein	NP_001275236	AT5G58490
Soltu.DM.01G030800	PGSC0003DMG400026057	2-oxoglutarate (2OG) and Fe(II)-dependent oxygenase superfamily protein	XP_015164508	AT2G44800
Soltu.DM.08G024340	PGSC0003DMG400026240	2-oxoglutarate (2OG) and Fe(II)-dependent oxygenase superfamily protein	XP_015169817	AT4G16770
Soltu.DM.08G001750	PGSC0003DMG400026276	2-oxoglutarate (2OG) and Fe(II)-dependent oxygenase superfamily protein	XP_006357107	AT4G25300
Soltu.DM.08G001760	PGSC0003DMG400026277	2-oxoglutarate (2OG) and Fe(II)-dependent oxygenase superfamily protein	XP_006357107	AT2G36690
Soltu.DM.10G009890	PGSC0003DMG400026735	NAD(P)-binding Rossmann-fold superfamily protein	XP_006356002	AT2G45400
Soltu.DM.05G022670	PGSC0003DMG400027127	HXXXD-type acyl-transferase family protein	XP_006355659	AT2G39980
Soltu.DM.05G023170	PGSC0003DMG400027146	Chalcone and stilbene synthase family protein	XP_006355706	AT5G13930
Soltu.DM.05G022690	PGSC0003DMG400027180	HXXXD-type acyl-transferase family protein	XP_006355661	AT2G39980
Soltu.DM.11G004860	PGSC0003DMG400027333	2-oxoglutarate (2OG) and Fe(II)-dependent oxygenase superfamily protein	XP_006360514	AT2G36690
Soltu.DM.11G025090	PGSC0003DMG400027396	2-oxoglutarate (2OG) and Fe(II)-dependent oxygenase superfamily protein	XP_006340349	AT3G13610
Soltu.DM.06G023720	PGSC0003DMG400028542	Single hybrid motif superfamily protein	XP_006356200	AT3G15690
Soltu.DM.12G003530	PGSC0003DMG400029255	HXXXD-type acyl-transferase family protein	XP_006342686	AT3G26040
Soltu.DM.12G003540	PGSC0003DMG400029256	HXXXD-type acyl-transferase family protein	XP_015162131	AT3G26040
Soltu.DM.12G003610	PGSC0003DMG400029262	HXXXD-type acyl-transferase family protein	XP_015162131	AT1G24420
Soltu.DM.12G003570	PGSC0003DMG400029263	HXXXD-type acyl-transferase family protein	XP_015162131	AT3G26040
Soltu.DM.12G003630	PGSC0003DMG400029264	HXXXD-type acyl-transferase family protein	XP_015162131	AT3G26040
Soltu.DM.12G004930	PGSC0003DMG400029322	OPC-8:0 CoA ligase1	XP_006342547	AT1G20510
Soltu.DM.06G013270	PGSC0003DMG400029931	detoxifying efflux carrier	XP_006363330	AT4G25640
Soltu.DM.05G004700	PGSC0003DMG400030548	myb domain protein	XP_006344224	AT1G22640
Soltu.DM.02G014420	PGSC0003DMG400031715	senescence-related gene	XP_006355628	AT1G17020
Soltu.DM.03G018180	PGSC0003DMG400032481	detoxifying efflux carrier	XP_006353904	AT4G25640
Soltu.DM.03G018190	PGSC0003DMG400032481	detoxifying efflux carrier	XP_006353904	AT4G25640
Soltu.DM.06G025560	PGSC0003DMG400033054	chloroplastic acetylcoenzyme A carboxylase	XP_006354759	AT5G15530
Soltu.DM.01G044880	PGSC0003DMG400033566	2-oxoglutarate (2OG) and Fe(II)-dependent oxygenase superfamily protein	XP_006351747	AT4G10490
Soltu.DM.01G044890	PGSC0003DMG400033567	2-oxoglutarate (2OG) and Fe(II)-dependent oxygenase superfamily protein	XP_006351746	AT2G36690
Soltu.DM.04G033800	PGSC0003DMG400034671	serine carboxypeptidase-like	XP_006354895	AT5G09640
Soltu.DM.03G002520	PGSC0003DMG400036104	S-locus lectin protein kinase family protein	XP_015162372	AT1G61370
Soltu.DM.10G007210	PGSC0003DMG400037401	NAD(P)-binding Rossmann-fold superfamily protein	XP_006364240	AT2G45400
Soltu.DM.01G030780	PGSC0003DMG400042297	hypothetical protein
Soltu.DM.12G022600	PGSC0003DMG400042975	HXXXD-type acyl-transferase family protein	XP_015159600	AT1G24430
Soltu.DM.12G022570	PGSC0003DMG400044929	HXXXD-type acyl-transferase family protein	XP_015159606	AT3G26040
Soltu.DM.06G011080	PGSC0003DMG400046860	Homeobox-leucine zipper family protein / lipid-binding START domain-containing protein	XP_015160166	AT4G00730
Soltu.DM.09G021660	PGSC0003DMG400046978	HXXXD-type acyl-transferase family protein	XP_006351849	AT3G26040
Soltu.DM.08G022090	PGSC0003DMG401009291	AMP-dependent synthetase and ligase family protein	XP_006352919	AT4G19010
Soltu.DM.05G026980	PGSC0003DMG401023454	chloroplastic acetylcoenzyme A carboxylase	XP_006345777	AT5G16390
Soltu.DM.02G028350	PGSC0003DMG401024988	2-oxoglutarate (2OG) and Fe(II)-dependent oxygenase superfamily protein	XP_006339862	AT3G50210
Soltu.DM.08G025570	PGSC0003DMG402004779	cytochrome P450, family 706, subfamily A, polypeptide	XP_006355507	AT4G12320
Soltu.DM.12G006400	PGSC0003DMG402011536	phosphoenolpyruvate carboxykinase	XP_006367987	AT4G37870
Soltu.DM.02G028330	PGSC0003DMG402024988	2-oxoglutarate (2OG) and Fe(II)-dependent oxygenase superfamily protein	XP_006339864	AT3G50210
Soltu.DM.04G027660	PGSC0003DMG402025083	Peroxidase superfamily protein	XP_006359047	AT1G71695
Soltu.DM.03G030400	PGSC0003DMG404000594	2-oxoglutarate (2OG) and Fe(II)-dependent oxygenase superfamily protein	XP_015159316	AT3G19000
Soltu.DM.08G027870	PGSC0003DMG401012339	basic helix-loop-helix (bHLH) DNA-binding superfamily protein	XP_006343977	AT5G41315
Soltu.DM.10G023820	PGSC0003DMG400010985	subtilase 1.3	XP_006339058	AT2G05920
Soltu.DM.10G023780	PGSC0003DMG400011047	Ribosomal protein L4/L1 family	XP_015165042	AT3G09630
Soltu.DM.10G023030	PGSC0003DMG400011082	prenylated RAB acceptor 1.A1	XP_006339010	AT5G02040
Soltu.DM.02G025700	PGSC0003DMG400012655	Regulator of Vps4 activity in the MVB pathway protein	XP_006363122	AT1G13340
Soltu.DM.10G021260	PGSC0003DMG400017597	CAP (Cysteine-rich secretory proteins, Antigen 5, and Pathogenesis-related 1 protein) superfamily protein	XP_006363686	AT3G09590
Soltu.DM.10G021020	PGSC0003DMG400017604	L-O-methylthreonine resistant	XP_006363692	AT3G10050
Soltu.DM.10G020610	PGSC0003DMG400019155	Dof-type zinc finger DNA-binding family protein	XP_006349511	AT2G37590
Soltu.DM.09G029740	PGSC0003DMG400020593	AMP-dependent synthetase and ligase family protein	XP_006360961	AT3G23790
Soltu.DM.01G013320	PGSC0003DMG400023276	Ribosomal L27e protein family	XP_006347291	AT3G22230
Soltu.DM.06G005370	PGSC0003DMG400025399	zinc ion binding	XP_015162456	AT1G12470
Soltu.DM.01G033850	PGSC0003DMG402000051	transcription regulatory protein SNF2, putative	XP_006339597	AT2G46020
Soltu.DM.07G003870	PGSC0003DMG400013222	spermidine hydroxycinnamoyl transferase	XP_015160651	AT2G19070
Soltu.DM.03G020790	PGSC0003DMG400003155	4-coumarate:CoA ligase	XP_006347575	AT1G65060
Soltu.DM.05G017030	PGSC0003DMG400005492	PHE ammonia lyase	XP_006354305	AT2G37040
Soltu.DM.05G019180	PGSC0003DMG400013684	cinnamate-4-hydroxylase	XP_006360653	AT2G30490
Soltu.DM.03G032090	PGSC0003DMG400014223	4-coumarate:CoA ligase	XP_006341437	AT3G21240
Soltu.DM.12G011270	PGSC0003DMG400014466	4-coumarate:CoA ligase	XP_006346620	AT3G21240
Soltu.DM.10G005900	PGSC0003DMG400019386	PHE ammonia lyase	XP_006358655	AT2G37040
Soltu.DM.05G026870	PGSC0003DMG400023458	phenylalanine ammonia-lyase	XP_006345786	AT3G53260
Soltu.DM.06G024540	PGSC0003DMG400028929	4-coumarate:CoA ligase	XP_006366277	AT3G21240
Soltu.DM.10G020990	PGSC0003DMG400031365	PHE ammonia lyase	XP_015167304	AT2G37040
Soltu.DM.03G011480	PGSC0003DMG400031457	PHE ammonia lyase	XP_006354337	AT2G37040
Soltu.DM.07G003850	PGSC0003DMG401019891	4-coumarate:CoA ligase	XP_006366955	AT3G21240
Soltu.DM.09G005700	PGSC0003DMG401021549	PHE ammonia lyase	XP_006354339	AT2G37040
Soltu.DM.09G005720	PGSC0003DMG401021564	PHE ammonia lyase	XP_006354338	AT2G37040
Soltu.DM.06G032850	PGSC0003DMG401030469	cinnamate-4-hydroxylase	XP_006350887	AT2G30490
Soltu.DM.09G005690	PGSC0003DMG402021549	PHE ammonia lyase	XP_015167304	AT2G37040
Soltu.DM.09G005710	PGSC0003DMG402021564	PHE ammonia lyase	XP_006354337	AT2G37040
Soltu.DM.06G032860	PGSC0003DMG402030469	cinnamate-4-hydroxylase	XP_006350887	AT2G30490
Soltu.DM.04G025050	PGSC0003DMG400002387	S-adenosyl-L-methionine-dependent methyltransferases superfamily protein	XP_015162381	AT4G26220
Soltu.DM.03G003400	PGSC0003DMG400018688	S-adenosyl-L-methionine-dependent methyltransferases superfamily protein	XP_015162381	AT4G26220
Soltu.DM.05G014010	PGSC0003DMG400036559	S-adenosyl-L-methionine-dependent methyltransferases superfamily protein	XP_006343340	AT4G26220
Soltu.DM.02G021580	PGSC0003DMG400007312	HXXXD-type acyl-transferase family protein	XP_006363182	AT3G26040
Soltu.DM.02G021590	PGSC0003DMG400007313	HXXXD-type acyl-transferase family protein	XP_006363182	AT3G26040
Soltu.DM.08G006030	PGSC0003DMG400025206	HXXXD-type acyl-transferase family protein	XP_006351057	AT3G26040
Soltu.DM.01G035860	PGSC0003DMG400003289	cytochrome P450, family 98, subfamily A, polypeptide	XP_006347680	AT2G40890
Soltu.DM.10G029960	PGSC0003DMG400007178	cytochrome P450, family 98, subfamily A, polypeptide	XP_006364777	AT2G40890
Soltu.DM.10G030030	PGSC0003DMG400007180	cytochrome P450, family 98, subfamily A, polypeptide	XP_015159574	AT2G40890
Soltu.DM.10G030050	PGSC0003DMG400007181	cytochrome P450, family 98, subfamily A, polypeptide	XP_015159574	AT2G40890
Soltu.DM.10G029970	PGSC0003DMG400029243	cytochrome P450, family 98, subfamily A, polypeptide	XP_006364775	AT2G40890
Soltu.DM.01G006500	PGSC0003DMG402014734	cytochrome P450, family 98, subfamily A, polypeptide	XP_006362632	AT2G40890
Soltu.DM.01G032160	PGSC0003DMG400012751	HXXXD-type acyl-transferase family protein	XP_006363209	AT3G26040
Soltu.DM.11G021080	PGSC0003DMG400000431	UDP-Glycosyltransferase superfamily protein	XP_015164939	AT2G36770
Soltu.DM.11G021090	PGSC0003DMG400000432	UDP-glucosyl transferase 72E1	XP_006349063	AT2G36770
Soltu.DM.08G004140	PGSC0003DMG400001161	Basic helix-loop-helix (bHLH) DNA-binding family protein	XP_006366244	AT1G32640
Soltu.DM.04G002560	PGSC0003DMG400005960	UDP-glycosyltransferase 73B4	XP_015170294	AT2G15490
Soltu.DM.04G002570	PGSC0003DMG400005989	UDP-glycosyltransferase 73B4	XP_015170293	AT4G01070
Soltu.DM.12G027240	PGSC0003DMG400007833	UDP-glucosyl transferase 73B1	XP_006350111	AT2G15490
Soltu.DM.12G027210	PGSC0003DMG400007909	UDP-glycosyltransferase 73B4	XP_015165315	AT2G15490
Soltu.DM.10G028090	PGSC0003DMG400008138	UDP-glycosyltransferase 73B4	XP_015165901	AT2G15490
Soltu.DM.10G028100	PGSC0003DMG400008139	UDP-glucosyl transferase 74D1	XP_006351248	AT2G31750
Soltu.DM.10G028110	PGSC0003DMG400008140	UDP-glycosyltransferase 73B4	XP_006351384	AT2G36780
Soltu.DM.10G022550	PGSC0003DMG400011028	UDP-Glycosyltransferase superfamily protein	XP_015164785	AT3G46670
Soltu.DM.10G022520	PGSC0003DMG400011031	UDP-Glycosyltransferase superfamily protein	XP_006338975	AT3G11340
Soltu.DM.04G011350	PGSC0003DMG400012693	UDP-Glycosyltransferase superfamily protein	XP_006358040	AT2G15490
Soltu.DM.06G018780	PGSC0003DMG400016773	UDP-glycosyltransferase 73B4	XP_015160159	AT3G11340
Soltu.DM.08G022770	PGSC0003DMG400017535	Basic helix-loop-helix (bHLH) DNA-binding family protein	XP_006352856	AT1G32640
Soltu.DM.07G002120	PGSC0003DMG400018754	UDP-glucosyl transferase 73B5	XP_006366184	AT2G15480
Soltu.DM.11G005490	PGSC0003DMG400020897	UDP-glucosyl transferase 72B3	XP_015161062	AT1G01420
Soltu.DM.03G012280	PGSC0003DMG400021694	UDP-Glycosyltransferase superfamily protein	XP_006350802	AT3G11340
Soltu.DM.03G012130	PGSC0003DMG400021695	UDP-glucosyl transferase 85A2	XP_006355679	AT1G22380
Soltu.DM.03G012260	PGSC0003DMG400021697	UDP-Glycosyltransferase superfamily protein	XP_006350802	AT3G11340
Soltu.DM.10G027350	PGSC0003DMG400023732	UDP-glycosyltransferase 73B4	XP_006351402	AT2G15490
Soltu.DM.04G011360	PGSC0003DMG400025532	UDP-Glycosyltransferase superfamily protein	XP_015165094	AT2G18570
Soltu.DM.05G023450	PGSC0003DMG400027163	UDP-Glycosyltransferase superfamily protein	XP_015167987	AT2G18570
Soltu.DM.05G023110	PGSC0003DMG400027200	UDP-glucosyl transferase 72E1	XP_015167633	AT3G50740
Soltu.DM.04G010350	PGSC0003DMG400027261	UDP-glucosyl transferase 73B3	XP_006350268	AT3G46670
Soltu.DM.04G011110	PGSC0003DMG400027289	UDP-glycosyltransferase 73B4	XP_006350170	AT2G36770
Soltu.DM.04G011150	PGSC0003DMG400027291	UDP-glycosyltransferase 73B4	XP_015165392	AT2G15480
Soltu.DM.05G000380	PGSC0003DMG400028331	UDP-glycosyltransferase 73B4	XP_015164762	AT2G15490
Soltu.DM.12G024010	PGSC0003DMG400028806	UDP-Glycosyltransferase superfamily protein	XP_006352056	AT3G22250
Soltu.DM.11G005590	PGSC0003DMG400029131	UDP-Glycosyltransferase superfamily protein	XP_006367824	AT4G01070
Soltu.DM.04G003990	PGSC0003DMG400029489	UDP-glucosyl transferase 76E12	XP_015167633	AT2G36780
Soltu.DM.04G003960	PGSC0003DMG400029491	UDP-Glycosyltransferase superfamily protein	XP_015167610	AT2G15490
Soltu.DM.04G003940	PGSC0003DMG400029493	UDP-glucosyl transferase 73B3	XP_015167633	AT2G31790
Soltu.DM.04G003860	PGSC0003DMG400029497	UDP-glucosyl transferase 85A7	XP_015167633	AT3G11340
Soltu.DM.03G012920	PGSC0003DMG400030265	UDP-glucosyltransferase 73B2	XP_006367370	AT2G36780
Soltu.DM.11G018720	PGSC0003DMG400032520	UDP-glycosyltransferase 73B4	XP_006356394	AT2G15490
Soltu.DM.11G021100	PGSC0003DMG400035370	UDP-glucosyl transferase 72E1	XP_015164940	AT2G31750
Soltu.DM.10G028080	PGSC0003DMG400035573	UDP-glycosyltransferase 73B4	XP_006351250	AT2G15490
Soltu.DM.04G003850	PGSC0003DMG400037840	Zeatin O-glucosyltransferase	XP_006355035	AT3G11340
Soltu.DM.06G029860	PGSC0003DMG400038438	UDP-glycosyltransferase 73B4	XP_006347256	AT2G15490
Soltu.DM.04G003830	PGSC0003DMG400039453	UDP-glycosyltransferase 73B4	XP_006355036	AT2G15480
Soltu.DM.04G003840	PGSC0003DMG400044152	UDP-Glycosyltransferase superfamily protein	XP_015167636	AT2G36770
Soltu.DM.10G027460	PGSC0003DMG401029824	UDP-glycosyltransferase 73B4	XP_015165901	AT2G15490
Soltu.DM.10G027450	PGSC0003DMG401029843	UDP-Glycosyltransferase superfamily protein	XP_015165901	AT1G73880
Soltu.DM.04G011370	PGSC0003DMG402012694	UDP-glucosyl transferase 73B5	XP_006357999	AT2G15490
Soltu.DM.05G023380	PGSC0003DMG402027210	UDP-Glycosyltransferase superfamily protein	XP_015167636	AT3G50740
Soltu.DM.10G027430	PGSC0003DMG403029823	UDP-glucosyl transferase 73B5	XP_006351295	AT2G15490
Soltu.DM.02G031000	PGSC0003DMG400001450	UDP-Glycosyltransferase superfamily protein	XP_006338769	AT3G02100
Soltu.DM.12G026560	PGSC0003DMG400002891	Plant haem oxygenase (decyclizing) family protein	XP_006345230	AT2G26670
Soltu.DM.02G010150	PGSC0003DMG400006907	UDP-Glycosyltransferase superfamily protein	XP_006357137	AT2G16890
Soltu.DM.02G010170	PGSC0003DMG400006908	UDP-Glycosyltransferase superfamily protein	XP_006357138	AT2G16890
Soltu.DM.02G010320	PGSC0003DMG400006946	UDP-Glycosyltransferase superfamily protein	XP_015168792	AT2G16890
Soltu.DM.02G010330	PGSC0003DMG400006949	UDP-Glycosyltransferase superfamily protein	XP_015168792	AT2G16890
Soltu.DM.02G010350	PGSC0003DMG400006950	UDP-Glycosyltransferase superfamily protein	XP_015168792	AT2G16890
Soltu.DM.12G027220	PGSC0003DMG400007908	UDP-glucosyltransferase 73B2	XP_015165314	AT2G29730
Soltu.DM.08G013130	PGSC0003DMG400008222	cytochrome P450, family 711, subfamily A, polypeptide	XP_006351579	AT2G26170
Soltu.DM.12G007010	PGSC0003DMG400008557	UDP-glucosyl transferase 85A2	XP_015170249	AT1G22360
Soltu.DM.02G010960	PGSC0003DMG400009408	UDP-Glycosyltransferase superfamily protein	XP_006365019	AT2G30140
Soltu.DM.02G010970	PGSC0003DMG400009409	UDP-Glycosyltransferase superfamily protein	XP_006365019	AT2G30140
Soltu.DM.02G010980	PGSC0003DMG400009410	UDP-Glycosyltransferase superfamily protein	XP_006365020	AT2G30140
Soltu.DM.02G010990	PGSC0003DMG400009411	UDP-Glycosyltransferase superfamily protein	XP_015159727	AT2G30140
Soltu.DM.02G011000	PGSC0003DMG400009412	UDP-Glycosyltransferase superfamily protein	XP_006365021	AT2G30140
Soltu.DM.02G010950	PGSC0003DMG400009439	UDP-Glycosyltransferase superfamily protein	XP_006365019	AT2G30140
Soltu.DM.02G011010	PGSC0003DMG400009441	UDP-Glycosyltransferase superfamily protein	XP_006365021	AT2G30140
Soltu.DM.12G020620	PGSC0003DMG400009660	P-loop containing nucleoside triphosphate hydrolases superfamily protein	XP_006344965	AT3G45070
Soltu.DM.03G015610	PGSC0003DMG400010812	UDP-glucosyl transferase 85A2	XP_006362115	AT1G22360
Soltu.DM.08G015250	PGSC0003DMG400012068	UDP-glucosyl transferase 85A3	XP_015160957	AT1G22380
Soltu.DM.01G044580	PGSC0003DMG400012551	UDP-glucosyl transferase 85A5	XP_006351765	AT1G22380
Soltu.DM.01G044570	PGSC0003DMG400012578	UDP-glucosyl transferase 85A7	XP_006351766	AT1G22340
Soltu.DM.05G015890	PGSC0003DMG400014962	sulphotransferase	XP_006348797	AT2G03760
Soltu.DM.05G011710	PGSC0003DMG400015051	P-loop containing nucleoside triphosphate hydrolases superfamily protein	XP_015170824	AT3G45070
Soltu.DM.12G029830	PGSC0003DMG400015370	UDP-Glycosyltransferase superfamily protein	XP_006358963	AT3G21760
Soltu.DM.09G018330	PGSC0003DMG400015817	UDP-Glycosyltransferase superfamily protein	XP_006350302	AT3G07020
Soltu.DM.11G002870	PGSC0003DMG400016124	UDP-Glycosyltransferase superfamily protein	XP_006353159	AT2G22590
Soltu.DM.11G002850	PGSC0003DMG400016194	UDP-Glycosyltransferase superfamily protein	XP_015166700	AT2G22590
Soltu.DM.11G002860	PGSC0003DMG400016195	UDP-Glycosyltransferase superfamily protein	XP_015166700	AT2G22590
Soltu.DM.01G003340	PGSC0003DMG400016375	HXXXD-type acyl-transferase family protein	XP_006348577	AT1G24430
Soltu.DM.05G010720	PGSC0003DMG400017431	HXXXD-type acyl-transferase family protein	XP_006348577	AT1G24430
Soltu.DM.12G007000	PGSC0003DMG400017768	UDP-glucosyl transferase 85A3	XP_006360268	AT1G22380
Soltu.DM.03G011890	PGSC0003DMG400018062	UDP-glucosyl transferase 85A7	XP_006367932	AT1G22340
Soltu.DM.03G011900	PGSC0003DMG400018063	UDP-Glycosyltransferase superfamily protein	XP_006367932	AT1G22380
Soltu.DM.03G011740	PGSC0003DMG400018416	UDP-glucosyl transferase 85A5	XP_006355163	AT1G22370
Soltu.DM.03G011730	PGSC0003DMG400018417	UDP-glucosyl transferase 85A7	XP_006355163	AT1G22360
Soltu.DM.03G011830	PGSC0003DMG400018443	UDP-Glycosyltransferase superfamily protein	XP_006355135	AT1G22340
Soltu.DM.03G014380	PGSC0003DMG400018798	P-loop containing nucleoside triphosphate hydrolases superfamily protein	XP_006361604	AT3G45070
Soltu.DM.10G019910	PGSC0003DMG400019221	2-oxoglutarate (2OG) and Fe(II)-dependent oxygenase superfamily protein	XP_006349472	AT1G49390
Soltu.DM.09G029930	PGSC0003DMG400020943	UDP-glucosyl transferase 75B2	XP_006349902	AT1G05530
Soltu.DM.09G029950	PGSC0003DMG400020944	indole-3-acetate beta-D-glucosyltransferase	XP_006358760	AT4G15550
Soltu.DM.09G008210	PGSC0003DMG400020968	sulphotransferase	XP_006363590	AT3G45070
Soltu.DM.09G005550	PGSC0003DMG400021554	UDP-Glycosyltransferase superfamily protein	XP_006354352	AT2G36970
Soltu.DM.09G005540	PGSC0003DMG400021555	UDP-Glycosyltransferase superfamily protein	XP_006354353	AT2G36970
Soltu.DM.09G005510	PGSC0003DMG400021569	UDP-Glycosyltransferase superfamily protein	XP_006354353	AT2G36970
Soltu.DM.03G012210	PGSC0003DMG400021689	UDP-glucosyl transferase 85A2	XP_015158245	AT3G11340
Soltu.DM.03G012270	PGSC0003DMG400021690	UDP-Glycosyltransferase superfamily protein	XP_015158245	AT3G11340
Soltu.DM.08G012600	PGSC0003DMG400021736	senescence-related gene	XP_006351628	AT1G17020
Soltu.DM.03G011910	PGSC0003DMG400021784	UDP-glucosyl transferase 85A7	XP_006366313	AT1G22340
Soltu.DM.03G011920	PGSC0003DMG400021785	UDP-glucosyl transferase 85A7	XP_006366316	AT1G22340
Soltu.DM.03G011980	PGSC0003DMG400021787	UDP-glucosyl transferase 85A7	XP_006366314	AT1G22340
Soltu.DM.03G011990	PGSC0003DMG400021788	UDP-Glycosyltransferase superfamily protein	XP_006366324	AT1G22400
Soltu.DM.09G007930	PGSC0003DMG400023082	senescence-related gene	XP_006365610	AT1G17020
Soltu.DM.05G026550	PGSC0003DMG400023356	UDP-Glycosyltransferase superfamily protein	XP_006345817	AT2G36970
Soltu.DM.05G025970	PGSC0003DMG400023386	UDP-glucosyl transferase 72B3	XP_006365665	AT1G01420
Soltu.DM.05G026230	PGSC0003DMG400023480	HXXXD-type acyl-transferase family protein	XP_006345840	AT3G26040
Soltu.DM.10G027050	PGSC0003DMG400023715	NAD(P)-binding Rossmann-fold superfamily protein	XP_015165883	AT2G45400
Soltu.DM.04G027200	PGSC0003DMG400024097	UDP-Glycosyltransferase superfamily protein	XP_015170054	AT1G43620
Soltu.DM.03G028130	PGSC0003DMG400024594	UDP-Glycosyltransferase superfamily protein	XP_006345045	AT2G16890
Soltu.DM.02G009330	PGSC0003DMG400025152	UDP-Glycosyltransferase superfamily protein	XP_006363427	AT3G02100
Soltu.DM.05G001390	PGSC0003DMG400025717	sulphotransferase	XP_006348647	AT3G45070
Soltu.DM.05G001290	PGSC0003DMG400028301	sulphotransferase	XP_006348796	AT2G03760
Soltu.DM.05G001280	PGSC0003DMG400028302	sulphotransferase	XP_006348797	AT2G03760
Soltu.DM.05G000170	PGSC0003DMG400028341	P-loop containing nucleoside triphosphate hydrolases superfamily protein	XP_006344965	AT3G45070
Soltu.DM.05G001350	PGSC0003DMG400028349	sulphotransferase	XP_006348649	AT2G03760
Soltu.DM.05G001330	PGSC0003DMG400028350	sulphotransferase	XP_006348794	AT3G45070
Soltu.DM.06G023940	PGSC0003DMG400028505	2-oxoglutarate (2OG) and Fe(II)-dependent oxygenase superfamily protein	XP_006356228	AT1G49390
Soltu.DM.11G007880	PGSC0003DMG400028670	UDP-Glycosyltransferase superfamily protein	XP_006350953	AT2G36970
Soltu.DM.11G007870	PGSC0003DMG400028671	UDP-Glycosyltransferase superfamily protein	XP_006350953	AT2G36970
Soltu.DM.12G023950	PGSC0003DMG400028825	MATE efflux family protein	XP_006352054	AT3G59030
Soltu.DM.12G004300	PGSC0003DMG400029293	UDP-Glycosyltransferase superfamily protein	XP_015162137	AT3G53160
Soltu.DM.08G018750	PGSC0003DMG400029587	UDP-glucosyl transferase 73C2	XP_006364463	AT2G15490
Soltu.DM.06G032600	PGSC0003DMG400030454	UDP-Glycosyltransferase superfamily protein	XP_006350868	AT2G30140
Soltu.DM.06G032610	PGSC0003DMG400030455	UDP-Glycosyltransferase superfamily protein	XP_006350869	AT2G30140
Soltu.DM.02G026660	PGSC0003DMG400030603	UDP-Glycosyltransferase superfamily protein	XP_015169120	AT1G22380
Soltu.DM.04G029900	PGSC0003DMG400030804	UDP-glucosyl transferase 85A5	XP_015158862	AT1G22380
Soltu.DM.04G029940	PGSC0003DMG400030806	UDP-glucosyl transferase 85A5	XP_015158862	AT1G22380
Soltu.DM.04G029970	PGSC0003DMG400030823	UDP-glucosyl transferase 85A3	XP_006363269	AT1G22380
Soltu.DM.04G029980	PGSC0003DMG400030824	UDP-glucosyl transferase 85A3	XP_006363270	AT1G22380
Soltu.DM.10G020910	PGSC0003DMG400031360	UDP-Glycosyltransferase superfamily protein	XP_006367686	AT2G36970
Soltu.DM.06G018710	PGSC0003DMG400033546	UDP-glycosyltransferase 73B4	XP_015160159	AT2G15490
Soltu.DM.06G018730	PGSC0003DMG400033546	UDP-glycosyltransferase 73B4	XP_015160159	AT2G15490
Soltu.DM.05G001270	PGSC0003DMG400036271	sulphotransferase	XP_006348798	AT2G03760
Soltu.DM.01G016480	PGSC0003DMG400040619	cytochrome P450, family 711, subfamily A, polypeptide	XP_006351579	AT2G26170
Soltu.DM.01G031230	PGSC0003DMG400045296	Chalcone and stilbene synthase family protein	XP_006347928	AT1G02050
Soltu.DM.01G018300	PGSC0003DMG400045527	cytochrome P450, family 711, subfamily A, polypeptide	XP_006351579	AT2G26170
Soltu.DM.11G012800	PGSC0003DMG400046295	sulphotransferase	XP_006348798	AT2G03760
Soltu.DM.05G001340	PGSC0003DMG400046427	sulphotransferase	XP_015164794	AT2G03760
Soltu.DM.11G012910	PGSC0003DMG400046521	sulphotransferase	XP_006339394	AT2G03760
Soltu.DM.03G012110	PGSC0003DMG401023186	UDP-glucosyl transferase 85A2	XP_006367215	AT1G22360
Soltu.DM.01G034060	PGSC0003DMG402000058	UDP-Glycosyltransferase superfamily protein	XP_015168127	AT2G22590
Soltu.DM.10G000140	PGSC0003DMG402011292	2-oxoglutarate (2OG) and Fe(II)-dependent oxygenase superfamily protein	XP_006352619	AT4G16330
Soltu.DM.03G012120	PGSC0003DMG402023186	UDP-glucosyl transferase 85A2	XP_006367216	AT1G22360
Soltu.DM.01G048560	PGSC0003DMG402025923	2-oxoglutarate (2OG) and Fe(II)-dependent oxygenase superfamily protein	XP_006346491	AT3G19010
Soltu.DM.05G022900	PGSC0003DMG402027133	UDP-glucosyl transferase 85A2	XP_006355679	AT1G22360
Soltu.DM.10G027470	PGSC0003DMG402029824	UDP-glycosyltransferase 73B4	XP_015165901	AT2G15490
Soltu.DM.04G029930	PGSC0003DMG402030805	UDP-glucosyl transferase 85A3	XP_015160957	AT1G22400
Soltu.DM.04G029950	PGSC0003DMG402030822	UDP-Glycosyltransferase superfamily protein	XP_015158860	AT1G22400
Soltu.DM.04G003820	PGSC0003DMG404029448	UDP-Glycosyltransferase superfamily protein	XP_015167613	AT4G15480
Soltu.DM.02G014510		2-oxoglutarate (2OG) and Fe(II)-dependent oxygenase superfamily protein	XP_006355573	AT1G17010
Soltu.DM.02G014550		2-oxoglutarate (2OG) and Fe(II)-dependent oxygenase superfamily protein	XP_006355625	AT4G25300
Soltu.DM.06G023930		2-oxoglutarate (2OG) and Fe(II)-dependent oxygenase superfamily protein	XP_006356228	AT1G49390
Soltu.DM.08G012610		2-oxoglutarate (2OG) and Fe(II)-dependent oxygenase superfamily protein	XP_006351628	AT4G25300
Soltu.DM.10G000170		2-oxoglutarate (2OG) and Fe(II)-dependent oxygenase superfamily protein	XP_006352619	AT4G16330
Soltu.DM.05G001950		Chalcone-flavanone isomerase family protein	XP_006348611	AT3G55120
Soltu.DM.05G001960		Chalcone-flavanone isomerase family protein	XP_006348610	AT3G55120
Soltu.DM.07G006880		conserved hypothetical protein	XP_006344523	AT3G28430
Soltu.DM.03G007060		cytochrome P450, family 711, subfamily A, polypeptide	XP_006351579	AT2G26170
Soltu.DM.05G016120		cytochrome P450, family 711, subfamily A, polypeptide	XP_006351579	AT2G26170
Soltu.DM.01G006490		cytochrome P450, family 98, subfamily A, polypeptide	XP_006362631	AT2G40890
Soltu.DM.03G037150		cytochrome P450, family 98, subfamily A, polypeptide	XP_006342921	AT2G40890
Soltu.DM.04G027530		cytochrome P450, family 98, subfamily A, polypeptide	XP_006367943	AT2G40890
Soltu.DM.10G029990		cytochrome P450, family 98, subfamily A, polypeptide	XP_015159574	AT2G40890
Soltu.DM.10G030000		cytochrome P450, family 98, subfamily A, polypeptide	XP_015159574	AT2G40890
Soltu.DM.10G030010		cytochrome P450, family 98, subfamily A, polypeptide	XP_015161343	AT2G40890
Soltu.DM.10G030040		cytochrome P450, family 98, subfamily A, polypeptide	XP_006364802	AT2G40890
Soltu.DM.10G030060		cytochrome P450, family 98, subfamily A, polypeptide	XP_006364800	AT2G40890
Soltu.DM.03G018170		detoxifying efflux carrier	XP_015167030	AT4G25640
Soltu.DM.03G018220		detoxifying efflux carrier	XP_006353905	AT4G25640
Soltu.DM.02G021570		HXXXD-type acyl-transferase family protein	XP_006363209	AT3G26040
Soltu.DM.05G016880		indole-3-acetate beta-D-glucosyltransferase	XP_006342284	AT4G14090
Soltu.DM.04G010630		NAD(P)-binding Rossmann-fold superfamily protein	XP_006350200	AT1G61720
Soltu.DM.10G009900		NAD(P)-binding Rossmann-fold superfamily protein	XP_015159329	AT2G45400
Soltu.DM.10G007220		NAD(P)-binding Rossmann-fold superfamily protein	XP_015159329	AT2G45400
Soltu.DM.05G001380		P-loop containing nucleoside triphosphate hydrolases superfamily protein	XP_006348647	AT3G45070
Soltu.DM.05G015900		P-loop containing nucleoside triphosphate hydrolases superfamily protein	XP_006348798	AT3G45070
Soltu.DM.04G025040		S-adenosyl-L-methionine-dependent methyltransferases superfamily protein	XP_006343340	AT4G26220
Soltu.DM.02G014460		senescence-related gene	XP_015167920	AT1G17020
Soltu.DM.02G014470		senescence-related gene	XP_006355572	AT1G17020
Soltu.DM.02G014490		senescence-related gene	XP_006355629	AT1G17020
Soltu.DM.02G014520		senescence-related gene	XP_006355625	AT1G17020
Soltu.DM.02G014540		senescence-related gene	XP_006355572	AT1G17020
Soltu.DM.05G001300		sulfotransferase 4C	XP_006348649	AT3G45070
Soltu.DM.03G001290		sulphotransferase	XP_006348798	AT2G03760
Soltu.DM.05G012380		sulphotransferase	XP_006348798	AT2G03760
Soltu.DM.07G009910		sulphotransferase	XP_006339391	AT2G03760
Soltu.DM.11G013110		sulphotransferase	XP_006339391	AT2G03760
Soltu.DM.12G016050		sulphotransferase	XP_006348798	AT2G03760
Soltu.DM.09G031170		UDP-glucosyl transferase 71B5	XP_006358838	AT4G15260
Soltu.DM.07G013970		UDP-glucosyl transferase 71C3	XP_006353724	AT1G07260
Soltu.DM.04G011390		UDP-glucosyl transferase 71D1	XP_006358040	AT2G29730
Soltu.DM.11G005460		UDP-glucosyl transferase 72B3	XP_006360518	AT1G01420
Soltu.DM.11G005480		UDP-glucosyl transferase 72B3	XP_015161061	AT1G01420
Soltu.DM.11G005630		UDP-glucosyl transferase 72B3	XP_006367683	AT1G01420
Soltu.DM.11G005720		UDP-glucosyl transferase 72B3	XP_006367683	AT3G16520
Soltu.DM.04G011240		UDP-glucosyl transferase 72E1	XP_006357999	AT2G18570
Soltu.DM.04G011290		UDP-glucosyl transferase 72E1	XP_006357999	AT2G18570
Soltu.DM.04G011320		UDP-glucosyl transferase 73B5	XP_006357999	AT2G15490
Soltu.DM.05G017410		UDP-glucosyl transferase 75B2	XP_015159972	AT1G05530
Soltu.DM.09G029800		UDP-glucosyl transferase 75B2	XP_006342284	AT4G14090
Soltu.DM.09G029890		UDP-glucosyl transferase 75B2	XP_006349902	AT1G05530
Soltu.DM.09G029900		UDP-glucosyl transferase 75B2	XP_006342284	AT4G14090
Soltu.DM.09G029940		UDP-glucosyl transferase 75B2	XP_006342284	AT4G14090
Soltu.DM.04G011230		UDP-glucosyl transferase 76E11	XP_006350268	AT3G50740
Soltu.DM.05G022890		UDP-glucosyl transferase 85A2	XP_006355680	AT1G22360
Soltu.DM.12G006980		UDP-glucosyl transferase 85A2	XP_006360268	AT1G22360
Soltu.DM.04G003900		UDP-glucosyl transferase 85A3	XP_015167613	AT1G22370
Soltu.DM.04G029910		UDP-glucosyl transferase 85A3	XP_015160957	AT1G22380
Soltu.DM.03G012220		UDP-glucosyl transferase 85A5	XP_006355679	AT1G22380
Soltu.DM.04G003910		UDP-glucosyl transferase 85A5	XP_006355035	AT4G15480
Soltu.DM.04G011670		UDP-glucosyl transferase 85A7	XP_015169218	AT1G22340
Soltu.DM.01G047180		UDP-glycosyltransferase 73B4	XP_006346385	AT2G15490
Soltu.DM.03G013000		UDP-glycosyltransferase 73B4	XP_006356483	AT2G15490
Soltu.DM.04G011280		UDP-glycosyltransferase 73B4	XP_006350268	AT2G36770
Soltu.DM.04G011310		UDP-glycosyltransferase 73B4	XP_006350268	AT2G15490
Soltu.DM.06G018700		UDP-glycosyltransferase 73B4	XP_015160159	AT2G15490
Soltu.DM.11G018710		UDP-glycosyltransferase 73B4	XP_006356394	AT2G15490
Soltu.DM.11G018730		UDP-glycosyltransferase 73B4	XP_015168310	AT2G15490
Soltu.DM.11G018740		UDP-glycosyltransferase 73B4	XP_006356394	AT2G15490
Soltu.DM.08G002260		UDP-glycosyltransferase 74 F1	XP_006357048	AT2G43840
Soltu.DM.01G020990		UDP-Glycosyltransferase superfamily protein	XP_006342284	AT4G14090
Soltu.DM.01G033630		UDP-Glycosyltransferase superfamily protein	XP_015168115	AT2G16890
Soltu.DM.02G026690		UDP-Glycosyltransferase superfamily protein	XP_015169120	AT1G22400
Soltu.DM.03G012140		UDP-Glycosyltransferase superfamily protein	XP_006338976	AT3G11340
Soltu.DM.04G003920		UDP-Glycosyltransferase superfamily protein	XP_015167610	AT2G29730
Soltu.DM.04G020340		UDP-Glycosyltransferase superfamily protein	XP_006340521	AT3G07020
Soltu.DM.04G020350		UDP-Glycosyltransferase superfamily protein	XP_006340521	AT3G07020
Soltu.DM.05G018260		UDP-Glycosyltransferase superfamily protein	XP_006342284	AT4G14090
Soltu.DM.06G006670		UDP-Glycosyltransferase superfamily protein	XP_015166758	AT2G30150
Soltu.DM.06G002190		UDP-Glycosyltransferase superfamily protein	XP_006364544	AT3G07020
Soltu.DM.07G013960		UDP-Glycosyltransferase superfamily protein	XP_006353724	AT3G21790
Soltu.DM.09G029840		UDP-Glycosyltransferase superfamily protein	XP_006349902	AT4G14090
Soltu.DM.09G029850		UDP-Glycosyltransferase superfamily protein	XP_006342284	AT4G14090
Soltu.DM.09G029910		UDP-Glycosyltransferase superfamily protein	XP_006358760	AT4G14090
Soltu.DM.10G020870		UDP-Glycosyltransferase superfamily protein	XP_006367686	AT2G36970
Soltu.DM.10G021420		UDP-Glycosyltransferase superfamily protein	XP_006367257	AT2G36780
Soltu.DM.10G027440		UDP-Glycosyltransferase superfamily protein	XP_015165912	AT2G23250
Soltu.DM.10G007410		UDP-Glycosyltransferase superfamily protein	XP_015166758	AT2G30140
Soltu.DM.11G005500		UDP-Glycosyltransferase superfamily protein	XP_006367681	AT1G07260
Soltu.DM.11G005510		UDP-Glycosyltransferase superfamily protein	XP_006361192	AT1G64910
Soltu.DM.12G012030		UDP-Glycosyltransferase superfamily protein	XP_015168115	AT2G16890
Soltu.DM.12G003500		Uridine diphosphate glycosyltransferase 74E2	XP_015162130	AT1G05680
Soltu.DM.12G003510		Uridine diphosphate glycosyltransferase 74E2	XP_006342417	AT1G05680
Soltu.DM.11G020990	PGSC0003DMG400000425	Cytochrome P450 superfamily protein	XP_015164908	AT5G07990
Soltu.DM.02G023850	PGSC0003DMG400003563	flavanone 3-hydroxylase	NP_001274930	AT3G51240
Soltu.DM.02G024900	PGSC0003DMG400003605	dihydroflavonol 4-reductase	NP_001275409	AT5G42800
Soltu.DM.12G003090	PGSC0003DMG400008632	Chalcone and stilbene synthase family protein	XP_006367318	AT5G13930
Soltu.DM.12G003080	PGSC0003DMG400008634	Chalcone and stilbene synthase family protein	XP_006367319	AT5G13930
Soltu.DM.12G003040	PGSC0003DMG400016867	Chalcone and stilbene synthase family protein	XP_006349940	AT5G13930
Soltu.DM.12G003020	PGSC0003DMG400016873	Chalcone and stilbene synthase family protein	XP_006349976	AT5G13930
Soltu.DM.05G023610	PGSC0003DMG400019110	Chalcone and stilbene synthase family protein	NP_001275296	AT5G13930
Soltu.DM.08G026700	PGSC0003DMG400022746	leucoanthocyanidin dioxygenase	XP_006358845	AT4G22880
Soltu.DM.03G029340	PGSC0003DMG400024643	Cytochrome P450 superfamily protein	XP_006345132	AT5G07990
Soltu.DM.09G028560	PGSC0003DMG400029620	Chalcone and stilbene synthase family protein	NP_001275352	AT5G13930
Soltu.DM.09G028570	PGSC0003DMG400029621	Chalcone and stilbene synthase family protein	XP_015170267	AT5G13930
Soltu.DM.03G021440	PGSC0003DMG400000560	O-methyltransferase	XP_015164331	AT5G54160
Soltu.DM.03G021450	PGSC0003DMG400000582	2-oxoglutarate (2OG) and Fe(II)-dependent oxygenase superfamily protein	XP_006347521	AT5G24530
Soltu.DM.05G002550	PGSC0003DMG400000825	NAD(P)-binding Rossmann-fold superfamily protein	XP_006362568	AT1G75290
Soltu.DM.01G025770	PGSC0003DMG400000850	O-methyltransferase family protein	XP_006365444	AT4G35160
Soltu.DM.12G021900	PGSC0003DMG400001092	UDP-glucosyl transferase 89B1	XP_006367539	AT1G73880
Soltu.DM.03G019920	PGSC0003DMG400001282	O-methyltransferase	XP_006368013	AT5G54160
Soltu.DM.02G031260	PGSC0003DMG400001439	UDP-glucosyl transferase 71C3	XP_006338407	AT3G16520
Soltu.DM.12G002520	PGSC0003DMG400004573	indole-3-acetate beta-D-glucosyltransferase	XP_006349903	AT4G15550
Soltu.DM.12G002510	PGSC0003DMG400004574	UDP-Glycosyltransferase superfamily protein	XP_006349902	AT4G14090
Soltu.DM.12G002540	PGSC0003DMG400004668	UDP-glucosyltransferase 75B1	XP_006365463	AT4G15550
Soltu.DM.03G002570	PGSC0003DMG400005065	NAD(P)-binding Rossmann-fold superfamily protein	XP_006343275	AT1G61720
Soltu.DM.03G010940	PGSC0003DMG400005490	UDP-glucosyl transferase 75B2	XP_015166276	AT1G05530
Soltu.DM.09G025040	PGSC0003DMG400006448	caffeoyl-CoA 3-O-methyltransferase	XP_006363473	AT1G67980
Soltu.DM.12G009890	PGSC0003DMG400006485	HXXXD-type acyl-transferase family protein	XP_006367188	AT1G03495
Soltu.DM.09G029810	PGSC0003DMG400006737	indole-3-acetate beta-D-glucosyltransferase	XP_006368000	AT4G14090
Soltu.DM.05G020530	PGSC0003DMG400007029	serine carboxypeptidase-like	XP_006345531	AT1G73270
Soltu.DM.10G005510	PGSC0003DMG400007692	HXXXD-type acyl-transferase family protein	XP_006362146	AT1G03940
Soltu.DM.04G033790	PGSC0003DMG400007977	UDP-Glycosyltransferase superfamily protein	XP_015167287	AT5G54010
Soltu.DM.04G033830	PGSC0003DMG400007978	UDP-Glycosyltransferase superfamily protein	XP_006354894	AT5G54010
Soltu.DM.04G033840	PGSC0003DMG400007979	UDP-Glycosyltransferase superfamily protein	XP_015167539	AT5G54010
Soltu.DM.04G033880	PGSC0003DMG400007981	UDP-Glycosyltransferase superfamily protein	XP_015167542	AT5G54010
Soltu.DM.04G033890	PGSC0003DMG400007982	UDP-glucose:flavonoid 3-o-glucosyltransferase	XP_015167540	AT5G54060
Soltu.DM.08G002210	PGSC0003DMG400009525	Uridine diphosphate glycosyltransferase 74E2	XP_006357047	AT2G43820
Soltu.DM.08G002220	PGSC0003DMG400009526	Uridine diphosphate glycosyltransferase 74E2	XP_006357047	AT1G05680
Soltu.DM.08G002250	PGSC0003DMG400009527	UDP-Glycosyltransferase superfamily protein	XP_006357100	AT2G43840
Soltu.DM.08G002270	PGSC0003DMG400009528	Uridine diphosphate glycosyltransferase 74E2	XP_006357098	AT1G05675
Soltu.DM.08G002280	PGSC0003DMG400009529	Uridine diphosphate glycosyltransferase 74E2	XP_006357048	AT2G43840
Soltu.DM.08G002200	PGSC0003DMG400009534	Uridine diphosphate glycosyltransferase 74E2	XP_006357048	AT1G05680
Soltu.DM.04G032380	PGSC0003DMG400010625	sinapoylglucose	XP_015168615	AT3G12203
Soltu.DM.04G007000	PGSC0003DMG400011492	UDP-glucose:flavonoid 3-o-glucosyltransferase	XP_006361401	AT5G54060
Soltu.DM.12G006290	PGSC0003DMG400011542	serine carboxypeptidase-like	XP_015162124	AT2G23000
Soltu.DM.05G022280	PGSC0003DMG400011655	Chalcone-flavanone isomerase family protein	XP_006365329	AT5G05270
Soltu.DM.04G034420	PGSC0003DMG400011682	UDP-Glycosyltransferase superfamily protein	XP_006354934	AT5G54010
Soltu.DM.07G013900	PGSC0003DMG400011971	UDP-Glycosyltransferase superfamily protein	XP_006353727	AT3G21760
Soltu.DM.07G013910	PGSC0003DMG400011972	UDP-Glycosyltransferase superfamily protein	XP_006353726	AT3G21760
Soltu.DM.07G013870	PGSC0003DMG400011973	UDP-Glycosyltransferase superfamily protein	XP_006353729	AT3G21790
Soltu.DM.03G019770	PGSC0003DMG400012023	O-methyltransferase family protein	XP_006346269	AT4G35160
Soltu.DM.03G019800	PGSC0003DMG400012024	O-methyltransferase family protein	XP_015159204	AT4G35160
Soltu.DM.02G025510	PGSC0003DMG400012658	UDP-glucosyl transferase 72E1	XP_006363138	AT3G50740
Soltu.DM.07G013980	PGSC0003DMG400013110	UDP-Glycosyltransferase superfamily protein	XP_006353724	AT3G21760
Soltu.DM.07G013850	PGSC0003DMG400013557	UDP-Glycosyltransferase superfamily protein	XP_006353791	AT3G21750
Soltu.DM.07G013820	PGSC0003DMG400013559	UDP-glucosyl transferase 71C5	XP_006353732	AT2G29730
Soltu.DM.06G017760	PGSC0003DMG400013807	UDP-Glycosyltransferase superfamily protein	XP_015160545	AT4G27570
Soltu.DM.11G010950	PGSC0003DMG400014093	flavonol synthase	XP_015166151	AT5G08640
Soltu.DM.08G005540	PGSC0003DMG400014617	UDP-Glycosyltransferase superfamily protein	XP_006355777	AT4G15480
Soltu.DM.05G007630	PGSC0003DMG400015579	UDP-glucosyl transferase 74B1	XP_006355935	AT1G24100
Soltu.DM.05G007640	PGSC0003DMG400015601	UDP-glucosyl transferase 74B1	XP_006355936	AT1G24100
Soltu.DM.05G024000	PGSC0003DMG400015744	indole-3-acetate beta-D-glucosyltransferase	XP_006365463	AT4G15550
Soltu.DM.12G006430	PGSC0003DMG400016095	phosphoenolpyruvate carboxykinase	XP_006367987	AT4G37870
Soltu.DM.09G031070	PGSC0003DMG400016610	UDP-Glycosyltransferase superfamily protein	XP_006358838	AT3G21760
Soltu.DM.09G031020	PGSC0003DMG400016611	UDP-Glycosyltransferase superfamily protein	XP_006358838	AT3G21760
Soltu.DM.12G007310	PGSC0003DMG400016953	Laccase/Diphenol oxidase family protein	XP_006360308	AT5G48100
Soltu.DM.02G021500	PGSC0003DMG400017737	UDP-glucosyl transferase 71B8	XP_006363187	AT3G21800
Soltu.DM.05G001540	PGSC0003DMG400019644	UDP-Glycosyltransferase superfamily protein	XP_006348637	AT5G03490
Soltu.DM.05G001550	PGSC0003DMG400019645	UDP-Glycosyltransferase superfamily protein	XP_006348636	AT5G03490
Soltu.DM.05G001530	PGSC0003DMG400019657	UDP-Glycosyltransferase superfamily protein	XP_006348787	AT5G03490
Soltu.DM.10G005590	PGSC0003DMG400019882	UDP-Glycosyltransferase superfamily protein	XP_006366559	AT4G01070
Soltu.DM.06G033800	PGSC0003DMG400020094	O-methyltransferase	XP_006352695	AT5G54160
Soltu.DM.06G033790	PGSC0003DMG400020095	O-methyltransferase	XP_006352694	AT5G54160
Soltu.DM.06G033780	PGSC0003DMG400020096	O-methyltransferase	XP_006352694	AT5G54160
Soltu.DM.06G033770	PGSC0003DMG400020097	O-methyltransferase	XP_006352693	AT5G54160
Soltu.DM.06G002500	PGSC0003DMG400020640	UDP-glucosyltransferase 74F2	XP_006344123	AT2G43820
Soltu.DM.09G029960	PGSC0003DMG400020938	UDP-glucosyltransferase 75B1	XP_006342284	AT1G05560
Soltu.DM.09G005590	PGSC0003DMG400021567	UDP-glucose:flavonoid 3-o-glucosyltransferase	XP_015167287	AT5G54010
Soltu.DM.08G012560	PGSC0003DMG400021738	UDP-glucosyltransferase 74F2	XP_006351615	AT2G43820
Soltu.DM.10G003940	PGSC0003DMG400021854	O-methyltransferase family protein	XP_006366298	AT4G35160
Soltu.DM.04G028320	PGSC0003DMG400021966	laccase	XP_006360308	AT5G09360
Soltu.DM.10G004760	PGSC0003DMG400022818	UDP-Glycosyltransferase superfamily protein	XP_006361070	AT4G27570
Soltu.DM.09G017160	PGSC0003DMG400024344	UDP-Glycosyltransferase superfamily protein	XP_006367560	AT5G54010
Soltu.DM.03G028820	PGSC0003DMG400024616	UDP-glucosyl transferase 89B1	XP_006345089	AT1G73880
Soltu.DM.03G028830	PGSC0003DMG400024617	UDP-glucosyl transferase 89B1	XP_006345089	AT1G73880
Soltu.DM.03G028840	PGSC0003DMG400024618	UDP-Glycosyltransferase superfamily protein	XP_006345089	AT1G73880
Soltu.DM.01G046910	PGSC0003DMG400025862	UDP-Glycosyltransferase superfamily protein	XP_006346359	AT4G15480
Soltu.DM.08G001740	PGSC0003DMG400026275	O-methyltransferase family protein	XP_006357086	AT4G35160
Soltu.DM.08G002180	PGSC0003DMG400026322	Uridine diphosphate glycosyltransferase 74E2	XP_006357048	AT2G43840
Soltu.DM.08G002190	PGSC0003DMG400026323	Uridine diphosphate glycosyltransferase 74E2	NP_001274852	AT2G43820
Soltu.DM.10G004610	PGSC0003DMG400026629	HXXXD-type acyl-transferase family protein	XP_006361075	AT1G03495
Soltu.DM.10G004600	PGSC0003DMG400026630	HXXXD-type acyl-transferase family protein	XP_006367188	AT3G29670
Soltu.DM.10G004580	PGSC0003DMG400026631	HXXXD-type acyl-transferase family protein	XP_006367188	AT3G29670
Soltu.DM.10G004570	PGSC0003DMG400026632	HXXXD-type acyl-transferase family protein	XP_006367188	AT3G29635
Soltu.DM.07G002000	PGSC0003DMG400027464	UDP-glucosyl transferase 78D2	XP_006343538	AT5G17050
Soltu.DM.04G034960	PGSC0003DMG400027852	UDP-Glycosyltransferase superfamily protein	XP_006367304	AT4G01070
Soltu.DM.12G019530	PGSC0003DMG400029158	serine carboxypeptidase-like	XP_006343160	AT1G73300
Soltu.DM.03G019900	PGSC0003DMG400029239	O-methyltransferase family protein	XP_006368013	AT4G35160
Soltu.DM.12G003440	PGSC0003DMG400029346	UDP-Glycosyltransferase superfamily protein	XP_006342685	AT4G15500
Soltu.DM.12G003450	PGSC0003DMG400029347	UDP-Glycosyltransferase superfamily protein	XP_006342414	AT4G15480
Soltu.DM.12G003480	PGSC0003DMG400029349	Uridine diphosphate glycosyltransferase 74E2	XP_006342417	AT1G05680
Soltu.DM.12G003490	PGSC0003DMG400029350	Uridine diphosphate glycosyltransferase 74E2	XP_006342417	AT1G05680
Soltu.DM.02G016880	PGSC0003DMG400031771	O-methyltransferase family protein	XP_006364318	AT4G35160
Soltu.DM.06G021300	PGSC0003DMG400033139	O-methyltransferase family protein	XP_006356531	AT5G54160
Soltu.DM.06G021290	PGSC0003DMG400033148	O-methyltransferase	XP_006356530	AT5G54160
Soltu.DM.09G016500	PGSC0003DMG400034574	O-methyltransferase	XP_006368013	AT5G54160
Soltu.DM.07G013940	PGSC0003DMG400034632	UDP-Glycosyltransferase superfamily protein	XP_006353724	AT3G21760
Soltu.DM.07G013930	PGSC0003DMG400034882	UDP-Glycosyltransferase superfamily protein	XP_006353725	AT3G21790
Soltu.DM.07G013830	PGSC0003DMG400035666	UDP-glucosyl transferase 71D1	XP_015166939	AT2G29730
Soltu.DM.01G034740	PGSC0003DMG400035976	UDP-Glycosyltransferase superfamily protein	XP_015167719	AT4G01070
Soltu.DM.09G016040	PGSC0003DMG400036091	O-methyltransferase family protein	XP_015160618	AT4G35150
Soltu.DM.10G002510	PGSC0003DMG400036682	UDP-Glycosyltransferase superfamily protein	XP_006360080	AT5G54010
Soltu.DM.05G016740	PGSC0003DMG400037698	UDP-Glycosyltransferase superfamily protein	XP_006342284	AT4G14090
Soltu.DM.01G020960	PGSC0003DMG400038004	UDP-glucosyl transferase 75B2	XP_006342284	AT1G05530
Soltu.DM.01G021050	PGSC0003DMG400038249	UDP-Glycosyltransferase superfamily protein	XP_006342284	AT4G14090
Soltu.DM.07G013950	PGSC0003DMG400038276	UDP-Glycosyltransferase superfamily protein	XP_006353724	AT3G21750
Soltu.DM.10G004590	PGSC0003DMG400038389	HXXXD-type acyl-transferase family protein	XP_015170583	AT1G03940
Soltu.DM.02G031290	PGSC0003DMG400038989	UDP-glucosyl transferase 71B1	XP_006338407	AT2G29730
Soltu.DM.02G031240	PGSC0003DMG400039917	UDP-glucosyl transferase 88A1	XP_015162319	AT3G16520
Soltu.DM.01G021120	PGSC0003DMG400040021	UDP-Glycosyltransferase superfamily protein	XP_006342284	AT4G14090
Soltu.DM.01G008170	PGSC0003DMG400041100	cytochrome P450, family 93, subfamily D, polypeptide	XP_006366258	AT5G06900
Soltu.DM.01G020970	PGSC0003DMG400044788	UDP-glucosyltransferase 75B1	XP_006342284	AT1G05560
Soltu.DM.05G016730	PGSC0003DMG400045327	UDP-glucosyltransferase 75B1	XP_006342284	AT4G14090
Soltu.DM.02G006780	PGSC0003DMG400046746	UDP-Glycosyltransferase superfamily protein	XP_015164078	AT2G18560
Soltu.DM.02G006790	PGSC0003DMG401004500	UDP-Glycosyltransferase superfamily protein	XP_015164078	AT2G18570
Soltu.DM.09G023430	PGSC0003DMG401011400	beta glucosidase	XP_006359379	AT1G02850
Soltu.DM.03G019820	PGSC0003DMG401025689	O-methyltransferase family protein	XP_006346269	AT4G35160
Soltu.DM.02G006810	PGSC0003DMG402004500	UDP-Glycosyltransferase superfamily protein	XP_006346992	AT2G18570
Soltu.DM.05G020540	PGSC0003DMG402007028	serine carboxypeptidase-like	XP_015163395	AT5G09640
Soltu.DM.04G038120	PGSC0003DMG402010005	Uridine diphosphate glycosyltransferase 74E2	XP_015161950	AT1G05680
Soltu.DM.04G032410	PGSC0003DMG402010623	serine carboxypeptidase-like	XP_006356850	AT1G73280
Soltu.DM.09G023410	PGSC0003DMG402011400	beta glucosidase	XP_006359440	AT1G02850
Soltu.DM.04G030750	PGSC0003DMG402012908	serine carboxypeptidase-like	XP_015167768	AT3G12203
Soltu.DM.03G019830	PGSC0003DMG402025689	O-methyltransferase family protein	XP_006346268	AT4G35160
Soltu.DM.05G016710	PGSC0003DMG400001223	NAC domain containing protein	XP_015159594	AT2G43000
Soltu.DM.02G031820	PGSC0003DMG400001419	ATP binding cassette subfamily B19	XP_006338462	AT3G28860
Soltu.DM.04G000120	PGSC0003DMG400001913	myb-like transcription factor family protein	XP_006363543	AT1G70000
Soltu.DM.04G000870	PGSC0003DMG400002857	ribonuclease	XP_006344331	AT2G02990
Soltu.DM.12G026600	PGSC0003DMG400002916	elongator protein	XP_006345228	AT4G10090
Soltu.DM.07G000240	PGSC0003DMG400003196	response regulator	XP_006343681	AT2G25180
Soltu.DM.05G005900	PGSC0003DMG400003382	TCP family transcription factor	XP_006363220	AT1G69690
Soltu.DM.09G005360	PGSC0003DMG400003889	ATP binding cassette subfamily B1	NP_001275319	AT2G36910
Soltu.DM.04G018070	PGSC0003DMG400005361	calreticulin	XP_006340043	AT1G08450
Soltu.DM.08G005120	PGSC0003DMG400005860	Basic helix-loop-helix (bHLH) DNA-binding family protein	XP_006352213	AT4G17880
Soltu.DM.04G002320	PGSC0003DMG400005998	phytochrome interacting factor	XP_015170292	AT1G09530
Soltu.DM.07G023300	PGSC0003DMG400007061	light-regulated zinc finger protein	XP_006348330	AT1G78600
Soltu.DM.06G000320	PGSC0003DMG400007277	GLNB1 homolog	XP_006355830	AT4G01900
Soltu.DM.10G007130	PGSC0003DMG400007733	homeodomain GLABROUS	XP_006366174	AT4G00730
Soltu.DM.12G027730	PGSC0003DMG400007823	response regulator	XP_006350077	AT2G25180
Soltu.DM.12G007030	PGSC0003DMG400008545	cryptochrome	XP_006360269	AT4G08920
Soltu.DM.04G037670	PGSC0003DMG400009908	Transducin/WD40 repeat-like superfamily protein	XP_006342135	AT1G12910
Soltu.DM.06G011070	PGSC0003DMG400010874	Homeobox-leucine zipper family protein / lipid-binding START domain-containing protein	XP_015160166	AT4G00730
Soltu.DM.06G011060	PGSC0003DMG400010875	Homeobox-leucine zipper family protein / lipid-binding START domain-containing protein	XP_015169582	AT4G00730
Soltu.DM.08G029610	PGSC0003DMG400012259	regulatory particle non-ATPase 12A	XP_006343823	AT1G64520
Soltu.DM.11G001010	PGSC0003DMG400013334	Transducin/WD40 repeat-like superfamily protein	XP_015166404	AT2G32950
Soltu.DM.12G023350	PGSC0003DMG400013893	Transducin/WD40 repeat-like superfamily protein	XP_006351972	AT2G32950
Soltu.DM.10G007380	PGSC0003DMG400014079	Homeobox-leucine zipper family protein / lipid-binding START domain-containing protein	XP_015169582	AT4G00730
Soltu.DM.03G017090	PGSC0003DMG400014279	Homeobox-leucine zipper family protein / lipid-binding START domain-containing protein	XP_006353342	AT4G00730
Soltu.DM.11G002680	PGSC0003DMG400016186	Paxneb protein-related	XP_015166714	AT3G11220
Soltu.DM.01G041140	PGSC0003DMG400018280	phytochrome interacting factor	XP_015169448	AT1G09530
Soltu.DM.12G022350	PGSC0003DMG400019025	light-regulated zinc finger protein	XP_006367654	AT1G78600
Soltu.DM.07G014750	PGSC0003DMG400019092	NAC domain containing protein	XP_006367842	AT2G43000
Soltu.DM.10G019640	PGSC0003DMG400019119	2-oxoglutarate (2OG) and Fe(II)-dependent oxygenase superfamily protein	XP_006349452	AT3G55970
Soltu.DM.05G002930	PGSC0003DMG400019997	ribonuclease	XP_006367819	AT2G02990
Soltu.DM.11G022970	PGSC0003DMG400021598	auxin response factor	XP_006340188	AT2G28350
Soltu.DM.03G036840	PGSC0003DMG400022905	ATP binding cassette subfamily B19	XP_015162286	AT3G28860
Soltu.DM.05G026920	PGSC0003DMG400023335	calreticulin	XP_006345782	AT1G08450
Soltu.DM.05G024870	PGSC0003DMG400023534	response regulator	XP_006345976	AT3G16857
Soltu.DM.01G042970	PGSC0003DMG400023814	UDP-glucose:glycoprotein glucosyltransferases;transferases, transferring hexosyl groups;transferases, transferring glycosyl groups	XP_006349371	AT1G71220
Soltu.DM.06G001430	PGSC0003DMG400025502	elongator protein	XP_006365903	AT1G49540
Soltu.DM.01G016310	PGSC0003DMG400026738	ribonuclease	XP_006347247	AT2G02990
Soltu.DM.01G032350	PGSC0003DMG400027770	Homeobox-leucine zipper family protein / lipid-binding START domain-containing protein	XP_006339457	AT4G00730
Soltu.DM.06G013100	PGSC0003DMG400029913	Homeobox-leucine zipper family protein / lipid-binding START domain-containing protein	XP_015158871	AT4G00730
Soltu.DM.06G013130	PGSC0003DMG400029914	homeodomain GLABROUS	XP_015169793	AT4G00730
Soltu.DM.06G001520	PGSC0003DMG400031444	elongator protein	XP_015161131	AT1G49540
Soltu.DM.06G011050	PGSC0003DMG400031490	Homeobox-leucine zipper family protein / lipid-binding START domain-containing protein	XP_015160167	AT4G00730
Soltu.DM.05G002910	PGSC0003DMG400031503	ribonuclease	XP_015161338	AT2G02990
Soltu.DM.06G007260	PGSC0003DMG400034584	Homeobox-leucine zipper family protein / lipid-binding START domain-containing protein	XP_015169793	AT4G00730
Soltu.DM.10G007450	PGSC0003DMG400035606	homeodomain GLABROUS	XP_015169793	AT4G00730
Soltu.DM.02G005500	PGSC0003DMG400037929	CheY-like two-component responsive regulator family protein	XP_015165596	AT3G16857
Soltu.DM.07G028450	PGSC0003DMG400039898	NAC domain containing protein	XP_015163599	AT2G43000
Soltu.DM.06G011010	PGSC0003DMG400041842	Homeobox-leucine zipper family protein / lipid-binding START domain-containing protein	XP_015160167	AT4G00730
Soltu.DM.06G028290		ATP binding cassette subfamily B19	XP_015164265	AT3G28860
Soltu.DM.04G029750		cryptochrome	XP_015159639	AT4G08920
Soltu.DM.06G001630		elongator protein	XP_006367761	AT1G49540
Soltu.DM.06G011020		Homeobox-leucine zipper family protein / lipid-binding START domain-containing protein	XP_015160166	AT4G00730
Soltu.DM.06G011030		Homeobox-leucine zipper family protein / lipid-binding START domain-containing protein	XP_015160167	AT4G00730
Soltu.DM.06G011520		Homeobox-leucine zipper family protein / lipid-binding START domain-containing protein	XP_015169582	AT4G00730
Soltu.DM.06G011530		Homeobox-leucine zipper family protein / lipid-binding START domain-containing protein	XP_015158871	AT4G00730
Soltu.DM.10G020770		myb domain protein	XP_006349525	AT1G66370
Soltu.DM.10G020820		myb domain protein	XP_006366140	AT1G66370
Soltu.DM.05G004710		MYB-like	XP_006344323	AT1G71030
Soltu.DM.07G005530		response regulator	XP_015170841	AT3G16857
Soltu.DM.05G002920		ribonuclease	XP_006367819	AT2G02990
Soltu.DM.05G005060		ribonuclease	XP_006355102	AT2G02990
Soltu.DM.05G005070		ribonuclease	XP_006355103	AT2G02990
Soltu.DM.02G006800		UDP-Glycosyltransferase superfamily protein	XP_006346992	AT5G66690
Soltu.DM.09G004970	PGSC0003DMG400003878	UDP-glucosyl transferase 73C1	XP_006354413	AT2G36770
Soltu.DM.09G004960	PGSC0003DMG400003901	UDP-Glycosyltransferase superfamily protein	XP_006354413	AT2G36750
Soltu.DM.10G021450	PGSC0003DMG400008593	UDP-Glycosyltransferase superfamily protein	XP_006367257	AT2G36780
Soltu.DM.10G021460	PGSC0003DMG400008600	UDP-glucosyl transferase 73D1	XP_006367256	AT3G53150
Soltu.DM.10G021400	PGSC0003DMG400017119	UDP-Glycosyltransferase superfamily protein	XP_006367258	AT2G36780
Soltu.DM.10G021370	PGSC0003DMG400017603	UDP-Glycosyltransferase superfamily protein	XP_006363691	AT2G36780
Soltu.DM.01G047140	PGSC0003DMG400025872	UDP-glucosyl transferase 73B3	XP_015163698	AT4G34131
Soltu.DM.01G047230	PGSC0003DMG400025876	UDP-glucosyltransferase 73B2	XP_006346389	AT4G34131
Soltu.DM.01G047240	PGSC0003DMG400025877	UDP-glucosyl transferase 73B3	XP_006346388	AT4G34131
Soltu.DM.01G047250	PGSC0003DMG400025878	UDP-glucosyltransferase 73B2	XP_006346390	AT2G15480
Soltu.DM.06G028240	PGSC0003DMG400026930	UDP-Glycosyltransferase superfamily protein	XP_015164220	AT2G36780
Soltu.DM.10G024530	PGSC0003DMG400028278	UDP-glucosyl transferase 73C6	XP_015165180	AT2G36780
Soltu.DM.12G011080	PGSC0003DMG400028632	UDP-Glycosyltransferase superfamily protein	XP_006346605	AT2G36780
Soltu.DM.06G028210	PGSC0003DMG400035689	UDP-glucosyl transferase 73C2	XP_015164220	AT2G36760
Soltu.DM.01G047260	PGSC0003DMG400044149	UDP-glucosyltransferase 73B2	XP_006346388	AT4G34131
Soltu.DM.06G028230	PGSC0003DMG402026931	UDP-glucosyl transferase 73C2	XP_006347473	AT2G36760
Soltu.DM.07G014160	PGSC0003DMG400011740	UDP-glucosyl transferase 73B5	NP_001274799	AT2G15480
Soltu.DM.07G014220	PGSC0003DMG400011749	don-glucosyltransferase	XP_006357882	AT2G15490
Soltu.DM.12G005840	PGSC0003DMG400015437	UDP-glucosyltransferase 73B2	XP_006342640	AT2G15480
Soltu.DM.12G005830	PGSC0003DMG400015438	UDP-glucosyltransferase 73B2	XP_006342641	AT2G15480
Soltu.DM.12G005820	PGSC0003DMG400015439	UDP-glucosyltransferase 73B2	XP_015162148	AT2G15490
Soltu.DM.08G022920	PGSC0003DMG400017508	UDP-glucosyltransferase 73B2	XP_006352842	AT2G15480
Soltu.DM.01G047130	PGSC0003DMG400025873	UDP-glucosyl transferase 73B3	XP_006346385	AT4G34131
Soltu.DM.01G047200	PGSC0003DMG400025874	UDP-glucosyl transferase 73B5	XP_006346386	AT2G15480
Soltu.DM.12G005850	PGSC0003DMG400039789	UDP-glucosyltransferase 73B2	XP_006342639	AT2G15480
Soltu.DM.02G021550	PGSC0003DMG400007310	HXXXD-type acyl-transferase family protein	XP_006363183	AT3G26040
Soltu.DM.02G021610	PGSC0003DMG400007314	HXXXD-type acyl-transferase family protein	XP_006363207	AT3G26040
Soltu.DM.11G021710	PGSC0003DMG400007400	HXXXD-type acyl-transferase family protein	XP_015164920	AT3G26040
Soltu.DM.11G021690	PGSC0003DMG400007413	HXXXD-type acyl-transferase family protein	XP_015164919	AT3G26040
Soltu.DM.10G027830	PGSC0003DMG400008155	HXXXD-type acyl-transferase family protein	XP_015165877	AT3G26040
Soltu.DM.10G027840	PGSC0003DMG400008156	HXXXD-type acyl-transferase family protein	XP_015165876	AT3G26040
Soltu.DM.11G010200	PGSC0003DMG400009211	HXXXD-type acyl-transferase family protein	XP_006351214	AT3G30280
Soltu.DM.05G003600	PGSC0003DMG400014062	HXXXD-type acyl-transferase family protein	XP_006344158	AT3G26040
Soltu.DM.05G015210	PGSC0003DMG400014959	HXXXD-type acyl-transferase family protein	XP_006362683	AT3G26040
Soltu.DM.07G014400	PGSC0003DMG400015918	HXXXD-type acyl-transferase family protein	XP_006357897	AT3G26040
Soltu.DM.11G023310	PGSC0003DMG400019679	HXXXD-type acyl-transferase family protein	XP_015158797	AT3G26040
Soltu.DM.05G025860	PGSC0003DMG400023493	HXXXD-type acyl-transferase family protein	XP_006345867	AT3G26040
Soltu.DM.04G008250	PGSC0003DMG400023594	HXXXD-type acyl-transferase family protein	XP_015163928	AT3G26040
Soltu.DM.07G014440	PGSC0003DMG400025571	HXXXD-type acyl-transferase family protein	XP_006357899	AT3G26040
Soltu.DM.02G026350	PGSC0003DMG400030669	HXXXD-type acyl-transferase family protein	XP_015169073	AT3G26040
Soltu.DM.12G008930	PGSC0003DMG400038403	HXXXD-type acyl-transferase family protein	XP_015158306	AT3G26040
Soltu.DM.04G006250	PGSC0003DMG400038882	HXXXD-type acyl-transferase family protein	XP_015161193	AT3G26040
Soltu.DM.04G008260	PGSC0003DMG400041553	HXXXD-type acyl-transferase family protein	XP_015163929	AT3G26040
Soltu.DM.11G025420	PGSC0003DMG400041631	HXXXD-type acyl-transferase family protein	XP_006340447	AT3G26040
Soltu.DM.11G023370	PGSC0003DMG400042452	HXXXD-type acyl-transferase family protein	XP_015158798	AT3G26040
Soltu.DM.04G008230	PGSC0003DMG400042913	HXXXD-type acyl-transferase family protein	XP_015163926	AT3G26040
Soltu.DM.11G023390	PGSC0003DMG400045237	HXXXD-type acyl-transferase family protein	XP_015158803	AT3G26040
Soltu.DM.12G023920	PGSC0003DMG400028811	HXXXD-type acyl-transferase family protein	XP_015166199	AT3G26040
Soltu.DM.07G014450	PGSC0003DMG400043227	HXXXD-type acyl-transferase family protein	XP_015169134	AT3G26040
Soltu.DM.12G025990	PGSC0003DMG400000329	AMP-dependent synthetase and ligase family protein	XP_006353550	AT2G04350
Soltu.DM.11G011340	PGSC0003DMG400000892	long chain acyl-CoA synthetase	XP_006351910	AT1G77590
Soltu.DM.12G024780	PGSC0003DMG400001070	fatty acyl-ACP thioesterases B	XP_006366870	AT1G08510
Soltu.DM.12G026340	PGSC0003DMG400002927	fatty acid biosynthesis	XP_006345248	AT1G74960
Soltu.DM.12G001860	PGSC0003DMG400004608	mitochondrial lipoamide dehydrogenase	NP_001275339	AT1G48030
Soltu.DM.04G031960	PGSC0003DMG400004949	branched-chain amino acid transaminase	XP_006356816	AT1G10070
Soltu.DM.04G031950	PGSC0003DMG400004951	branched-chain amino acid transaminase	XP_006356815	AT1G10070
Soltu.DM.12G008500	PGSC0003DMG400004998	Thiamin diphosphate-binding fold (THDP-binding) superfamily protein	XP_006360721	AT1G21400
Soltu.DM.10G014940	PGSC0003DMG400006214	S-adenosyl-L-methionine-dependent methyltransferases superfamily protein	XP_006356576	AT4G34050
Soltu.DM.04G030990	PGSC0003DMG400009340	P450 reductase	XP_006338052	AT4G24520
Soltu.DM.01G022640	PGSC0003DMG400010661	acyl carrier protein	XP_006342732	AT5G27200
Soltu.DM.07G000810	PGSC0003DMG400011189	hydroxycinnamoyl-CoA shikimate/quinate hydroxycinnamoyl transferase	XP_006343633	AT5G48930
Soltu.DM.01G021550	PGSC0003DMG400011330	2-oxoacid dehydrogenases acyltransferase family protein	XP_006342820	AT3G06850
Soltu.DM.10G019110	PGSC0003DMG400011868	PYRIMIDINE	XP_006363610	AT3G08860
Soltu.DM.04G022460	PGSC0003DMG400012800	alanine:glyoxylate aminotransferase	XP_006354697	AT4G39660
Soltu.DM.06G016260	PGSC0003DMG400013029	Thiamin diphosphate-binding fold (THDP-binding) superfamily protein	XP_006356717	AT1G21400
Soltu.DM.07G013190	PGSC0003DMG400013579	fatty acid biosynthesis	XP_015166954	AT1G74960
Soltu.DM.07G007400	PGSC0003DMG400013779	P450 reductase	XP_006338052	AT4G30210
Soltu.DM.03G031830	PGSC0003DMG400014152	hydroxycinnamoyl-CoA shikimate/quinate hydroxycinnamoyl transferase	XP_006341413	AT5G48930
Soltu.DM.03G032650	PGSC0003DMG400014253	acyl carrier protein	XP_006341493	AT4G25050
Soltu.DM.03G005260	PGSC0003DMG400017100	branched-chain amino acid aminotransferase 5 / branched-chain amino acid transaminase 5 (BCAT5)	NP_001275385	AT5G65780
Soltu.DM.07G015060	PGSC0003DMG400017408	AMP-dependent synthetase and ligase family protein	XP_015169003	AT2G04350
Soltu.DM.06G033680	PGSC0003DMG400020163	fatA acyl-ACP thioesterase	XP_006352688	AT3G25110
Soltu.DM.02G027250	PGSC0003DMG400021425	branched-chain amino acid aminotransferase 5 / branched-chain amino acid transaminase 5 (BCAT5)	NP_001275280	AT5G65780
Soltu.DM.03G036920	PGSC0003DMG400022891	fatty acid biosynthesis	XP_015162220	AT1G74960
Soltu.DM.04G025250	PGSC0003DMG400024860	Thiamin diphosphate-binding fold (THDP-binding) superfamily protein	XP_006356334	AT1G21400
Soltu.DM.01G048820	PGSC0003DMG400025174	long-chain acyl-CoA synthetase	XP_006365490	AT1G49430
Soltu.DM.08G001970	PGSC0003DMG400026308	3-ketoacyl-acyl carrier protein synthase III	XP_006357065	AT1G62640
Soltu.DM.03G020290	PGSC0003DMG400026494	fatty acyl-ACP thioesterases B	XP_006347617	AT1G08510
Soltu.DM.05G023290	PGSC0003DMG400027156	mitochondrial lipoamide dehydrogenase	XP_006355723	AT1G48030
Soltu.DM.01G047320	PGSC0003DMG400030131	S-adenosyl-L-methionine-dependent methyltransferases superfamily protein	XP_006346396	AT4G34050
Soltu.DM.06G015720	PGSC0003DMG400030763	acyl carrier protein	XP_006356693	AT4G25050
Soltu.DM.02G004890	PGSC0003DMG400034344	acyl carrier protein	XP_015165558	AT1G54580
Soltu.DM.05G004350	PGSC0003DMG400037693	fatty acyl-ACP thioesterases B	XP_006366870	AT1G08510
Soltu.DM.01G034860	PGSC0003DMG402000216	AMP-dependent synthetase and ligase family protein	XP_006339697	AT4G23850
Soltu.DM.12G006340	PGSC0003DMG402011540	branched-chain amino acid transaminase	XP_006342675	AT1G10070
Soltu.DM.05G027200	PGSC0003DMG402023446	Thiamin diphosphate-binding fold (THDP-binding) superfamily protein	XP_006345758	AT5G09300
Soltu.DM.06G028970	PGSC0003DMG400005920	HXXXD-type acyl-transferase family protein	XP_015158306	AT3G26040
Soltu.DM.11G021750	PGSC0003DMG400007411	HXXXD-type acyl-transferase family protein	XP_015164920	AT3G26040
Soltu.DM.02G013830	PGSC0003DMG400008311	3-ketoacyl-acyl carrier protein synthase I	XP_006365563	AT5G46290
Soltu.DM.07G014090	PGSC0003DMG400011754	Pyridoxal phosphate (PLP)-dependent transferases superfamily protein	XP_006357874	AT3G22200
Soltu.DM.08G029540	PGSC0003DMG400012262	3-ketoacyl-acyl carrier protein synthase I	XP_006343829	AT5G46290
Soltu.DM.04G006430	PGSC0003DMG400023275	HXXXD-type acyl-transferase family protein	XP_015160728	AT3G26040
Soltu.DM.12G024030	PGSC0003DMG400024275	Pyridoxal phosphate (PLP)-dependent transferases superfamily protein	XP_006351982	AT3G22200
Soltu.DM.12G024050	PGSC0003DMG400024281	Pyridoxal phosphate (PLP)-dependent transferases superfamily protein	XP_006351980	AT3G22200
Soltu.DM.08G006190	PGSC0003DMG400025228	Pyridoxal phosphate (PLP)-dependent transferases superfamily protein	XP_015165791	AT3G22200
Soltu.DM.11G021780	PGSC0003DMG400026366	HXXXD-type acyl-transferase family protein	XP_015164920	AT3G26040
Soltu.DM.08G006610	PGSC0003DMG400030158	3-ketoacyl-acyl carrier protein synthase I	XP_006366097	AT5G46290
Soltu.DM.11G025460	PGSC0003DMG400036499	HXXXD-type acyl-transferase family protein	XP_006340447	AT3G26040
Soltu.DM.02G021600	PGSC0003DMG400038988	HXXXD-type acyl-transferase family protein	XP_015158801	AT3G26040
Soltu.DM.08G020050	PGSC0003DMG400040349	HXXXD-type acyl-transferase family protein	XP_006351214	AT3G26040
Soltu.DM.06G028980	PGSC0003DMG400040501	HXXXD-type acyl-transferase family protein	XP_015160728	AT3G26040
Soltu.DM.07G014390	PGSC0003DMG400044288	HXXXD-type acyl-transferase family protein	XP_006357897	AT3G26040
Soltu.DM.07G014460	PGSC0003DMG400046086	HXXXD-type acyl-transferase family protein	XP_006357899	AT3G26040
Soltu.DM.04G006480	PGSC0003DMG400046692	HXXXD-type acyl-transferase family protein	XP_015161193	AT3G26040
Soltu.DM.11G021760	PGSC0003DMG401026367	HXXXD-type acyl-transferase family protein	XP_015164920	AT3G26040
Soltu.DM.12G025930	PGSC0003DMG400000333	Lycopene beta/epsilon cyclase protein	XP_006353544	AT5G57030
Soltu.DM.02G028820	PGSC0003DMG400004020	zeaxanthin epoxidase (ZEP) (ABA1)	NP_001274839	AT5G67030
Soltu.DM.06G029640	PGSC0003DMG400005886	lycopene cyclase	XP_006361083	AT3G10230
Soltu.DM.10G027930	PGSC0003DMG400008159	lycopene cyclase	XP_006351266	AT3G10230
Soltu.DM.03G037550	PGSC0003DMG400009156	phytoene desaturase	XP_015162210	AT4G14210
Soltu.DM.04G012120	PGSC0003DMG400010637	lycopene cyclase	XP_006364433	AT3G10230
Soltu.DM.04G020200	PGSC0003DMG400010688	non-photochemical quenching	XP_006340494	AT1G08550
Soltu.DM.04G020100	PGSC0003DMG400010690	non-photochemical quenching	XP_006340494	AT1G08550
Soltu.DM.12G011610	PGSC0003DMG400014477	conserved hypothetical protein	XP_006346637	AT1G28100
Soltu.DM.02G020840	PGSC0003DMG400016721	PHYTOENE SYNTHASE	XP_015164579	AT5G17230
Soltu.DM.12G018550	PGSC0003DMG400019372	PHYTOENE SYNTHASE	XP_006339992	AT5G17230
Soltu.DM.01G037060	PGSC0003DMG400022473	zeta-carotene desaturase	XP_015164413	AT3G04870
Soltu.DM.03G002970	PGSC0003DMG400024063	PHYTOENE SYNTHASE	XP_006343302	AT5G17230
Soltu.DM.02G007060	PGSC0003DMG400024184	abscisic acid (aba)-deficient	XP_006346911	AT1G67080
Soltu.DM.05G016400	PGSC0003DMG400024342	cytochrome P450, family 97, subfamily B, polypeptide	XP_006354415	AT4G15110
Soltu.DM.05G002120	PGSC0003DMG400025098	FAD/NAD(P)-binding oxidoreductase family protein	XP_006348602	AT1G57770
Soltu.DM.10G024570	PGSC0003DMG400028180	Cytochrome P450 superfamily protein	XP_006339097	AT3G53130
Soltu.DM.10G025700	PGSC0003DMG400028224	carotenoid isomerase	XP_006339185	AT1G06820
Soltu.DM.06G013450	PGSC0003DMG400028897	beta-carotene hydroxylase	XP_006360197	AT4G25700
Soltu.DM.04G013640	PGSC0003DMG400029005	PHYTOENE SYNTHASE	XP_006339992	AT5G17230
Soltu.DM.12G002290	PGSC0003DMG401004586	15-cis-zeta-carotene isomerase	XP_015165262	AT1G10830
Soltu.DM.02G025940	PGSC0003DMG401026407	abscisic acid (aba)-deficient	XP_006357855	AT1G67080
Soltu.DM.02G025120	PGSC0003DMG402003505	FAD/NAD(P)-binding oxidoreductase family protein	XP_006340622	AT5G49555
Soltu.DM.03G004500	PGSC0003DMG402019589	abscisic acid (aba)-deficient	XP_006358058	AT1G67080
Soltu.DM.01G034870	PGSC0003DMG400000103	UDP-Glycosyltransferase superfamily protein	XP_006363504	AT5G49690
Soltu.DM.12G025240	PGSC0003DMG400000365	Integrase-type DNA-binding superfamily protein	XP_015166849	AT4G32800
Soltu.DM.02G010730	PGSC0003DMG400001203	conserved hypothetical protein	XP_015168781	AT3G27250
Soltu.DM.06G023560	PGSC0003DMG400001249	2-oxoglutarate (2OG) and Fe(II)-dependent oxygenase superfamily protein	XP_006367750	AT1G52800
Soltu.DM.02G031790	PGSC0003DMG400001321	cullin	XP_006338458	AT1G26830
Soltu.DM.02G030630	PGSC0003DMG400001374	brassinosteroid-6-oxidase	XP_006338341	AT3G30180
Soltu.DM.02G022870	PGSC0003DMG400001526	AMP-dependent synthetase and ligase family protein	XP_006340821	AT2G17650
Soltu.DM.02G022880	PGSC0003DMG400001527	AMP-dependent synthetase and ligase family protein	XP_006340820	AT2G17650
Soltu.DM.04G000140	PGSC0003DMG400001914	terpene synthase	XP_006363570	AT5G23960
Soltu.DM.11G005700	PGSC0003DMG400002113	UDP-Glycosyltransferase superfamily protein	XP_006367681	AT5G65550
Soltu.DM.06G003760	PGSC0003DMG400002156	sterol 4-alpha-methyl-oxidase 2-2	XP_006358705	AT2G29390
Soltu.DM.08G015040	PGSC0003DMG400002235	Integrase-type DNA-binding superfamily protein	XP_006359762	AT5G11590
Soltu.DM.06G013670	PGSC0003DMG400002351	cytochrome P450, family 72, subfamily A, polypeptide	XP_006360179	AT3G14690
Soltu.DM.03G035540	PGSC0003DMG400002620	Integrase-type DNA-binding superfamily protein	XP_006343055	AT5G11590
Soltu.DM.09G004390	PGSC0003DMG400002688	cytochrome P450, family 76, subfamily G, polypeptide	XP_006341183	AT3G52970
Soltu.DM.09G004250	PGSC0003DMG400002720	Ergosterol biosynthesis ERG4/ERG24 family	XP_006341170	AT3G52940
Soltu.DM.09G004380	PGSC0003DMG400002726	cytochrome P450, family 76, subfamily G, polypeptide	XP_006341182	AT2G45560
Soltu.DM.12G026510	PGSC0003DMG400002920	NB-ARC domain-containing disease resistance protein	XP_015163245	AT1G50180
Soltu.DM.07G004480	PGSC0003DMG400003022	terpene synthase	XP_006364906	AT5G23960
Soltu.DM.02G007460	PGSC0003DMG400003324	squalene epoxidase	XP_006364402	AT4G37760
Soltu.DM.10G016360	PGSC0003DMG400003408	squalene synthase	XP_015170407	AT4G34640
Soltu.DM.02G004910	PGSC0003DMG400003461	hydroxy methylglutaryl CoA reductase	XP_006350440	AT1G76490
Soltu.DM.08G026000	PGSC0003DMG400003929	sterol-4alpha-methyl oxidase 1-1	XP_006363724	AT4G12110
Soltu.DM.12G007770	PGSC0003DMG400004253	hydroxymethylglutaryl-CoA synthase / HMG-CoA synthase / 3-hydroxy-3-methylglutaryl coenzyme A synthase	XP_006364129	AT4G11820
Soltu.DM.12G023490	PGSC0003DMG400004295	NB-ARC domain-containing disease resistance protein	XP_015166216	AT1G50180
Soltu.DM.12G023510	PGSC0003DMG400004296	NB-ARC domain-containing disease resistance protein	XP_015166216	AT1G50180
Soltu.DM.12G023500	PGSC0003DMG400004303	NB-ARC domain-containing disease resistance protein	XP_015166215	AT3G46530
Soltu.DM.03G011520	PGSC0003DMG400004526	UDP-Glycosyltransferase superfamily protein	XP_006355167	AT5G49690
Soltu.DM.03G023620	PGSC0003DMG400004547	Potato type II proteinase inhibitor family domain containing protein	XP_006362670
Soltu.DM.03G023640	PGSC0003DMG400004548	serine-type endopeptidase inhibitors	XP_015158593
Soltu.DM.12G001440	PGSC0003DMG400004633	Eukaryotic family of unknown function (DUF1754) domain containing protein	XP_006349819	AT1G16810
Soltu.DM.12G002420	PGSC0003DMG400004672	Calcium-dependent lipid-binding (CaLB domain) plant phosphoribosyltransferase family protein	XP_006349900	AT3G57880
Soltu.DM.12G002360	PGSC0003DMG400004674	cyclopropyl isomerase	XP_015165265	AT5G50375
Soltu.DM.08G024650	PGSC0003DMG400004825	Integrase-type DNA-binding superfamily protein	XP_015167902	AT2G35700
Soltu.DM.08G024640	PGSC0003DMG400004826	Integrase-type DNA-binding superfamily protein	XP_006355509	AT2G44940
Soltu.DM.04G032150	PGSC0003DMG400004923	FAD/NAD(P)-binding oxidoreductase family protein	XP_015168607	AT1G58440
Soltu.DM.12G008410	PGSC0003DMG400004993	Core-2/I-branching beta-1,6-N-acetylglucosaminyltransferase family protein	XP_006360744	AT5G15050
Soltu.DM.01G045860	PGSC0003DMG400005105	squalene epoxidase	XP_015168607	AT1G58440
Soltu.DM.03G013650	PGSC0003DMG400005262	Calcium-dependent lipid-binding (CaLB domain) plant phosphoribosyltransferase family protein	XP_015165946	AT3G57880
Soltu.DM.10G013440	PGSC0003DMG400005459	NAD(P)-binding Rossmann-fold superfamily protein	XP_006353962	AT4G24220
Soltu.DM.03G034070	PGSC0003DMG400005631	Integrase-type DNA-binding superfamily protein	XP_015161718	AT1G68550
Soltu.DM.03G034060	PGSC0003DMG400005718	DNAse I-like superfamily protein	XP_006341614	AT1G73875
Soltu.DM.06G029480	PGSC0003DMG400005931	Ergosterol biosynthesis ERG4/ERG24 family	XP_006361094	AT1G50430
Soltu.DM.06G028990	PGSC0003DMG400005948	Cyclin family protein	XP_006361142	AT5G06150
Soltu.DM.09G025360	PGSC0003DMG400006075	cytochrome P450, family 72, subfamily A, polypeptide	XP_015164883	AT3G14690
Soltu.DM.01G027110	PGSC0003DMG400006855	sterol methyltransferase	XP_006345422	AT5G13710
Soltu.DM.05G020580	PGSC0003DMG400007025	Integrase-type DNA-binding superfamily protein	XP_015163379	AT2G44940
Soltu.DM.05G020550	PGSC0003DMG400007027	ethylene-responsive element binding factor	XP_006345610	AT2G44840
Soltu.DM.05G020210	PGSC0003DMG400007036	Integrase-type DNA-binding superfamily protein	XP_006345621	AT1G01250
Soltu.DM.07G023120	PGSC0003DMG400007055	cytochrome P450, family 72, subfamily A, polypeptide	XP_015164616	AT3G14690
Soltu.DM.07G023610	PGSC0003DMG400007074	cytochrome P450, family 72, subfamily A, polypeptide	XP_006348304	AT3G14690
Soltu.DM.10G029860	PGSC0003DMG400007172	Cyclin family protein	XP_006364788	AT5G06150
Soltu.DM.02G021540	PGSC0003DMG400007309	3beta-hydroxysteroid-dehydrogenase/decarboxylase isoform	XP_006363184	AT2G26260
Soltu.DM.12G028250	PGSC0003DMG400007869	NB-ARC domain-containing disease resistance protein	XP_015165350	AT1G50180
Soltu.DM.12G028160	PGSC0003DMG400007872	NB-ARC domain-containing disease resistance protein	XP_006350138	AT1G50180
Soltu.DM.12G028090	PGSC0003DMG400007873	RING membrane-anchor	XP_006350054	AT4G28270
Soltu.DM.12G028260	PGSC0003DMG400007928	RING membrane-anchor	XP_006350049	AT4G03510
Soltu.DM.12G028210	PGSC0003DMG400007929	RING membrane-anchor	XP_006350052	AT4G03510
Soltu.DM.10G028070	PGSC0003DMG400008137	UDP-glucosyltransferase 73B2	XP_006351249	AT4G34131
Soltu.DM.10G028370	PGSC0003DMG400008181	UDP-Glycosyltransferase superfamily protein	XP_006351221	AT5G49690
Soltu.DM.10G028430	PGSC0003DMG400008184	squalene synthase	XP_015165871	AT4G34640
Soltu.DM.10G015470	PGSC0003DMG400008267	cytochrome P450, family 72, subfamily A, polypeptide	XP_006349622	AT3G14690
Soltu.DM.09G018850	PGSC0003DMG400008575	Pyridoxal phosphate (PLP)-dependent transferases superfamily protein	XP_006355895	AT2G20340
Soltu.DM.02G005370	PGSC0003DMG400008672	AMP-dependent synthetase and ligase family protein	XP_015160756	AT2G17650
Soltu.DM.10G000910	PGSC0003DMG400008690	farnesyl diphosphate synthase	XP_006352551	AT4G17190
Soltu.DM.09G003020	PGSC0003DMG400008868	2-oxoglutarate (2OG) and Fe(II)-dependent oxygenase superfamily protein	XP_006341093	AT1G06620
Soltu.DM.09G002970	PGSC0003DMG400008947	2-oxoglutarate (2OG) and Fe(II)-dependent oxygenase superfamily protein	XP_006341094	AT1G06620
Soltu.DM.11G012480	PGSC0003DMG400009267	Gibberellin-regulated family protein	XP_006350326
Soltu.DM.11G012500	PGSC0003DMG400009268	Potato type II proteinase inhibitor family domain containing protein	NP_001275257
Soltu.DM.06G016450	PGSC0003DMG400009832	Terpenoid cyclases/Protein prenyltransferases superfamily protein	XP_006367561	AT5G23960
Soltu.DM.10G013400	PGSC0003DMG400009850	NAD(P)-binding Rossmann-fold superfamily protein	XP_006366601	AT4G24220
Soltu.DM.04G038040	PGSC0003DMG400009924	hydroxy methylglutaryl CoA reductase	XP_006342182	AT1G76490
Soltu.DM.02G007130	PGSC0003DMG400010415	sterol	XP_006346904	AT3G02580
Soltu.DM.10G003650	PGSC0003DMG400010537	cytochrome P450, family 72, subfamily A, polypeptide	XP_006364091	AT3G14690
Soltu.DM.10G003660	PGSC0003DMG400010538	cytochrome P450, family 72, subfamily A, polypeptide	XP_006364092	AT3G14690
Soltu.DM.10G003680	PGSC0003DMG400010539	cytochrome P450, family 72, subfamily A, polypeptide	XP_006364113	AT3G14610
Soltu.DM.10G003690	PGSC0003DMG400010554	cytochrome P450, family 72, subfamily A, polypeptide	XP_006364094	AT3G14690
Soltu.DM.07G017540	PGSC0003DMG400010587	terpene synthase	XP_006363765	AT5G23960
Soltu.DM.07G017300	PGSC0003DMG400010592	terpene synthase	XP_015159076	AT5G23960
Soltu.DM.07G017290	PGSC0003DMG400010593	terpene synthase	XP_006364159	AT5G23960
Soltu.DM.06G004470	PGSC0003DMG400010882	ent-kaurenoic acid hydroxylase	XP_015160628	AT2G32440
Soltu.DM.05G017300	PGSC0003DMG400010900	acetoacetyl-CoA thiolase	XP_006353096	AT5G48230
Soltu.DM.10G023480	PGSC0003DMG400010997	Acyl-CoA N-acyltransferases (NAT) superfamily protein	XP_015165914	AT2G39020
Soltu.DM.10G022610	PGSC0003DMG400011023	acyl-CoA oxidase	XP_006338983	AT3G51840
Soltu.DM.10G022560	PGSC0003DMG400011027	UDP-Glycosyltransferase superfamily protein	XP_015164785	AT5G59580
Soltu.DM.10G022540	PGSC0003DMG400011029	UDP-glucosyl transferase 76E1	XP_006339277	AT5G59580
Soltu.DM.10G022530	PGSC0003DMG400011030	UDP-Glycosyltransferase superfamily protein	XP_006338976	AT5G59580
Soltu.DM.10G022160	PGSC0003DMG400011042	cytochrome P450, family 76, subfamily G, polypeptide	XP_015164671	AT3G52970
Soltu.DM.10G023150	PGSC0003DMG400011074	UDP-Glycosyltransferase superfamily protein	XP_006339012	AT5G59580
Soltu.DM.10G022790	PGSC0003DMG400011091	sulfoquinovosyldiacylglycerol	XP_006338993	AT5G01220
Soltu.DM.07G001250	PGSC0003DMG400011217	cytochrome P450, family 72, subfamily A, polypeptide	XP_006343585	AT3G14690
Soltu.DM.10G029310	PGSC0003DMG400011431	Calcium-dependent lipid-binding (CaLB domain) plant phosphoribosyltransferase family protein	XP_006362239	AT3G57880
Soltu.DM.07G014120	PGSC0003DMG400011741	Ribosomal L27e protein family	XP_006357877	AT4G15000
Soltu.DM.07G014110	PGSC0003DMG400011742	GRAS family transcription factor	XP_006357876	AT5G41920
Soltu.DM.07G014190	PGSC0003DMG400011750	cytochrome P450, family 72, subfamily A, polypeptide	XP_006357881	AT3G14610
Soltu.DM.07G014170	PGSC0003DMG400011751	2-oxoglutarate (2OG) and Fe(II)-dependent oxygenase superfamily protein	XP_006357880	AT4G10500
Soltu.DM.07G014150	PGSC0003DMG400011752	cellulose synthase like G2	XP_006357878	AT4G24010
Soltu.DM.07G014100	PGSC0003DMG400011753	WEB family protein At4g27595, chloroplastic	XP_006357875	AT2G32240
Soltu.DM.06G016940	PGSC0003DMG400011783	terpene synthase	XP_006365542	AT5G23960
Soltu.DM.02G003240	PGSC0003DMG400011801	cell elongation protein / DWARF1 / DIMINUTO (DIM)	XP_006363640	AT3G19820
Soltu.DM.10G009280	PGSC0003DMG400012087	Integrase-type DNA-binding superfamily protein	XP_006364331	AT2G44940
Soltu.DM.08G000110	PGSC0003DMG400012522	hydroxymethylglutaryl-CoA synthase / HMG-CoA synthase / 3-hydroxy-3-methylglutaryl coenzyme A synthase	XP_006358385	AT4G11820
Soltu.DM.01G031960	PGSC0003DMG400012763	sterol-4alpha-methyl oxidase 1-1	XP_006339428	AT4G12110
Soltu.DM.04G022390	PGSC0003DMG400012790	terpene synthase	XP_006354694	AT5G23960
Soltu.DM.06G016330	PGSC0003DMG400013033	Terpenoid cyclases/Protein prenyltransferases superfamily protein	XP_006365934	AT5G23960
Soltu.DM.06G016320	PGSC0003DMG400013034	Terpenoid cyclases/Protein prenyltransferases superfamily protein	XP_006356724	AT5G23960
Soltu.DM.05G024230	PGSC0003DMG400013081	hypothetical protein	XP_006367892
Soltu.DM.03G000530	PGSC0003DMG400013398	cellulose synthase like G1	XP_006356060	AT4G24000
Soltu.DM.07G013460	PGSC0003DMG400013544	cycloartenol synthase	XP_006353758	AT2G07050
Soltu.DM.12G023470	PGSC0003DMG400013889	S-adenosyl-L-methionine-dependent methyltransferases superfamily protein	XP_006352022	AT4G28830
Soltu.DM.12G023460	PGSC0003DMG400013904	NB-ARC domain-containing disease resistance protein	XP_015166216	AT1G50180
Soltu.DM.08G008640	PGSC0003DMG400014052	Pyridoxal phosphate (PLP)-dependent transferases superfamily protein	XP_006354988	AT4G28680
Soltu.DM.10G000980	PGSC0003DMG400014369	farnesyl diphosphate synthase	XP_006352553	AT5G47770
Soltu.DM.05G003400	PGSC0003DMG400014576	leucine-rich repeat transmembrane protein kinase family protein	XP_006344155	AT1G68400
Soltu.DM.08G005650	PGSC0003DMG400014622	2-isopropylmalate synthase	XP_015168011	AT1G74040
Soltu.DM.06G000670	PGSC0003DMG400014638	acyl activating enzyme	XP_006355790	AT1G20560
Soltu.DM.01G006400	PGSC0003DMG400014722	Ergosterol biosynthesis ERG4/ERG24 family	XP_006362628	AT1G50430
Soltu.DM.03G005570	PGSC0003DMG400014863	Pyridoxal phosphate (PLP)-dependent transferases superfamily protein	XP_006343214	AT2G20340
Soltu.DM.02G003580	PGSC0003DMG400014932	UDP-Glycosyltransferase superfamily protein	XP_006363504	AT5G65550
Soltu.DM.03G024470	PGSC0003DMG400015196	conserved hypothetical protein	XP_006351488	AT5G50360
Soltu.DM.03G023700	PGSC0003DMG400015287	Potato type II proteinase inhibitor family domain containing protein	XP_015165966
Soltu.DM.03G023680	PGSC0003DMG400015289	serine-type endopeptidase inhibitors	XP_015166013
Soltu.DM.03G023650	PGSC0003DMG400015290	serine-type endopeptidase inhibitors	XP_015166013
Soltu.DM.12G029640	PGSC0003DMG400015359	RING membrane-anchor	XP_006358981	AT4G03510
Soltu.DM.09G018310	PGSC0003DMG400015808	peroxisomal 3-ketoacyl-CoA thiolase	XP_006350308	AT2G33150
Soltu.DM.08G011520	PGSC0003DMG400015857	Drug/metabolite transporter superfamily protein	XP_006364938	AT2G25520
Soltu.DM.07G014330	PGSC0003DMG400015919	auxin response factor	XP_006357893	AT1G30330
Soltu.DM.07G014280	PGSC0003DMG400015920	heat shock protein 70 (Hsp 70) family protein	XP_006357886	AT4G16660
Soltu.DM.07G014370	PGSC0003DMG400015922	AMP-dependent synthetase and ligase family protein	XP_006357896	AT2G17650
Soltu.DM.07G014350	PGSC0003DMG400015923	AMP-dependent synthetase and ligase family protein	XP_015169136	AT2G17650
Soltu.DM.07G014320	PGSC0003DMG400015924	Tetratricopeptide repeat (TPR)-like superfamily protein	XP_006357891	AT3G59040
Soltu.DM.07G014310	PGSC0003DMG400015925	polyamine oxidase	XP_006357889	AT2G43020
Soltu.DM.07G014270	PGSC0003DMG400015927	NAD(P)-binding Rossmann-fold superfamily protein	XP_006357885	AT1G30620
Soltu.DM.04G006190	PGSC0003DMG400016014	GHMP kinase family protein	XP_015169865	AT3G54250
Soltu.DM.11G005540	PGSC0003DMG400016050	UDP-Glycosyltransferase superfamily protein	XP_015161061	AT5G65550
Soltu.DM.06G014640	PGSC0003DMG400016287	2-oxoglutarate (2OG) and Fe(II)-dependent oxygenase superfamily protein	XP_006350684	AT1G06620
Soltu.DM.06G014620	PGSC0003DMG400016289	2-oxoglutarate (2OG) and Fe(II)-dependent oxygenase superfamily protein	XP_015165643	AT1G06620
Soltu.DM.06G014290	PGSC0003DMG400016337	2-isopropylmalate synthase	XP_006350708	AT1G74040
Soltu.DM.01G003630	PGSC0003DMG400016402	CYTOCHROME P450 51G1	XP_006348536	AT1G11680
Soltu.DM.06G023090	PGSC0003DMG400016527	Integrase-type DNA-binding superfamily protein	XP_006356143	AT5G11590
Soltu.DM.06G023450	PGSC0003DMG400016544	2-oxoglutarate (2OG) and Fe(II)-dependent oxygenase superfamily protein	XP_006356178	AT1G52820
Soltu.DM.06G023490	PGSC0003DMG400016546	2-oxoglutarate (2OG) and Fe(II)-dependent oxygenase superfamily protein	XP_015168251	AT1G52820
Soltu.DM.06G018740	PGSC0003DMG400016775	2-oxoglutarate (2OG) and Fe(II)-dependent oxygenase superfamily protein	XP_006365982	AT1G52820
Soltu.DM.10G018230	PGSC0003DMG400016833	GRAS family transcription factor	XP_006365320	AT3G54220
Soltu.DM.10G016220	PGSC0003DMG400016905	Terpenoid cyclases/Protein prenyltransferases superfamily protein	XP_015159852	AT5G23960
Soltu.DM.12G016790	PGSC0003DMG400017069	Terpenoid cyclases family protein	XP_015166230	AT1G78950
Soltu.DM.09G026190	PGSC0003DMG400017184	2-oxoglutarate (2OG) and Fe(II)-dependent oxygenase superfamily protein	XP_006356486	AT1G06620
Soltu.DM.09G026030	PGSC0003DMG400017189	2-oxoglutarate (2OG) and Fe(II)-dependent oxygenase superfamily protein	XP_006354515	AT1G06620
Soltu.DM.09G026020	PGSC0003DMG400017190	2-oxoglutarate (2OG) and Fe(II)-dependent oxygenase superfamily protein	XP_015167352	AT5G59530
Soltu.DM.09G026010	PGSC0003DMG400017191	UDP-Glycosyltransferase superfamily protein	XP_006354527	AT5G65550
Soltu.DM.09G026260	PGSC0003DMG400017243	2-oxoglutarate (2OG) and Fe(II)-dependent oxygenase superfamily protein	XP_015167381	AT1G04350
Soltu.DM.09G026250	PGSC0003DMG400017244	2-oxoglutarate (2OG) and Fe(II)-dependent oxygenase superfamily protein	XP_015167382	AT1G06620
Soltu.DM.09G026200	PGSC0003DMG400017245	2-oxoglutarate (2OG) and Fe(II)-dependent oxygenase superfamily protein	XP_006354516	AT1G06620
Soltu.DM.09G026230	PGSC0003DMG400017246	2-oxoglutarate (2OG) and Fe(II)-dependent oxygenase superfamily protein	XP_006354513	AT1G06620
Soltu.DM.09G026220	PGSC0003DMG400017247	2-oxoglutarate (2OG) and Fe(II)-dependent oxygenase superfamily protein	XP_015167383	AT1G06620
Soltu.DM.09G026210	PGSC0003DMG400017248	2-oxoglutarate (2OG) and Fe(II)-dependent oxygenase superfamily protein	XP_006354515	AT1G06620
Soltu.DM.09G026170	PGSC0003DMG400017249	UDP-glycosyltransferase 73B4	XP_015167359	AT5G65550
Soltu.DM.09G026160	PGSC0003DMG400017250	UDP-Glycosyltransferase superfamily protein	XP_015167359	AT5G65550
Soltu.DM.09G026000	PGSC0003DMG400017257	cellulose synthase like G1	XP_015167353	AT4G24010
Soltu.DM.07G021410	PGSC0003DMG400017280	cytochrome P450, family 72, subfamily A, polypeptide	XP_006348907	AT3G14690
Soltu.DM.07G021500	PGSC0003DMG400017281	cytochrome P450, family 72, subfamily A, polypeptide	XP_006348911	AT3G14690
Soltu.DM.07G021190	PGSC0003DMG400017314	cytochrome P450, family 72, subfamily A, polypeptide	XP_006348901	AT3G14690
Soltu.DM.07G021360	PGSC0003DMG400017321	cytochrome P450, family 72, subfamily A, polypeptide	XP_015164891	AT3G14690
Soltu.DM.07G021370	PGSC0003DMG400017322	cytochrome P450, family 72, subfamily A, polypeptide	XP_015164891	AT3G14690
Soltu.DM.07G021380	PGSC0003DMG400017323	cytochrome P450, family 72, subfamily A, polypeptide	XP_006348908	AT3G14690
Soltu.DM.07G021490	PGSC0003DMG400017325	cytochrome P450, family 72, subfamily A, polypeptide	XP_006348906	AT3G14690
Soltu.DM.05G016440	PGSC0003DMG400017705	Topoisomerase II-associated protein PAT1	XP_006354417	AT3G22270
Soltu.DM.03G008920	PGSC0003DMG400017857	C2 calcium/lipid-binding plant phosphoribosyltransferase family protein	XP_006342310	AT5G06850
Soltu.DM.09G030510	PGSC0003DMG400017923	terpene synthase	XP_006358818	AT3G14520
Soltu.DM.09G030520	PGSC0003DMG400017924	terpene synthase	XP_006358783	AT5G23960
Soltu.DM.12G021710	PGSC0003DMG400018066	terpene synthase	XP_006367561	AT5G23960
Soltu.DM.01G040930	PGSC0003DMG400018245	terpene synthase	XP_006358531	AT5G23960
Soltu.DM.01G041040	PGSC0003DMG400018284	terpene synthase	XP_015169440	AT5G23960
Soltu.DM.01G040980	PGSC0003DMG400018286	terpene synthase	XP_006358531	AT5G23960
Soltu.DM.07G019810	PGSC0003DMG400018307	RING membrane-anchor	XP_006357485	AT4G03510
Soltu.DM.01G051390	PGSC0003DMG400018641	sterol methyltransferase	XP_006364508	AT1G20330
Soltu.DM.03G003390	PGSC0003DMG400018675	AMP-dependent synthetase and ligase family protein	XP_006343339	AT2G17650
Soltu.DM.03G003200	PGSC0003DMG400018679	hydroxy methylglutaryl CoA reductase	NP_001274940	AT1G76490
Soltu.DM.10G017720	PGSC0003DMG400018937	sterol methyltransferase	XP_006360893	AT1G20330
Soltu.DM.12G024250	PGSC0003DMG400018961	camelliol C synthase	XP_015166230	AT1G78955
Soltu.DM.11G005980	PGSC0003DMG400019483	UDP-Glycosyltransferase superfamily protein	XP_006361439	AT5G65550
Soltu.DM.11G005970	PGSC0003DMG400019497	UDP-Glycosyltransferase superfamily protein	XP_015161061	AT5G65550
Soltu.DM.07G012470	PGSC0003DMG400019560	UDP-glucosyl transferase 72B3	XP_006367683	AT4G36770
Soltu.DM.04G010070	PGSC0003DMG400019748	Thiolase family protein	XP_006350251	AT5G47720
Soltu.DM.06G016680	PGSC0003DMG400019773	Terpenoid cyclases/Protein prenyltransferases superfamily protein	XP_006365934	AT5G23960
Soltu.DM.06G016560	PGSC0003DMG400019782	Terpenoid cyclases/Protein prenyltransferases superfamily protein	XP_006367561	AT3G14490
Soltu.DM.06G016540	PGSC0003DMG400019783	terpene synthase	XP_006367561	AT5G23960
Soltu.DM.06G016520	PGSC0003DMG400019784	terpene synthase	XP_006367561	AT5G23960
Soltu.DM.12G024170	PGSC0003DMG400020034	Terpenoid cyclases family protein	XP_015166230	AT1G78950
Soltu.DM.02G033970	PGSC0003DMG400020225	conserved hypothetical protein	XP_006338674	AT3G27250
Soltu.DM.09G000530	PGSC0003DMG400020317	sulfoquinovosyldiacylglycerol	XP_006363049	AT5G01220
Soltu.DM.06G019280	PGSC0003DMG400020475	Drug/metabolite transporter superfamily protein	XP_006353715	AT4G32390
Soltu.DM.09G029760	PGSC0003DMG400020595	terpene synthase	XP_006367561	AT5G23960
Soltu.DM.12G024480	PGSC0003DMG400020680	Terpenoid cyclases/Protein prenyltransferases superfamily protein	XP_006364906	AT5G23960
Soltu.DM.11G005860	PGSC0003DMG400020900	UDP-Glycosyltransferase superfamily protein	XP_015161061	AT5G65550
Soltu.DM.11G005840	PGSC0003DMG400020903	UDP-Glycosyltransferase superfamily protein	XP_006367683	AT5G49690
Soltu.DM.09G029920	PGSC0003DMG400020939	terpene synthase	XP_006368076	AT3G14520
Soltu.DM.09G029970	PGSC0003DMG400020941	terpene synthase	XP_006358818	AT5G23960
Soltu.DM.04G023770	PGSC0003DMG400020965	terpene synthase	XP_006354694	AT5G23960
Soltu.DM.07G014520	PGSC0003DMG400021089	putative mitochondrial RNA helicase	XP_006352957	AT3G22310
Soltu.DM.02G012480	PGSC0003DMG400021142	cell elongation protein / DWARF1 / DIMINUTO (DIM)	XP_006353049	AT3G19820
Soltu.DM.01G002280	PGSC0003DMG400021350	Calcium-dependent lipid-binding (CaLB domain) plant phosphoribosyltransferase family protein	XP_006348415	AT3G57880
Soltu.DM.10G004230	PGSC0003DMG400021683	RING membrane-anchor	XP_006366025	AT4G03510
Soltu.DM.10G004220	PGSC0003DMG400021684	RING membrane-anchor	XP_006366026	AT4G03510
Soltu.DM.09G029980	PGSC0003DMG400021868	terpene synthase	XP_006358819	AT5G23960
Soltu.DM.01G022250	PGSC0003DMG400022657	UDP-Glycosyltransferase superfamily protein	XP_006342776	AT5G65550
Soltu.DM.08G026810	PGSC0003DMG400022749	hydroxymethylglutaryl-CoA synthase / HMG-CoA synthase / 3-hydroxy-3-methylglutaryl coenzyme A synthase	XP_006358854	AT4G11820
Soltu.DM.08G026820	PGSC0003DMG400022750	hydroxymethylglutaryl-CoA synthase / HMG-CoA synthase / 3-hydroxy-3-methylglutaryl coenzyme A synthase	XP_006358854	AT4G11820
Soltu.DM.08G005700	PGSC0003DMG400023230	2-isopropylmalate synthase	XP_006366147	AT1G74040
Soltu.DM.05G026460	PGSC0003DMG400023359	isopentenyl diphosphate isomerase	XP_006345824	AT5G16440
Soltu.DM.05G025990	PGSC0003DMG400023385	UDP-glucosyl transferase 73B3	XP_006365665	AT4G34131
Soltu.DM.10G026980	PGSC0003DMG400023676	Calcium-dependent lipid-binding (CaLB domain) plant phosphoribosyltransferase family protein	XP_006351338	AT3G57880
Soltu.DM.10G026990	PGSC0003DMG400023712	Calcium-dependent lipid-binding (CaLB domain) plant phosphoribosyltransferase family protein	XP_015165946	AT3G57880
Soltu.DM.11G006370	PGSC0003DMG400023978	mevalonate diphosphate decarboxylase	XP_006361468	AT3G54250
Soltu.DM.12G024100	PGSC0003DMG400024271	Core-2/I-branching beta-1,6-N-acetylglucosaminyltransferase family protein	XP_006351978	AT5G15050
Soltu.DM.12G024060	PGSC0003DMG400024273	NB-ARC domain-containing disease resistance protein	XP_015166216	AT1G50180
Soltu.DM.12G024040	PGSC0003DMG400024274	ent-kaurenoic acid hydroxylase	XP_006351981	AT2G32440
Soltu.DM.12G024150	PGSC0003DMG400024276	camelliol C synthase	XP_015166230	AT1G78955
Soltu.DM.12G024140	PGSC0003DMG400024277	hypothetical protein
Soltu.DM.12G024130	PGSC0003DMG400024278	Pyridoxal phosphate (PLP)-dependent transferases superfamily protein	XP_006351976	AT4G28680
Soltu.DM.12G024120	PGSC0003DMG400024279	conserved hypothetical protein	XP_006351488	AT3G48510
Soltu.DM.12G024110	PGSC0003DMG400024280	Nucleotide-sugar transporter family protein	XP_006351977	AT4G32390
Soltu.DM.12G024020	PGSC0003DMG400024282	conserved hypothetical protein	XP_006351983	AT3G22210
Soltu.DM.06G016850	PGSC0003DMG400024419	terpene synthase	XP_015161133	AT5G23960
Soltu.DM.07G017280	PGSC0003DMG400024440	Terpenoid cyclases/Protein prenyltransferases superfamily protein	XP_015159077	AT5G23960
Soltu.DM.01G027990	PGSC0003DMG400025256	C2 calcium/lipid-binding plant phosphoribosyltransferase family protein	XP_015160385	AT5G48060
Soltu.DM.08G014220	PGSC0003DMG400025461	ataurora1	XP_006355298	AT4G32830
Soltu.DM.01G031000	PGSC0003DMG400025989	ethylene-responsive element binding factor	XP_015164502	AT2G44840
Soltu.DM.01G031210	PGSC0003DMG400026035	Integrase-type DNA-binding superfamily protein	XP_006347933	AT2G44940
Soltu.DM.01G030980	PGSC0003DMG400026049	hypothetical protein	XP_006348008
Soltu.DM.08G023800	PGSC0003DMG400026218	PA-domain containing subtilase family protein	XP_006359213	AT4G30020
Soltu.DM.02G026060	PGSC0003DMG400026401	sterol	XP_006357841	AT3G02580
Soltu.DM.12G010320	PGSC0003DMG400026461	Integrase-type DNA-binding superfamily protein	XP_006359467	AT5G11590
Soltu.DM.02G009030	PGSC0003DMG400026560	UDP-Glycosyltransferase superfamily protein	XP_006365665	AT5G49690
Soltu.DM.06G018370	PGSC0003DMG400026594	cytochrome P450, family 72, subfamily A, polypeptide	XP_006361169	AT3G14690
Soltu.DM.10G003570	PGSC0003DMG400026882	ent-kaurenoic acid hydroxylase	XP_006364084	AT2G32440
Soltu.DM.04G011270	PGSC0003DMG400026890	UDP-glucosyl transferase 72E1	XP_015165094	AT4G36770
Soltu.DM.06G028650	PGSC0003DMG400026911	Ribosomal L27e protein family	XP_006347291	AT4G15000
Soltu.DM.05G023440	PGSC0003DMG400027162	Zeatin O-xylosyltransferase	XP_015167986
Soltu.DM.04G011140	PGSC0003DMG400027259	UDP-glucosyl transferase 73B1	XP_015165901	AT4G36770
Soltu.DM.11G005770	PGSC0003DMG400027338	UDP-Glycosyltransferase superfamily protein	XP_006367679	AT5G49690
Soltu.DM.06G033250	PGSC0003DMG400027684	C-8,7 sterol isomerase	NP_001275362	AT1G20050
Soltu.DM.03G013240	PGSC0003DMG400027716	2-oxoglutarate (2OG) and Fe(II)-dependent oxygenase superfamily protein	XP_006356486	AT1G06620
Soltu.DM.01G032390	PGSC0003DMG400027767	NAD(P)-binding Rossmann-fold superfamily protein	XP_006339460	AT2G47140
Soltu.DM.10G026440	PGSC0003DMG400028099	Cyclin family protein	XP_006339254	AT5G06150
Soltu.DM.10G024730	PGSC0003DMG400028175	cytochrome P450, family 76, subfamily G, polypeptide	XP_006339111	AT3G52970
Soltu.DM.10G024720	PGSC0003DMG400028268	cytochrome P450, family 76, subfamily G, polypeptide	XP_006339108	AT3G52970
Soltu.DM.05G000280	PGSC0003DMG400028336	DHHC-type zinc finger family protein	XP_006348734	AT1G69420
Soltu.DM.06G023570	PGSC0003DMG400028518	2-oxoglutarate (2OG) and Fe(II)-dependent oxygenase superfamily protein	XP_006356186	AT1G52790
Soltu.DM.04G019820	PGSC0003DMG400028702	cycloartenol synthase	XP_006340479	AT2G07050
Soltu.DM.12G023980	PGSC0003DMG400028808	2-oxoglutarate (2OG) and Fe(II)-dependent oxygenase superfamily protein	XP_006352055	AT1G06620
Soltu.DM.12G023970	PGSC0003DMG400028809	2-oxoglutarate (2OG) and Fe(II)-dependent oxygenase superfamily protein	XP_006351987	AT1G06620
Soltu.DM.12G023960	PGSC0003DMG400028810	polyamine oxidase	XP_006351988	AT2G43020
Soltu.DM.12G023910	PGSC0003DMG400028812	putative mitochondrial RNA helicase	XP_015166225	AT3G22330
Soltu.DM.12G023890	PGSC0003DMG400028814	transducin family protein / WD-40 repeat family protein	XP_006351998	AT5G08560
Soltu.DM.12G023860	PGSC0003DMG400028815	Reticulon family protein	XP_006351999	AT3G10260
Soltu.DM.12G023940	PGSC0003DMG400028826	auxin response factor	XP_006351990	AT5G37020
Soltu.DM.12G023900	PGSC0003DMG400028828	Endoplasmic reticulum vesicle transporter protein	XP_006351996	AT3G22290
Soltu.DM.11G005660	PGSC0003DMG400029130	UDP-Glycosyltransferase superfamily protein	XP_015161061	AT5G65550
Soltu.DM.06G016980	PGSC0003DMG400029200	Terpenoid cyclases/Protein prenyltransferases superfamily protein	XP_006367561	AT3G14520
Soltu.DM.06G016360	PGSC0003DMG400029201	terpene synthase	XP_006367561	AT5G23960
Soltu.DM.12G004490	PGSC0003DMG400029392	ataurora1	XP_006342513	AT4G32830
Soltu.DM.04G003970	PGSC0003DMG400029490	UDP-Glycosyltransferase superfamily protein	XP_015167633	AT4G34131
Soltu.DM.09G028490	PGSC0003DMG400029618	peroxisomal 3-ketoacyl-CoA thiolase	XP_006360332	AT2G33150
Soltu.DM.02G017730	PGSC0003DMG400029719	RING membrane-anchor	XP_006347049	AT4G03510
Soltu.DM.12G021020	PGSC0003DMG400029788	farnesyl diphosphate synthase	XP_006344903	AT4G17190
Soltu.DM.10G027480	PGSC0003DMG400029825	UDP-glycosyltransferase 73B4	XP_015165901	AT4G34131
Soltu.DM.12G024230	PGSC0003DMG400030301	Terpenoid cyclases family protein	XP_015166230	AT1G78960
Soltu.DM.06G031860	PGSC0003DMG400030338	UDP-glucosyl transferase 76E12	XP_006350802	AT5G59580
Soltu.DM.06G031730	PGSC0003DMG400030422	sterol 4-alpha-methyl-oxidase 2-1	XP_006350790	AT1G07420
Soltu.DM.02G026320	PGSC0003DMG400030593	Potato type II proteinase inhibitor family domain containing protein	XP_006357816
Soltu.DM.01G028670	PGSC0003DMG400031118	NAD(P)-binding Rossmann-fold superfamily protein	XP_006359131	AT2G47140
Soltu.DM.02G003270	PGSC0003DMG400031399	NAD(P)-binding Rossmann-fold superfamily protein	XP_006356905	AT1G30620
Soltu.DM.06G016860	PGSC0003DMG400031441	terpene synthase	XP_006365934	AT5G23960
Soltu.DM.03G011430	PGSC0003DMG400031454	UDP-Glycosyltransferase superfamily protein	XP_006367533	AT5G65550
Soltu.DM.06G017120	PGSC0003DMG400031559	Terpenoid cyclases/Protein prenyltransferases superfamily protein	XP_006365530	AT5G23960
Soltu.DM.11G004720	PGSC0003DMG400031568	Terpenoid cyclases/Protein prenyltransferases superfamily protein	XP_006367961	AT5G23960
Soltu.DM.06G017230	PGSC0003DMG400031707	terpene synthase	XP_006365530	AT5G23960
Soltu.DM.01G002170	PGSC0003DMG400032156	2-oxoglutarate (2OG) and Fe(II)-dependent oxygenase superfamily protein	XP_006348413	AT1G52820
Soltu.DM.01G008560	PGSC0003DMG400032157	2-oxoglutarate (2OG) and Fe(II)-dependent oxygenase superfamily protein	XP_006354215	AT1G52820
Soltu.DM.01G002180	PGSC0003DMG400032208	2-oxoglutarate (2OG) and Fe(II)-dependent oxygenase superfamily protein	XP_006348413	AT1G52820
Soltu.DM.01G002210	PGSC0003DMG400032208	2-oxoglutarate (2OG) and Fe(II)-dependent oxygenase superfamily protein	XP_006348413	AT1G52820
Soltu.DM.06G016390	PGSC0003DMG400032587	Terpenoid cyclases/Protein prenyltransferases superfamily protein	XP_015160983	AT3G14520
Soltu.DM.11G004680	PGSC0003DMG400034115	terpene synthase	XP_015170918	AT5G23960
Soltu.DM.11G004760	PGSC0003DMG400034116	terpene synthase	XP_006367961	AT5G23960
Soltu.DM.11G005440	PGSC0003DMG400034672	UDP-Glycosyltransferase superfamily protein	XP_015170358	AT5G49690
Soltu.DM.11G005580	PGSC0003DMG400035383	UDP-Glycosyltransferase superfamily protein	XP_006367681	AT5G65550
Soltu.DM.09G026180	PGSC0003DMG400035782	2-oxoglutarate (2OG) and Fe(II)-dependent oxygenase superfamily protein	XP_006356486	AT1G06620
Soltu.DM.07G015140	PGSC0003DMG400035925	las1-like family protein	XP_006357653	AT5G12220
Soltu.DM.07G014340	PGSC0003DMG400036440	AMP-dependent synthetase and ligase family protein	XP_006357896	AT2G17650
Soltu.DM.11G005530	PGSC0003DMG400037235	UDP-Glycosyltransferase superfamily protein	XP_006367683	AT5G65550
Soltu.DM.02G009130	PGSC0003DMG400037578	brassinosteroid-6-oxidase	XP_006365657	AT5G38970
Soltu.DM.06G023540	PGSC0003DMG400037657	2-oxoglutarate (2OG) and Fe(II)-dependent oxygenase superfamily protein	XP_006367752	AT1G52820
Soltu.DM.08G001770	PGSC0003DMG400037933	Acyl-CoA N-acyltransferases (NAT) superfamily protein	XP_015168759	AT2G39020
Soltu.DM.09G026150	PGSC0003DMG400038305	UDP-Glycosyltransferase superfamily protein	XP_015167359	AT5G65550
Soltu.DM.10G028420	PGSC0003DMG400039005	squalene synthase	XP_015165884	AT4G34650
Soltu.DM.09G003000	PGSC0003DMG400039221	2-oxoglutarate (2OG) and Fe(II)-dependent oxygenase superfamily protein	XP_006341232	AT1G06620
Soltu.DM.03G023710	PGSC0003DMG400039762	Kunitz family trypsin and protease inhibitor protein	XP_015165966	AT1G17860
Soltu.DM.01G011400	PGSC0003DMG400040008	2-oxoglutarate (2OG) and Fe(II)-dependent oxygenase superfamily protein	XP_015162007	AT1G52820
Soltu.DM.12G019830	PGSC0003DMG400040094	terpene synthase	XP_006353135	AT5G23960
Soltu.DM.04G036950	PGSC0003DMG400041076	UDP-Glycosyltransferase superfamily protein	XP_006342241	AT5G65550
Soltu.DM.11G006000	PGSC0003DMG400041203	UDP-Glycosyltransferase superfamily protein	XP_015170760	AT5G65550
Soltu.DM.03G013230	PGSC0003DMG400041235	2-oxoglutarate (2OG) and Fe(II)-dependent oxygenase superfamily protein	XP_006356486	AT5G43450
Soltu.DM.11G005610	PGSC0003DMG400041532	UDP-Glycosyltransferase superfamily protein	XP_006367683	AT5G49690
Soltu.DM.11G005870	PGSC0003DMG400042118	UDP-Glycosyltransferase superfamily protein	XP_006361439	AT5G65550
Soltu.DM.11G005900	PGSC0003DMG400042343	UDP-Glycosyltransferase superfamily protein	XP_015161061	AT5G65550
Soltu.DM.01G011330	PGSC0003DMG400043190	2-oxoglutarate (2OG) and Fe(II)-dependent oxygenase superfamily protein	XP_015162005	AT1G52820
Soltu.DM.05G004250	PGSC0003DMG400043233	sterol methyltransferase	XP_006344320	AT1G20330
Soltu.DM.11G005680	PGSC0003DMG400043363	UDP-Glycosyltransferase superfamily protein	XP_006367679	AT5G65550
Soltu.DM.10G016440	PGSC0003DMG400044665	2-oxoglutarate (2OG) and Fe(II)-dependent oxygenase superfamily protein	XP_015167383	AT1G06620
Soltu.DM.11G005710	PGSC0003DMG400045814	UDP-Glycosyltransferase superfamily protein	XP_006361192	AT5G49690
Soltu.DM.06G023550	PGSC0003DMG400046146	2-oxoglutarate (2OG) and Fe(II)-dependent oxygenase superfamily protein	XP_015168251	AT1G52820
Soltu.DM.11G005520	PGSC0003DMG400046494	UDP-Glycosyltransferase superfamily protein	XP_006367683	AT5G49690
Soltu.DM.02G022190	PGSC0003DMG400047267	hydroxy methylglutaryl CoA reductase	NP_001275084	AT1G76490
Soltu.DM.07G014570	PGSC0003DMG401000927	Endoplasmic reticulum vesicle transporter protein	XP_006351996	AT3G22290
Soltu.DM.06G023510	PGSC0003DMG401001248	2-oxoglutarate (2OG) and Fe(II)-dependent oxygenase superfamily protein	XP_006367749	AT1G52820
Soltu.DM.03G035530	PGSC0003DMG401002538	conserved hypothetical protein	XP_006343056	AT1G52155
Soltu.DM.03G035310	PGSC0003DMG401002548	cytochrome c biogenesis protein family	XP_015162267	AT1G15220
Soltu.DM.03G034950	PGSC0003DMG401002640	UDP-Glycosyltransferase superfamily protein	XP_006343109	AT1G52420
Soltu.DM.12G028140	PGSC0003DMG401007871	Putative late blight resistance protein homolog R1A-4	XP_006350053
Soltu.DM.07G017520	PGSC0003DMG401010599	cytochrome P450, family 72, subfamily A, polypeptide	XP_006363763	AT3G14690
Soltu.DM.07G023650	PGSC0003DMG401012386	cytochrome P450, family 72, subfamily A, polypeptide	XP_015164643	AT3G14690
Soltu.DM.07G014300	PGSC0003DMG401015926	phytochrome interacting factor 3-like	XP_015169147	AT2G43010
Soltu.DM.07G014260	PGSC0003DMG401015928	Topoisomerase II-associated protein PAT1	XP_015169130	AT3G22270
Soltu.DM.07G015120	PGSC0003DMG401017380	acetoacetyl-CoA thiolase	XP_015169006	AT5G48230
Soltu.DM.12G024270	PGSC0003DMG401018962	Terpenoid cyclases family protein	XP_006364889	AT1G78950
Soltu.DM.12G024370	PGSC0003DMG401018966	terpene synthase	XP_015159852	AT5G23960
Soltu.DM.10G019600	PGSC0003DMG401019176	acyl-CoA oxidase	XP_006349448	AT3G51840
Soltu.DM.01G005930	PGSC0003DMG401022702	Cyclin family protein	XP_006362731	AT5G06150
Soltu.DM.11G004650	PGSC0003DMG401031070	terpene synthase	XP_015170918	AT5G23960
Soltu.DM.01G001950	PGSC0003DMG401032203	hypothetical protein	XP_006354199
Soltu.DM.06G023530	PGSC0003DMG402001248	2-oxoglutarate (2OG) and Fe(II)-dependent oxygenase superfamily protein	XP_006367751	AT1G52820
Soltu.DM.01G002240	PGSC0003DMG402003479	2-oxoglutarate (2OG) and Fe(II)-dependent oxygenase superfamily protein	XP_006348413	AT1G52820
Soltu.DM.12G028170	PGSC0003DMG402007871	NB-ARC domain-containing disease resistance protein	XP_015165348	AT1G50180
Soltu.DM.09G002960	PGSC0003DMG402008946	2-oxoglutarate (2OG) and Fe(II)-dependent oxygenase superfamily protein	XP_006341091	AT1G06620
Soltu.DM.07G023660	PGSC0003DMG402012386	cytochrome P450, family 72, subfamily A, polypeptide	XP_006348302	AT3G14690
Soltu.DM.07G017230	PGSC0003DMG402015022	terpene synthase	XP_006364159	AT5G23960
Soltu.DM.12G005520	PGSC0003DMG402015451	exocyst complex component sec3A	XP_006342604	AT1G47550
Soltu.DM.07G014290	PGSC0003DMG402015926	NAD(P)-linked oxidoreductase superfamily protein	XP_006357887	AT1G06690
Soltu.DM.07G014240	PGSC0003DMG402015928	Cysteine proteinases superfamily protein	XP_006357884	AT3G22260
Soltu.DM.06G023470	PGSC0003DMG402016545	2-oxoglutarate (2OG) and Fe(II)-dependent oxygenase superfamily protein	XP_006356185	AT1G52820
Soltu.DM.12G024280	PGSC0003DMG402018962	Terpenoid cyclases family protein	XP_015159672	AT1G78950
Soltu.DM.10G015920	PGSC0003DMG402021981	2-oxoglutarate (2OG) and Fe(II)-dependent oxygenase superfamily protein	XP_006354513	AT1G06620
Soltu.DM.04G006660	PGSC0003DMG402025438	2-oxoglutarate (2OG) and Fe(II)-dependent oxygenase superfamily protein	XP_006367031	AT1G06620
Soltu.DM.02G026070	PGSC0003DMG402026400	sterol	XP_006357862	AT3G02580
Soltu.DM.06G016350	PGSC0003DMG402029198	Terpenoid cyclases/Protein prenyltransferases superfamily protein	XP_006365934	AT1G70080
Soltu.DM.01G013440	PGSC0003DMG402029202	terpene synthase	NP_001275083	AT5G23960
Soltu.DM.11G004660	PGSC0003DMG402031070	terpene synthase	XP_015170918	AT5G23960
Soltu.DM.01G001970	PGSC0003DMG402032203	hypothetical protein	XP_006354199
Soltu.DM.01G032750	PGSC0003DMG400000011	2-oxoglutarate (2OG) and Fe(II)-dependent oxygenase superfamily protein	XP_006339507	AT5G07200
Soltu.DM.01G033150	PGSC0003DMG400000021	NAD(P)-binding Rossmann-fold superfamily protein	XP_006339532	AT2G24190
Soltu.DM.01G033170	PGSC0003DMG400000022	NAD(P)-binding Rossmann-fold superfamily protein	XP_006339531	AT3G61220
Soltu.DM.01G033260	PGSC0003DMG400000025	acetyl Co-enzyme a carboxylase carboxyltransferase alpha subunit	XP_006339541	AT2G38040
Soltu.DM.01G033530	PGSC0003DMG400000037	Acyl-CoA thioesterase family protein	XP_006339561	AT1G01710
Soltu.DM.01G033720	PGSC0003DMG400000046	glycerol-3-phosphate acyltransferase	XP_006339585	AT1G01610
Soltu.DM.01G034580	PGSC0003DMG400000089	Galactose mutarotase-like superfamily protein	XP_006339669	AT3G61610
Soltu.DM.01G032950	PGSC0003DMG400000146	cytochrome P450, family 704, subfamily A, polypeptide	XP_006339781	AT2G45510
Soltu.DM.01G032880	PGSC0003DMG400000147	cytochrome P450, family 704, subfamily A, polypeptide	XP_006339782	AT2G45510
Soltu.DM.01G033030	PGSC0003DMG400000148	cytochrome P450, family 704, subfamily A, polypeptide	XP_006339521	AT2G45510
Soltu.DM.01G033040	PGSC0003DMG400000149	cytochrome P450, family 704, subfamily A, polypeptide	XP_006339519	AT2G45510
Soltu.DM.01G033480	PGSC0003DMG400000164	Cytidine/deoxycytidylate deaminase family protein	XP_006339556	AT4G20960
Soltu.DM.01G033510	PGSC0003DMG400000166	Acyl-CoA thioesterase family protein	XP_006339559	AT1G01710
Soltu.DM.01G034180	PGSC0003DMG400000193	1-amino-cyclopropane-1-carboxylate synthase	XP_006339629	AT3G61510
Soltu.DM.01G035430	PGSC0003DMG400000244	cytochrome P450, family 78, subfamily A, polypeptide	XP_006339754	AT2G46660
Soltu.DM.12G025770	PGSC0003DMG400000282	serine acetyltransferase 1;1	XP_006353526	AT5G56760
Soltu.DM.12G025700	PGSC0003DMG400000285	1-amino-cyclopropane-1-carboxylate synthase	XP_006353581	AT4G26200
Soltu.DM.12G025470	PGSC0003DMG400000295	hexokinase	XP_015166853	AT2G19860
Soltu.DM.12G025050	PGSC0003DMG400000376	Enoyl-CoA hydratase/isomerase family	XP_006353465	AT4G29010
Soltu.DM.11G021050	PGSC0003DMG400000429	hydroxycinnamoyl-CoA shikimate/quinate hydroxycinnamoyl transferase	XP_006349059	AT5G48930
Soltu.DM.11G020880	PGSC0003DMG400000457	Pheophorbide a oxygenase family protein with Rieske [2Fe-2S] domain	XP_006349043	AT3G44880
Soltu.DM.02G033150	PGSC0003DMG400000481	Isocitrate/isopropylmalate dehydrogenase family protein	NP_001275253	AT5G14590
Soltu.DM.02G032570	PGSC0003DMG400000511	Peroxidase superfamily protein	XP_006338526	AT5G40150
Soltu.DM.03G020900	PGSC0003DMG400000534	cytochrome P450, family 89, subfamily A, polypeptide	XP_015164344	AT1G64940
Soltu.DM.03G021400	PGSC0003DMG400000559	Peroxidase superfamily protein	XP_006347525	AT1G05260
Soltu.DM.03G020940	PGSC0003DMG400000564	cytochrome P450, family 89, subfamily A, polypeptide	XP_006347570	AT1G64950
Soltu.DM.03G020950	PGSC0003DMG400000565	cytochrome P450, family 89, subfamily A, polypeptide	XP_015164344	AT1G64940
Soltu.DM.03G030690	PGSC0003DMG400000614	phospholipase D alpha	XP_006364210	AT3G15730
Soltu.DM.12G012820	PGSC0003DMG400000651	cytochrome P450, family 71, subfamily A, polypeptide	XP_015163292	AT3G48280
Soltu.DM.07G016370	PGSC0003DMG400000693	Peroxidase superfamily protein	XP_006357954	AT1G05260
Soltu.DM.07G016360	PGSC0003DMG400000694	Peroxidase superfamily protein	XP_006357953	AT1G05260
Soltu.DM.01G049590	PGSC0003DMG400000735	Glucose-1-phosphate adenylyltransferase family protein	XP_006365121	AT4G39210
Soltu.DM.01G049670	PGSC0003DMG400000737	Pyridoxal-dependent decarboxylase family protein	XP_006365126	AT3G14390
Soltu.DM.02G008390	PGSC0003DMG400000742	cytochrome P450, family 76, subfamily C, polypeptide	XP_006360238	AT2G45550
Soltu.DM.02G008370	PGSC0003DMG400000744	cytochrome P450, family 76, subfamily C, polypeptide	XP_006360237	AT2G45550
Soltu.DM.02G008360	PGSC0003DMG400000745	cytochrome P450, family 76, subfamily C, polypeptide	XP_006360236	AT2G45550
Soltu.DM.02G008350	PGSC0003DMG400000746	cytochrome P450, family 76, subfamily C, polypeptide	XP_006360235	AT2G45550
Soltu.DM.02G008340	PGSC0003DMG400000747	cytochrome P450, family 76, subfamily C, polypeptide	XP_006360237	AT2G45550
Soltu.DM.02G008320	PGSC0003DMG400000749	cytochrome P450, family 76, subfamily C, polypeptide	XP_006360234	AT2G45550
Soltu.DM.02G008220	PGSC0003DMG400000753	Phosphoglycerate mutase family protein	XP_006360226	AT3G50520
Soltu.DM.02G008420	PGSC0003DMG400000758	cytochrome P450, family 76, subfamily C, polypeptide	XP_006360240	AT2G45550
Soltu.DM.02G008410	PGSC0003DMG400000759	cytochrome P450, family 76, subfamily C, polypeptide	XP_006360239	AT2G45550
Soltu.DM.04G026560	PGSC0003DMG400000798	cytochrome P450, family 722, subfamily A, polypeptide	XP_015170050	AT1G19630
Soltu.DM.01G009320	PGSC0003DMG400000867	cytochrome P450, family 706, subfamily A, polypeptide	XP_006363935	AT4G12300
Soltu.DM.11G011360	PGSC0003DMG400000882	TAPETUM	XP_006351912	AT3G42960
Soltu.DM.11G011090	PGSC0003DMG400000909	Peptidase M20/M25/M40 family protein	XP_015166174	AT1G44820
Soltu.DM.07G014610	PGSC0003DMG400000935	Phosphoglycerate mutase, 2,3-bisphosphoglycerate-independent	NP_001275195	AT3G08590
Soltu.DM.09G019340	PGSC0003DMG400000957	isopentenyltransferase	XP_006355868	AT3G63110
Soltu.DM.11G007690	PGSC0003DMG400000984	3-oxo-5-alpha-steroid 4-dehydrogenase family protein	XP_006350941	AT5G16010
Soltu.DM.11G007640	PGSC0003DMG400000995	phosphoribosylaminoimidazole carboxylase, putative / AIR carboxylase, putative	XP_006350936	AT2G37690
Soltu.DM.07G025820	PGSC0003DMG400001048	tryptophan synthase beta-subunit	XP_006366042	AT5G54810
Soltu.DM.12G024680	PGSC0003DMG400001058	3-ketoacyl-CoA synthase	XP_006366859	AT2G26640
Soltu.DM.12G024720	PGSC0003DMG400001060	Cytochrome P450 superfamily protein	XP_006366863	AT2G26710
Soltu.DM.07G017000	PGSC0003DMG400001078	hydroperoxide lyase	NP_001275329	AT4G15440
Soltu.DM.12G021920	PGSC0003DMG400001098	cytochrome p450 79a2	XP_015160966	AT5G05260
Soltu.DM.01G025590	PGSC0003DMG400001117	Flavin containing amine oxidoreductase family	NP_001275224	AT4G01690
Soltu.DM.11G023230	PGSC0003DMG400001144	Cytochrome P450 superfamily protein	XP_006340220	AT5G07990
Soltu.DM.11G023180	PGSC0003DMG400001149	allene oxide synthase	XP_006340212	AT5G42650
Soltu.DM.01G008310	PGSC0003DMG400001209	beta glucosidase	XP_006365136	AT1G26560
Soltu.DM.01G008320	PGSC0003DMG400001210	beta glucosidase	XP_006365136	AT1G26560
Soltu.DM.05G011440	PGSC0003DMG400001247	adenylate kinase	XP_006341735	AT5G63400
Soltu.DM.11G017910	PGSC0003DMG400001251	cytochrome P450, family 716, subfamily A, polypeptide	XP_006351700	AT5G36110
Soltu.DM.11G014090	PGSC0003DMG400001290	ytochrome p450, family 71, subfamily B, polypeptide	XP_006367943	AT5G25120
Soltu.DM.02G031900	PGSC0003DMG400001317	Galactose mutarotase-like superfamily protein	XP_006338472	AT3G47800
Soltu.DM.02G031870	PGSC0003DMG400001318	Galactose mutarotase-like superfamily protein	XP_006338467	AT5G15140
Soltu.DM.02G031690	PGSC0003DMG400001328	starch synthase	NP_001274977	AT3G01180
Soltu.DM.02G031330	PGSC0003DMG400001438	chorismate mutase	XP_006338412	AT3G29200
Soltu.DM.02G022860	PGSC0003DMG400001525	isocitrate dehydrogenase	XP_006340822	AT4G35260
Soltu.DM.02G022700	PGSC0003DMG400001570	catalase	XP_006340832	AT4G35090
Soltu.DM.02G022850	PGSC0003DMG400001573	serine acetyltransferase 3;2	XP_006340823	AT4G35640
Soltu.DM.01G050700	PGSC0003DMG400001595	triosephosphate isomerase	XP_006359648	AT2G21170
Soltu.DM.01G050370	PGSC0003DMG400001618	GLN phosphoribosyl pyrophosphate amidotransferase	XP_006359610	AT4G34740
Soltu.DM.01G029530	PGSC0003DMG400001672	cytochrome c oxidase	XP_015167428	AT2G44520
Soltu.DM.01G029650	PGSC0003DMG400001676	Fatty acid hydroxylase superfamily	XP_015167403	AT1G02205
Soltu.DM.01G030110	PGSC0003DMG400001692	cytochrome P450, family 714, subfamily A, polypeptide	XP_006354658	AT5G24910
Soltu.DM.09G006350	PGSC0003DMG400001738	Lipin family protein	XP_006345678	AT3G09560
Soltu.DM.09G006300	PGSC0003DMG400001769	Nucleotide-diphospho-sugar transferases superfamily protein	XP_006361789	AT2G37090
Soltu.DM.09G006170	PGSC0003DMG400001774	Peroxidase superfamily protein	XP_015170966	AT2G37130
Soltu.DM.01G029050	PGSC0003DMG400001802	purin	XP_006354567	AT3G21110
Soltu.DM.01G029490	PGSC0003DMG400001823	ent-kaurenoic acid hydroxylase	XP_006354607	AT1G05160
Soltu.DM.04G000210	PGSC0003DMG400001917	magnesium ion binding;thiamin pyrophosphate binding;hydro-lyases;catalytics;2-succinyl-5-enolpyruvyl-6-hydroxy-3-cyclohexene-1-carboxylic-acid synthases	XP_006363572	AT1G68890
Soltu.DM.04G000100	PGSC0003DMG400001927	pyruvate dehydrogenase complex E1 alpha subunit	XP_006363541	AT1G59900
Soltu.DM.04G000190	PGSC0003DMG400001932	6-phosphogluconate dehydrogenase family protein	XP_006363552	AT3G02360
Soltu.DM.04G000350	PGSC0003DMG400001943	cytochrome p450 79a2	XP_015158964	AT5G05260
Soltu.DM.08G020040	PGSC0003DMG400001948	Terpenoid cyclases/Protein prenyltransferases superfamily protein	XP_006359970	AT4G02780
Soltu.DM.08G020150	PGSC0003DMG400001960	cytochrome P450, family 707, subfamily A, polypeptide	XP_006359952	AT4G19230
Soltu.DM.08G020370	PGSC0003DMG400001969	nine-cis-epoxycarotenoid dioxygenase	XP_006359966	AT4G19170
Soltu.DM.11G007490	PGSC0003DMG400001988	5'-nucleotidases;magnesium ion binding	XP_006365667	AT2G38680
Soltu.DM.09G006800	PGSC0003DMG400002011	ketopantoate hydroxymethyltransferase	XP_006345705	AT2G46110
Soltu.DM.02G019930	PGSC0003DMG400002078	cytochrome P450, family 77, subfamily B, polypeptide	XP_006348097	AT1G11600
Soltu.DM.06G018440	PGSC0003DMG400002103	Single hybrid motif superfamily protein	XP_006361175	AT1G32470
Soltu.DM.11G015230	PGSC0003DMG400002182	phosphoribosylaminoimidazole carboxylase, putative / AIR carboxylase, putative	XP_006354470	AT2G37690
Soltu.DM.08G013650	PGSC0003DMG400002200	serine hydroxymethyltransferase	XP_006355324	AT4G32520
Soltu.DM.08G013640	PGSC0003DMG400002201	ferrochelatase	XP_006355325	AT5G26030
Soltu.DM.08G014970	PGSC0003DMG400002234	carotenoid cleavage dioxygenase	XP_006359761	AT4G32810
Soltu.DM.07G006550	PGSC0003DMG400002302	lysine-ketoglutarate reductase/saccharopine dehydrogenase bifunctional enzyme	XP_015162921	AT4G33150
Soltu.DM.07G011040	PGSC0003DMG400002321	ACC oxidase	NP_001275149	AT2G19590
Soltu.DM.01G005270	PGSC0003DMG400002340	cytochrome P450, family 71, subfamily B, polypeptide	XP_006350396	AT3G26310
Soltu.DM.09G018190	PGSC0003DMG400002375	homolog of bacterial PANC	XP_006364263	AT5G48840
Soltu.DM.08G022130	PGSC0003DMG400002398	gamma-tocopherol methyltransferase	XP_006352913	AT1G64970
Soltu.DM.07G006010	PGSC0003DMG400002401	cytochrome P450, family 94, subfamily B, polypeptide	XP_006365642	AT3G48520
Soltu.DM.07G024690	PGSC0003DMG400002462	beta glucosidase	XP_006348229	AT1G61820
Soltu.DM.09G018290	PGSC0003DMG400002467	cytochrome P450, family 76, subfamily C, polypeptide	XP_006360239	AT2G45550
Soltu.DM.09G018300	PGSC0003DMG400002470	cytochrome P450, family 76, subfamily C, polypeptide	XP_015170228	AT1G33720
Soltu.DM.S000060	PGSC0003DMG400002473	glutamate decarboxylase	XP_006365861	AT2G02010
Soltu.DM.03G036720	PGSC0003DMG400002486	Pyridoxal-5'-phosphate-dependent enzyme family protein	NP_001274994	AT4G29840
Soltu.DM.03G035820	PGSC0003DMG400002525	hexokinase	XP_006343033	AT4G29130
Soltu.DM.03G035050	PGSC0003DMG400002559	P-loop containing nucleoside triphosphate hydrolases superfamily protein	XP_015162273	AT1G80380
Soltu.DM.03G036670	PGSC0003DMG400002574	S-adenosyl-L-methionine-dependent methyltransferases superfamily protein	XP_006342959	AT2G26200
Soltu.DM.03G036530	PGSC0003DMG400002580	Survival protein SurE-like phosphatase/nucleotidase	XP_006342968	AT1G72880
Soltu.DM.03G036240	PGSC0003DMG400002592	phospholipase D alpha	XP_006342995	AT1G55180
Soltu.DM.09G004030	PGSC0003DMG400002675	Aldolase superfamily protein	XP_006341152	AT2G36460
Soltu.DM.09G004370	PGSC0003DMG400002687	geranylgeranyl reductase	XP_006341181	AT4G38460
Soltu.DM.09G004480	PGSC0003DMG400002690	Pyruvate kinase family protein	XP_006341186	AT3G52990
Soltu.DM.09G004400	PGSC0003DMG400002741	cytochrome P450, family 76, subfamily C, polypeptide	XP_006341259	AT3G61040
Soltu.DM.01G040700	PGSC0003DMG400002750	glucose-6-phosphate dehydrogenase	XP_006344803	AT1G09420
Soltu.DM.01G040120	PGSC0003DMG400002777	lipoamide dehydrogenase	XP_006344750	AT4G16155
Soltu.DM.04G001150	PGSC0003DMG400002838	glycerol-3-phosphate acyltransferase	XP_006344292	AT2G38110
Soltu.DM.12G026500	PGSC0003DMG400002921	pyruvate dehydrogenase E1 alpha	XP_006345233	AT1G01090
Soltu.DM.04G012240	PGSC0003DMG400002952	12-oxophytodienoate reductase	XP_006340091	AT1G76690
Soltu.DM.04G012230	PGSC0003DMG400002953	12-oxophytodienoate reductase	XP_006340091	AT1G76690
Soltu.DM.11G024490	PGSC0003DMG400003012	Glycosyl hydrolase family protein	XP_006340437	AT5G04885
Soltu.DM.11G024480	PGSC0003DMG400003013	Glycosyl hydrolase family protein	XP_015158371	AT5G20950
Soltu.DM.08G027040	PGSC0003DMG400003032	cytochrome P450, family 76, subfamily C, polypeptide	XP_006358915	AT2G45550
Soltu.DM.01G045760	PGSC0003DMG400003102	NAD(P)-linked oxidoreductase superfamily protein	XP_006361976	AT4G33670
Soltu.DM.01G045700	PGSC0003DMG400003105	Glutamyl-tRNA reductase family protein	XP_006361982	AT1G58290
Soltu.DM.01G050210	PGSC0003DMG400003123	fructose-bisphosphate aldolase	NP_001274972	AT4G38970
Soltu.DM.03G020880	PGSC0003DMG400003140	cytochrome P450, family 89, subfamily A, polypeptide	XP_006347570	AT1G64940
Soltu.DM.03G020870	PGSC0003DMG400003141	cytochrome P450, family 89, subfamily A, polypeptide	XP_015164344	AT1G64940
Soltu.DM.10G013940	PGSC0003DMG400003241	serine carboxypeptidase-like	XP_006353974	AT5G09640
Soltu.DM.01G015000	PGSC0003DMG400003257	cytochrome P450, family 716, subfamily A, polypeptide	XP_006340081	AT5G36110
Soltu.DM.04G033080	PGSC0003DMG400003304	cytochrome P450, family 81, subfamily K, polypeptide	XP_006367415	AT4G37320
Soltu.DM.04G033090	PGSC0003DMG400003305	cytochrome P450, family 81, subfamily K, polypeptide	XP_015160895	AT5G10600
Soltu.DM.04G033100	PGSC0003DMG400003306	cytochrome P450, family 81, subfamily K, polypeptide	XP_006367415	AT5G10610
Soltu.DM.04G033120	PGSC0003DMG400003307	cytochrome P450, family 81, subfamily K, polypeptide	XP_006367423	AT4G37330
Soltu.DM.04G033130	PGSC0003DMG400003308	cytochrome P450, family 81, subfamily K, polypeptide	XP_006367416	AT5G10600
Soltu.DM.02G007440	PGSC0003DMG400003325	1-amino-cyclopropane-1-carboxylate synthase	XP_006364400	AT4G37770
Soltu.DM.02G007450	PGSC0003DMG400003331	1-amino-cyclopropane-1-carboxylate synthase	XP_006364401	AT4G37770
Soltu.DM.04G034610	PGSC0003DMG400003340	cytochrome P450, family 82, subfamily C, polypeptide	XP_015160364	AT4G31940
Soltu.DM.04G034600	PGSC0003DMG400003341	cytochrome P450, family 82, subfamily C, polypeptide	XP_015160364	AT4G31940
Soltu.DM.04G034580	PGSC0003DMG400003342	cytochrome P450, family 82, subfamily C, polypeptide	XP_006366435	AT4G31940
Soltu.DM.04G034640	PGSC0003DMG400003345	cytochrome P450, family 82, subfamily C, polypeptide	XP_006366471	AT4G31940
Soltu.DM.04G034630	PGSC0003DMG400003346	cytochrome P450, family 82, subfamily C, polypeptide	XP_006366470	AT4G31940
Soltu.DM.12G000270	PGSC0003DMG400003446	Undecaprenyl pyrophosphate synthetase family protein	XP_006367959	AT5G58770
Soltu.DM.02G024970	PGSC0003DMG400003513	Galactose mutarotase-like superfamily protein	XP_006340639	AT5G66530
Soltu.DM.02G024550	PGSC0003DMG400003536	Cytochrome P450 superfamily protein	XP_006340678	AT4G36380
Soltu.DM.02G024380	PGSC0003DMG400003546	ferulic acid 5-hydroxylase	XP_006340697	AT4G36220
Soltu.DM.02G024280	PGSC0003DMG400003548	fructose-bisphosphate aldolase	XP_006340703	AT4G38970
Soltu.DM.02G024050	PGSC0003DMG400003558	Peroxidase superfamily protein	XP_015158781	AT4G33870
Soltu.DM.02G023550	PGSC0003DMG400003582	3-dehydroquinate synthase, putative	XP_006340763	AT5G66120
Soltu.DM.02G024450	PGSC0003DMG400003619	aldehyde dehydrogenase 3F1	XP_006340688	AT4G36250
Soltu.DM.02G023420	PGSC0003DMG400003654	Peroxidase superfamily protein	XP_006340946	AT5G42180
Soltu.DM.04G035480	PGSC0003DMG400003683	3-ketoacyl-CoA synthase	XP_006341948	AT1G19440
Soltu.DM.04G035700	PGSC0003DMG400003741	ornithine carbamoyltransferase	XP_006341962	AT1G75330
Soltu.DM.04G035740	PGSC0003DMG400003742	cytochrome P450, family 722, subfamily A, polypeptide	XP_006342223	AT1G19630
Soltu.DM.04G035750	PGSC0003DMG400003743	jasmonic acid carboxyl methyltransferase	XP_006341965	AT1G19640
Soltu.DM.04G035860	PGSC0003DMG400003748	Peroxidase superfamily protein	XP_006341976	AT1G44970
Soltu.DM.04G036030	PGSC0003DMG400003759	Walls Are Thin	XP_006341994	AT1G75500
Soltu.DM.09G005470	PGSC0003DMG400003882	Phosphoglycerate kinase family protein	XP_006354360	AT3G12780
Soltu.DM.08G017740	PGSC0003DMG400003906	Enoyl-CoA hydratase/isomerase family	XP_006354399	AT4G29010
Soltu.DM.08G026450	PGSC0003DMG400003938	Subtilase family protein	XP_006358840	AT3G14067
Soltu.DM.08G025860	PGSC0003DMG400003961	cytochrome P450, family 706, subfamily A, polypeptide	XP_006367995	AT4G12320
Soltu.DM.11G008520	PGSC0003DMG400003981	N-acetyl-l-glutamate kinase	XP_006350996	AT3G57560
Soltu.DM.07G006700	PGSC0003DMG400004090	Peroxidase family protein	XP_006344534	AT4G30170
Soltu.DM.07G006670	PGSC0003DMG400004100	acetyl-CoA synthetase	XP_006344535	AT5G36880
Soltu.DM.07G006630	PGSC0003DMG400004105	homogentisate phytyltransferase	XP_006344539	AT2G18950
Soltu.DM.05G007990	PGSC0003DMG400004130	glyceraldehyde-3-phosphate dehydrogenase C2	XP_006355964	AT1G13440
Soltu.DM.06G003200	PGSC0003DMG400004153	anthranilate synthase	XP_015162658	AT2G29690
Soltu.DM.06G003300	PGSC0003DMG400004162	Glycosyl hydrolase family protein	XP_006344039	AT3G47000
Soltu.DM.06G003070	PGSC0003DMG400004170	glutamine-dependent asparagine synthase	XP_006344055	AT3G47340
Soltu.DM.12G007800	PGSC0003DMG400004256	MBOAT (membrane bound O-acyl transferase) family protein	XP_006364125	AT1G12640
Soltu.DM.08G015110	PGSC0003DMG400004311	carotenoid cleavage dioxygenase	XP_006359776	AT3G63520
Soltu.DM.08G015120	PGSC0003DMG400004312	nine-cis-epoxycarotenoid dioxygenase	XP_006359777	AT3G14440
Soltu.DM.12G009010	PGSC0003DMG400004364	Nucleoside diphosphate kinase family protein	XP_006361335	AT1G17410
Soltu.DM.10G016940	PGSC0003DMG400004436	triosephosphate isomerase	XP_006367334	AT2G21170
Soltu.DM.01G042810	PGSC0003DMG400004533	phospholipase D delta	XP_006349430	AT4G35790
Soltu.DM.12G001500	PGSC0003DMG400004630	multifunctional protein	XP_006349823	AT3G06860
Soltu.DM.12G001220	PGSC0003DMG400004643	Signal transduction histidine kinase	XP_006349947	AT2G47430
Soltu.DM.12G001100	PGSC0003DMG400004647	cytochrome P450, family 82, subfamily C, polypeptide	XP_015165235	AT4G31970
Soltu.DM.12G001000	PGSC0003DMG400004652	alanine:glyoxylate aminotransferase	XP_006349776	AT2G13360
Soltu.DM.12G002630	PGSC0003DMG400004660	serine hydroxymethyltransferase	XP_006349915	AT4G13930
Soltu.DM.12G001940	PGSC0003DMG400004688	S-adenosylmethionine synthetase	XP_006349861	AT4G01850
Soltu.DM.12G001690	PGSC0003DMG400004696	ATP citrate lyase subunit B	XP_006349840	AT5G49460
Soltu.DM.08G025630	PGSC0003DMG400004775	cytochrome P450, family 706, subfamily A, polypeptide	XP_015167889	AT4G12320
Soltu.DM.08G025620	PGSC0003DMG400004776	cytochrome P450, family 706, subfamily A, polypeptide	XP_006355526	AT4G12300
Soltu.DM.08G025600	PGSC0003DMG400004777	cytochrome P450, family 706, subfamily A, polypeptide	XP_015167899	AT4G12300
Soltu.DM.08G025590	PGSC0003DMG400004778	cytochrome P450, family 706, subfamily A, polypeptide	XP_006355525	AT4G12320
Soltu.DM.08G025350	PGSC0003DMG400004791	Aldolase superfamily protein	XP_006355489	AT1G12230
Soltu.DM.08G025160	PGSC0003DMG400004800	Lactate/malate dehydrogenase family protein	XP_006355475	AT4G17260
Soltu.DM.08G024630	PGSC0003DMG400004827	acyl-CoA oxidase	XP_006355418	AT4G16760
Soltu.DM.08G024620	PGSC0003DMG400004828	acyl-CoA oxidase	XP_006355420	AT4G16760
Soltu.DM.06G022410	PGSC0003DMG400004886	Pyridoxal-5'-phosphate-dependent enzyme family protein	XP_015168901	AT4G29840
Soltu.DM.06G022310	PGSC0003DMG400004891	Subtilase family protein	XP_006357406	AT3G14067
Soltu.DM.04G032120	PGSC0003DMG400004925	1-amino-cyclopropane-1-carboxylate synthase	XP_006356827	AT4G37770
Soltu.DM.12G008570	PGSC0003DMG400005001	cinnamyl-alcohol dehydrogenase	XP_006360730	AT1G72680
Soltu.DM.12G008180	PGSC0003DMG400005008	1-aminocyclopropane-1-carboxylic acid (acc) synthase	XP_006360739	AT4G11280
Soltu.DM.03G002800	PGSC0003DMG400005082	beta glucosidase	XP_006343294	AT4G21760
Soltu.DM.01G045790	PGSC0003DMG400005120	peroxisomal NAD-malate dehydrogenase	XP_006367081	AT2G22780
Soltu.DM.04G035070	PGSC0003DMG400005148	cytochrome P450, family 721, subfamily A, polypeptide	XP_006341910	AT1G75130
Soltu.DM.04G035330	PGSC0003DMG400005152	Peroxidase superfamily protein	XP_006342215	AT1G49570
Soltu.DM.03G013680	PGSC0003DMG400005261	cytochrome P450, family 714, subfamily A, polypeptide	XP_006358163	AT5G24910
Soltu.DM.05G018790	PGSC0003DMG400005272	Peroxidase superfamily protein	XP_015168674	AT5G15180
Soltu.DM.05G018820	PGSC0003DMG400005273	Peroxidase superfamily protein	XP_006356924	AT1G05260
Soltu.DM.05G018810	PGSC0003DMG400005279	Peroxidase superfamily protein	XP_006356922	AT1G05260
Soltu.DM.10G008120	PGSC0003DMG400005284	dehydroquinate dehydratase, putative / shikimate dehydrogenase, putative	XP_006338901	AT3G06350
Soltu.DM.04G018120	PGSC0003DMG400005359	elicitor-activated gene 3-1	XP_006340040	AT4G37970
Soltu.DM.01G035600	PGSC0003DMG400005404	NADPH:quinone oxidoreductase	NP_001275452	AT3G27890
Soltu.DM.01G035590	PGSC0003DMG400005410	NADPH:quinone oxidoreductase	XP_006347654	AT3G27890
Soltu.DM.08G008940	PGSC0003DMG400005436	Fatty acid hydroxylase superfamily	XP_006357723	AT1G02205
Soltu.DM.07G019000	PGSC0003DMG400005444	Pyridoxal phosphate (PLP)-dependent transferases superfamily protein	XP_015160638	AT2G20340
Soltu.DM.06G014050	PGSC0003DMG400005471	NagB/RpiA/CoA transferase-like superfamily protein	XP_006350493	AT5G24400
Soltu.DM.03G005280	PGSC0003DMG400005479	1-amino-cyclopropane-1-carboxylate synthase	XP_006362080	AT4G37770
Soltu.DM.08G017780	PGSC0003DMG400005498	Enoyl-CoA hydratase/isomerase family	XP_006365183	AT4G29010
Soltu.DM.10G005310	PGSC0003DMG400005526	cytochrome P450, family 78, subfamily A, polypeptide	XP_006362126	AT2G46660
Soltu.DM.03G025400	PGSC0003DMG400005554	cytochrome P450, family 71, subfamily A, polypeptide	XP_006351418	AT3G48290
Soltu.DM.05G000010	PGSC0003DMG400005563	3-ketoacyl-CoA synthase	XP_006348760	AT2G26640
Soltu.DM.04G027540	PGSC0003DMG400005581	Cytochrome P450 superfamily protein	XP_006367943	AT5G07990
Soltu.DM.03G034540	PGSC0003DMG400005611	lysophospholipase	XP_006341666	AT1G52760
Soltu.DM.03G033470	PGSC0003DMG400005656	B-S glucosidase	XP_006341563	AT3G18080
Soltu.DM.03G032900	PGSC0003DMG400005680	cytochrome P450, family 71, subfamily B, polypeptide	XP_006341698	AT3G26180
Soltu.DM.S000210	PGSC0003DMG400005680	cytochrome P450, family 71, subfamily B, polypeptide	XP_006341699	AT3G26180
Soltu.DM.03G034600	PGSC0003DMG400005693	Cytochrome P450 superfamily protein	XP_006341671	AT2G26710
Soltu.DM.03G034470	PGSC0003DMG400005698	gibberellin 3-oxidase	XP_006341659	AT1G15550
Soltu.DM.03G033030	PGSC0003DMG400005754	Galactose mutarotase-like superfamily protein	XP_006341518	AT3G17940
Soltu.DM.08G004430	PGSC0003DMG400005781	NAD(P)-binding Rossmann-fold superfamily protein	XP_006352310	AT4G11410
Soltu.DM.08G004760	PGSC0003DMG400005793	Nucleoside diphosphate kinase family protein	XP_006352246	AT4G23900
Soltu.DM.08G005060	PGSC0003DMG400005806	phosphomannomutase	XP_015166326	AT2G45790
Soltu.DM.08G004280	PGSC0003DMG400005816	cytochrome P450, family 87, subfamily A, polypeptide	XP_015160280	AT1G12740
Soltu.DM.08G004290	PGSC0003DMG400005817	cytochrome P450, family 87, subfamily A, polypeptide	XP_006366247	AT1G12740
Soltu.DM.08G004500	PGSC0003DMG400005825	1-aminocyclopropane-1-carboxylic acid (acc) synthase	NP_001275367	AT4G11280
Soltu.DM.08G005350	PGSC0003DMG400005872	Peroxidase superfamily protein	XP_006352288	AT5G24070
Soltu.DM.06G029470	PGSC0003DMG400005895	histone deacetylase	XP_006361095	AT1G08460
Soltu.DM.06G029570	PGSC0003DMG400005925	cytochrome P450, family 89, subfamily A, polypeptide	XP_006361087	AT1G64940
Soltu.DM.06G029560	PGSC0003DMG400005926	cytochrome P450, family 89, subfamily A, polypeptide	XP_006361088	AT1G64940
Soltu.DM.06G029140	PGSC0003DMG400005943	Glycosyl hydrolase family protein	XP_006361128	AT5G20950
Soltu.DM.04G002540	PGSC0003DMG400005961	ribose-5-phosphate isomerase	XP_006360418	AT2G01290
Soltu.DM.04G002280	PGSC0003DMG400005974	NAD(P)-binding Rossmann-fold superfamily protein	NP_001275240	AT5G06060
Soltu.DM.04G002040	PGSC0003DMG400006008	isopentenyltransferase	XP_006360459	AT1G68460
Soltu.DM.11G009530	PGSC0003DMG400006023	cytochrome P450, family 71, subfamily B, polypeptide	XP_015160025	AT5G57260
Soltu.DM.11G009520	PGSC0003DMG400006024	cytochrome P450, family 71, subfamily B, polypeptide	XP_015165840	AT4G31500
Soltu.DM.11G009500	PGSC0003DMG400006025	2-oxoglutarate (2OG) and Fe(II)-dependent oxygenase superfamily protein	XP_006351122	AT1G77330
Soltu.DM.09G025460	PGSC0003DMG400006097	GDP-D-mannose 3',5'-epimerase	XP_006362157	AT5G28840
Soltu.DM.09G025530	PGSC0003DMG400006101	3-ketoacyl-CoA synthase	XP_006362163	AT2G26640
Soltu.DM.09G025740	PGSC0003DMG400006111	cytidinediphosphate diacylglycerol synthase	NP_001275147	AT4G22340
Soltu.DM.09G025350	PGSC0003DMG400006113	cytochrome P450, family 72, subfamily A, polypeptide	XP_015158335	AT3G14690
Soltu.DM.01G051180	PGSC0003DMG400006186	hydroxypyruvate reductase	XP_006359703	AT1G68010
Soltu.DM.09G008700	PGSC0003DMG400006270	Thiamine pyrophosphate dependent pyruvate decarboxylase family protein	XP_006362373	AT4G33070
Soltu.DM.04G007640	PGSC0003DMG400006342	glycerol-3-phosphate acyltransferase	XP_006346708	AT3G11430
Soltu.DM.04G007730	PGSC0003DMG400006346	cytochrome P450, family 71, subfamily B, polypeptide	XP_006354722	AT5G57260
Soltu.DM.04G027480	PGSC0003DMG400006367	Cytochrome P450 superfamily protein	XP_006363443	AT5G07990
Soltu.DM.04G027470	PGSC0003DMG400006368	Cytochrome P450 superfamily protein	XP_006363444	AT5G07990
Soltu.DM.04G031570	PGSC0003DMG400006381	Glutamyl-tRNA reductase family protein	XP_006364972	AT1G58290
Soltu.DM.04G031470	PGSC0003DMG400006386	Peroxidase superfamily protein	XP_006364989	AT1G44970
Soltu.DM.04G031580	PGSC0003DMG400006391	phosphoenolpyruvate carboxykinase	XP_006364971	AT4G37870
Soltu.DM.04G031490	PGSC0003DMG400006396	serine hydroxymethyltransferase	XP_006364981	AT5G26780
Soltu.DM.09G024990	PGSC0003DMG400006452	chlorophyllase	XP_006363484	AT5G43860
Soltu.DM.10G006300	PGSC0003DMG400006506	cysteine synthase C1	XP_006364148	AT3G61440
Soltu.DM.03G023100	PGSC0003DMG400006590	plastidic pyruvate kinase beta subunit	XP_006366641	AT5G52920
Soltu.DM.10G018890	PGSC0003DMG400006678	aspartate aminotransferase	XP_006365353	AT2G30970
Soltu.DM.10G018900	PGSC0003DMG400006679	Peroxidase superfamily protein	XP_006367398	AT5G05340
Soltu.DM.10G018910	PGSC0003DMG400006681	Peroxidase superfamily protein	XP_006367398	AT5G05340
Soltu.DM.06G017110	PGSC0003DMG400006692	ferulic acid 5-hydroxylase	XP_006355983	AT4G36220
Soltu.DM.06G017160	PGSC0003DMG400006696	O-methyltransferase	XP_006350198	AT5G54160
Soltu.DM.06G016880	PGSC0003DMG400006712	Undecaprenyl pyrophosphate synthetase family protein	XP_015161073	AT5G58770
Soltu.DM.08G005740	PGSC0003DMG400006730	2-isopropylmalate synthase	XP_006367400	AT1G74040
Soltu.DM.01G026510	PGSC0003DMG400006765	6-phosphogluconate dehydrogenase family protein	XP_006345381	AT2G41540
Soltu.DM.01G026240	PGSC0003DMG400006822	Pyridine nucleotide-disulphide oxidoreductase family protein	XP_006345476	AT1G74470
Soltu.DM.02G010530	PGSC0003DMG400006918	aldose 1-epimerase family protein	XP_006357163	AT5G14500
Soltu.DM.02G010600	PGSC0003DMG400006965	NAD-dependent glycerol-3-phosphate dehydrogenase family protein	XP_006357169	AT5G40610
Soltu.DM.05G020640	PGSC0003DMG400006993	Peroxidase superfamily protein	XP_006345522	AT5G05340
Soltu.DM.05G020760	PGSC0003DMG400007018	RNA 3'-terminal phosphate cyclase/enolpyruvate transferase, alpha/beta	XP_015163386	AT2G45300
Soltu.DM.05G020750	PGSC0003DMG400007019	Transketolase	XP_006345515	AT2G45290
Soltu.DM.07G023080	PGSC0003DMG400007078	chlorsulfuron/imidazolinone resistant	XP_006348357	AT3G48560
Soltu.DM.07G023140	PGSC0003DMG400007081	solanesyl diphosphate synthase	XP_006348350	AT1G78510
Soltu.DM.07G023620	PGSC0003DMG400007109	cytochrome P450, family 72, subfamily A, polypeptide	XP_015164644	AT3G14690
Soltu.DM.06G029890	PGSC0003DMG400007118	cytochrome P450, family 94, subfamily C, polypeptide	XP_006347236	AT2G27690
Soltu.DM.06G029960	PGSC0003DMG400007122	arogenate dehydratase	XP_006347226	AT1G08250
Soltu.DM.06G029950	PGSC0003DMG400007149	phosphoglycerate/bisphosphoglycerate mutase family protein	XP_006347228	AT5G22620
Soltu.DM.06G030070	PGSC0003DMG400007155	hydroxycinnamoyl-CoA shikimate/quinate hydroxycinnamoyl transferase	XP_006347216	AT5G48930
Soltu.DM.10G030260	PGSC0003DMG400007188	dicarboxylate diiron protein, putative (Crd1)	XP_006364756	AT3G56940
Soltu.DM.10G029920	PGSC0003DMG400007196	cytochrome P450, family 94, subfamily D, polypeptide	XP_006364779	AT3G56630
Soltu.DM.06G000390	PGSC0003DMG400007293	diacylglycerol kinase	XP_006355821	AT4G30340
Soltu.DM.02G021840	PGSC0003DMG400007324	trigalactosyldiacylglycerol2	XP_006363157	AT3G20320
Soltu.DM.11G020020	PGSC0003DMG400007343	cytochrome P450, family 94, subfamily B, polypeptide	XP_006361761	AT5G63450
Soltu.DM.11G020120	PGSC0003DMG400007346	lysophosphatidyl acyltransferase	XP_006361745	AT3G57650
Soltu.DM.08G015990	PGSC0003DMG400007373	3-ketoacyl-CoA synthase	XP_006353644	AT2G26640
Soltu.DM.08G015830	PGSC0003DMG400007390	3-ketoacyl-CoA synthase	XP_006361525	AT2G26250
Soltu.DM.08G007780	PGSC0003DMG400007450	cystathionine beta-lyase	NP_001275078	AT3G57050
Soltu.DM.08G007030	PGSC0003DMG400007488	Transketolase family protein	XP_006346842	AT2G34590
Soltu.DM.08G007090	PGSC0003DMG400007489	Pyridoxal phosphate (PLP)-dependent transferases superfamily protein	XP_015164039	AT1G43710
Soltu.DM.06G030690	PGSC0003DMG400007496	P-loop containing nucleoside triphosphate hydrolases superfamily protein	XP_006365741	AT5G60340
Soltu.DM.08G007550	PGSC0003DMG400007514	Aldolase-type TIM barrel family protein	XP_015168701	AT4G18360
Soltu.DM.05G001820	PGSC0003DMG400007515	aminoalcoholphosphotransferase	XP_015164780	AT1G13560
Soltu.DM.05G015440	PGSC0003DMG400007565	cytochrome P450, family 716, subfamily A, polypeptide	XP_006338129	AT5G36110
Soltu.DM.12G010440	PGSC0003DMG400007572	D-isomer specific 2-hydroxyacid dehydrogenase family protein	XP_006359456	AT1G79870
Soltu.DM.12G010450	PGSC0003DMG400007573	D-isomer specific 2-hydroxyacid dehydrogenase family protein	XP_006359457	AT1G79870
Soltu.DM.07G009410	PGSC0003DMG400007582	cytochrome P450, family 721, subfamily A, polypeptide	XP_006362292	AT1G75130
Soltu.DM.02G003020	PGSC0003DMG400007595	fatty acid hydroxylase	XP_006360310	AT2G34770
Soltu.DM.02G003030	PGSC0003DMG400007596	fatty acid hydroxylase	XP_006360318	AT2G34770
Soltu.DM.08G014400	PGSC0003DMG400007631	Pyridoxal phosphate (PLP)-dependent transferases superfamily protein	XP_015159550	AT1G43710
Soltu.DM.04G022790	PGSC0003DMG400007640	cytochrome P450, family 71, subfamily B, polypeptide	XP_006354722	AT5G57260
Soltu.DM.04G022800	PGSC0003DMG400007641	cytochrome P450, family 71, subfamily B, polypeptide	XP_006354706	AT5G57260
Soltu.DM.04G022780	PGSC0003DMG400007643	cytochrome P450, family 71, subfamily A, polypeptide	XP_006354708	AT3G48300
Soltu.DM.09G018820	PGSC0003DMG400007717	GroES-like zinc-binding dehydrogenase family protein	NP_001274960	AT5G43940
Soltu.DM.03G007760	PGSC0003DMG400007782	alpha-glucan phosphorylase	NP_001275215	AT3G29320
Soltu.DM.12G028750	PGSC0003DMG400007793	lipoxygenase	XP_006350012	AT3G45140
Soltu.DM.12G028700	PGSC0003DMG400007797	citrate synthase	XP_006350017	AT3G58750
Soltu.DM.12G028870	PGSC0003DMG400007848	phospholipase D alpha	XP_006350007	AT3G15730
Soltu.DM.12G028430	PGSC0003DMG400007859	ketol-acid reductoisomerase	XP_006350031	AT3G58610
Soltu.DM.04G033670	PGSC0003DMG400007972	cytochrome P450, family 707, subfamily A, polypeptide	NP_001274941	AT3G19270
Soltu.DM.11G023090	PGSC0003DMG400008050	4-hydroxy-3-methylbut-2-enyl diphosphate synthase	XP_015170680	AT5G60600
Soltu.DM.10G027870	PGSC0003DMG400008129	O-methyltransferase family protein	XP_006351391	AT5G54160
Soltu.DM.10G027940	PGSC0003DMG400008132	L-galactono-1,4-lactone dehydrogenase	XP_006351263	AT3G47930
Soltu.DM.10G028360	PGSC0003DMG400008151	lysophosphatidyl acyltransferase	XP_006351222	AT3G57650
Soltu.DM.10G027910	PGSC0003DMG400008158	Aldolase-type TIM barrel family protein	XP_006351268	AT1G16350
Soltu.DM.10G028000	PGSC0003DMG400008164	Patatin-like phospholipase family protein	XP_006351387	AT5G04040
Soltu.DM.10G015500	PGSC0003DMG400008253	P-loop containing nucleoside triphosphate hydrolases superfamily protein	XP_015168457	AT5G60340
Soltu.DM.02G014060	PGSC0003DMG400008322	starch synthase	XP_006353746	AT4G18240
Soltu.DM.03G007150	PGSC0003DMG400008477	Pyridoxal phosphate (PLP)-dependent transferases superfamily protein	NP_001275144	AT3G01120
Soltu.DM.09G000240	PGSC0003DMG400008481	UbiA prenyltransferase family protein	XP_006366338	AT3G51820
Soltu.DM.09G000220	PGSC0003DMG400008496	AMP deaminase, putative / myoadenylate deaminase, putative	XP_006366337	AT2G38280
Soltu.DM.03G008800	PGSC0003DMG400008533	NAD(P)-binding Rossmann-fold superfamily protein	XP_006342322	AT3G59710
Soltu.DM.01G006220	PGSC0003DMG400008708	Cobalamin-independent synthase family protein	XP_006364490	AT5G17920
Soltu.DM.01G006270	PGSC0003DMG400008710	aldehyde oxidase	XP_006364489	AT1G04580
Soltu.DM.12G023250	PGSC0003DMG400008740	aconitase	XP_006351962	AT2G05710
Soltu.DM.12G018390	PGSC0003DMG400008741	cytochrome P450, family 76, subfamily C, polypeptide	XP_015162850	AT3G48310
Soltu.DM.01G015620	PGSC0003DMG400008744	formate dehydrogenase	XP_015168631	AT2G33150
Soltu.DM.08G001480	PGSC0003DMG400008750	cytochrome P450, family 76, subfamily C, polypeptide	XP_015158492	AT3G61040
Soltu.DM.09G002410	PGSC0003DMG400008847	oxoprolinase	XP_006341047	AT5G37830
Soltu.DM.09G002560	PGSC0003DMG400008852	arginine biosynthesis protein ArgJ family	XP_006341059	AT2G37500
Soltu.DM.09G001710	PGSC0003DMG400008891	Glucose-1-phosphate adenylyltransferase family protein	XP_006340997	AT2G39770
Soltu.DM.09G002830	PGSC0003DMG400008940	NAD(P)-binding Rossmann-fold superfamily protein	XP_015161474	AT5G04070
Soltu.DM.09G003330	PGSC0003DMG400008960	cytochrome P450, family 94, subfamily C, polypeptide	XP_015161548	AT2G27690
Soltu.DM.01G024440	PGSC0003DMG400009026	ADP glucose pyrophosphorylase large subunit	NP_001275395	AT5G19220
Soltu.DM.03G005400	PGSC0003DMG400009061	N-acetyl-l-glutamate synthase	XP_006350621	AT2G22910
Soltu.DM.03G022630	PGSC0003DMG400009118	NADH-dependent glutamate synthase	XP_006350562	AT5G53460
Soltu.DM.03G037600	PGSC0003DMG400009158	Glucose-methanol-choline (GMC) oxidoreductase family protein	XP_006342873	AT1G73050
Soltu.DM.11G009990	PGSC0003DMG400009219	2-oxoacid dehydrogenases acyltransferase family protein	XP_006351156	AT1G34430
Soltu.DM.11G010000	PGSC0003DMG400009237	chorismate mutase	XP_006351157	AT5G10870
Soltu.DM.08G022070	PGSC0003DMG400009311	cytochrome P450, family 71, subfamily B, polypeptide	XP_006352953	AT3G26310
Soltu.DM.08G022050	PGSC0003DMG400009313	cytochrome P450, family 71, subfamily B, polypeptide	XP_006352953	AT3G26300
Soltu.DM.08G022030	PGSC0003DMG400009314	cytochrome P450, family 71, subfamily B, polypeptide	XP_006352953	AT3G26300
Soltu.DM.08G022020	PGSC0003DMG400009315	cytochrome P450, family 71, subfamily B, polypeptide	XP_006352953	AT3G26320
Soltu.DM.08G022010	PGSC0003DMG400009316	cytochrome P450, family 71, subfamily B, polypeptide	XP_006352953	AT3G26320
Soltu.DM.04G030930	PGSC0003DMG400009343	L-Aspartase-like family protein	XP_006338059	AT5G10920
Soltu.DM.07G020130	PGSC0003DMG400009374	Tyrosine transaminase family protein	XP_006348818	AT5G36160
Soltu.DM.07G020360	PGSC0003DMG400009386	cytochrome P450, family 71, subfamily B, polypeptide	XP_006358770	AT5G57260
Soltu.DM.04G029010	PGSC0003DMG400009472	Phosphoglycerate mutase family protein	XP_006354014	AT1G22170
Soltu.DM.08G015290	PGSC0003DMG400009598	phospholipase D alpha	XP_006367510	AT3G15730
Soltu.DM.08G015300	PGSC0003DMG400009599	phospholipase D alpha	XP_015160958	AT3G15730
Soltu.DM.04G020670	PGSC0003DMG400009620	cytochrome P450, family 71, subfamily B, polypeptide	XP_006350394	AT3G26310
Soltu.DM.04G020680	PGSC0003DMG400009621	cytochrome P450, family 71, subfamily B, polypeptide	XP_006350395	AT3G26310
Soltu.DM.04G020630	PGSC0003DMG400009623	cytochrome P450, family 71, subfamily B, polypeptide	XP_006350393	AT3G26300
Soltu.DM.11G002050	PGSC0003DMG400009637	elicitor-activated gene 3-2	XP_006367178	AT4G37970
Soltu.DM.11G002270	PGSC0003DMG400009638	elicitor-activated gene 3-1	XP_006364647	AT4G37980
Soltu.DM.09G011570	PGSC0003DMG400009712	non-specific phospholipase C1	XP_006366597	AT1G07230
Soltu.DM.04G025140	PGSC0003DMG400009761	cytochrome P450, family 71, subfamily B, polypeptide	XP_006367966	AT3G26330
Soltu.DM.04G025110	PGSC0003DMG400009762	cytochrome P450, family 71, subfamily B, polypeptide	XP_006365912	AT3G26310
Soltu.DM.01G005320	PGSC0003DMG400009788	cytochrome P450, family 71, subfamily B, polypeptide	XP_006350396	AT3G26310
Soltu.DM.01G005300	PGSC0003DMG400009790	cytochrome P450, family 71, subfamily B, polypeptide	XP_015161140	AT3G48280
Soltu.DM.01G005280	PGSC0003DMG400009792	cytochrome P450, family 71, subfamily B, polypeptide	XP_006350396	AT3G48280
Soltu.DM.01G005460	PGSC0003DMG400009811	cytochrome p450 71b6	XP_006367730	AT3G26310
Soltu.DM.01G005430	PGSC0003DMG400009812	cytochrome P450, family 71, subfamily B, polypeptide	XP_006350396	AT3G26300
Soltu.DM.01G005450	PGSC0003DMG400009814	cytochrome P450, family 71, subfamily B, polypeptide	XP_015161203	AT3G26230
Soltu.DM.04G022680	PGSC0003DMG400009822	cytochrome P450, family 71, subfamily A, polypeptide	XP_006354705	AT4G36220
Soltu.DM.04G022650	PGSC0003DMG400009823	cytochrome P450, family 71, subfamily A, polypeptide	XP_015167470	AT3G48310
Soltu.DM.04G036520	PGSC0003DMG400009861	hexokinase	NP_001275315	AT1G47840
Soltu.DM.04G037130	PGSC0003DMG400009887	phospholipase D delta	XP_015161914	AT4G35790
Soltu.DM.04G037360	PGSC0003DMG400009895	Zinc-binding alcohol dehydrogenase family protein	XP_006342106	AT5G42250
Soltu.DM.04G037660	PGSC0003DMG400009906	catalase	XP_006342134	AT4G35090
Soltu.DM.04G036980	PGSC0003DMG400009950	Peroxidase superfamily protein	XP_006342073	AT5G42180
Soltu.DM.04G037160	PGSC0003DMG400009959	Pyridoxal-dependent decarboxylase family protein	XP_006342090	AT5G11880
Soltu.DM.04G037620	PGSC0003DMG400009981	starch branching enzyme 2.1	NP_001275183	AT5G03650
Soltu.DM.02G030170	PGSC0003DMG400010050	Methylenetetrahydrofolate reductase family protein	XP_006338295	AT5G38710
Soltu.DM.02G029250	PGSC0003DMG400010061	Peroxidase superfamily protein	XP_006338218	AT1G49570
Soltu.DM.02G029260	PGSC0003DMG400010064	Peroxidase superfamily protein	XP_006338218	AT1G49570
Soltu.DM.02G029500	PGSC0003DMG400010072	cytochrome P450, family 76, subfamily C, polypeptide	XP_006338234	AT2G45550
Soltu.DM.02G015900	PGSC0003DMG400010235	purine biosynthesis	XP_006362399	AT1G74260
Soltu.DM.02G015920	PGSC0003DMG400010237	phosphoribosylanthranilate isomerase	XP_015158461	AT1G07780
Soltu.DM.10G006810	PGSC0003DMG400010265	NAD(P)-binding Rossmann-fold superfamily protein	XP_006341723	AT3G61220
Soltu.DM.10G006750	PGSC0003DMG400010268	cytochrome P450, family 71, subfamily A, polypeptide	XP_006341719	AT3G48310
Soltu.DM.10G006880	PGSC0003DMG400010276	phospholipase D beta	XP_006341798	AT2G42010
Soltu.DM.09G021220	PGSC0003DMG400010310	cytochrome P450, family 71, subfamily B, polypeptide	XP_006351653	AT3G26300
Soltu.DM.02G007400	PGSC0003DMG400010386	peroxisomal NAD-malate dehydrogenase	XP_006346882	AT2G22780
Soltu.DM.02G007110	PGSC0003DMG400010399	Mannose-6-phosphate isomerase, type I	XP_006346906	AT1G67070
Soltu.DM.10G023940	PGSC0003DMG400010465	Peroxidase superfamily protein	XP_006339298	AT2G37130
Soltu.DM.10G023990	PGSC0003DMG400010479	Peroxidase superfamily protein	XP_006339299	AT4G26010
Soltu.DM.04G020880	PGSC0003DMG400010518	cytidine/deoxycytidylate deaminase family protein	XP_006350405	AT3G47390
Soltu.DM.04G020720	PGSC0003DMG400010525	cytochrome P450, family 71, subfamily B, polypeptide	XP_006350396	AT3G26310
Soltu.DM.10G003720	PGSC0003DMG400010557	allene oxide synthase	XP_006364096	AT5G42650
Soltu.DM.02G001580	PGSC0003DMG400010578	cytochrome P450, family 86, subfamily B, polypeptide	XP_006354968	AT5G23190
Soltu.DM.05G010420	PGSC0003DMG400010742	beta-ketoacyl reductase	XP_006341777	AT1G67730
Soltu.DM.12G007670	PGSC0003DMG400010788	Inositol monophosphatase family protein	XP_006364135	AT1G43670
Soltu.DM.05G012290	PGSC0003DMG400010802	glucose-6-phosphate dehydrogenase	NP_001275072	AT5G13110
Soltu.DM.08G009500	PGSC0003DMG400010806	acetyl Co-enzyme a carboxylase carboxyltransferase alpha subunit	XP_006339541	AT2G38040
Soltu.DM.10G005260	PGSC0003DMG400010819	3-ketoacyl-CoA synthase	XP_006361008	AT1G01120
Soltu.DM.08G017450	PGSC0003DMG400010835	serine hydroxymethyltransferase	XP_006364981	AT4G37930
Soltu.DM.08G017420	PGSC0003DMG400010839	Pyridoxal phosphate (PLP)-dependent transferases superfamily protein	XP_015159808	AT1G43710
Soltu.DM.08G017480	PGSC0003DMG400010840	aspartate aminotransferase	XP_006366212	AT5G11520
Soltu.DM.01G015430	PGSC0003DMG400010913	Pyruvate kinase family protein	XP_006356872	AT5G56350
Soltu.DM.04G000370	PGSC0003DMG400010983	cytochrome p450 79a2	XP_015160966	AT4G39950
Soltu.DM.10G023670	PGSC0003DMG400010989	Lipin family protein	XP_006339049	AT3G09560
Soltu.DM.10G023610	PGSC0003DMG400010992	cytochrome P450, family 71, subfamily B, polypeptide	XP_006339046	AT3G26330
Soltu.DM.10G023600	PGSC0003DMG400010994	cytochrome P450, family 71, subfamily B, polypeptide	XP_006339045	AT3G26300
Soltu.DM.10G023570	PGSC0003DMG400010995	cytochrome P450, family 71, subfamily B, polypeptide	XP_006339046	AT3G26310
Soltu.DM.10G022110	PGSC0003DMG400011044	Enolase	XP_006338945	AT2G36530
Soltu.DM.10G023120	PGSC0003DMG400011077	glycerol-3-phosphate acyltransferase	XP_015166091	AT2G38110
Soltu.DM.10G023110	PGSC0003DMG400011078	glycerol-3-phosphate acyltransferase	XP_015165895	AT2G38110
Soltu.DM.10G023080	PGSC0003DMG400011079	glycerol-3-phosphate acyltransferase	XP_006339283	AT2G38110
Soltu.DM.10G023070	PGSC0003DMG400011080	glycerol-3-phosphate acyltransferase	XP_006339011	AT2G38110
Soltu.DM.10G022700	PGSC0003DMG400011096	Undecaprenyl pyrophosphate synthetase family protein	XP_015164817	AT5G58770
Soltu.DM.07G000930	PGSC0003DMG400011148	Cellulose synthase family protein	XP_006343620	AT5G17420
Soltu.DM.10G000600	PGSC0003DMG400011246	glyceraldehyde-3-phosphate dehydrogenase of plastid	XP_006352588	AT1G16300
Soltu.DM.10G000130	PGSC0003DMG400011264	Coproporphyrinogen III oxidase	XP_006352620	AT1G03475
Soltu.DM.10G000070	PGSC0003DMG400011266	O-methyltransferase	XP_006352624	AT5G54160
Soltu.DM.10G000470	PGSC0003DMG400011279	terpene synthase	XP_006352599	AT1G61680
Soltu.DM.10G000390	PGSC0003DMG400011282	Pyridoxal-5'-phosphate-dependent enzyme family protein	XP_006352645	AT5G28237
Soltu.DM.01G021620	PGSC0003DMG400011314	multifunctional protein	XP_006342814	AT3G06860
Soltu.DM.01G021930	PGSC0003DMG400011325	cytochrome P450, family 83, subfamily B, polypeptide	XP_015162191	AT4G31500
Soltu.DM.01G019100	PGSC0003DMG400011458	Peroxidase superfamily protein	XP_006354312	AT4G16270
Soltu.DM.04G006830	PGSC0003DMG400011499	threonine aldolase	XP_006361421	AT1G08630
Soltu.DM.12G006110	PGSC0003DMG400011560	cytochrome P450, family 81, subfamily D, polypeptide	XP_006342656	AT4G37340
Soltu.DM.12G006060	PGSC0003DMG400011561	cytochrome P450, family 81, subfamily D, polypeptide	XP_006342656	AT1G66540
Soltu.DM.05G022340	PGSC0003DMG400011640	Peroxidase superfamily protein	XP_006365326	AT5G05340
Soltu.DM.06G017000	PGSC0003DMG400011772	Mannose-6-phosphate isomerase, type I	XP_006365538	AT3G02570
Soltu.DM.06G016970	PGSC0003DMG400011776	2-oxoglutarate (2OG) and Fe(II)-dependent oxygenase superfamily protein	XP_006365543	AT1G77330
Soltu.DM.06G015470	PGSC0003DMG400011823	Survival protein SurE-like phosphatase/nucleotidase	XP_006356674	AT4G14930
Soltu.DM.06G015450	PGSC0003DMG400011824	Survival protein SurE-like phosphatase/nucleotidase	XP_006356670	AT4G14930
Soltu.DM.04G006330	PGSC0003DMG400011923	mevalonate diphosphate decarboxylase	XP_015169865	AT2G38700
Soltu.DM.10G018850	PGSC0003DMG400011948	Peroxidase superfamily protein	XP_006367398	AT5G05340
Soltu.DM.02G006160	PGSC0003DMG400012012	fructose-bisphosphate aldolase	XP_006340703	AT4G38970
Soltu.DM.10G007240	PGSC0003DMG400012040	cytochrome P450, family 712, subfamily A, polypeptide	XP_015159324	AT2G42250
Soltu.DM.01G028100	PGSC0003DMG400012079	beta glucosidase	XP_006359173	AT2G44480
Soltu.DM.04G021110	PGSC0003DMG400012082	isopentenyl pyrophosphate:dimethylallyl pyrophosphate isomerase	XP_006350410	AT3G02780
Soltu.DM.08G028310	PGSC0003DMG400012185	isoprenoid F	XP_006343929	AT1G63970
Soltu.DM.08G027950	PGSC0003DMG400012202	cytochrome P450, family 86, subfamily A, polypeptide	XP_006343967	AT4G00360
Soltu.DM.08G030190	PGSC0003DMG400012228	GroES-like zinc-binding dehydrogenase family protein	XP_006343769	AT1G64710
Soltu.DM.08G029260	PGSC0003DMG400012276	nucleoside diphosphate kinase	NP_001274858	AT4G23900
Soltu.DM.08G029160	PGSC0003DMG400012281	cystathionine beta-lyase	NP_001275078	AT3G57050
Soltu.DM.08G029070	PGSC0003DMG400012284	glycerol-3-phosphate acyltransferase	XP_015162615	AT5G60620
Soltu.DM.08G028660	PGSC0003DMG400012308	Galactose mutarotase-like superfamily protein	XP_006343896	AT4G23730
Soltu.DM.08G028290	PGSC0003DMG400012321	1-aminocyclopropane-1-carboxylic acid (acc) synthase	XP_006343931	AT4G11280
Soltu.DM.08G027930	PGSC0003DMG400012336	NAD(P)-binding Rossmann-fold superfamily protein	XP_006343970	AT4G11410
Soltu.DM.07G023640	PGSC0003DMG400012385	cytochrome P450, family 72, subfamily A, polypeptide	XP_015164644	AT3G14690
Soltu.DM.07G023810	PGSC0003DMG400012395	Lactate/malate dehydrogenase family protein	NP_001275034	AT1G53240
Soltu.DM.08G000530	PGSC0003DMG400012478	Lactate/malate dehydrogenase family protein	NP_001275089	AT4G17260
Soltu.DM.08G000190	PGSC0003DMG400012518	Subtilase family protein	XP_006358372	AT3G14067
Soltu.DM.08G000030	PGSC0003DMG400012528	MBOAT (membrane bound O-acyl transferase) family protein	XP_006358391	AT1G12640
Soltu.DM.01G044790	PGSC0003DMG400012541	HXXXD-type acyl-transferase family protein	XP_006351850	AT5G64010
Soltu.DM.01G044610	PGSC0003DMG400012549	3-deoxy-d-arabino-heptulosonate 7-phosphate synthase	XP_006351762	AT4G33510
Soltu.DM.01G044760	PGSC0003DMG400012571	GTP cyclohydrolase II	XP_006351756	AT5G64300
Soltu.DM.01G044670	PGSC0003DMG400012575	UbiA prenyltransferase family protein	XP_006351760	AT1G60600
Soltu.DM.01G044300	PGSC0003DMG400012589	Peroxidase superfamily protein	XP_006351795	AT2G41480
Soltu.DM.02G033740	PGSC0003DMG400012624	succinate dehydrogenase 2-2	XP_006338645	AT5G40650
Soltu.DM.02G033700	PGSC0003DMG400012642	beta-ketoacyl reductase	XP_006338643	AT1G67730
Soltu.DM.02G025800	PGSC0003DMG400012667	Peroxidase superfamily protein	XP_015158780	AT4G33870
Soltu.DM.02G025780	PGSC0003DMG400012668	Peroxidase superfamily protein	XP_015158782	AT4G33870
Soltu.DM.02G025750	PGSC0003DMG400012669	cytochrome P450, family 735, subfamily A, polypeptide	XP_006363117	AT5G38450
Soltu.DM.02G025730	PGSC0003DMG400012670	3-ketoacyl-CoA synthase	XP_006363119	AT1G68530
Soltu.DM.04G011460	PGSC0003DMG400012712	6-phosphogluconate dehydrogenase family protein	XP_006358005	AT2G41540
Soltu.DM.04G022510	PGSC0003DMG400012793	cytochrome P450, family 93, subfamily D, polypeptide	XP_006354722	AT5G06900
Soltu.DM.04G022530	PGSC0003DMG400012794	cytochrome P450, family 71, subfamily A, polypeptide	XP_006354722	AT3G48310
Soltu.DM.04G022570	PGSC0003DMG400012795	cytochrome P450, family 71, subfamily B, polypeptide	XP_006354701	AT4G36220
Soltu.DM.09G019800	PGSC0003DMG400012879	Terpenoid cyclases/Protein prenyltransferases superfamily protein	XP_015165158	AT4G02780
Soltu.DM.02G003420	PGSC0003DMG400012919	cinnamyl alcohol dehydrogenase	XP_006356896	AT4G39330
Soltu.DM.04G022830	PGSC0003DMG400012947	Cytochrome P450 superfamily protein	XP_006354708	AT5G07990
Soltu.DM.04G022820	PGSC0003DMG400012953	cytochrome P450, family 76, subfamily C, polypeptide	XP_006354722	AT4G36220
Soltu.DM.05G002890	PGSC0003DMG400012966	2-oxoacid dehydrogenases acyltransferase family protein	XP_006362562	AT3G25860
Soltu.DM.09G004660	PGSC0003DMG400012987	L-O-methylthreonine resistant	XP_006366786	AT3G10050
Soltu.DM.06G016290	PGSC0003DMG400013027	chlorsulfuron/imidazolinone resistant	XP_006356721	AT3G48560
Soltu.DM.08G009280	PGSC0003DMG400013040	NYC1-like	XP_006346693	AT5G04900
Soltu.DM.05G024150	PGSC0003DMG400013074	alpha/beta-Hydrolases superfamily protein	XP_006367591	AT2G44810
Soltu.DM.05G024130	PGSC0003DMG400013078	alpha/beta-Hydrolases superfamily protein	XP_006367588	AT2G44810
Soltu.DM.05G024140	PGSC0003DMG400013079	alpha/beta-Hydrolases superfamily protein	XP_006367590	AT2G44810
Soltu.DM.01G006300	PGSC0003DMG400013135	Glycosyl hydrolase family protein	XP_006367581	AT5G20950
Soltu.DM.01G033780	PGSC0003DMG400013157	cysteine synthase C1	NP_001275044	AT3G61440
Soltu.DM.01G010540	PGSC0003DMG400013164	HXXXD-type acyl-transferase family protein	XP_006350348	AT3G03480
Soltu.DM.11G019290	PGSC0003DMG400013187	hexokinase-like	XP_006362320	AT1G50460
Soltu.DM.01G040990	PGSC0003DMG400013226	terpene synthase	XP_015169439	AT5G23960
Soltu.DM.04G025100	PGSC0003DMG400013230	cytochrome P450, family 71, subfamily A, polypeptide	XP_006367966	AT3G48310
Soltu.DM.11G000870	PGSC0003DMG400013269	Formyl transferase	NP_001275374	AT1G31220
Soltu.DM.11G000510	PGSC0003DMG400013285	Inositol monophosphatase family protein	XP_006352350	AT3G02870
Soltu.DM.11G001060	PGSC0003DMG400013331	glutamate decarboxylase	XP_006352388	AT5G17330
Soltu.DM.11G001050	PGSC0003DMG400013332	cytosolic NADP+-dependent isocitrate dehydrogenase	XP_006352387	AT1G65930
Soltu.DM.11G000820	PGSC0003DMG400013342	O-methyltransferase	XP_006352370	AT5G54160
Soltu.DM.03G000100	PGSC0003DMG400013379	P-loop containing nucleoside triphosphate hydrolases superfamily protein	NP_001275428	AT3G01820
Soltu.DM.03G000310	PGSC0003DMG400013389	S-adenosyl-L-methionine-dependent methyltransferases superfamily protein	XP_006356041	AT3G63410
Soltu.DM.03G000200	PGSC0003DMG400013432	amine oxidase	XP_006356100	AT4G14940
Soltu.DM.03G000410	PGSC0003DMG400013443	3-ketoacyl-CoA synthase	XP_006356047	AT1G04220
Soltu.DM.03G000790	PGSC0003DMG400013459	isopropyl malate isomerase large subunit	XP_006356071	AT4G13430
Soltu.DM.05G008870	PGSC0003DMG400013477	cytochrome P450, family 76, subfamily C, polypeptide	XP_006358802	AT2G45570
Soltu.DM.05G009060	PGSC0003DMG400013485	ATP-citrate lyase A-2	XP_006356423	AT1G60810
Soltu.DM.05G009040	PGSC0003DMG400013515	enoyl-CoA hydratase/isomerase D	XP_006356425	AT1G60550
Soltu.DM.07G013480	PGSC0003DMG400013568	cytochrome P450, family 716, subfamily A, polypeptide	XP_006353795	AT5G36110
Soltu.DM.02G021920	PGSC0003DMG400013629	cytochrome P450, family 71, subfamily B, polypeptide	XP_006364814	AT3G48280
Soltu.DM.02G021970	PGSC0003DMG400013654	Peroxidase superfamily protein	XP_006364845	AT1G30870
Soltu.DM.05G019270	PGSC0003DMG400013696	cytochrome p450 78a9	XP_006360643	AT2G46660
Soltu.DM.05G019050	PGSC0003DMG400013702	phosphomannomutase	XP_015170424	AT2G45790
Soltu.DM.02G019290	PGSC0003DMG400013879	Quinone reductase family protein	XP_006362921	AT4G27270
Soltu.DM.12G023340	PGSC0003DMG400013894	ethylene-forming enzyme	XP_006351971	AT1G05010
Soltu.DM.11G012120	PGSC0003DMG400013929	Cytochrome P450 superfamily protein	XP_006350345	AT5G07990
Soltu.DM.11G012140	PGSC0003DMG400013933	adenosine monophosphate kinase	XP_006350344	AT5G47840
Soltu.DM.12G009490	PGSC0003DMG400014009	Cytochrome P450 superfamily protein	XP_006366158	AT5G07990
Soltu.DM.12G009480	PGSC0003DMG400014010	cytochrome P450, family 71, subfamily B, polypeptide	XP_015160247	AT4G36220
Soltu.DM.06G010770	PGSC0003DMG400014055	Peroxidase superfamily protein	XP_006361306	AT5G05340
Soltu.DM.09G018070	PGSC0003DMG400014071	gibberellin 20 oxidase	XP_006357721	AT5G51810
Soltu.DM.11G007530	PGSC0003DMG400014108	5'-nucleotidases;magnesium ion binding	XP_015160034	AT2G38680
Soltu.DM.11G011560	PGSC0003DMG400014110	Peroxidase superfamily protein	XP_006361366	AT1G14550
Soltu.DM.03G032490	PGSC0003DMG400014243	magnesium-protoporphyrin IX methyltransferase	XP_006341476	AT4G25080
Soltu.DM.03G032620	PGSC0003DMG400014250	serine carboxypeptidase-like	XP_006341487	AT1G28110
Soltu.DM.03G016900	PGSC0003DMG400014270	cytochrome P450, family 76, subfamily C, polypeptide	XP_006353352	AT3G61040
Soltu.DM.03G016930	PGSC0003DMG400014271	cytochrome P450, family 76, subfamily C, polypeptide	XP_015166757	AT3G26180
Soltu.DM.03G016950	PGSC0003DMG400014272	cytochrome P450, family 76, subfamily C, polypeptide	XP_006353349	AT3G61040
Soltu.DM.03G016980	PGSC0003DMG400014273	cytochrome P450, family 76, subfamily C, polypeptide	XP_006353351	AT2G45570
Soltu.DM.03G016990	PGSC0003DMG400014274	cytochrome P450, family 76, subfamily C, polypeptide	XP_006353349	AT2G45560
Soltu.DM.10G001180	PGSC0003DMG400014379	serine acetyltransferase 2;2	XP_015166455	AT3G13110
Soltu.DM.08G017320	PGSC0003DMG400014496	aldehyde dehydrogenase 2B7	XP_006356663	AT1G23800
Soltu.DM.05G003210	PGSC0003DMG400014549	3-ketoacyl-CoA synthase	XP_006344142	AT1G68530
Soltu.DM.05G003050	PGSC0003DMG400014561	ATP/ADP isopentenyltransferases	XP_015162734	AT5G19040
Soltu.DM.05G003070	PGSC0003DMG400014563	isopentenyltransferase	XP_006344131	AT1G68460
Soltu.DM.05G003200	PGSC0003DMG400014568	3-ketoacyl-CoA synthase	XP_006344141	AT1G68530
Soltu.DM.06G002210	PGSC0003DMG400014688	O-methyltransferase	XP_015159471	AT5G54160
Soltu.DM.01G006550	PGSC0003DMG400014725	root hair specific	XP_006362646	AT5G22410
Soltu.DM.01G006560	PGSC0003DMG400014726	Peroxidase superfamily protein	XP_006362647	AT5G22410
Soltu.DM.01G006590	PGSC0003DMG400014727	root hair specific	XP_006362647	AT5G22410
Soltu.DM.01G006630	PGSC0003DMG400014728	root hair specific	XP_006362647	AT5G22410
Soltu.DM.01G014950	PGSC0003DMG400014755	cytochrome P450, family 716, subfamily A, polypeptide	XP_006340080	AT5G36110
Soltu.DM.01G014960	PGSC0003DMG400014756	Transketolase	XP_015170138	AT3G60750
Soltu.DM.01G014970	PGSC0003DMG400014760	cytochrome P450, family 716, subfamily A, polypeptide	XP_006340081	AT5G36110
Soltu.DM.08G017960	PGSC0003DMG400014779	Pyridoxal phosphate (PLP)-dependent transferases superfamily protein	XP_006365087	AT1G43710
Soltu.DM.03G014910	PGSC0003DMG400014819	P-loop containing nucleoside triphosphate hydrolases superfamily protein	NP_001275477	AT3G47450
Soltu.DM.03G005520	PGSC0003DMG400014867	Peroxidase superfamily protein	NP_001275041	AT4G37530
Soltu.DM.03G005690	PGSC0003DMG400014870	GroES-like zinc-binding dehydrogenase family protein	XP_006343198	AT1G22430
Soltu.DM.03G005640	PGSC0003DMG400014872	GroES-like zinc-binding dehydrogenase family protein	XP_006343198	AT1G22430
Soltu.DM.02G025210	PGSC0003DMG400014901	succinate dehydrogenase 1-1	XP_006340609	AT5G66760
Soltu.DM.02G025220	PGSC0003DMG400014902	Cytochrome P450 superfamily protein	XP_006340608	AT3G50660
Soltu.DM.09G017200	PGSC0003DMG400014954	cytochrome P450, family 82, subfamily G, polypeptide	XP_006340061	AT4G31940
Soltu.DM.05G018830	PGSC0003DMG400015035	Peroxidase superfamily protein	XP_006356923	AT1G05260
Soltu.DM.01G014610	PGSC0003DMG400015061	cytochrome P450, family 96, subfamily A, polypeptide	XP_006340071	AT2G23180
Soltu.DM.03G012410	PGSC0003DMG400015098	Glucose-1-phosphate adenylyltransferase family protein	NP_001275205	AT2G39770
Soltu.DM.08G006990	PGSC0003DMG400015100	nine-cis-epoxycarotenoid dioxygenase	NP_001274963	AT1G30100
Soltu.DM.11G013880	PGSC0003DMG400015106	Peroxidase superfamily protein	XP_006351919	AT1G14550
Soltu.DM.10G004560	PGSC0003DMG400015138	diacylglycerol kinase	XP_006365995	AT2G20900
Soltu.DM.03G025350	PGSC0003DMG400015149	cytochrome P450, family 71, subfamily A, polypeptide	XP_006351419	AT3G48310
Soltu.DM.03G025340	PGSC0003DMG400015150	cytochrome P450, family 71, subfamily A, polypeptide	XP_006351550	AT3G48280
Soltu.DM.03G025330	PGSC0003DMG400015151	cytochrome P450, family 71, subfamily A, polypeptide	XP_006351420	AT3G48310
Soltu.DM.03G025300	PGSC0003DMG400015153	Aldolase-type TIM barrel family protein	XP_006351424	AT5G48220
Soltu.DM.03G024680	PGSC0003DMG400015183	cytochrome P450, family 94, subfamily B, polypeptide	XP_006351474	AT3G48520
Soltu.DM.03G024670	PGSC0003DMG400015184	cytochrome P450, family 94, subfamily B, polypeptide	XP_006351474	AT3G48520
Soltu.DM.03G024660	PGSC0003DMG400015185	cytochrome P450, family 94, subfamily B, polypeptide	XP_006351475	AT3G48520
Soltu.DM.03G024600	PGSC0003DMG400015187	Adenylate kinase family protein	XP_006351480	AT5G63400
Soltu.DM.03G024540	PGSC0003DMG400015192	malate synthase	XP_006351485	AT5G03860
Soltu.DM.03G024520	PGSC0003DMG400015194	malate synthase	XP_006351487	AT5G03860
Soltu.DM.03G025370	PGSC0003DMG400015220	cytochrome P450, family 71, subfamily A, polypeptide	XP_006351549	AT3G48270
Soltu.DM.03G025360	PGSC0003DMG400015221	cytochrome P450, family 71, subfamily A, polypeptide	XP_006351418	AT3G48280
Soltu.DM.03G024740	PGSC0003DMG400015239	Radical SAM superfamily protein	XP_006351466	AT5G63290
Soltu.DM.03G024690	PGSC0003DMG400015242	cytochrome P450, family 94, subfamily B, polypeptide	XP_006351473	AT3G48520
Soltu.DM.03G024400	PGSC0003DMG400015253	glyceraldehyde-3-phosphate dehydrogenase C subunit	NP_001275277	AT3G04120
Soltu.DM.03G024360	PGSC0003DMG400015254	nucleoside diphosphate kinase	XP_006351499	AT5G63310
Soltu.DM.03G024130	PGSC0003DMG400015265	non-specific phospholipase C6	XP_006351512	AT3G48610
Soltu.DM.03G023920	PGSC0003DMG400015278	Cytochrome P450 superfamily protein	XP_006351532	AT1G73340
Soltu.DM.12G030200	PGSC0003DMG400015341	Sugar isomerase (SIS) family protein	NP_001275223	AT5G42740
Soltu.DM.12G029460	PGSC0003DMG400015350	FAD/NAD(P)-binding oxidoreductase family protein	XP_015169666	AT5G05320
Soltu.DM.12G029500	PGSC0003DMG400015352	FAD/NAD(P)-binding oxidoreductase family protein	XP_015169662	AT5G05320
Soltu.DM.12G029590	PGSC0003DMG400015355	FAD/NAD(P)-binding oxidoreductase family protein	XP_015169662	AT5G05320
Soltu.DM.12G029610	PGSC0003DMG400015356	protochlorophyllide oxidoreductase B	XP_006358983	AT5G54190
Soltu.DM.12G030010	PGSC0003DMG400015379	Lactate/malate dehydrogenase family protein	XP_006358950	AT1G53240
Soltu.DM.12G030020	PGSC0003DMG400015381	isopentenyltransferase	XP_015169686	AT5G20040
Soltu.DM.12G006010	PGSC0003DMG400015403	cytochrome P450, family 81, subfamily D, polypeptide	XP_006342721	AT4G37340
Soltu.DM.12G005540	PGSC0003DMG400015421	cytochrome P450, family 82, subfamily C, polypeptide	XP_006342717	AT4G31940
Soltu.DM.12G005310	PGSC0003DMG400015463	ornithine carbamoyltransferase	XP_006342577	AT1G75330
Soltu.DM.11G026350	PGSC0003DMG400015548	peroxidase	XP_006363346	AT5G06720
Soltu.DM.11G026410	PGSC0003DMG400015552	3-ketoacyl-CoA synthase	XP_006363390	AT1G07720
Soltu.DM.11G026450	PGSC0003DMG400015553	3-ketoacyl-CoA synthase	XP_006363392	AT1G07720
Soltu.DM.05G007530	PGSC0003DMG400015584	Peroxidase superfamily protein	XP_006355981	AT1G24110
Soltu.DM.05G007590	PGSC0003DMG400015605	cytochrome P450, family 71, subfamily B, polypeptide	XP_006355983	AT3G26330
Soltu.DM.07G008140	PGSC0003DMG400015637	aspartate aminotransferase	XP_006352160	AT5G19550
Soltu.DM.06G009750	PGSC0003DMG400015645	Glucose-1-phosphate adenylyltransferase family protein	XP_015163824	AT2G39770
Soltu.DM.11G002350	PGSC0003DMG400015673	geranylgeranyl pyrophosphate synthase	XP_006364641	AT4G36810
Soltu.DM.06G006510	PGSC0003DMG400015732	Peroxidase superfamily protein	XP_006367274	AT1G05260
Soltu.DM.05G023990	PGSC0003DMG400015745	serine hydroxymethyltransferase	XP_006365464	AT4G13930
Soltu.DM.02G011510	PGSC0003DMG400015750	pyrroline-5- carboxylate (P5C) reductase	XP_006365049	AT5G14800
Soltu.DM.03G018040	PGSC0003DMG400015793	NAD(P)-binding Rossmann-fold superfamily protein	XP_006353886	AT4G23420
Soltu.DM.03G017850	PGSC0003DMG400015794	Undecaprenyl pyrophosphate synthetase family protein	XP_015167021	AT2G17570
Soltu.DM.03G018030	PGSC0003DMG400015801	Peroxidase superfamily protein	XP_006353885	AT5G05340
Soltu.DM.07G010140	PGSC0003DMG400015952	ADPGLC-PPase large subunit	XP_015163910	AT1G27680
Soltu.DM.04G006200	PGSC0003DMG400016013	cytochrome P450, family 71, subfamily B, polypeptide	XP_006367128	AT3G26300
Soltu.DM.04G006160	PGSC0003DMG400016016	chorismate synthase, putative / 5-enolpyruvylshikimate-3-phosphate phospholyase, putative	XP_006359349	AT1G48850
Soltu.DM.08G005680	PGSC0003DMG400016043	cytochrome P450, family 76, subfamily C, polypeptide	XP_015158425	AT2G45570
Soltu.DM.08G026610	PGSC0003DMG400016090	Subtilase family protein	XP_015169629	AT3G14067
Soltu.DM.11G002640	PGSC0003DMG400016114	cinnamyl alcohol dehydrogenase	XP_015166713	AT4G39330
Soltu.DM.11G002670	PGSC0003DMG400016115	cinnamyl alcohol dehydrogenase	XP_006353146	AT4G37970
Soltu.DM.11G002770	PGSC0003DMG400016120	Deoxyxylulose-5-phosphate synthase	XP_006353153	AT4G15560
Soltu.DM.11G003030	PGSC0003DMG400016135	Protein-tyrosine phosphatase-like, PTPLA	XP_006346750	AT5G10480
Soltu.DM.11G004070	PGSC0003DMG400016181	Haloacid dehalogenase-like hydrolase (HAD) superfamily protein	XP_006353265	AT5G36700
Soltu.DM.11G003190	PGSC0003DMG400016208	phosphofructokinase	XP_006353187	AT2G22480
Soltu.DM.11G003240	PGSC0003DMG400016212	ACC oxidase	XP_015166710	AT1G62380
Soltu.DM.11G003360	PGSC0003DMG400016219	GTP cyclohydrolase II	XP_015166736	AT5G64300
Soltu.DM.11G003510	PGSC0003DMG400016223	Peroxidase superfamily protein	XP_006353213	AT2G22420
Soltu.DM.11G003850	PGSC0003DMG400016242	VALINE-TOLERANT	XP_006353245	AT5G16290
Soltu.DM.06G015020	PGSC0003DMG400016268	chlorophyllase	XP_006350651	AT5G43860
Soltu.DM.06G014910	PGSC0003DMG400016275	3-ketoacyl-CoA synthase	XP_006350727	AT1G04220
Soltu.DM.06G014900	PGSC0003DMG400016276	3-ketoacyl-CoA synthase	XP_006350728	AT1G04220
Soltu.DM.06G014890	PGSC0003DMG400016315	3-ketoacyl-CoA synthase	XP_006350729	AT1G04220
Soltu.DM.06G014880	PGSC0003DMG400016316	3-ketoacyl-CoA synthase	XP_006350730	AT1G04220
Soltu.DM.06G014560	PGSC0003DMG400016327	acetyl Co-enzyme a carboxylase carboxyltransferase alpha subunit	XP_015165659	AT2G38040
Soltu.DM.01G003410	PGSC0003DMG400016371	Peroxidase superfamily protein	XP_006348579	AT4G33420
Soltu.DM.01G003920	PGSC0003DMG400016395	acetyl Co-enzyme a carboxylase biotin carboxylase subunit	XP_015164745	AT5G35360
Soltu.DM.01G003360	PGSC0003DMG400016410	alanine-2-oxoglutarate aminotransferase	XP_015164735	AT1G70580
Soltu.DM.01G003320	PGSC0003DMG400016412	Succinyl-CoA ligase, alpha subunit	XP_006348504	AT5G23250
Soltu.DM.02G020350	PGSC0003DMG400016444	Glycine cleavage T-protein family	NP_001275291	AT1G11860
Soltu.DM.02G020130	PGSC0003DMG400016453	Peroxidase superfamily protein	XP_006348116	AT4G21960
Soltu.DM.02G020220	PGSC0003DMG400016478	arogenate dehydratase	XP_006348125	AT1G11790
Soltu.DM.06G023440	PGSC0003DMG400016516	gibberellin 3-oxidase	XP_006356177	AT1G15550
Soltu.DM.06G023000	PGSC0003DMG400016521	hexokinase	NP_001274841	AT2G19860
Soltu.DM.06G023290	PGSC0003DMG400016537	2-oxoglutarate (2OG) and Fe(II)-dependent oxygenase superfamily protein	XP_006357721	AT4G25420
Soltu.DM.04G023360	PGSC0003DMG400016553	shikimate kinase	XP_006362782	AT2G21940
Soltu.DM.04G023080	PGSC0003DMG400016571	cytochrome P450, family 78, subfamily A, polypeptide	XP_006362805	AT5G09970
Soltu.DM.09G030960	PGSC0003DMG400016614	cytochrome P450, family 76, subfamily C, polypeptide	XP_006358811	AT2G45570
Soltu.DM.09G030930	PGSC0003DMG400016616	cytochrome P450, family 83, subfamily B, polypeptide	XP_006358810	AT4G31500
Soltu.DM.09G030890	PGSC0003DMG400016618	cytochrome P450, family 76, subfamily C, polypeptide	XP_006358802	AT2G45560
Soltu.DM.09G030880	PGSC0003DMG400016619	cytochrome P450, family 76, subfamily C, polypeptide	XP_006358802	AT2G45550
Soltu.DM.09G030850	PGSC0003DMG400016621	cytochrome P450, family 76, subfamily C, polypeptide	XP_006358804	AT2G45560
Soltu.DM.09G030820	PGSC0003DMG400016623	cytochrome P450, family 76, subfamily C, polypeptide	XP_006358804	AT2G45570
Soltu.DM.06G011630	PGSC0003DMG400016644	NAD-dependent glycerol-3-phosphate dehydrogenase family protein	XP_006358743	AT2G40690
Soltu.DM.02G020690	PGSC0003DMG400016714	ethylene-forming enzyme	XP_006348170	AT1G05010
Soltu.DM.03G012510	PGSC0003DMG400016744	NAD(P)-binding Rossmann-fold superfamily protein	XP_015162959	AT5G06060
Soltu.DM.03G012540	PGSC0003DMG400016746	NAD(P)-binding Rossmann-fold superfamily protein	XP_006344583	AT5G06060
Soltu.DM.06G018970	PGSC0003DMG400016776	cytochrome P450, family 71, subfamily B, polypeptide	XP_006365962	AT3G26300
Soltu.DM.06G018960	PGSC0003DMG400016777	cytochrome P450, family 71, subfamily B, polypeptide	XP_006365979	AT3G26320
Soltu.DM.10G018070	PGSC0003DMG400016826	isocitrate dehydrogenase	XP_006365305	AT4G35260
Soltu.DM.12G003070	PGSC0003DMG400016866	Chalcone and stilbene synthase family protein	XP_006349940	AT5G13930
Soltu.DM.04G034690	PGSC0003DMG400016887	allene oxide synthase	XP_006366441	AT5G42650
Soltu.DM.12G007320	PGSC0003DMG400016960	cytochrome P450, family 78, subfamily A, polypeptide	XP_006360309	AT5G09970
Soltu.DM.11G002250	PGSC0003DMG400016985	elicitor-activated gene 3-2	XP_015159506	AT4G37980
Soltu.DM.05G008260	PGSC0003DMG400017005	aldehyde dehydrogenase 2B7	XP_006355977	AT1G23800
Soltu.DM.07G010590	PGSC0003DMG400017039	1-amino-cyclopropane-1-carboxylate synthase	XP_006353581	AT4G26200
Soltu.DM.08G025700	PGSC0003DMG400017123	cytochrome P450, family 706, subfamily A, polypeptide	XP_006367996	AT4G12320
Soltu.DM.08G025720	PGSC0003DMG400017125	cytochrome P450, family 706, subfamily A, polypeptide	XP_015161323	AT4G12320
Soltu.DM.04G000440	PGSC0003DMG400017135	cytochrome p450 79a2	XP_015161242	AT5G05260
Soltu.DM.02G005130	PGSC0003DMG400017140	gibberellin 3-oxidase	XP_006366661	AT1G15550
Soltu.DM.09G026740	PGSC0003DMG400017170	Lactate/malate dehydrogenase family protein	NP_001275487	AT1G04410
Soltu.DM.09G027140	PGSC0003DMG400017203	Copper amine oxidase family protein	XP_006354536	AT1G31710
Soltu.DM.07G021970	PGSC0003DMG400017297	cytochrome P450, family	XP_006348988	AT2G42850
Soltu.DM.07G022050	PGSC0003DMG400017301	glycerol-3-phosphate acyltransferase	XP_006348989	AT1G06520
Soltu.DM.07G021340	PGSC0003DMG400017319	cytochrome P450, family 72, subfamily A, polypeptide	XP_006348910	AT3G14690
Soltu.DM.07G021470	PGSC0003DMG400017324	cytochrome P450, family 72, subfamily A, polypeptide	XP_015164884	AT3G14690
Soltu.DM.07G021850	PGSC0003DMG400017338	citrate synthase	XP_006348933	AT2G42790
Soltu.DM.07G022270	PGSC0003DMG400017354	Cytochrome P450 superfamily protein	XP_006338797	AT3G50660
Soltu.DM.07G015360	PGSC0003DMG400017394	glucose-6-phosphate dehydrogenase	NP_001275038	AT5G35790
Soltu.DM.07G014940	PGSC0003DMG400017413	phosphofructokinase	XP_006357682	AT4G26270
Soltu.DM.05G010790	PGSC0003DMG400017433	glyceraldehyde-3-phosphate dehydrogenase C2	NP_001275344	AT1G13440
Soltu.DM.05G010800	PGSC0003DMG400017434	glyceraldehyde-3-phosphate dehydrogenase C2	NP_001275344	AT1G13440
Soltu.DM.05G011130	PGSC0003DMG400017465	PLAT/LH2 domain-containing lipoxygenase family protein	XP_015161758	AT1G67560
Soltu.DM.05G011140	PGSC0003DMG400017467	PLAT/LH2 domain-containing lipoxygenase family protein	XP_015161789	AT1G67560
Soltu.DM.08G022800	PGSC0003DMG400017513	Peptidase M20/M25/M40 family protein	XP_015166589	AT4G17830
Soltu.DM.06G017290	PGSC0003DMG400017552	O-methyltransferase	XP_006352370	AT5G54160
Soltu.DM.06G017330	PGSC0003DMG400017568	aldehyde dehydrogenase 3H1	XP_006363887	AT1G44170
Soltu.DM.06G017400	PGSC0003DMG400017570	Pheophorbide a oxygenase family protein with Rieske [2Fe-2S] domain	XP_006363912	AT1G44446
Soltu.DM.05G006510	PGSC0003DMG400017636	AMP deaminase, putative / myoadenylate deaminase, putative	XP_006357251	AT2G38280
Soltu.DM.03G004350	PGSC0003DMG400017784	Quinone reductase family protein	XP_006366993	AT4G36750
Soltu.DM.10G012030	PGSC0003DMG400017826	cytochrome P450, family 96, subfamily A, polypeptide	XP_006351378	AT2G21910
Soltu.DM.06G000460	PGSC0003DMG400017930	multifunctional protein	XP_006355812	AT3G06860
Soltu.DM.04G025090	PGSC0003DMG400017950	cytochrome P450, family 71, subfamily B, polypeptide	XP_006367966	AT3G26300
Soltu.DM.01G014240	PGSC0003DMG400017992	2-oxoglutarate (2OG) and Fe(II)-dependent oxygenase superfamily protein	XP_006355251	AT3G13610
Soltu.DM.01G005390	PGSC0003DMG400017997	cytochrome P450, family 71, subfamily B, polypeptide	XP_006350396	AT3G26300
Soltu.DM.01G005360	PGSC0003DMG400017999	cytochrome P450, family 71, subfamily B, polypeptide	XP_015161140	AT3G48280
Soltu.DM.11G011580	PGSC0003DMG400018031	Peroxidase superfamily protein	XP_006351919	AT1G14550
Soltu.DM.04G000400	PGSC0003DMG400018058	cytochrome p450 79a2	XP_015158964	AT4G39950
Soltu.DM.03G026930	PGSC0003DMG400018084	Galactose mutarotase-like superfamily protein	XP_006344389	AT3G47800
Soltu.DM.03G025590	PGSC0003DMG400018131	cytochrome P450, family 71, subfamily A, polypeptide	XP_006344491	AT3G48280
Soltu.DM.03G025510	PGSC0003DMG400018132	cytochrome P450, family 71, subfamily A, polypeptide	XP_006344492	AT3G48290
Soltu.DM.03G025410	PGSC0003DMG400018133	cytochrome P450, family 71, subfamily A, polypeptide	XP_006367812	AT3G48280
Soltu.DM.03G025530	PGSC0003DMG400018134	cytochrome P450, family 71, subfamily A, polypeptide	XP_006344494	AT3G48280
Soltu.DM.03G025500	PGSC0003DMG400018135	cytochrome P450, family 71, subfamily A, polypeptide	XP_006344492	AT3G48290
Soltu.DM.03G025490	PGSC0003DMG400018136	cytochrome P450, family 71, subfamily A, polypeptide	XP_006344492	AT3G48290
Soltu.DM.03G025460	PGSC0003DMG400018138	cytochrome P450, family 71, subfamily A, polypeptide	XP_015162884	AT3G48280
Soltu.DM.03G025450	PGSC0003DMG400018139	cytochrome P450, family 71, subfamily A, polypeptide	XP_006344496	AT3G48280
Soltu.DM.03G025440	PGSC0003DMG400018140	cytochrome P450, family 71, subfamily A, polypeptide	XP_015162885	AT3G48280
Soltu.DM.03G025430	PGSC0003DMG400018141	cytochrome P450, family 71, subfamily A, polypeptide	XP_006344521	AT3G48280
Soltu.DM.03G026030	PGSC0003DMG400018178	histone deacetylase	XP_006344456	AT5G63110
Soltu.DM.03G025600	PGSC0003DMG400018196	cytochrome P450, family 71, subfamily A, polypeptide	XP_006344491	AT3G48280
Soltu.DM.03G025570	PGSC0003DMG400018197	cytochrome P450, family 71, subfamily A, polypeptide	XP_006344492	AT3G48310
Soltu.DM.03G025420	PGSC0003DMG400018199	cytochrome P450, family 71, subfamily A, polypeptide	XP_006367812	AT3G48270
Soltu.DM.01G041290	PGSC0003DMG400018234	Glutamyl/glutaminyl-tRNA synthetase, class Ic	XP_006358509	AT5G26710
Soltu.DM.01G040830	PGSC0003DMG400018292	S-adenosylmethionine synthetase	NP_001275609	AT4G01850
Soltu.DM.07G019680	PGSC0003DMG400018350	lumazine-binding family protein	XP_006357493	AT2G20690
Soltu.DM.07G019640	PGSC0003DMG400018351	protochlorophyllide oxidoreductase B	XP_006357495	AT5G54190
Soltu.DM.07G019570	PGSC0003DMG400018357	Pyridoxal phosphate (PLP)-dependent transferases superfamily protein	XP_006357559	AT2G20340
Soltu.DM.07G019580	PGSC0003DMG400018359	Pyridoxal phosphate (PLP)-dependent transferases superfamily protein	XP_006357499	AT2G20340
Soltu.DM.03G011790	PGSC0003DMG400018445	cinnamyl alcohol dehydrogenase	XP_006355161	AT4G39330
Soltu.DM.03G011770	PGSC0003DMG400018446	cinnamyl alcohol dehydrogenase	XP_006355137	AT4G39330
Soltu.DM.08G003220	PGSC0003DMG400018473	Terpenoid cyclases/Protein prenyltransferases superfamily protein	XP_015170847	AT1G79460
Soltu.DM.08G003330	PGSC0003DMG400018480	nine-cis-epoxycarotenoid dioxygenase	XP_006361280	AT4G19170
Soltu.DM.08G003350	PGSC0003DMG400018481	nine-cis-epoxycarotenoid dioxygenase	XP_006361280	AT4G19170
Soltu.DM.03G021870	PGSC0003DMG400018511	NagB/RpiA/CoA transferase-like superfamily protein	XP_006350493	AT5G24400
Soltu.DM.11G023930	PGSC0003DMG400018565	GroES-like zinc-binding dehydrogenase family protein	XP_006340267	AT1G32780
Soltu.DM.11G024070	PGSC0003DMG400018591	NAD(P)-binding Rossmann-fold superfamily protein	XP_006340280	AT1G01800
Soltu.DM.05G009660	PGSC0003DMG400018622	alanine-2-oxoglutarate aminotransferase	XP_006357614	AT1G70580
Soltu.DM.05G009620	PGSC0003DMG400018624	Peroxidase superfamily protein	XP_006357629	AT4G11290
Soltu.DM.01G051700	PGSC0003DMG400018637	glycerol-3-phosphate acyltransferase	NP_001275479	AT5G60620
Soltu.DM.11G024260	PGSC0003DMG400018699	hydroxycinnamoyl-CoA shikimate/quinate hydroxycinnamoyl transferase	XP_006340273	AT5G48930
Soltu.DM.11G024290	PGSC0003DMG400018700	hydroxycinnamoyl-CoA shikimate/quinate hydroxycinnamoyl transferase	XP_006340284	AT5G48930
Soltu.DM.11G024220	PGSC0003DMG400018711	NAD(P)-binding Rossmann-fold superfamily protein	XP_015158252	AT3G61220
Soltu.DM.11G024280	PGSC0003DMG400018712	NAD(P)-binding Rossmann-fold superfamily protein	XP_006340272	AT2G24190
Soltu.DM.11G024250	PGSC0003DMG400018713	NAD(P)-binding Rossmann-fold superfamily protein	XP_015158233	AT2G24190
Soltu.DM.11G024370	PGSC0003DMG400018716	ketopantoate hydroxymethyltransferase	XP_006345705	AT3G61530
Soltu.DM.07G002110	PGSC0003DMG400018735	Dihydrolipoamide acetyltransferase, long form protein	XP_006366183	AT1G54220
Soltu.DM.07G002220	PGSC0003DMG400018744	cytochrome P450, family 94, subfamily B, polypeptide	XP_006366194	AT5G63450
Soltu.DM.11G013520	PGSC0003DMG400018778	12-oxophytodienoate reductase	XP_006339388	AT1G76690
Soltu.DM.11G013500	PGSC0003DMG400018779	12-oxophytodienoate reductase	XP_006339388	AT1G76690
Soltu.DM.11G013620	PGSC0003DMG400018784	12-oxophytodienoate reductase	XP_006339340	AT1G76690
Soltu.DM.10G005380	PGSC0003DMG400018876	cytochrome P450, family 703, subfamily A, polypeptide	XP_006362136	AT1G01280
Soltu.DM.08G019340	PGSC0003DMG400018913	Protein of unknown function (DUF_B2219) domain containing protein	XP_015159895
Soltu.DM.08G019270	PGSC0003DMG400018925	Protein of unknown function (DUF_B2219) domain containing protein	XP_006355239
Soltu.DM.03G005920	PGSC0003DMG400018987	accelerated cell death 2 (ACD2)	XP_006361733	AT4G37000
Soltu.DM.12G022300	PGSC0003DMG400019023	diacylglycerol kinase	XP_015161054	AT2G20900
Soltu.DM.08G025870	PGSC0003DMG400019077	Copper amine oxidase family protein	XP_015159060	AT4G12290
Soltu.DM.08G025710	PGSC0003DMG400019080	cytochrome P450, family 706, subfamily A, polypeptide	XP_006367995	AT4G12320
Soltu.DM.12G011740	PGSC0003DMG400019091	B-S glucosidase	XP_006353826	AT3G18080
Soltu.DM.05G023590	PGSC0003DMG400019162	nine-cis-epoxycarotenoid dioxygenase	XP_006349526	AT3G24220
Soltu.DM.05G023600	PGSC0003DMG400019163	dehydratase family	XP_006349441	AT3G23940
Soltu.DM.10G019970	PGSC0003DMG400019188	high cyclic electron flow	XP_006349476	AT3G54050
Soltu.DM.10G019980	PGSC0003DMG400019189	high cyclic electron flow	XP_006349477	AT3G54050
Soltu.DM.10G020140	PGSC0003DMG400019196	NAD(P)-binding Rossmann-fold superfamily protein	XP_006349492	AT2G29150
Soltu.DM.10G020520	PGSC0003DMG400019202	3-oxo-5-alpha-steroid 4-dehydrogenase family protein	XP_006349507	AT2G38050
Soltu.DM.07G025220	PGSC0003DMG400019235	beta glucosidase	XP_006360112	AT5G54570
Soltu.DM.09G020480	PGSC0003DMG400019305	3-ketoacyl-CoA synthase	XP_006349735	AT2G26640
Soltu.DM.09G020430	PGSC0003DMG400019308	S-adenosyl-L-methionine-dependent methyltransferases superfamily protein	XP_006349732	AT3G63410
Soltu.DM.09G020130	PGSC0003DMG400019316	homocysteine methyltransferase	XP_006349706	AT3G63250
Soltu.DM.09G020050	PGSC0003DMG400019320	cytochrome P450, family 71, subfamily B, polypeptide	XP_006339043	AT3G26310
Soltu.DM.09G020230	PGSC0003DMG400019347	chlorophyllase	XP_015165184	AT5G43860
Soltu.DM.09G020180	PGSC0003DMG400019349	2-oxoglutarate (2OG) and Fe(II)-dependent oxygenase superfamily protein	XP_006349711	AT3G63290
Soltu.DM.10G005770	PGSC0003DMG400019401	Galactose mutarotase-like superfamily protein	XP_006358647	AT3G61610
Soltu.DM.01G036630	PGSC0003DMG400019448	Ribose 5-phosphate isomerase, type A protein	XP_006347763	AT3G04790
Soltu.DM.01G036520	PGSC0003DMG400019454	GDP-D-mannose 3',5'-epimerase	XP_006347749	AT5G28840
Soltu.DM.11G006200	PGSC0003DMG400019471	cytochrome P450, family 94, subfamily C, polypeptide	XP_006361448	AT2G27690
Soltu.DM.11G006180	PGSC0003DMG400019473	Peroxidase superfamily protein	XP_015170764	AT5G64120
Soltu.DM.11G006170	PGSC0003DMG400019474	Peroxidase superfamily protein	XP_006361497	AT5G64120
Soltu.DM.11G006160	PGSC0003DMG400019490	Peroxidase superfamily protein	XP_006361498	AT5G42180
Soltu.DM.11G006150	PGSC0003DMG400019491	Peroxidase superfamily protein	XP_006361497	AT1G44970
Soltu.DM.11G006140	PGSC0003DMG400019492	Peroxidase superfamily protein	XP_015170764	AT4G11290
Soltu.DM.03G030100	PGSC0003DMG400019510	Pyridine nucleotide-disulphide oxidoreductase family protein	XP_006364592	AT1G74470
Soltu.DM.03G030110	PGSC0003DMG400019511	malate dehydrogenase	XP_006364593	AT3G47520
Soltu.DM.03G029950	PGSC0003DMG400019521	D-ribulose-5-phosphate-3-epimerase	XP_006364582	AT5G61410
Soltu.DM.07G012440	PGSC0003DMG400019567	cytochrome P450, family 72, subfamily A, polypeptide	XP_006342362	AT3G14690
Soltu.DM.06G013720	PGSC0003DMG400019605	pyruvate kinase family protein	XP_006360172	AT3G49160
Soltu.DM.04G022770	PGSC0003DMG400019724	cytochrome P450, family 71, subfamily B, polypeptide	XP_006354706	AT5G57260
Soltu.DM.04G010190	PGSC0003DMG400019734	phosphofructokinase	XP_006350241	AT5G47810
Soltu.DM.03G006040	PGSC0003DMG400019758	dihydrodipicolinate synthase	XP_006362380	AT2G45440
Soltu.DM.11G014840	PGSC0003DMG400019766	Peroxidase superfamily protein	XP_006351920	AT1G14550
Soltu.DM.06G016660	PGSC0003DMG400019774	cytochrome P450, family 71, subfamily B, polypeptide	XP_015160145	AT3G26330
Soltu.DM.06G016630	PGSC0003DMG400019776	Undecaprenyl pyrophosphate synthetase family protein	XP_015160146	AT5G58770
Soltu.DM.05G012150	PGSC0003DMG400019810	dihydrosphingosine phosphate lyase	XP_006365861	AT1G27980
Soltu.DM.02G004110	PGSC0003DMG400019870	Peroxidase superfamily protein	XP_006348116	AT4G21960
Soltu.DM.02G001830	PGSC0003DMG400019899	cytochrome P450, family 83, subfamily B, polypeptide	XP_006358824	AT4G31500
Soltu.DM.06G003350	PGSC0003DMG400019952	anthranilate synthase alpha subunit	XP_015162657	AT5G05730
Soltu.DM.01G010580	PGSC0003DMG400019991	aldehyde dehydrogenase 3F1	XP_006345274	AT4G36250
Soltu.DM.06G034690	PGSC0003DMG400020053	Terpenoid cyclases/Protein prenyltransferases superfamily protein	XP_006352772	AT4G02780
Soltu.DM.06G034290	PGSC0003DMG400020070	2-oxoglutarate (2OG) and Fe(II)-dependent oxygenase superfamily protein	XP_006352743	AT4G10500
Soltu.DM.06G033330	PGSC0003DMG400020116	serine carboxypeptidase-like	XP_006352654	AT4G12910
Soltu.DM.06G034180	PGSC0003DMG400020149	ATP citrate lyase (ACL) family protein	XP_006352733	AT2G20420
Soltu.DM.06G033570	PGSC0003DMG400020170	cytochrome P450, family 82, subfamily C, polypeptide	XP_006352674	AT4G31940
Soltu.DM.02G034160	PGSC0003DMG400020213	cytochrome P450, family 94, subfamily B, polypeptide	XP_006338805	AT3G01900
Soltu.DM.02G034710	PGSC0003DMG400020231	acetyl-CoA synthetase	XP_006338753	AT5G36880
Soltu.DM.02G034250	PGSC0003DMG400020252	Peroxidase superfamily protein	XP_006338701	AT5G14130
Soltu.DM.02G033900	PGSC0003DMG400020269	glucose-6-phosphate dehydrogenase	XP_006338668	AT5G40760
Soltu.DM.09G000490	PGSC0003DMG400020315	glycerol-3-phosphate acyltransferase	XP_006363045	AT2G38110
Soltu.DM.09G000740	PGSC0003DMG400020325	acetyl Co-enzyme a carboxylase carboxyltransferase alpha subunit	XP_015158770	AT2G38040
Soltu.DM.09G001000	PGSC0003DMG400020334	arogenate dehydrogenase	XP_006363084	AT1G15710
Soltu.DM.09G000750	PGSC0003DMG400020353	3-oxo-5-alpha-steroid 4-dehydrogenase family protein	XP_006363071	AT2G38050
Soltu.DM.09G001070	PGSC0003DMG400020363	high cyclic electron flow	NP_001274840	AT3G54050
Soltu.DM.12G020120	PGSC0003DMG400020380	S-adenosyl-L-methionine-dependent methyltransferases superfamily protein	XP_006353122	AT1G23360
Soltu.DM.12G020200	PGSC0003DMG400020388	Peroxidase superfamily protein	XP_006353128	AT3G21770
Soltu.DM.07G021010	PGSC0003DMG400020416	aspartate aminotransferase	XP_006348885	AT2G30970
Soltu.DM.07G020670	PGSC0003DMG400020426	riboflavin kinase/FMN hydrolase	XP_006348855	AT4G21470
Soltu.DM.07G020990	PGSC0003DMG400020437	Peroxidase superfamily protein	XP_006348978	AT5G05340
Soltu.DM.07G020660	PGSC0003DMG400020446	ketol-acid reductoisomerase	XP_006348854	AT3G58610
Soltu.DM.06G018940	PGSC0003DMG400020452	cytochrome P450, family 76, subfamily C, polypeptide	XP_006365963	AT2G45550
Soltu.DM.06G018950	PGSC0003DMG400020467	cytochrome P450, family 76, subfamily G, polypeptide	XP_006365980	AT2G45560
Soltu.DM.06G019020	PGSC0003DMG400020468	cytochrome P450, family 76, subfamily C, polypeptide	XP_006365980	AT3G48280
Soltu.DM.08G001100	PGSC0003DMG400020494	Peroxidase superfamily protein	XP_006362482	AT4G17690
Soltu.DM.08G001220	PGSC0003DMG400020499	ent-kaurenoic acid hydroxylase	XP_015158491	AT2G32440
Soltu.DM.08G001230	PGSC0003DMG400020515	glycine decarboxylase complex H	XP_006362496	AT2G35370
Soltu.DM.04G021520	PGSC0003DMG400020612	succinate dehydrogenase 2-3	XP_006355378	AT5G65165
Soltu.DM.04G021610	PGSC0003DMG400020618	NAD(P)-binding Rossmann-fold superfamily protein	XP_006355361	AT5G06060
Soltu.DM.04G021650	PGSC0003DMG400020620	acyl-CoA oxidase	XP_006355366	AT5G65110
Soltu.DM.04G021710	PGSC0003DMG400020629	Phosphoglycerate mutase family protein	XP_006355372	AT1G22170
Soltu.DM.10G019070	PGSC0003DMG400020795	Peroxidase superfamily protein	XP_006365360	AT5G05340
Soltu.DM.10G019010	PGSC0003DMG400020798	Peroxidase superfamily protein	XP_006365355	AT5G58390
Soltu.DM.10G019000	PGSC0003DMG400020799	Peroxidase superfamily protein	XP_006365358	AT5G05340
Soltu.DM.10G018950	PGSC0003DMG400020800	Peroxidase superfamily protein	XP_006365355	AT5G05340
Soltu.DM.10G019080	PGSC0003DMG400020801	Peroxidase superfamily protein	XP_006365360	AT5G05340
Soltu.DM.08G020030	PGSC0003DMG400020809	cytochrome P450, family 71, subfamily B, polypeptide	XP_006359946	AT3G26300
Soltu.DM.08G020020	PGSC0003DMG400020817	AICARFT/IMPCHase bienzyme family protein	XP_006359945	AT2G35040
Soltu.DM.05G014490	PGSC0003DMG400020975	Peroxidase superfamily protein	XP_015166203	AT1G05250
Soltu.DM.04G020020	PGSC0003DMG400020993	non-photochemical quenching	XP_006340494	AT1G08550
Soltu.DM.09G030180	PGSC0003DMG400021056	cytochrome P450, family 71, subfamily B, polypeptide	XP_006358768	AT4G31500
Soltu.DM.04G022690	PGSC0003DMG400021081	ferulic acid 5-hydroxylase	XP_015167472	AT4G36220
Soltu.DM.01G013610	PGSC0003DMG400021087	FAD/NAD(P)-binding oxidoreductase family protein	XP_015161171	AT1G24340
Soltu.DM.02G012610	PGSC0003DMG400021135	NagB/RpiA/CoA transferase-like superfamily protein	XP_006353038	AT5G44520
Soltu.DM.02G012590	PGSC0003DMG400021136	cytochrome P450, family 716, subfamily A, polypeptide	XP_006353039	AT5G36110
Soltu.DM.02G012260	PGSC0003DMG400021152	cinnamyl alcohol dehydrogenase	XP_006356896	AT4G39330
Soltu.DM.02G013630	PGSC0003DMG400021157	cytochrome P450, family 710, subfamily A, polypeptide	XP_006352959	AT2G34500
Soltu.DM.02G012920	PGSC0003DMG400021188	acyl-activating enzyme	XP_015166641	AT1G30520
Soltu.DM.10G003260	PGSC0003DMG400021248	Aldolase-type TIM barrel family protein	XP_015170141	AT4G18360
Soltu.DM.10G002500	PGSC0003DMG400021276	Tyrosine transaminase family protein	XP_006360061	AT5G53970
Soltu.DM.01G002300	PGSC0003DMG400021382	AMP-dependent synthetase and ligase family protein	XP_015161937	AT4G05160
Soltu.DM.02G027240	PGSC0003DMG400021400	little nuclei4	XP_006363793	AT5G65770
Soltu.DM.02G027580	PGSC0003DMG400021414	N-acetyl-l-glutamate synthase	XP_006363818	AT2G22910
Soltu.DM.02G027270	PGSC0003DMG400021426	1-aminocyclopropane-1-carboxylate synthase	XP_006363796	AT4G37770
Soltu.DM.02G027570	PGSC0003DMG400021439	cytochrome P450, family 71, subfamily B, polypeptide	XP_006363817	AT3G48280
Soltu.DM.02G004480	PGSC0003DMG400021476	ethylene-forming enzyme	NP_001275208	AT1G05010
Soltu.DM.04G033020	PGSC0003DMG400021540	cytochrome P450, family 81, subfamily D, polypeptide	XP_006362076	AT4G37320
Soltu.DM.04G033030	PGSC0003DMG400021541	cytochrome P450, family 81, subfamily D, polypeptide	XP_006362076	AT4G37370
Soltu.DM.04G033040	PGSC0003DMG400021542	cytochrome P450, family 81, subfamily D, polypeptide	XP_006362077	AT4G37370
Soltu.DM.06G012530	PGSC0003DMG400021579	cytochrome P450, family 71, subfamily B, polypeptide	XP_006357930	AT3G26320
Soltu.DM.09G031530	PGSC0003DMG400021627	12-oxophytodienoate reductase	XP_006364701	AT1G76690
Soltu.DM.05G019380	PGSC0003DMG400021636	phosphomannomutase	XP_015163431	AT2G45790
Soltu.DM.05G019640	PGSC0003DMG400021651	ACC synthase	XP_006345624	AT1G01480
Soltu.DM.10G004550	PGSC0003DMG400021660	diacylglycerol kinase	XP_006365994	AT2G20900
Soltu.DM.12G022280	PGSC0003DMG400021801	Peroxidase superfamily protein	XP_006363505	AT3G01190
Soltu.DM.12G022170	PGSC0003DMG400021814	chlorophyllase	XP_006363512	AT5G43860
Soltu.DM.10G003860	PGSC0003DMG400021853	acyl-CoA oxidase	XP_006364108	AT1G06290
Soltu.DM.10G004000	PGSC0003DMG400021866	Tyrosine transaminase family protein	XP_015160307	AT5G36160
Soltu.DM.09G030080	PGSC0003DMG400021873	cytochrome P450, family 71, subfamily B, polypeptide	XP_006358765	AT4G31500
Soltu.DM.09G030100	PGSC0003DMG400021874	cytochrome P450, family 83, subfamily B, polypeptide	XP_006367992	AT4G31500
Soltu.DM.09G030070	PGSC0003DMG400021875	cytochrome P450, family 83, subfamily B, polypeptide	XP_006358766	AT4G31500
Soltu.DM.09G030090	PGSC0003DMG400021880	cytochrome P450, family 83, subfamily B, polypeptide	XP_006358824	AT4G31500
Soltu.DM.01G008160	PGSC0003DMG400021890	6-phosphogluconolactonase	XP_006366252	AT1G13700
Soltu.DM.02G002340	PGSC0003DMG400021926	PHYTOENE SYNTHASE	XP_015164579	AT5G17230
Soltu.DM.11G017900	PGSC0003DMG400022059	cytochrome P450, family 716, subfamily A, polypeptide	XP_006351700	AT5G36110
Soltu.DM.05G017470	PGSC0003DMG400022075	cytochrome P450, family 82, subfamily C, polypeptide	XP_006364811	AT4G31940
Soltu.DM.10G007540	PGSC0003DMG400022088	Transketolase	NP_001275202	AT3G60750
Soltu.DM.10G013950	PGSC0003DMG400022103	serine carboxypeptidase-like	XP_006353975	AT3G12203
Soltu.DM.12G014570	PGSC0003DMG400022109	strictosidine synthase	XP_006345341	AT1G74000
Soltu.DM.07G028660	PGSC0003DMG400022114	Terpenoid cyclases/Protein prenyltransferases superfamily protein	XP_015163607	AT1G79460
Soltu.DM.07G028590	PGSC0003DMG400022118	Phosphoglycerate kinase family protein	NP_001275227	AT1G56190
Soltu.DM.07G028580	PGSC0003DMG400022119	phosphoglycerate kinase	NP_001275451	AT1G79550
Soltu.DM.07G028440	PGSC0003DMG400022126	hydroxymethylbilane synthase	XP_006346038	AT5G08280
Soltu.DM.07G026650	PGSC0003DMG400022205	Phosphatidate cytidylyltransferase family protein	XP_006346186	AT4G26770
Soltu.DM.07G026490	PGSC0003DMG400022211	HIS HF	XP_006346198	AT4G26900
Soltu.DM.07G026340	PGSC0003DMG400022214	geranylgeranyl reductase	XP_015163596	AT4G38460
Soltu.DM.07G026140	PGSC0003DMG400022223	cytochrome P450, family 716, subfamily A, polypeptide	XP_006346227	AT5G36110
Soltu.DM.07G026130	PGSC0003DMG400022224	cytochrome P450, family 716, subfamily A, polypeptide	XP_015163674	AT5G36110
Soltu.DM.07G027210	PGSC0003DMG400022283	Pyridoxal-5'-phosphate-dependent enzyme family protein	XP_006346141	AT1G55880
Soltu.DM.07G026510	PGSC0003DMG400022307	Alpha amylase family protein	XP_015163667	AT3G20440
Soltu.DM.07G026480	PGSC0003DMG400022308	Dihydrolipoamide succinyltransferase	XP_006346199	AT4G26910
Soltu.DM.07G027740	PGSC0003DMG400022329	Aldolase superfamily protein	XP_006346102	AT4G26530
Soltu.DM.07G027060	PGSC0003DMG400022333	serine acetyltransferase 2;2	XP_015163655	AT3G13110
Soltu.DM.02G019030	PGSC0003DMG400022341	Peroxidase superfamily protein	XP_006347167	AT5G05340
Soltu.DM.02G019020	PGSC0003DMG400022342	Peroxidase superfamily protein	XP_006347168	AT5G05340
Soltu.DM.02G018590	PGSC0003DMG400022409	riboflavin kinase/FMN hydrolase	XP_006347133	AT4G21470
Soltu.DM.02G018060	PGSC0003DMG400022430	Protein of unknown function (DUF_B2219) domain containing protein	XP_006347083
Soltu.DM.01G037030	PGSC0003DMG400022510	myo-inositol monophosphatase like	XP_015164372	AT4G39120
Soltu.DM.03G003880	PGSC0003DMG400022541	Peroxidase superfamily protein	XP_006343385	AT5G66390
Soltu.DM.03G003860	PGSC0003DMG400022567	Peroxidase superfamily protein	XP_006343384	AT5G66390
Soltu.DM.05G006940	PGSC0003DMG400022607	pyruvate dehydrogenase complex E1 alpha subunit	NP_001275386	AT1G59900
Soltu.DM.05G006600	PGSC0003DMG400022618	FAD/NAD(P)-binding oxidoreductase family protein	XP_015168828	AT1G24340
Soltu.DM.01G022190	PGSC0003DMG400022678	NAD(P)-binding Rossmann-fold superfamily protein	XP_006342779	AT5G18660
Soltu.DM.01G005900	PGSC0003DMG400022703	4-(cytidine 5'-phospho)-2-C-methyl-D-erithritol kinase	XP_006362734	AT2G26930
Soltu.DM.01G005590	PGSC0003DMG400022715	non-specific phospholipase C2	XP_006362756	AT2G26870
Soltu.DM.08G026680	PGSC0003DMG400022729	D-isomer specific 2-hydroxyacid dehydrogenase family protein	XP_006358844	AT1G12550
Soltu.DM.08G026690	PGSC0003DMG400022730	D-isomer specific 2-hydroxyacid dehydrogenase family protein	XP_006358844	AT1G12550
Soltu.DM.08G027000	PGSC0003DMG400022742	HOPW1-1-interacting	XP_006358869	AT1G80600
Soltu.DM.08G027010	PGSC0003DMG400022743	cytochrome P450, family 76, subfamily C, polypeptide	XP_006358870	AT1G33720
Soltu.DM.08G027020	PGSC0003DMG400022744	cytochrome P450, family 76, subfamily C, polypeptide	XP_006358914	AT2G45570
Soltu.DM.08G026980	PGSC0003DMG400022761	MBOAT (membrane bound O-acyl transferase) family protein	XP_006358867	AT1G12640
Soltu.DM.01G000030	PGSC0003DMG400022764	glutamate decarboxylase	XP_006352388	AT5G17330
Soltu.DM.01G000350	PGSC0003DMG400022782	aspartate kinase	XP_006364050	AT5G14060
Soltu.DM.01G000360	PGSC0003DMG400022796	semialdehyde dehydrogenase family protein	XP_006364049	AT1G14810
Soltu.DM.01G022840	PGSC0003DMG400022848	Peroxidase superfamily protein	XP_006357003	AT4G11290
Soltu.DM.01G022900	PGSC0003DMG400022850	Peroxidase superfamily protein	XP_006356970	AT2G39040
Soltu.DM.01G022910	PGSC0003DMG400022855	Deoxyxylulose-5-phosphate synthase	NP_001275130	AT4G15560
Soltu.DM.03G037060	PGSC0003DMG400022885	aldehyde dehydrogenase 7B4	XP_006342925	AT1G54100
Soltu.DM.03G036940	PGSC0003DMG400022890	Aldolase-type TIM barrel family protein	XP_015162219	AT3G14130
Soltu.DM.03G037140	PGSC0003DMG400022892	cytochrome P450, family 93, subfamily D, polypeptide	XP_006342921	AT5G06900
Soltu.DM.03G037130	PGSC0003DMG400022893	Cytochrome P450 superfamily protein	XP_006342921	AT5G07990
Soltu.DM.03G037120	PGSC0003DMG400022894	PLAT/LH2 domain-containing lipoxygenase family protein	NP_001275115	AT1G17420
Soltu.DM.11G016990	PGSC0003DMG400022929	AGD2-like defense response protein	XP_006352084	AT2G13810
Soltu.DM.02G016510	PGSC0003DMG400022953	pyruvate decarboxylase-2	XP_006362373	AT5G54960
Soltu.DM.02G016570	PGSC0003DMG400022955	Peroxidase superfamily protein	XP_006367201	AT2G34060
Soltu.DM.04G024830	PGSC0003DMG400023032	phosphoribosylformylglycinamidine cyclo-ligase, chloroplast / phosphoribosyl-aminoimidazole synthetase / AIR synthase (PUR5)	NP_001274931	AT3G55010
Soltu.DM.05G006110	PGSC0003DMG400023059	Aldolase-type TIM barrel family protein	XP_015158831	AT3G01850
Soltu.DM.08G009020	PGSC0003DMG400023122	3-ketoacyl-CoA synthase	XP_006357724	AT2G26640
Soltu.DM.02G005090	PGSC0003DMG400023158	gibberellin 3-oxidase	XP_006366661	AT1G15550
Soltu.DM.08G005980	PGSC0003DMG400023169	cinnamyl alcohol dehydrogenase	XP_006351089	AT4G39330
Soltu.DM.08G005960	PGSC0003DMG400023171	O-acetylserine (thiol) lyase isoform C	NP_001275189	AT3G59760
Soltu.DM.08G005930	PGSC0003DMG400023173	Copper amine oxidase family protein	XP_006351050	AT2G42490
Soltu.DM.12G007450	PGSC0003DMG400023194	NAD(P)-binding Rossmann-fold superfamily protein	XP_006361625	AT1G52340
Soltu.DM.08G005710	PGSC0003DMG400023229	Pyridoxal phosphate (PLP)-dependent transferases superfamily protein	XP_015161068	AT1G43710
Soltu.DM.04G009480	PGSC0003DMG400023287	NagB/RpiA/CoA transferase-like superfamily protein	XP_015163996	AT5G24400
Soltu.DM.05G027140	PGSC0003DMG400023326	diacylglycerol kinase	XP_006345763	AT5G63770
Soltu.DM.05G026850	PGSC0003DMG400023338	Aldolase-type TIM barrel family protein	XP_006345788	AT2G36230
Soltu.DM.05G026040	PGSC0003DMG400023382	cytochrome P450, family 77, subfamily A, polypeptide	XP_006345856	AT5G04660
Soltu.DM.05G025000	PGSC0003DMG400023428	3-oxo-5-alpha-steroid 4-dehydrogenase family protein	XP_015163576	AT3G55360
Soltu.DM.05G024830	PGSC0003DMG400023436	acyl-CoA dehydrogenase-related	XP_006345978	AT3G06810
Soltu.DM.05G025900	PGSC0003DMG400023491	Peroxidase superfamily protein	XP_015163528	AT1G44970
Soltu.DM.05G025210	PGSC0003DMG400023519	2-oxoglutarate dehydrogenase, E1 component	XP_006345940	AT3G55410
Soltu.DM.04G008710	PGSC0003DMG400023576	Protein-tyrosine phosphatase-like, PTPLA	XP_006346750	AT5G10480
Soltu.DM.04G008100	PGSC0003DMG400023596	cytochrome P450, family 96, subfamily A, polypeptide	XP_006346789	AT4G39490
Soltu.DM.04G008090	PGSC0003DMG400023597	cytochrome P450, family 96, subfamily A, polypeptide	XP_006346789	AT4G39480
Soltu.DM.10G027190	PGSC0003DMG400023687	sterol methyltransferase	XP_006351315	AT5G13710
Soltu.DM.10G026570	PGSC0003DMG400023694	cytochrome P450, family 96, subfamily A, polypeptide	XP_006351379	AT2G23180
Soltu.DM.01G042910	PGSC0003DMG400023799	serine hydroxymethyltransferase	XP_006349365	AT1G36370
Soltu.DM.06G009120	PGSC0003DMG400023819	Cytochrome P450 superfamily protein	XP_006338854	AT5G05690
Soltu.DM.02G005740	PGSC0003DMG400023893	cytochrome P450, family 71, subfamily B, polypeptide	XP_006361940	AT3G26310
Soltu.DM.09G007220	PGSC0003DMG400023934	Lipin family protein	XP_015163484	AT3G09560
Soltu.DM.06G010410	PGSC0003DMG400023957	arogenate dehydrogenase	XP_006353410	AT5G34930
Soltu.DM.11G006390	PGSC0003DMG400023975	cytochrome c oxidase	XP_006361470	AT5G56090
Soltu.DM.01G019520	PGSC0003DMG400024016	ATP citrate lyase subunit B	XP_006358207	AT5G49460
[truncated: 30,919 more rows]
