# Supplementary material for: Uncovering anthocyanin diversity in potato landraces (Solanum tuberosum L. Phureja) using RNA-seq
Source: PLoS One. 2022 Sep 22;17(9):e0273982. doi: 10.1371/journal.pone.0273982 (PMC9498938; doi:10.1371/journal.pone.0273982)
Supplement: S7 Table — (XLSX) [file pone.0273982.s012.xlsx]

## Sheet: Supplementary_table_7
Supplementary Table 7: Polymorphisms used to run metabolic GWAS (mGWAS). We present the position of SNPs identified in (1) a previous mGWAS study from Parra et al. 2019 conducted with genotyping by sequencing (GBS); (2) genotyping of expressed sequences with RNA-seq.
SNP_ID	Chromosome	Position	Analysis	Gene_ID
ST6.chr01pos516701	chr01	516701	GBS	Soltu.DM.01G000050
ST6.chr01pos526182	chr01	526182	GBS	Soltu.DM.01G000060
ST6.chr01pos531392	chr01	531392	GBS	Soltu.DM.01G000060
ST6.chr01pos531470	chr01	531470	GBS	Soltu.DM.01G000060
ST6.chr01pos531473	chr01	531473	GBS	Soltu.DM.01G000060
ST6.chr01pos535973	chr01	535973	GBS	Soltu.DM.01G000070
ST6.chr01pos535976	chr01	535976	GBS	Soltu.DM.01G000070
ST6.chr01pos543642	chr01	543642	GBS
ST6.chr01pos543653	chr01	543653	GBS
ST6.chr01pos543662	chr01	543662	GBS
ST6.chr01pos558219	chr01	558219	GBS	Soltu.DM.01G000100
ST6.chr01pos558235	chr01	558235	GBS	Soltu.DM.01G000100
ST6.chr01pos558240	chr01	558240	GBS	Soltu.DM.01G000100
ST6.chr01pos558259	chr01	558259	GBS	Soltu.DM.01G000100
ST6.chr01pos558261	chr01	558261	GBS	Soltu.DM.01G000100
ST6.chr01pos558270	chr01	558270	GBS	Soltu.DM.01G000100
ST6.chr01pos558295	chr01	558295	GBS	Soltu.DM.01G000100
ST6.chr01pos567354	chr01	567354	GBS	Soltu.DM.01G000120
ST6.chr01pos567356	chr01	567356	GBS	Soltu.DM.01G000120
ST6.chr01pos567360	chr01	567360	GBS	Soltu.DM.01G000120
ST6.chr01pos567361	chr01	567361	GBS	Soltu.DM.01G000120
ST6.chr01pos567365	chr01	567365	GBS	Soltu.DM.01G000120
ST6.chr01pos567370	chr01	567370	GBS	Soltu.DM.01G000120
ST6.chr01pos567380	chr01	567380	GBS	Soltu.DM.01G000120
ST6.chr01pos567389	chr01	567389	GBS	Soltu.DM.01G000120
ST6.chr01pos567390	chr01	567390	GBS	Soltu.DM.01G000120
ST6.chr01pos567392	chr01	567392	GBS	Soltu.DM.01G000120
ST6.chr01pos567399	chr01	567399	GBS	Soltu.DM.01G000120
ST6.chr01pos567401	chr01	567401	GBS	Soltu.DM.01G000120
ST6.chr01pos567405	chr01	567405	GBS	Soltu.DM.01G000120
ST6.chr01pos567433	chr01	567433	GBS	Soltu.DM.01G000120
ST6.chr01pos569494	chr01	569494	GBS	Soltu.DM.01G000120
ST6.chr01pos593092	chr01	593092	GBS	Soltu.DM.01G000140
ST6.chr01pos600576	chr01	600576	GBS	Soltu.DM.01G000150
ST6.chr01pos600592	chr01	600592	GBS	Soltu.DM.01G000150
ST6.chr01pos600604	chr01	600604	GBS	Soltu.DM.01G000150
ST6.chr01pos600607	chr01	600607	GBS	Soltu.DM.01G000150
ST6.chr01pos600629	chr01	600629	GBS	Soltu.DM.01G000150
ST6.chr01pos600643	chr01	600643	GBS	Soltu.DM.01G000150
ST6.chr01pos600707	chr01	600707	GBS	Soltu.DM.01G000150
ST6.chr01pos600753	chr01	600753	GBS	Soltu.DM.01G000150
ST6.chr01pos631344	chr01	631344	GBS	Soltu.DM.01G000200
ST6.chr01pos631358	chr01	631358	GBS	Soltu.DM.01G000200
ST6.chr01pos631361	chr01	631361	GBS	Soltu.DM.01G000200
ST6.chr01pos631366	chr01	631366	GBS	Soltu.DM.01G000200
ST6.chr01pos631367	chr01	631367	GBS	Soltu.DM.01G000200
ST6.chr01pos631375	chr01	631375	GBS	Soltu.DM.01G000200
ST6.chr01pos631379	chr01	631379	GBS	Soltu.DM.01G000200
ST6.chr01pos631380	chr01	631380	GBS	Soltu.DM.01G000200
ST6.chr01pos631420	chr01	631420	GBS	Soltu.DM.01G000200
ST6.chr01pos638781	chr01	638781	GBS	Soltu.DM.01G000210
ST6.chr01pos638787	chr01	638787	GBS	Soltu.DM.01G000210
ST6.chr01pos638825	chr01	638825	GBS	Soltu.DM.01G000210
ST6.chr01pos638827	chr01	638827	GBS	Soltu.DM.01G000210
ST6.chr01pos638835	chr01	638835	GBS	Soltu.DM.01G000210
ST6.chr01pos638856	chr01	638856	GBS	Soltu.DM.01G000210
ST6.chr01pos638881	chr01	638881	GBS	Soltu.DM.01G000210
ST6.chr01pos638895	chr01	638895	GBS	Soltu.DM.01G000210
ST6.chr01pos638898	chr01	638898	GBS	Soltu.DM.01G000210
ST6.chr01pos638903	chr01	638903	GBS	Soltu.DM.01G000210
ST6.chr01pos638904	chr01	638904	GBS	Soltu.DM.01G000210
ST6.chr01pos638916	chr01	638916	GBS	Soltu.DM.01G000210
ST6.chr01pos638917	chr01	638917	GBS	Soltu.DM.01G000210
ST6.chr01pos638957	chr01	638957	GBS	Soltu.DM.01G000210
ST6.chr01pos641911	chr01	641911	GBS	Soltu.DM.01G000220
ST6.chr01pos641968	chr01	641968	GBS	Soltu.DM.01G000220
ST6.chr01pos641969	chr01	641969	GBS	Soltu.DM.01G000220
ST6.chr01pos641973	chr01	641973	GBS	Soltu.DM.01G000220
ST6.chr01pos680771	chr01	680771	GBS	Soltu.DM.01G000290
ST6.chr01pos683865	chr01	683865	GBS	Soltu.DM.01G000290
ST6.chr01pos683868	chr01	683868	GBS	Soltu.DM.01G000290
ST6.chr01pos683873	chr01	683873	GBS	Soltu.DM.01G000290
ST6.chr01pos683900	chr01	683900	GBS	Soltu.DM.01G000290
ST6.chr01pos683903	chr01	683903	GBS	Soltu.DM.01G000290
ST6.chr01pos683911	chr01	683911	GBS	Soltu.DM.01G000290
ST6.chr01pos683942	chr01	683942	GBS	Soltu.DM.01G000290
ST6.chr01pos684007	chr01	684007	GBS	Soltu.DM.01G000290
ST6.chr01pos733205	chr01	733205	GBS	Soltu.DM.01G000370
ST6.chr01pos733213	chr01	733213	GBS	Soltu.DM.01G000370
ST6.chr01pos733214	chr01	733214	GBS	Soltu.DM.01G000370
ST6.chr01pos733231	chr01	733231	GBS	Soltu.DM.01G000370
ST6.chr01pos733244	chr01	733244	GBS	Soltu.DM.01G000370
ST6.chr01pos733245	chr01	733245	GBS	Soltu.DM.01G000370
ST6.chr01pos733247	chr01	733247	GBS	Soltu.DM.01G000370
ST6.chr01pos733266	chr01	733266	GBS	Soltu.DM.01G000370
ST6.chr01pos733267	chr01	733267	GBS	Soltu.DM.01G000370
ST6.chr01pos733269	chr01	733269	GBS	Soltu.DM.01G000370
ST6.chr01pos733277	chr01	733277	GBS	Soltu.DM.01G000370
ST6.chr01pos733287	chr01	733287	GBS	Soltu.DM.01G000370
ST6.chr01pos733320	chr01	733320	GBS	Soltu.DM.01G000370
ST6.chr01pos733323	chr01	733323	GBS	Soltu.DM.01G000370
ST6.chr01pos733329	chr01	733329	GBS	Soltu.DM.01G000370
ST6.chr01pos733339	chr01	733339	GBS	Soltu.DM.01G000370
ST6.chr01pos733359	chr01	733359	GBS	Soltu.DM.01G000370
ST6.chr01pos733364	chr01	733364	GBS	Soltu.DM.01G000370
ST6.chr01pos733369	chr01	733369	GBS	Soltu.DM.01G000370
ST6.chr01pos733776	chr01	733776	GBS	Soltu.DM.01G000370
ST6.chr01pos733870	chr01	733870	GBS	Soltu.DM.01G000370
ST6.chr01pos733894	chr01	733894	GBS	Soltu.DM.01G000370
ST6.chr01pos734151	chr01	734151	GBS	Soltu.DM.01G000370
ST6.chr01pos734191	chr01	734191	GBS
ST6.chr01pos734216	chr01	734216	GBS
ST6.chr01pos734217	chr01	734217	GBS
ST6.chr01pos734219	chr01	734219	GBS
ST6.chr01pos799725	chr01	799725	GBS	Soltu.DM.01G000480
ST6.chr01pos799746	chr01	799746	GBS	Soltu.DM.01G000480
ST6.chr01pos823438	chr01	823438	GBS	Soltu.DM.01G000510
ST6.chr01pos823444	chr01	823444	GBS	Soltu.DM.01G000510
ST6.chr01pos823451	chr01	823451	GBS	Soltu.DM.01G000510
ST6.chr01pos823452	chr01	823452	GBS	Soltu.DM.01G000510
ST6.chr01pos823792	chr01	823792	GBS	Soltu.DM.01G000510
ST6.chr01pos847604	chr01	847604	GBS	Soltu.DM.01G000530
ST6.chr01pos847628	chr01	847628	GBS	Soltu.DM.01G000530
ST6.chr01pos847650	chr01	847650	GBS	Soltu.DM.01G000530
ST6.chr01pos847672	chr01	847672	GBS	Soltu.DM.01G000530
ST6.chr01pos860334	chr01	860334	GBS	Soltu.DM.01G000550
ST6.chr01pos860341	chr01	860341	GBS	Soltu.DM.01G000550
ST6.chr01pos860368	chr01	860368	GBS	Soltu.DM.01G000550
ST6.chr01pos860377	chr01	860377	GBS	Soltu.DM.01G000550
ST6.chr01pos987696	chr01	987696	GBS
ST6.chr01pos987702	chr01	987702	GBS
ST6.chr01pos987725	chr01	987725	GBS
ST6.chr01pos987759	chr01	987759	GBS
ST6.chr01pos991564	chr01	991564	GBS	Soltu.DM.01G000670
ST6.chr01pos991579	chr01	991579	GBS	Soltu.DM.01G000670
ST6.chr01pos991583	chr01	991583	GBS	Soltu.DM.01G000670
ST6.chr01pos991585	chr01	991585	GBS	Soltu.DM.01G000670
ST6.chr01pos991609	chr01	991609	GBS	Soltu.DM.01G000670
ST6.chr01pos991659	chr01	991659	GBS	Soltu.DM.01G000670
ST6.chr01pos991666	chr01	991666	GBS	Soltu.DM.01G000670
ST6.chr01pos991669	chr01	991669	GBS	Soltu.DM.01G000670
ST6.chr01pos991671	chr01	991671	GBS	Soltu.DM.01G000670
ST6.chr01pos991679	chr01	991679	GBS	Soltu.DM.01G000670
ST6.chr01pos991680	chr01	991680	GBS	Soltu.DM.01G000670
ST6.chr01pos991690	chr01	991690	GBS	Soltu.DM.01G000670
ST6.chr01pos991727	chr01	991727	GBS	Soltu.DM.01G000670
ST6.chr01pos1035238	chr01	1035238	GBS
ST6.chr01pos1035246	chr01	1035246	GBS
ST6.chr01pos1035289	chr01	1035289	GBS
ST6.chr01pos1074689	chr01	1074689	GBS
ST6.chr01pos1074694	chr01	1074694	GBS
ST6.chr01pos1074802	chr01	1074802	GBS
ST6.chr01pos1117800	chr01	1117800	GBS	Soltu.DM.01G000760
ST6.chr01pos1118052	chr01	1118052	GBS	Soltu.DM.01G000760
ST6.chr01pos1118055	chr01	1118055	GBS	Soltu.DM.01G000760
ST6.chr01pos1118056	chr01	1118056	GBS	Soltu.DM.01G000760
ST6.chr01pos1118060	chr01	1118060	GBS	Soltu.DM.01G000760
ST6.chr01pos1118084	chr01	1118084	GBS	Soltu.DM.01G000760
ST6.chr01pos1118177	chr01	1118177	GBS	Soltu.DM.01G000760
ST6.chr01pos1118179	chr01	1118179	GBS	Soltu.DM.01G000760
ST6.chr01pos1118182	chr01	1118182	GBS	Soltu.DM.01G000760
ST6.chr01pos1118194	chr01	1118194	GBS	Soltu.DM.01G000760
ST6.chr01pos1150678	chr01	1150678	GBS	Soltu.DM.01G000820
ST6.chr01pos1150678	chr01	1150678	GBS	Soltu.DM.01G000820
ST6.chr01pos1150683	chr01	1150683	GBS	Soltu.DM.01G000820
ST6.chr01pos1150683	chr01	1150683	GBS	Soltu.DM.01G000820
ST6.chr01pos1150806	chr01	1150806	GBS	Soltu.DM.01G000820
ST6.chr01pos1150808	chr01	1150808	GBS	Soltu.DM.01G000820
ST6.chr01pos1150810	chr01	1150810	GBS	Soltu.DM.01G000820
ST6.chr01pos1150822	chr01	1150822	GBS	Soltu.DM.01G000820
ST6.chr01pos1150849	chr01	1150849	GBS	Soltu.DM.01G000820
ST6.chr01pos1220261	chr01	1220261	GBS	Soltu.DM.01G000940
ST6.chr01pos1245226	chr01	1245226	GBS	Soltu.DM.01G000970
ST6.chr01pos1245246	chr01	1245246	GBS	Soltu.DM.01G000970
ST6.chr01pos1245276	chr01	1245276	GBS	Soltu.DM.01G000970
ST6.chr01pos1246495	chr01	1246495	GBS	Soltu.DM.01G000970
ST6.chr01pos1246501	chr01	1246501	GBS	Soltu.DM.01G000970
ST6.chr01pos1246509	chr01	1246509	GBS	Soltu.DM.01G000970
ST6.chr01pos1246543	chr01	1246543	GBS	Soltu.DM.01G000970
ST6.chr01pos1246550	chr01	1246550	GBS	Soltu.DM.01G000970
ST6.chr01pos1246560	chr01	1246560	GBS	Soltu.DM.01G000970
ST6.chr01pos1246562	chr01	1246562	GBS	Soltu.DM.01G000970
ST6.chr01pos1255412	chr01	1255412	GBS	Soltu.DM.01G000990
ST6.chr01pos1255467	chr01	1255467	GBS	Soltu.DM.01G000990
ST6.chr01pos1255483	chr01	1255483	GBS	Soltu.DM.01G000990
ST6.chr01pos1255484	chr01	1255484	GBS	Soltu.DM.01G000990
ST6.chr01pos1255500	chr01	1255500	GBS	Soltu.DM.01G000990
ST6.chr01pos1255586	chr01	1255586	GBS	Soltu.DM.01G000990
ST6.chr01pos1255589	chr01	1255589	GBS	Soltu.DM.01G000990
ST6.chr01pos1255604	chr01	1255604	GBS	Soltu.DM.01G000990
ST6.chr01pos1255608	chr01	1255608	GBS	Soltu.DM.01G000990
ST6.chr01pos1255622	chr01	1255622	GBS	Soltu.DM.01G000990
ST6.chr01pos1255643	chr01	1255643	GBS	Soltu.DM.01G000990
ST6.chr01pos1255676	chr01	1255676	GBS	Soltu.DM.01G000990
ST6.chr01pos1255682	chr01	1255682	GBS	Soltu.DM.01G000990
ST6.chr01pos1255690	chr01	1255690	GBS	Soltu.DM.01G000990
ST6.chr01pos1255708	chr01	1255708	GBS	Soltu.DM.01G000990
ST6.chr01pos1255712	chr01	1255712	GBS	Soltu.DM.01G000990
ST6.chr01pos1255713	chr01	1255713	GBS	Soltu.DM.01G000990
ST6.chr01pos1255728	chr01	1255728	GBS	Soltu.DM.01G000990
ST6.chr01pos1255750	chr01	1255750	GBS	Soltu.DM.01G000990
ST6.chr01pos1255751	chr01	1255751	GBS	Soltu.DM.01G000990
ST6.chr01pos1255757	chr01	1255757	GBS	Soltu.DM.01G000990
ST6.chr01pos1255888	chr01	1255888	GBS	Soltu.DM.01G000990
ST6.chr01pos1255889	chr01	1255889	GBS	Soltu.DM.01G000990
ST6.chr01pos1255890	chr01	1255890	GBS	Soltu.DM.01G000990
ST6.chr01pos1255895	chr01	1255895	GBS	Soltu.DM.01G000990
ST6.chr01pos1255898	chr01	1255898	GBS	Soltu.DM.01G000990
ST6.chr01pos1255901	chr01	1255901	GBS	Soltu.DM.01G000990
ST6.chr01pos1255923	chr01	1255923	GBS	Soltu.DM.01G000990
ST6.chr01pos1255924	chr01	1255924	GBS	Soltu.DM.01G000990
ST6.chr01pos1290760	chr01	1290760	GBS	Soltu.DM.01G001020
ST6.chr01pos1290769	chr01	1290769	GBS	Soltu.DM.01G001020
ST6.chr01pos1290774	chr01	1290774	GBS	Soltu.DM.01G001020
ST6.chr01pos1290780	chr01	1290780	GBS	Soltu.DM.01G001020
ST6.chr01pos1290796	chr01	1290796	GBS	Soltu.DM.01G001020
ST6.chr01pos1290799	chr01	1290799	GBS	Soltu.DM.01G001020
ST6.chr01pos1360739	chr01	1360739	GBS
ST6.chr01pos1360740	chr01	1360740	GBS
ST6.chr01pos1360761	chr01	1360761	GBS
ST6.chr01pos1360765	chr01	1360765	GBS
ST6.chr01pos1360783	chr01	1360783	GBS
ST6.chr01pos1360805	chr01	1360805	GBS
ST6.chr01pos1366057	chr01	1366057	GBS
ST6.chr01pos1366068	chr01	1366068	GBS
ST6.chr01pos1366074	chr01	1366074	GBS
ST6.chr01pos1366087	chr01	1366087	GBS
ST6.chr01pos1366411	chr01	1366411	GBS	Soltu.DM.01G001150
ST6.chr01pos1367551	chr01	1367551	GBS	Soltu.DM.01G001150
ST6.chr01pos1367561	chr01	1367561	GBS	Soltu.DM.01G001150
ST6.chr01pos1367573	chr01	1367573	GBS	Soltu.DM.01G001150
ST6.chr01pos1367583	chr01	1367583	GBS	Soltu.DM.01G001150
ST6.chr01pos1367630	chr01	1367630	GBS	Soltu.DM.01G001150
ST6.chr01pos1375454	chr01	1375454	GBS	Soltu.DM.01G001160
ST6.chr01pos1375503	chr01	1375503	GBS	Soltu.DM.01G001160
ST6.chr01pos1399349	chr01	1399349	GBS
ST6.chr01pos1399382	chr01	1399382	GBS
ST6.chr01pos1399389	chr01	1399389	GBS
ST6.chr01pos1399398	chr01	1399398	GBS
ST6.chr01pos1399402	chr01	1399402	GBS
ST6.chr01pos1399409	chr01	1399409	GBS
ST6.chr01pos1399412	chr01	1399412	GBS
ST6.chr01pos1413006	chr01	1413006	GBS
ST6.chr01pos1414745	chr01	1414745	GBS
ST6.chr01pos1414751	chr01	1414751	GBS
ST6.chr01pos1414753	chr01	1414753	GBS
ST6.chr01pos1414781	chr01	1414781	GBS
ST6.chr01pos1416314	chr01	1416314	GBS
ST6.chr01pos1416314	chr01	1416314	GBS
ST6.chr01pos1416343	chr01	1416343	GBS
ST6.chr01pos1416343	chr01	1416343	GBS
ST6.chr01pos1416378	chr01	1416378	GBS
ST6.chr01pos1416378	chr01	1416378	GBS
ST6.chr01pos1416386	chr01	1416386	GBS
ST6.chr01pos1416386	chr01	1416386	GBS
ST6.chr01pos1422264	chr01	1422264	GBS
ST6.chr01pos1432765	chr01	1432765	GBS	Soltu.DM.01G001250
ST6.chr01pos1432774	chr01	1432774	GBS	Soltu.DM.01G001250
ST6.chr01pos1432792	chr01	1432792	GBS	Soltu.DM.01G001250
ST6.chr01pos1437442	chr01	1437442	GBS
ST6.chr01pos1437477	chr01	1437477	GBS
ST6.chr01pos1437488	chr01	1437488	GBS
ST6.chr01pos1437500	chr01	1437500	GBS
ST6.chr01pos1437504	chr01	1437504	GBS
ST6.chr01pos1437513	chr01	1437513	GBS
ST6.chr01pos1437514	chr01	1437514	GBS
ST6.chr01pos1437520	chr01	1437520	GBS
ST6.chr01pos1437525	chr01	1437525	GBS
ST6.chr01pos1451327	chr01	1451327	GBS	Soltu.DM.01G001270
ST6.chr01pos1467167	chr01	1467167	GBS	Soltu.DM.01G001320
ST6.chr01pos1467168	chr01	1467168	GBS	Soltu.DM.01G001320
ST6.chr01pos1467169	chr01	1467169	GBS	Soltu.DM.01G001320
ST6.chr01pos1467170	chr01	1467170	GBS	Soltu.DM.01G001320
ST6.chr01pos1467182	chr01	1467182	GBS	Soltu.DM.01G001320
ST6.chr01pos1467243	chr01	1467243	GBS
ST6.chr01pos1467249	chr01	1467249	GBS
ST6.chr01pos1469130	chr01	1469130	GBS	Soltu.DM.01G001330
ST6.chr01pos1470202	chr01	1470202	GBS	Soltu.DM.01G001330
ST6.chr01pos1470243	chr01	1470243	GBS	Soltu.DM.01G001330
ST6.chr01pos1470249	chr01	1470249	GBS	Soltu.DM.01G001330
ST6.chr01pos1470257	chr01	1470257	GBS	Soltu.DM.01G001330
ST6.chr01pos1494730	chr01	1494730	GBS	Soltu.DM.01G001340
ST6.chr01pos1494733	chr01	1494733	GBS	Soltu.DM.01G001340
ST6.chr01pos1494737	chr01	1494737	GBS	Soltu.DM.01G001340
ST6.chr01pos1494741	chr01	1494741	GBS	Soltu.DM.01G001340
ST6.chr01pos1494764	chr01	1494764	GBS	Soltu.DM.01G001340
ST6.chr01pos1494779	chr01	1494779	GBS	Soltu.DM.01G001340
ST6.chr01pos1494782	chr01	1494782	GBS	Soltu.DM.01G001340
ST6.chr01pos1494784	chr01	1494784	GBS	Soltu.DM.01G001340
ST6.chr01pos1494793	chr01	1494793	GBS	Soltu.DM.01G001340
ST6.chr01pos1494798	chr01	1494798	GBS	Soltu.DM.01G001340
ST6.chr01pos1494799	chr01	1494799	GBS	Soltu.DM.01G001340
ST6.chr01pos1494803	chr01	1494803	GBS	Soltu.DM.01G001340
ST6.chr01pos1501793	chr01	1501793	GBS	Soltu.DM.01G001350
ST6.chr01pos1501814	chr01	1501814	GBS	Soltu.DM.01G001350
ST6.chr01pos1501835	chr01	1501835	GBS	Soltu.DM.01G001350
ST6.chr01pos1504865	chr01	1504865	GBS	Soltu.DM.01G001350
ST6.chr01pos1512070	chr01	1512070	GBS	Soltu.DM.01G001360
ST6.chr01pos1512085	chr01	1512085	GBS	Soltu.DM.01G001360
ST6.chr01pos1512091	chr01	1512091	GBS	Soltu.DM.01G001360
ST6.chr01pos1519974	chr01	1519974	GBS
ST6.chr01pos1519987	chr01	1519987	GBS
ST6.chr01pos1519997	chr01	1519997	GBS
ST6.chr01pos1520020	chr01	1520020	GBS
ST6.chr01pos1579010	chr01	1579010	GBS	Soltu.DM.01G001520
ST6.chr01pos1579030	chr01	1579030	GBS	Soltu.DM.01G001520
ST6.chr01pos1579871	chr01	1579871	GBS	Soltu.DM.01G001520
ST6.chr01pos1581148	chr01	1581148	GBS	Soltu.DM.01G001520
ST6.chr01pos1595850	chr01	1595850	GBS	Soltu.DM.01G001530
ST6.chr01pos1595862	chr01	1595862	GBS	Soltu.DM.01G001530
ST6.chr01pos1596353	chr01	1596353	GBS	Soltu.DM.01G001530
ST6.chr01pos1596374	chr01	1596374	GBS	Soltu.DM.01G001530
ST6.chr01pos1596375	chr01	1596375	GBS	Soltu.DM.01G001530
ST6.chr01pos1596405	chr01	1596405	GBS	Soltu.DM.01G001530
ST6.chr01pos1596414	chr01	1596414	GBS	Soltu.DM.01G001530
ST6.chr01pos1596415	chr01	1596415	GBS	Soltu.DM.01G001530
ST6.chr01pos1596419	chr01	1596419	GBS	Soltu.DM.01G001530
ST6.chr01pos1628920	chr01	1628920	GBS	Soltu.DM.01G001570
ST6.chr01pos1628938	chr01	1628938	GBS	Soltu.DM.01G001570
ST6.chr01pos1628952	chr01	1628952	GBS	Soltu.DM.01G001570
ST6.chr01pos1628962	chr01	1628962	GBS	Soltu.DM.01G001570
ST6.chr01pos1628964	chr01	1628964	GBS	Soltu.DM.01G001570
ST6.chr01pos1680509	chr01	1680509	GBS	Soltu.DM.01G001630
ST6.chr01pos1684049	chr01	1684049	GBS	Soltu.DM.01G001630
ST6.chr01pos1684052	chr01	1684052	GBS	Soltu.DM.01G001630
ST6.chr01pos1684053	chr01	1684053	GBS	Soltu.DM.01G001630
ST6.chr01pos1714344	chr01	1714344	GBS	Soltu.DM.01G001660
ST6.chr01pos1714360	chr01	1714360	GBS	Soltu.DM.01G001660
ST6.chr01pos1714363	chr01	1714363	GBS	Soltu.DM.01G001660
ST6.chr01pos1714376	chr01	1714376	GBS	Soltu.DM.01G001660
ST6.chr01pos1719768	chr01	1719768	GBS	Soltu.DM.01G001670
ST6.chr01pos1719808	chr01	1719808	GBS	Soltu.DM.01G001670
ST6.chr01pos1722384	chr01	1722384	GBS
ST6.chr01pos1722394	chr01	1722394	GBS
ST6.chr01pos1722423	chr01	1722423	GBS
ST6.chr01pos1722431	chr01	1722431	GBS
ST6.chr01pos1722441	chr01	1722441	GBS
ST6.chr01pos1728254	chr01	1728254	GBS	Soltu.DM.01G001680
ST6.chr01pos1728269	chr01	1728269	GBS	Soltu.DM.01G001680
ST6.chr01pos1728270	chr01	1728270	GBS	Soltu.DM.01G001680
ST6.chr01pos1728274	chr01	1728274	GBS	Soltu.DM.01G001680
ST6.chr01pos1728306	chr01	1728306	GBS	Soltu.DM.01G001680
ST6.chr01pos1728307	chr01	1728307	GBS	Soltu.DM.01G001680
ST6.chr01pos1728312	chr01	1728312	GBS	Soltu.DM.01G001680
ST6.chr01pos1728332	chr01	1728332	GBS	Soltu.DM.01G001680
ST6.chr01pos1728335	chr01	1728335	GBS	Soltu.DM.01G001680
ST6.chr01pos1747734	chr01	1747734	GBS	Soltu.DM.01G001720
ST6.chr01pos1754127	chr01	1754127	GBS
ST6.chr01pos1754143	chr01	1754143	GBS
ST6.chr01pos1754158	chr01	1754158	GBS
ST6.chr01pos1754200	chr01	1754200	GBS
ST6.chr01pos1754280	chr01	1754280	GBS	Soltu.DM.01G001730
ST6.chr01pos1754885	chr01	1754885	GBS	Soltu.DM.01G001730
ST6.chr01pos1754896	chr01	1754896	GBS	Soltu.DM.01G001730
ST6.chr01pos1754903	chr01	1754903	GBS	Soltu.DM.01G001730
ST6.chr01pos1756421	chr01	1756421	GBS	Soltu.DM.01G001730
ST6.chr01pos1756627	chr01	1756627	GBS	Soltu.DM.01G001730
ST6.chr01pos1762482	chr01	1762482	GBS	Soltu.DM.01G001740
ST6.chr01pos1762515	chr01	1762515	GBS	Soltu.DM.01G001740
ST6.chr01pos1764367	chr01	1764367	GBS	Soltu.DM.01G001740
ST6.chr01pos1764422	chr01	1764422	GBS	Soltu.DM.01G001740
ST6.chr01pos1765615	chr01	1765615	GBS	Soltu.DM.01G001750
ST6.chr01pos1765651	chr01	1765651	GBS	Soltu.DM.01G001750
ST6.chr01pos1765665	chr01	1765665	GBS	Soltu.DM.01G001750
ST6.chr01pos1794396	chr01	1794396	GBS	Soltu.DM.01G001770
ST6.chr01pos1794397	chr01	1794397	GBS	Soltu.DM.01G001770
ST6.chr01pos1794425	chr01	1794425	GBS	Soltu.DM.01G001770
ST6.chr01pos1794445	chr01	1794445	GBS	Soltu.DM.01G001770
ST6.chr01pos1794454	chr01	1794454	GBS	Soltu.DM.01G001770
ST6.chr01pos1802038	chr01	1802038	GBS	Soltu.DM.01G001790
ST6.chr01pos1802039	chr01	1802039	GBS	Soltu.DM.01G001790
ST6.chr01pos1802068	chr01	1802068	GBS	Soltu.DM.01G001790
ST6.chr01pos1802079	chr01	1802079	GBS	Soltu.DM.01G001790
ST6.chr01pos1819903	chr01	1819903	GBS	Soltu.DM.01G001820
ST6.chr01pos1819905	chr01	1819905	GBS	Soltu.DM.01G001820
ST6.chr01pos1819910	chr01	1819910	GBS	Soltu.DM.01G001820
ST6.chr01pos1819912	chr01	1819912	GBS	Soltu.DM.01G001820
ST6.chr01pos1819921	chr01	1819921	GBS	Soltu.DM.01G001820
ST6.chr01pos1819924	chr01	1819924	GBS	Soltu.DM.01G001820
ST6.chr01pos1819927	chr01	1819927	GBS	Soltu.DM.01G001820
ST6.chr01pos1819931	chr01	1819931	GBS	Soltu.DM.01G001820
ST6.chr01pos1819946	chr01	1819946	GBS	Soltu.DM.01G001820
ST6.chr01pos1819966	chr01	1819966	GBS	Soltu.DM.01G001820
ST6.chr01pos1819974	chr01	1819974	GBS	Soltu.DM.01G001820
ST6.chr01pos1819982	chr01	1819982	GBS	Soltu.DM.01G001820
ST6.chr01pos1822852	chr01	1822852	GBS	Soltu.DM.01G001820
ST6.chr01pos1822870	chr01	1822870	GBS	Soltu.DM.01G001820
ST6.chr01pos1822991	chr01	1822991	GBS	Soltu.DM.01G001820
ST6.chr01pos1823042	chr01	1823042	GBS	Soltu.DM.01G001820
ST6.chr01pos1823071	chr01	1823071	GBS	Soltu.DM.01G001820
ST6.chr01pos1829063	chr01	1829063	GBS	Soltu.DM.01G001830
ST6.chr01pos1851232	chr01	1851232	GBS
ST6.chr01pos1877823	chr01	1877823	GBS
ST6.chr01pos1877824	chr01	1877824	GBS
ST6.chr01pos1877826	chr01	1877826	GBS
ST6.chr01pos1877847	chr01	1877847	GBS
ST6.chr01pos1877860	chr01	1877860	GBS
ST6.chr01pos1877863	chr01	1877863	GBS
ST6.chr01pos1877864	chr01	1877864	GBS
ST6.chr01pos1877869	chr01	1877869	GBS
ST6.chr01pos1877872	chr01	1877872	GBS
ST6.chr01pos1918895	chr01	1918895	GBS	Soltu.DM.01G001910
ST6.chr01pos1918897	chr01	1918897	GBS	Soltu.DM.01G001910
ST6.chr01pos1918903	chr01	1918903	GBS	Soltu.DM.01G001910
ST6.chr01pos1918957	chr01	1918957	GBS	Soltu.DM.01G001910
ST6.chr01pos1919378	chr01	1919378	GBS	Soltu.DM.01G001910
ST6.chr01pos1919420	chr01	1919420	GBS	Soltu.DM.01G001910
ST6.chr01pos1919429	chr01	1919429	GBS	Soltu.DM.01G001910
ST6.chr01pos1919455	chr01	1919455	GBS	Soltu.DM.01G001910
ST6.chr01pos1919456	chr01	1919456	GBS	Soltu.DM.01G001910
ST6.chr01pos1919510	chr01	1919510	GBS	Soltu.DM.01G001910
ST6.chr01pos1919511	chr01	1919511	GBS	Soltu.DM.01G001910
ST6.chr01pos1920959	chr01	1920959	GBS	Soltu.DM.01G001910
ST6.chr01pos1920979	chr01	1920979	GBS	Soltu.DM.01G001910
ST6.chr01pos1935841	chr01	1935841	GBS	Soltu.DM.01G001910
ST6.chr01pos1935896	chr01	1935896	GBS	Soltu.DM.01G001910
ST6.chr01pos1936920	chr01	1936920	GBS	Soltu.DM.01G001910
ST6.chr01pos1987428	chr01	1987428	GBS	Soltu.DM.01G001920
ST6.chr01pos1989998	chr01	1989998	GBS	Soltu.DM.01G001920
ST6.chr01pos2003325	chr01	2003325	GBS	Soltu.DM.01G001930
ST6.chr01pos2003336	chr01	2003336	GBS	Soltu.DM.01G001930
ST6.chr01pos2004599	chr01	2004599	GBS	Soltu.DM.01G001930
ST6.chr01pos2004735	chr01	2004735	GBS	Soltu.DM.01G001930
ST6.chr01pos2004788	chr01	2004788	GBS	Soltu.DM.01G001930
ST6.chr01pos2004802	chr01	2004802	GBS	Soltu.DM.01G001930
ST6.chr01pos2108169	chr01	2108169	GBS	Soltu.DM.01G002000
ST6.chr01pos2108170	chr01	2108170	GBS	Soltu.DM.01G002000
ST6.chr01pos2108173	chr01	2108173	GBS	Soltu.DM.01G002000
ST6.chr01pos2108177	chr01	2108177	GBS	Soltu.DM.01G002000
ST6.chr01pos2108191	chr01	2108191	GBS	Soltu.DM.01G002000
ST6.chr01pos2108200	chr01	2108200	GBS	Soltu.DM.01G002000
ST6.chr01pos2120379	chr01	2120379	GBS	Soltu.DM.01G002010
ST6.chr01pos2121751	chr01	2121751	GBS	Soltu.DM.01G002010
ST6.chr01pos2121764	chr01	2121764	GBS	Soltu.DM.01G002010
ST6.chr01pos2123219	chr01	2123219	GBS	Soltu.DM.01G002010
ST6.chr01pos2123226	chr01	2123226	GBS	Soltu.DM.01G002010
ST6.chr01pos2150533	chr01	2150533	GBS	Soltu.DM.01G002060
ST6.chr01pos2150579	chr01	2150579	GBS	Soltu.DM.01G002060
ST6.chr01pos2150731	chr01	2150731	GBS	Soltu.DM.01G002060
ST6.chr01pos2150761	chr01	2150761	GBS	Soltu.DM.01G002060
ST6.chr01pos2150793	chr01	2150793	GBS	Soltu.DM.01G002060
ST6.chr01pos2150799	chr01	2150799	GBS	Soltu.DM.01G002060
ST6.chr01pos2150802	chr01	2150802	GBS	Soltu.DM.01G002060
ST6.chr01pos2150815	chr01	2150815	GBS	Soltu.DM.01G002060
ST6.chr01pos2150884	chr01	2150884	GBS	Soltu.DM.01G002060
ST6.chr01pos2150893	chr01	2150893	GBS	Soltu.DM.01G002060
ST6.chr01pos2153412	chr01	2153412	GBS	Soltu.DM.01G002060
ST6.chr01pos2153413	chr01	2153413	GBS	Soltu.DM.01G002060
ST6.chr01pos2153414	chr01	2153414	GBS	Soltu.DM.01G002060
ST6.chr01pos2153416	chr01	2153416	GBS	Soltu.DM.01G002060
ST6.chr01pos2153417	chr01	2153417	GBS	Soltu.DM.01G002060
ST6.chr01pos2153419	chr01	2153419	GBS	Soltu.DM.01G002060
ST6.chr01pos2153422	chr01	2153422	GBS	Soltu.DM.01G002060
ST6.chr01pos2153425	chr01	2153425	GBS	Soltu.DM.01G002060
ST6.chr01pos2153482	chr01	2153482	GBS	Soltu.DM.01G002060
ST6.chr01pos2154390	chr01	2154390	GBS	Soltu.DM.01G002060
ST6.chr01pos2154392	chr01	2154392	GBS	Soltu.DM.01G002060
ST6.chr01pos2154395	chr01	2154395	GBS	Soltu.DM.01G002060
ST6.chr01pos2154399	chr01	2154399	GBS	Soltu.DM.01G002060
ST6.chr01pos2154413	chr01	2154413	GBS	Soltu.DM.01G002060
ST6.chr01pos2160089	chr01	2160089	GBS	Soltu.DM.01G002070
ST6.chr01pos2165688	chr01	2165688	GBS	Soltu.DM.01G002080
ST6.chr01pos2165755	chr01	2165755	GBS	Soltu.DM.01G002080
ST6.chr01pos2165774	chr01	2165774	GBS	Soltu.DM.01G002080
ST6.chr01pos2219733	chr01	2219733	GBS
ST6.chr01pos2219734	chr01	2219734	GBS
ST6.chr01pos2219735	chr01	2219735	GBS
ST6.chr01pos2219736	chr01	2219736	GBS
ST6.chr01pos2219761	chr01	2219761	GBS
ST6.chr01pos2219788	chr01	2219788	GBS
ST6.chr01pos2219804	chr01	2219804	GBS
ST6.chr01pos2327915	chr01	2327915	GBS
ST6.chr01pos2327923	chr01	2327923	GBS
ST6.chr01pos2327947	chr01	2327947	GBS
ST6.chr01pos2327972	chr01	2327972	GBS
ST6.chr01pos2327973	chr01	2327973	GBS
ST6.chr01pos2327974	chr01	2327974	GBS
ST6.chr01pos2327975	chr01	2327975	GBS
ST6.chr01pos2328003	chr01	2328003	GBS
ST6.chr01pos2328042	chr01	2328042	GBS
ST6.chr01pos2328060	chr01	2328060	GBS
ST6.chr01pos2456980	chr01	2456980	GBS
ST6.chr01pos2456999	chr01	2456999	GBS
ST6.chr01pos2457011	chr01	2457011	GBS
ST6.chr01pos2457029	chr01	2457029	GBS
ST6.chr01pos2457042	chr01	2457042	GBS
ST6.chr01pos2457045	chr01	2457045	GBS
ST6.chr01pos2459351	chr01	2459351	GBS
ST6.chr01pos2484827	chr01	2484827	GBS	Soltu.DM.01G002300
ST6.chr01pos2484830	chr01	2484830	GBS	Soltu.DM.01G002300
ST6.chr01pos2484845	chr01	2484845	GBS	Soltu.DM.01G002300
ST6.chr01pos2485745	chr01	2485745	GBS	Soltu.DM.01G002300
ST6.chr01pos2485760	chr01	2485760	GBS	Soltu.DM.01G002300
ST6.chr01pos2485766	chr01	2485766	GBS	Soltu.DM.01G002300
ST6.chr01pos2485827	chr01	2485827	GBS	Soltu.DM.01G002300
ST6.chr01pos2485881	chr01	2485881	GBS	Soltu.DM.01G002300
ST6.chr01pos2486743	chr01	2486743	GBS	Soltu.DM.01G002300
ST6.chr01pos2486753	chr01	2486753	GBS	Soltu.DM.01G002300
ST6.chr01pos2486754	chr01	2486754	GBS	Soltu.DM.01G002300
ST6.chr01pos2486759	chr01	2486759	GBS	Soltu.DM.01G002300
ST6.chr01pos2486778	chr01	2486778	GBS	Soltu.DM.01G002300
ST6.chr01pos2486807	chr01	2486807	GBS	Soltu.DM.01G002300
ST6.chr01pos2486811	chr01	2486811	GBS	Soltu.DM.01G002300
ST6.chr01pos2487224	chr01	2487224	GBS	Soltu.DM.01G002300
ST6.chr01pos2487281	chr01	2487281	GBS	Soltu.DM.01G002300
ST6.chr01pos2521320	chr01	2521320	GBS	Soltu.DM.01G002340
ST6.chr01pos2521321	chr01	2521321	GBS	Soltu.DM.01G002340
ST6.chr01pos2521331	chr01	2521331	GBS	Soltu.DM.01G002340
ST6.chr01pos2521342	chr01	2521342	GBS	Soltu.DM.01G002340
ST6.chr01pos2521343	chr01	2521343	GBS	Soltu.DM.01G002340
ST6.chr01pos2521345	chr01	2521345	GBS	Soltu.DM.01G002340
ST6.chr01pos2521349	chr01	2521349	GBS	Soltu.DM.01G002340
ST6.chr01pos2523456	chr01	2523456	GBS	Soltu.DM.01G002340
ST6.chr01pos2523475	chr01	2523475	GBS	Soltu.DM.01G002340
ST6.chr01pos2523479	chr01	2523479	GBS	Soltu.DM.01G002340
ST6.chr01pos2558755	chr01	2558755	GBS	Soltu.DM.01G002380
ST6.chr01pos2558821	chr01	2558821	GBS	Soltu.DM.01G002380
ST6.chr01pos2558831	chr01	2558831	GBS	Soltu.DM.01G002380
ST6.chr01pos2558834	chr01	2558834	GBS	Soltu.DM.01G002380
ST6.chr01pos2578707	chr01	2578707	GBS	Soltu.DM.01G002390
ST6.chr01pos2578711	chr01	2578711	GBS	Soltu.DM.01G002390
ST6.chr01pos2616315	chr01	2616315	GBS	Soltu.DM.01G002430
ST6.chr01pos2616317	chr01	2616317	GBS	Soltu.DM.01G002430
ST6.chr01pos2616374	chr01	2616374	GBS	Soltu.DM.01G002430
ST6.chr01pos2616381	chr01	2616381	GBS	Soltu.DM.01G002430
ST6.chr01pos2617231	chr01	2617231	GBS	Soltu.DM.01G002430
ST6.chr01pos2617233	chr01	2617233	GBS	Soltu.DM.01G002430
ST6.chr01pos2617236	chr01	2617236	GBS	Soltu.DM.01G002430
ST6.chr01pos2617342	chr01	2617342	GBS	Soltu.DM.01G002430
ST6.chr01pos2617343	chr01	2617343	GBS	Soltu.DM.01G002430
ST6.chr01pos2617348	chr01	2617348	GBS	Soltu.DM.01G002430
ST6.chr01pos2617352	chr01	2617352	GBS	Soltu.DM.01G002430
ST6.chr01pos2618260	chr01	2618260	GBS	Soltu.DM.01G002430
ST6.chr01pos2618292	chr01	2618292	GBS	Soltu.DM.01G002430
ST6.chr01pos2625024	chr01	2625024	GBS
ST6.chr01pos2658699	chr01	2658699	GBS
ST6.chr01pos2658700	chr01	2658700	GBS
ST6.chr01pos2658707	chr01	2658707	GBS
ST6.chr01pos2658714	chr01	2658714	GBS
ST6.chr01pos2658716	chr01	2658716	GBS
ST6.chr01pos2663763	chr01	2663763	GBS	Soltu.DM.01G002500
ST6.chr01pos2663829	chr01	2663829	GBS	Soltu.DM.01G002500
ST6.chr01pos2663841	chr01	2663841	GBS	Soltu.DM.01G002500
ST6.chr01pos2663844	chr01	2663844	GBS	Soltu.DM.01G002500
ST6.chr01pos2663856	chr01	2663856	GBS	Soltu.DM.01G002500
ST6.chr01pos2667949	chr01	2667949	GBS	Soltu.DM.01G002500
ST6.chr01pos2668015	chr01	2668015	GBS	Soltu.DM.01G002500
ST6.chr01pos2690470	chr01	2690470	GBS	Soltu.DM.01G002520
ST6.chr01pos2690485	chr01	2690485	GBS	Soltu.DM.01G002520
ST6.chr01pos2690489	chr01	2690489	GBS	Soltu.DM.01G002520
ST6.chr01pos2690525	chr01	2690525	GBS	Soltu.DM.01G002520
ST6.chr01pos2690526	chr01	2690526	GBS	Soltu.DM.01G002520
ST6.chr01pos2690536	chr01	2690536	GBS	Soltu.DM.01G002520
ST6.chr01pos2709112	chr01	2709112	GBS	Soltu.DM.01G002540
ST6.chr01pos2709119	chr01	2709119	GBS	Soltu.DM.01G002540
ST6.chr01pos2713709	chr01	2713709	GBS	Soltu.DM.01G002550
ST6.chr01pos2713711	chr01	2713711	GBS	Soltu.DM.01G002550
ST6.chr01pos2713712	chr01	2713712	GBS	Soltu.DM.01G002550
ST6.chr01pos2713718	chr01	2713718	GBS	Soltu.DM.01G002550
ST6.chr01pos2713756	chr01	2713756	GBS	Soltu.DM.01G002550
ST6.chr01pos2713764	chr01	2713764	GBS	Soltu.DM.01G002550
ST6.chr01pos2713785	chr01	2713785	GBS	Soltu.DM.01G002550
ST6.chr01pos2728165	chr01	2728165	GBS	Soltu.DM.01G002560
ST6.chr01pos2728166	chr01	2728166	GBS	Soltu.DM.01G002560
ST6.chr01pos2728168	chr01	2728168	GBS	Soltu.DM.01G002560
ST6.chr01pos2728174	chr01	2728174	GBS	Soltu.DM.01G002560
ST6.chr01pos2728273	chr01	2728273	GBS	Soltu.DM.01G002560
ST6.chr01pos2751331	chr01	2751331	GBS	Soltu.DM.01G002580
ST6.chr01pos2751374	chr01	2751374	GBS	Soltu.DM.01G002580
ST6.chr01pos2751379	chr01	2751379	GBS	Soltu.DM.01G002580
ST6.chr01pos2751392	chr01	2751392	GBS	Soltu.DM.01G002580
ST6.chr01pos2751397	chr01	2751397	GBS	Soltu.DM.01G002580
ST6.chr01pos2752471	chr01	2752471	GBS	Soltu.DM.01G002580
ST6.chr01pos2754849	chr01	2754849	GBS	Soltu.DM.01G002580
ST6.chr01pos2759237	chr01	2759237	GBS	Soltu.DM.01G002580
ST6.chr01pos2759252	chr01	2759252	GBS	Soltu.DM.01G002580
ST6.chr01pos2759312	chr01	2759312	GBS	Soltu.DM.01G002580
ST6.chr01pos2775724	chr01	2775724	GBS	Soltu.DM.01G002590
ST6.chr01pos2775797	chr01	2775797	GBS	Soltu.DM.01G002590
ST6.chr01pos2775834	chr01	2775834	GBS	Soltu.DM.01G002590
ST6.chr01pos2775836	chr01	2775836	GBS	Soltu.DM.01G002590
ST6.chr01pos2793281	chr01	2793281	GBS	Soltu.DM.01G002620
ST6.chr01pos2793308	chr01	2793308	GBS	Soltu.DM.01G002620
ST6.chr01pos2793314	chr01	2793314	GBS	Soltu.DM.01G002620
ST6.chr01pos2793347	chr01	2793347	GBS	Soltu.DM.01G002620
ST6.chr01pos2793350	chr01	2793350	GBS	Soltu.DM.01G002620
ST6.chr01pos2793375	chr01	2793375	GBS	Soltu.DM.01G002620
ST6.chr01pos2793380	chr01	2793380	GBS	Soltu.DM.01G002620
ST6.chr01pos2823727	chr01	2823727	GBS	Soltu.DM.01G002650
ST6.chr01pos2823739	chr01	2823739	GBS	Soltu.DM.01G002650
ST6.chr01pos2834672	chr01	2834672	GBS	Soltu.DM.01G002680
ST6.chr01pos2834677	chr01	2834677	GBS	Soltu.DM.01G002680
ST6.chr01pos2834713	chr01	2834713	GBS	Soltu.DM.01G002680
ST6.chr01pos2848218	chr01	2848218	GBS	Soltu.DM.01G002680
ST6.chr01pos2858239	chr01	2858239	GBS	Soltu.DM.01G002680
ST6.chr01pos2859938	chr01	2859938	GBS	Soltu.DM.01G002690
ST6.chr01pos2868837	chr01	2868837	GBS	Soltu.DM.01G002690
ST6.chr01pos2868902	chr01	2868902	GBS	Soltu.DM.01G002690
ST6.chr01pos2868916	chr01	2868916	GBS	Soltu.DM.01G002690
ST6.chr01pos2894644	chr01	2894644	GBS	Soltu.DM.01G002760
ST6.chr01pos2961142	chr01	2961142	GBS	Soltu.DM.01G002840
ST6.chr01pos2961174	chr01	2961174	GBS	Soltu.DM.01G002840
ST6.chr01pos2961181	chr01	2961181	GBS	Soltu.DM.01G002840
ST6.chr01pos2961198	chr01	2961198	GBS	Soltu.DM.01G002840
ST6.chr01pos2961217	chr01	2961217	GBS	Soltu.DM.01G002840
ST6.chr01pos3063123	chr01	3063123	GBS	Soltu.DM.01G002900
ST6.chr01pos3063126	chr01	3063126	GBS	Soltu.DM.01G002900
ST6.chr01pos3063174	chr01	3063174	GBS	Soltu.DM.01G002900
ST6.chr01pos3063198	chr01	3063198	GBS	Soltu.DM.01G002900
ST6.chr01pos3088242	chr01	3088242	GBS	Soltu.DM.01G002930
ST6.chr01pos3088265	chr01	3088265	GBS	Soltu.DM.01G002930
ST6.chr01pos3088330	chr01	3088330	GBS	Soltu.DM.01G002930
ST6.chr01pos3088383	chr01	3088383	GBS	Soltu.DM.01G002930
ST6.chr01pos3088387	chr01	3088387	GBS	Soltu.DM.01G002930
ST6.chr01pos3088388	chr01	3088388	GBS	Soltu.DM.01G002930
ST6.chr01pos3088389	chr01	3088389	GBS	Soltu.DM.01G002930
ST6.chr01pos3088390	chr01	3088390	GBS	Soltu.DM.01G002930
ST6.chr01pos3088391	chr01	3088391	GBS	Soltu.DM.01G002930
ST6.chr01pos3088392	chr01	3088392	GBS	Soltu.DM.01G002930
ST6.chr01pos3104757	chr01	3104757	GBS	Soltu.DM.01G002940
ST6.chr01pos3104816	chr01	3104816	GBS	Soltu.DM.01G002940
ST6.chr01pos3123621	chr01	3123621	GBS	Soltu.DM.01G002950
ST6.chr01pos3123644	chr01	3123644	GBS	Soltu.DM.01G002950
ST6.chr01pos3123669	chr01	3123669	GBS	Soltu.DM.01G002950
ST6.chr01pos3128764	chr01	3128764	GBS	Soltu.DM.01G002950
ST6.chr01pos3128773	chr01	3128773	GBS	Soltu.DM.01G002950
ST6.chr01pos3145120	chr01	3145120	GBS
ST6.chr01pos3145144	chr01	3145144	GBS
ST6.chr01pos3145145	chr01	3145145	GBS
ST6.chr01pos3155588	chr01	3155588	GBS	Soltu.DM.01G002970
ST6.chr01pos3155630	chr01	3155630	GBS	Soltu.DM.01G002970
ST6.chr01pos3155658	chr01	3155658	GBS	Soltu.DM.01G002970
ST6.chr01pos3188805	chr01	3188805	GBS
ST6.chr01pos3188838	chr01	3188838	GBS
ST6.chr01pos3302174	chr01	3302174	GBS	Soltu.DM.01G003120
ST6.chr01pos3302185	chr01	3302185	GBS	Soltu.DM.01G003120
ST6.chr01pos3302222	chr01	3302222	GBS	Soltu.DM.01G003120
ST6.chr01pos3384520	chr01	3384520	GBS
ST6.chr01pos3384544	chr01	3384544	GBS
ST6.chr01pos3384565	chr01	3384565	GBS
ST6.chr01pos3384578	chr01	3384578	GBS
ST6.chr01pos3384584	chr01	3384584	GBS
ST6.chr01pos3384596	chr01	3384596	GBS
ST6.chr01pos3384597	chr01	3384597	GBS
ST6.chr01pos3384604	chr01	3384604	GBS
ST6.chr01pos3400486	chr01	3400486	GBS
ST6.chr01pos3403434	chr01	3403434	GBS
ST6.chr01pos3403439	chr01	3403439	GBS
ST6.chr01pos3403497	chr01	3403497	GBS
ST6.chr01pos3434357	chr01	3434357	GBS	Soltu.DM.01G003240
ST6.chr01pos3434371	chr01	3434371	GBS	Soltu.DM.01G003240
ST6.chr01pos3434373	chr01	3434373	GBS	Soltu.DM.01G003240
ST6.chr01pos3434375	chr01	3434375	GBS	Soltu.DM.01G003240
ST6.chr01pos3434379	chr01	3434379	GBS	Soltu.DM.01G003240
ST6.chr01pos3434409	chr01	3434409	GBS	Soltu.DM.01G003240
ST6.chr01pos3466394	chr01	3466394	GBS	Soltu.DM.01G003270
ST6.chr01pos3466397	chr01	3466397	GBS	Soltu.DM.01G003270
ST6.chr01pos3466456	chr01	3466456	GBS	Soltu.DM.01G003270
ST6.chr01pos3472913	chr01	3472913	GBS	Soltu.DM.01G003270
ST6.chr01pos3472931	chr01	3472931	GBS	Soltu.DM.01G003270
ST6.chr01pos3472933	chr01	3472933	GBS	Soltu.DM.01G003270
ST6.chr01pos3472947	chr01	3472947	GBS	Soltu.DM.01G003270
ST6.chr01pos3472974	chr01	3472974	GBS	Soltu.DM.01G003270
ST6.chr01pos3472987	chr01	3472987	GBS	Soltu.DM.01G003270
ST6.chr01pos3473740	chr01	3473740	GBS	Soltu.DM.01G003270
ST6.chr01pos3473794	chr01	3473794	GBS	Soltu.DM.01G003270
ST6.chr01pos3519826	chr01	3519826	GBS	Soltu.DM.01G003300
ST6.chr01pos3540993	chr01	3540993	GBS	Soltu.DM.01G003330
ST6.chr01pos3541009	chr01	3541009	GBS	Soltu.DM.01G003330
ST6.chr01pos3548528	chr01	3548528	GBS	Soltu.DM.01G003350
ST6.chr01pos3548553	chr01	3548553	GBS	Soltu.DM.01G003350
ST6.chr01pos3548590	chr01	3548590	GBS	Soltu.DM.01G003350
ST6.chr01pos3548595	chr01	3548595	GBS	Soltu.DM.01G003350
ST6.chr01pos3548601	chr01	3548601	GBS	Soltu.DM.01G003350
ST6.chr01pos3548891	chr01	3548891	GBS	Soltu.DM.01G003350
ST6.chr01pos3548892	chr01	3548892	GBS	Soltu.DM.01G003350
ST6.chr01pos3548896	chr01	3548896	GBS	Soltu.DM.01G003350
ST6.chr01pos3548899	chr01	3548899	GBS	Soltu.DM.01G003350
ST6.chr01pos3556948	chr01	3556948	GBS	Soltu.DM.01G003360
ST6.chr01pos3556950	chr01	3556950	GBS	Soltu.DM.01G003360
ST6.chr01pos3557023	chr01	3557023	GBS	Soltu.DM.01G003360
ST6.chr01pos3561820	chr01	3561820	GBS	Soltu.DM.01G003360
ST6.chr01pos3561837	chr01	3561837	GBS	Soltu.DM.01G003360
ST6.chr01pos3561902	chr01	3561902	GBS	Soltu.DM.01G003360
ST6.chr01pos3561903	chr01	3561903	GBS	Soltu.DM.01G003360
ST6.chr01pos3561915	chr01	3561915	GBS	Soltu.DM.01G003360
ST6.chr01pos3561917	chr01	3561917	GBS	Soltu.DM.01G003360
ST6.chr01pos3561966	chr01	3561966	GBS	Soltu.DM.01G003360
ST6.chr01pos3561969	chr01	3561969	GBS	Soltu.DM.01G003360
ST6.chr01pos3565105	chr01	3565105	GBS
ST6.chr01pos3565110	chr01	3565110	GBS
ST6.chr01pos3565115	chr01	3565115	GBS
ST6.chr01pos3565130	chr01	3565130	GBS
ST6.chr01pos3565137	chr01	3565137	GBS
ST6.chr01pos3565141	chr01	3565141	GBS
ST6.chr01pos3565154	chr01	3565154	GBS
ST6.chr01pos3565181	chr01	3565181	GBS
ST6.chr01pos3565197	chr01	3565197	GBS
ST6.chr01pos3565210	chr01	3565210	GBS
ST6.chr01pos3565226	chr01	3565226	GBS
ST6.chr01pos3565233	chr01	3565233	GBS
ST6.chr01pos3565234	chr01	3565234	GBS
ST6.chr01pos3584645	chr01	3584645	GBS	Soltu.DM.01G003420
ST6.chr01pos3586551	chr01	3586551	GBS	Soltu.DM.01G003420
ST6.chr01pos3586607	chr01	3586607	GBS	Soltu.DM.01G003420
ST6.chr01pos3586621	chr01	3586621	GBS	Soltu.DM.01G003420
ST6.chr01pos3586625	chr01	3586625	GBS	Soltu.DM.01G003420
ST6.chr01pos3599531	chr01	3599531	GBS	Soltu.DM.01G003430
ST6.chr01pos3599533	chr01	3599533	GBS	Soltu.DM.01G003430
ST6.chr01pos3599537	chr01	3599537	GBS	Soltu.DM.01G003430
ST6.chr01pos3599544	chr01	3599544	GBS	Soltu.DM.01G003430
ST6.chr01pos3599549	chr01	3599549	GBS	Soltu.DM.01G003430
ST6.chr01pos3599552	chr01	3599552	GBS	Soltu.DM.01G003430
ST6.chr01pos3599588	chr01	3599588	GBS	Soltu.DM.01G003430
ST6.chr01pos3599597	chr01	3599597	GBS	Soltu.DM.01G003430
ST6.chr01pos3599599	chr01	3599599	GBS	Soltu.DM.01G003430
ST6.chr01pos3599612	chr01	3599612	GBS	Soltu.DM.01G003430
ST6.chr01pos3599616	chr01	3599616	GBS	Soltu.DM.01G003430
ST6.chr01pos3599636	chr01	3599636	GBS	Soltu.DM.01G003430
ST6.chr01pos3599643	chr01	3599643	GBS	Soltu.DM.01G003430
ST6.chr01pos3599650	chr01	3599650	GBS	Soltu.DM.01G003430
ST6.chr01pos3599651	chr01	3599651	GBS	Soltu.DM.01G003430
ST6.chr01pos3599687	chr01	3599687	GBS	Soltu.DM.01G003430
ST6.chr01pos3599691	chr01	3599691	GBS	Soltu.DM.01G003430
ST6.chr01pos3599695	chr01	3599695	GBS	Soltu.DM.01G003430
ST6.chr01pos3599699	chr01	3599699	GBS	Soltu.DM.01G003430
ST6.chr01pos3600692	chr01	3600692	GBS	Soltu.DM.01G003430
ST6.chr01pos3600697	chr01	3600697	GBS	Soltu.DM.01G003430
ST6.chr01pos3600700	chr01	3600700	GBS	Soltu.DM.01G003430
ST6.chr01pos3600701	chr01	3600701	GBS	Soltu.DM.01G003430
ST6.chr01pos3600705	chr01	3600705	GBS	Soltu.DM.01G003430
ST6.chr01pos3600729	chr01	3600729	GBS	Soltu.DM.01G003430
ST6.chr01pos3600754	chr01	3600754	GBS	Soltu.DM.01G003430
ST6.chr01pos3600816	chr01	3600816	GBS	Soltu.DM.01G003430
ST6.chr01pos3600865	chr01	3600865	GBS	Soltu.DM.01G003430
ST6.chr01pos3600866	chr01	3600866	GBS	Soltu.DM.01G003430
ST6.chr01pos3610320	chr01	3610320	GBS	Soltu.DM.01G003440
ST6.chr01pos3610332	chr01	3610332	GBS	Soltu.DM.01G003440
ST6.chr01pos3610362	chr01	3610362	GBS	Soltu.DM.01G003440
ST6.chr01pos3610364	chr01	3610364	GBS	Soltu.DM.01G003440
ST6.chr01pos3610379	chr01	3610379	GBS	Soltu.DM.01G003440
ST6.chr01pos3610437	chr01	3610437	GBS	Soltu.DM.01G003440
ST6.chr01pos3619936	chr01	3619936	GBS	Soltu.DM.01G003460
ST6.chr01pos3619940	chr01	3619940	GBS	Soltu.DM.01G003460
ST6.chr01pos3619950	chr01	3619950	GBS	Soltu.DM.01G003460
ST6.chr01pos3619967	chr01	3619967	GBS	Soltu.DM.01G003460
ST6.chr01pos3619976	chr01	3619976	GBS	Soltu.DM.01G003460
ST6.chr01pos3619977	chr01	3619977	GBS	Soltu.DM.01G003460
ST6.chr01pos3619980	chr01	3619980	GBS	Soltu.DM.01G003460
ST6.chr01pos3620002	chr01	3620002	GBS	Soltu.DM.01G003460
ST6.chr01pos3620009	chr01	3620009	GBS	Soltu.DM.01G003460
ST6.chr01pos3635095	chr01	3635095	GBS
ST6.chr01pos3641599	chr01	3641599	GBS	Soltu.DM.01G003490
ST6.chr01pos3641601	chr01	3641601	GBS	Soltu.DM.01G003490
ST6.chr01pos3641605	chr01	3641605	GBS	Soltu.DM.01G003490
ST6.chr01pos3641610	chr01	3641610	GBS	Soltu.DM.01G003490
ST6.chr01pos3641656	chr01	3641656	GBS	Soltu.DM.01G003490
ST6.chr01pos3641664	chr01	3641664	GBS	Soltu.DM.01G003490
ST6.chr01pos3641665	chr01	3641665	GBS	Soltu.DM.01G003490
ST6.chr01pos3641667	chr01	3641667	GBS	Soltu.DM.01G003490
ST6.chr01pos3641679	chr01	3641679	GBS	Soltu.DM.01G003490
ST6.chr01pos3641680	chr01	3641680	GBS	Soltu.DM.01G003490
ST6.chr01pos3643067	chr01	3643067	GBS	Soltu.DM.01G003490
ST6.chr01pos3643072	chr01	3643072	GBS	Soltu.DM.01G003490
ST6.chr01pos3643097	chr01	3643097	GBS	Soltu.DM.01G003490
ST6.chr01pos3643102	chr01	3643102	GBS	Soltu.DM.01G003490
ST6.chr01pos3643128	chr01	3643128	GBS	Soltu.DM.01G003490
ST6.chr01pos3643202	chr01	3643202	GBS	Soltu.DM.01G003490
ST6.chr01pos3643224	chr01	3643224	GBS	Soltu.DM.01G003490
ST6.chr01pos3643225	chr01	3643225	GBS	Soltu.DM.01G003490
ST6.chr01pos3661976	chr01	3661976	GBS	Soltu.DM.01G003510
ST6.chr01pos3661980	chr01	3661980	GBS	Soltu.DM.01G003510
ST6.chr01pos3667585	chr01	3667585	GBS	Soltu.DM.01G003520
ST6.chr01pos3671130	chr01	3671130	GBS	Soltu.DM.01G003530
ST6.chr01pos3671187	chr01	3671187	GBS	Soltu.DM.01G003530
ST6.chr01pos3671190	chr01	3671190	GBS	Soltu.DM.01G003530
ST6.chr01pos3671192	chr01	3671192	GBS	Soltu.DM.01G003530
ST6.chr01pos3671193	chr01	3671193	GBS	Soltu.DM.01G003530
ST6.chr01pos3671196	chr01	3671196	GBS	Soltu.DM.01G003530
ST6.chr01pos3671199	chr01	3671199	GBS	Soltu.DM.01G003530
ST6.chr01pos3671201	chr01	3671201	GBS	Soltu.DM.01G003530
ST6.chr01pos3671202	chr01	3671202	GBS	Soltu.DM.01G003530
ST6.chr01pos3675579	chr01	3675579	GBS	Soltu.DM.01G003540
ST6.chr01pos3675600	chr01	3675600	GBS	Soltu.DM.01G003540
ST6.chr01pos3675637	chr01	3675637	GBS	Soltu.DM.01G003540
ST6.chr01pos3675705	chr01	3675705	GBS	Soltu.DM.01G003540
ST6.chr01pos3675713	chr01	3675713	GBS	Soltu.DM.01G003540
ST6.chr01pos3681042	chr01	3681042	GBS	Soltu.DM.01G003550
ST6.chr01pos3681053	chr01	3681053	GBS	Soltu.DM.01G003550
ST6.chr01pos3681064	chr01	3681064	GBS	Soltu.DM.01G003550
ST6.chr01pos3681066	chr01	3681066	GBS	Soltu.DM.01G003550
ST6.chr01pos3681067	chr01	3681067	GBS	Soltu.DM.01G003550
ST6.chr01pos3681079	chr01	3681079	GBS	Soltu.DM.01G003550
ST6.chr01pos3681089	chr01	3681089	GBS	Soltu.DM.01G003550
ST6.chr01pos3681097	chr01	3681097	GBS	Soltu.DM.01G003550
ST6.chr01pos3681174	chr01	3681174	GBS	Soltu.DM.01G003550
ST6.chr01pos3681177	chr01	3681177	GBS	Soltu.DM.01G003550
ST6.chr01pos3681181	chr01	3681181	GBS	Soltu.DM.01G003550
ST6.chr01pos3681185	chr01	3681185	GBS	Soltu.DM.01G003550
ST6.chr01pos3681186	chr01	3681186	GBS	Soltu.DM.01G003550
ST6.chr01pos3681197	chr01	3681197	GBS	Soltu.DM.01G003550
ST6.chr01pos3681205	chr01	3681205	GBS	Soltu.DM.01G003550
ST6.chr01pos3699036	chr01	3699036	GBS	Soltu.DM.01G003580
ST6.chr01pos3699038	chr01	3699038	GBS	Soltu.DM.01G003580
ST6.chr01pos3700928	chr01	3700928	GBS	Soltu.DM.01G003580
ST6.chr01pos3700987	chr01	3700987	GBS	Soltu.DM.01G003580
ST6.chr01pos3701021	chr01	3701021	GBS	Soltu.DM.01G003580
ST6.chr01pos3701040	chr01	3701040	GBS	Soltu.DM.01G003580
ST6.chr01pos3701041	chr01	3701041	GBS	Soltu.DM.01G003580
ST6.chr01pos3704831	chr01	3704831	GBS	Soltu.DM.01G003580
ST6.chr01pos3744664	chr01	3744664	GBS	Soltu.DM.01G003630
ST6.chr01pos3748181	chr01	3748181	GBS	Soltu.DM.01G003640
ST6.chr01pos3748187	chr01	3748187	GBS	Soltu.DM.01G003640
ST6.chr01pos3748259	chr01	3748259	GBS	Soltu.DM.01G003640
ST6.chr01pos3748447	chr01	3748447	GBS	Soltu.DM.01G003640
ST6.chr01pos3748450	chr01	3748450	GBS	Soltu.DM.01G003640
ST6.chr01pos3748456	chr01	3748456	GBS	Soltu.DM.01G003640
ST6.chr01pos3748463	chr01	3748463	GBS	Soltu.DM.01G003640
ST6.chr01pos3748478	chr01	3748478	GBS	Soltu.DM.01G003640
ST6.chr01pos3748495	chr01	3748495	GBS	Soltu.DM.01G003640
ST6.chr01pos3748504	chr01	3748504	GBS	Soltu.DM.01G003640
ST6.chr01pos3748510	chr01	3748510	GBS	Soltu.DM.01G003640
ST6.chr01pos3748513	chr01	3748513	GBS	Soltu.DM.01G003640
ST6.chr01pos3752932	chr01	3752932	GBS	Soltu.DM.01G003640
ST6.chr01pos3757548	chr01	3757548	GBS	Soltu.DM.01G003640
ST6.chr01pos3757590	chr01	3757590	GBS	Soltu.DM.01G003640
ST6.chr01pos3758553	chr01	3758553	GBS	Soltu.DM.01G003640
ST6.chr01pos3758559	chr01	3758559	GBS	Soltu.DM.01G003640
ST6.chr01pos3758560	chr01	3758560	GBS	Soltu.DM.01G003640
ST6.chr01pos3758567	chr01	3758567	GBS	Soltu.DM.01G003640
ST6.chr01pos3758574	chr01	3758574	GBS	Soltu.DM.01G003640
ST6.chr01pos3763264	chr01	3763264	GBS
ST6.chr01pos3763299	chr01	3763299	GBS	Soltu.DM.01G003650
ST6.chr01pos3763328	chr01	3763328	GBS	Soltu.DM.01G003650
ST6.chr01pos3763377	chr01	3763377	GBS	Soltu.DM.01G003650
ST6.chr01pos3763423	chr01	3763423	GBS	Soltu.DM.01G003650
ST6.chr01pos3763425	chr01	3763425	GBS	Soltu.DM.01G003650
ST6.chr01pos3777317	chr01	3777317	GBS
ST6.chr01pos3777322	chr01	3777322	GBS
ST6.chr01pos3777344	chr01	3777344	GBS
ST6.chr01pos3791764	chr01	3791764	GBS	Soltu.DM.01G003660
ST6.chr01pos3791768	chr01	3791768	GBS	Soltu.DM.01G003660
ST6.chr01pos3791771	chr01	3791771	GBS	Soltu.DM.01G003660
ST6.chr01pos3791801	chr01	3791801	GBS	Soltu.DM.01G003660
ST6.chr01pos3791823	chr01	3791823	GBS	Soltu.DM.01G003660
ST6.chr01pos3791827	chr01	3791827	GBS	Soltu.DM.01G003660
ST6.chr01pos3801156	chr01	3801156	GBS	Soltu.DM.01G003670
ST6.chr01pos3801169	chr01	3801169	GBS	Soltu.DM.01G003670
ST6.chr01pos3801749	chr01	3801749	GBS	Soltu.DM.01G003670
ST6.chr01pos3801756	chr01	3801756	GBS	Soltu.DM.01G003670
ST6.chr01pos3801785	chr01	3801785	GBS	Soltu.DM.01G003670
ST6.chr01pos3801788	chr01	3801788	GBS	Soltu.DM.01G003670
ST6.chr01pos3801833	chr01	3801833	GBS	Soltu.DM.01G003670
ST6.chr01pos3801851	chr01	3801851	GBS	Soltu.DM.01G003670
ST6.chr01pos3801852	chr01	3801852	GBS	Soltu.DM.01G003670
ST6.chr01pos3801880	chr01	3801880	GBS	Soltu.DM.01G003670
ST6.chr01pos3801883	chr01	3801883	GBS	Soltu.DM.01G003670
ST6.chr01pos3817516	chr01	3817516	GBS	Soltu.DM.01G003690
ST6.chr01pos3817529	chr01	3817529	GBS	Soltu.DM.01G003690
ST6.chr01pos3817651	chr01	3817651	GBS	Soltu.DM.01G003690
ST6.chr01pos3832014	chr01	3832014	GBS	Soltu.DM.01G003710
ST6.chr01pos3832015	chr01	3832015	GBS	Soltu.DM.01G003710
ST6.chr01pos3842382	chr01	3842382	GBS
ST6.chr01pos3842414	chr01	3842414	GBS
ST6.chr01pos3842425	chr01	3842425	GBS
ST6.chr01pos3842434	chr01	3842434	GBS
ST6.chr01pos3842435	chr01	3842435	GBS
ST6.chr01pos3882186	chr01	3882186	GBS	Soltu.DM.01G003780
ST6.chr01pos3890684	chr01	3890684	GBS
ST6.chr01pos3890972	chr01	3890972	GBS
ST6.chr01pos3891004	chr01	3891004	GBS
ST6.chr01pos3891010	chr01	3891010	GBS
ST6.chr01pos3891012	chr01	3891012	GBS
ST6.chr01pos3891015	chr01	3891015	GBS
ST6.chr01pos3891016	chr01	3891016	GBS
ST6.chr01pos3891018	chr01	3891018	GBS
ST6.chr01pos3891019	chr01	3891019	GBS
ST6.chr01pos3891022	chr01	3891022	GBS
ST6.chr01pos3891632	chr01	3891632	GBS	Soltu.DM.01G003800
ST6.chr01pos3891639	chr01	3891639	GBS	Soltu.DM.01G003800
ST6.chr01pos3891714	chr01	3891714	GBS	Soltu.DM.01G003800
ST6.chr01pos3891746	chr01	3891746	GBS	Soltu.DM.01G003800
ST6.chr01pos3892574	chr01	3892574	GBS	Soltu.DM.01G003800
ST6.chr01pos3892598	chr01	3892598	GBS	Soltu.DM.01G003800
ST6.chr01pos3892599	chr01	3892599	GBS	Soltu.DM.01G003800
ST6.chr01pos3892603	chr01	3892603	GBS	Soltu.DM.01G003800
ST6.chr01pos3892609	chr01	3892609	GBS	Soltu.DM.01G003800
ST6.chr01pos3892618	chr01	3892618	GBS	Soltu.DM.01G003800
ST6.chr01pos3892619	chr01	3892619	GBS	Soltu.DM.01G003800
ST6.chr01pos3892645	chr01	3892645	GBS	Soltu.DM.01G003800
ST6.chr01pos3892647	chr01	3892647	GBS	Soltu.DM.01G003800
ST6.chr01pos3899196	chr01	3899196	GBS	Soltu.DM.01G003800
ST6.chr01pos3899242	chr01	3899242	GBS	Soltu.DM.01G003800
ST6.chr01pos3899306	chr01	3899306	GBS	Soltu.DM.01G003800
ST6.chr01pos3899913	chr01	3899913	GBS	Soltu.DM.01G003800
ST6.chr01pos3899922	chr01	3899922	GBS	Soltu.DM.01G003800
ST6.chr01pos3899957	chr01	3899957	GBS	Soltu.DM.01G003800
ST6.chr01pos3911252	chr01	3911252	GBS	Soltu.DM.01G003820
ST6.chr01pos3911282	chr01	3911282	GBS	Soltu.DM.01G003820
ST6.chr01pos3919206	chr01	3919206	GBS	Soltu.DM.01G003830
ST6.chr01pos3939038	chr01	3939038	GBS	Soltu.DM.01G003860
ST6.chr01pos3939062	chr01	3939062	GBS	Soltu.DM.01G003860
ST6.chr01pos3939071	chr01	3939071	GBS	Soltu.DM.01G003860
ST6.chr01pos3939156	chr01	3939156	GBS	Soltu.DM.01G003860
ST6.chr01pos3940639	chr01	3940639	GBS	Soltu.DM.01G003860
ST6.chr01pos3940781	chr01	3940781	GBS	Soltu.DM.01G003860
ST6.chr01pos3940782	chr01	3940782	GBS	Soltu.DM.01G003860
ST6.chr01pos3940802	chr01	3940802	GBS	Soltu.DM.01G003860
ST6.chr01pos3941529	chr01	3941529	GBS	Soltu.DM.01G003860
ST6.chr01pos3941537	chr01	3941537	GBS	Soltu.DM.01G003860
ST6.chr01pos3941539	chr01	3941539	GBS	Soltu.DM.01G003860
ST6.chr01pos3941550	chr01	3941550	GBS	Soltu.DM.01G003860
ST6.chr01pos3941561	chr01	3941561	GBS	Soltu.DM.01G003860
ST6.chr01pos3952449	chr01	3952449	GBS	Soltu.DM.01G003870
ST6.chr01pos3952451	chr01	3952451	GBS	Soltu.DM.01G003870
ST6.chr01pos3952474	chr01	3952474	GBS	Soltu.DM.01G003870
ST6.chr01pos3952499	chr01	3952499	GBS	Soltu.DM.01G003870
ST6.chr01pos3952504	chr01	3952504	GBS	Soltu.DM.01G003870
ST6.chr01pos3965180	chr01	3965180	GBS	Soltu.DM.01G003890
ST6.chr01pos3965201	chr01	3965201	GBS	Soltu.DM.01G003890
ST6.chr01pos3965234	chr01	3965234	GBS	Soltu.DM.01G003890
ST6.chr01pos3965247	chr01	3965247	GBS	Soltu.DM.01G003890
ST6.chr01pos3965254	chr01	3965254	GBS	Soltu.DM.01G003890
ST6.chr01pos3976006	chr01	3976006	GBS
ST6.chr01pos3976007	chr01	3976007	GBS
ST6.chr01pos3976008	chr01	3976008	GBS
ST6.chr01pos3990062	chr01	3990062	GBS	Soltu.DM.01G003910
ST6.chr01pos3990473	chr01	3990473	GBS	Soltu.DM.01G003910
ST6.chr01pos3991324	chr01	3991324	GBS	Soltu.DM.01G003910
ST6.chr01pos3991326	chr01	3991326	GBS	Soltu.DM.01G003910
ST6.chr01pos3991327	chr01	3991327	GBS	Soltu.DM.01G003910
ST6.chr01pos3991329	chr01	3991329	GBS	Soltu.DM.01G003910
ST6.chr01pos3991364	chr01	3991364	GBS	Soltu.DM.01G003910
ST6.chr01pos3991432	chr01	3991432	GBS	Soltu.DM.01G003910
ST6.chr01pos3996637	chr01	3996637	GBS	Soltu.DM.01G003920
ST6.chr01pos4012401	chr01	4012401	GBS	Soltu.DM.01G003920
ST6.chr01pos4012434	chr01	4012434	GBS	Soltu.DM.01G003920
ST6.chr01pos4012440	chr01	4012440	GBS	Soltu.DM.01G003920
ST6.chr01pos4036733	chr01	4036733	GBS	Soltu.DM.01G003930
ST6.chr01pos4036735	chr01	4036735	GBS	Soltu.DM.01G003930
ST6.chr01pos4036740	chr01	4036740	GBS	Soltu.DM.01G003930
ST6.chr01pos4036741	chr01	4036741	GBS	Soltu.DM.01G003930
ST6.chr01pos4036742	chr01	4036742	GBS	Soltu.DM.01G003930
ST6.chr01pos4036743	chr01	4036743	GBS	Soltu.DM.01G003930
ST6.chr01pos4036744	chr01	4036744	GBS	Soltu.DM.01G003930
ST6.chr01pos4036765	chr01	4036765	GBS	Soltu.DM.01G003930
ST6.chr01pos4036767	chr01	4036767	GBS	Soltu.DM.01G003930
ST6.chr01pos4036799	chr01	4036799	GBS	Soltu.DM.01G003930
ST6.chr01pos4036802	chr01	4036802	GBS	Soltu.DM.01G003930
ST6.chr01pos4036803	chr01	4036803	GBS	Soltu.DM.01G003930
ST6.chr01pos4036805	chr01	4036805	GBS	Soltu.DM.01G003930
ST6.chr01pos4039643	chr01	4039643	GBS	Soltu.DM.01G003950
ST6.chr01pos4039710	chr01	4039710	GBS	Soltu.DM.01G003950
ST6.chr01pos4054596	chr01	4054596	GBS	Soltu.DM.01G003980
ST6.chr01pos4072900	chr01	4072900	GBS	Soltu.DM.01G004030
ST6.chr01pos4072945	chr01	4072945	GBS	Soltu.DM.01G004030
ST6.chr01pos4072959	chr01	4072959	GBS	Soltu.DM.01G004030
ST6.chr01pos4073716	chr01	4073716	GBS	Soltu.DM.01G004040
ST6.chr01pos4073755	chr01	4073755	GBS	Soltu.DM.01G004040
ST6.chr01pos4073764	chr01	4073764	GBS	Soltu.DM.01G004040
ST6.chr01pos4077275	chr01	4077275	GBS	Soltu.DM.01G004040
ST6.chr01pos4077277	chr01	4077277	GBS	Soltu.DM.01G004040
ST6.chr01pos4077278	chr01	4077278	GBS	Soltu.DM.01G004040
ST6.chr01pos4077289	chr01	4077289	GBS
ST6.chr01pos4077337	chr01	4077337	GBS
ST6.chr01pos4077356	chr01	4077356	GBS
ST6.chr01pos4077812	chr01	4077812	GBS
ST6.chr01pos4353448	chr01	4353448	GBS	Soltu.DM.01G004450
ST6.chr01pos4353467	chr01	4353467	GBS	Soltu.DM.01G004450
ST6.chr01pos4353485	chr01	4353485	GBS	Soltu.DM.01G004450
ST6.chr01pos4353491	chr01	4353491	GBS	Soltu.DM.01G004450
ST6.chr01pos4353492	chr01	4353492	GBS	Soltu.DM.01G004450
ST6.chr01pos4353506	chr01	4353506	GBS	Soltu.DM.01G004450
ST6.chr01pos4353518	chr01	4353518	GBS	Soltu.DM.01G004450
ST6.chr01pos4353536	chr01	4353536	GBS	Soltu.DM.01G004450
ST6.chr01pos4353554	chr01	4353554	GBS	Soltu.DM.01G004450
ST6.chr01pos4535747	chr01	4535747	GBS	Soltu.DM.01G004540
ST6.chr01pos4535753	chr01	4535753	GBS	Soltu.DM.01G004540
ST6.chr01pos4535756	chr01	4535756	GBS	Soltu.DM.01G004540
ST6.chr01pos4535816	chr01	4535816	GBS	Soltu.DM.01G004540
ST6.chr01pos4535822	chr01	4535822	GBS	Soltu.DM.01G004540
ST6.chr01pos4535824	chr01	4535824	GBS	Soltu.DM.01G004540
ST6.chr01pos4586201	chr01	4586201	GBS	Soltu.DM.01G004560
ST6.chr01pos4586206	chr01	4586206	GBS	Soltu.DM.01G004560
ST6.chr01pos4586211	chr01	4586211	GBS	Soltu.DM.01G004560
ST6.chr01pos4586219	chr01	4586219	GBS	Soltu.DM.01G004560
ST6.chr01pos4586279	chr01	4586279	GBS	Soltu.DM.01G004560
ST6.chr01pos4593050	chr01	4593050	GBS	Soltu.DM.01G004570
ST6.chr01pos4593096	chr01	4593096	GBS	Soltu.DM.01G004570
ST6.chr01pos4593103	chr01	4593103	GBS	Soltu.DM.01G004570
ST6.chr01pos4593104	chr01	4593104	GBS	Soltu.DM.01G004570
ST6.chr01pos4593109	chr01	4593109	GBS	Soltu.DM.01G004570
ST6.chr01pos4596676	chr01	4596676	GBS	Soltu.DM.01G004570
ST6.chr01pos4596679	chr01	4596679	GBS	Soltu.DM.01G004570
ST6.chr01pos4622494	chr01	4622494	GBS	Soltu.DM.01G004630
ST6.chr01pos4622509	chr01	4622509	GBS	Soltu.DM.01G004630
ST6.chr01pos4622557	chr01	4622557	GBS	Soltu.DM.01G004630
ST6.chr01pos4624308	chr01	4624308	GBS	Soltu.DM.01G004630
ST6.chr01pos4624321	chr01	4624321	GBS	Soltu.DM.01G004630
ST6.chr01pos4624325	chr01	4624325	GBS	Soltu.DM.01G004630
ST6.chr01pos4624352	chr01	4624352	GBS	Soltu.DM.01G004630
ST6.chr01pos4628109	chr01	4628109	GBS	Soltu.DM.01G004630
ST6.chr01pos4628114	chr01	4628114	GBS	Soltu.DM.01G004630
ST6.chr01pos4628125	chr01	4628125	GBS	Soltu.DM.01G004630
ST6.chr01pos4628128	chr01	4628128	GBS	Soltu.DM.01G004630
ST6.chr01pos4628175	chr01	4628175	GBS	Soltu.DM.01G004630
ST6.chr01pos4628194	chr01	4628194	GBS	Soltu.DM.01G004630
ST6.chr01pos4787259	chr01	4787259	GBS	Soltu.DM.01G004810
ST6.chr01pos4787286	chr01	4787286	GBS	Soltu.DM.01G004810
ST6.chr01pos4787321	chr01	4787321	GBS	Soltu.DM.01G004810
ST6.chr01pos4787322	chr01	4787322	GBS	Soltu.DM.01G004810
ST6.chr01pos4787324	chr01	4787324	GBS	Soltu.DM.01G004810
ST6.chr01pos4917034	chr01	4917034	GBS	Soltu.DM.01G004950
ST6.chr01pos4917040	chr01	4917040	GBS	Soltu.DM.01G004950
ST6.chr01pos4917056	chr01	4917056	GBS	Soltu.DM.01G004950
ST6.chr01pos4917088	chr01	4917088	GBS	Soltu.DM.01G004950
ST6.chr01pos4917101	chr01	4917101	GBS	Soltu.DM.01G004950
ST6.chr01pos4920336	chr01	4920336	GBS	Soltu.DM.01G004950
ST6.chr01pos4920342	chr01	4920342	GBS	Soltu.DM.01G004950
ST6.chr01pos4920347	chr01	4920347	GBS	Soltu.DM.01G004950
ST6.chr01pos4920350	chr01	4920350	GBS	Soltu.DM.01G004950
ST6.chr01pos4920363	chr01	4920363	GBS	Soltu.DM.01G004950
ST6.chr01pos4920373	chr01	4920373	GBS	Soltu.DM.01G004950
ST6.chr01pos4920408	chr01	4920408	GBS	Soltu.DM.01G004950
ST6.chr01pos4980616	chr01	4980616	GBS	Soltu.DM.01G005020
ST6.chr01pos4980641	chr01	4980641	GBS	Soltu.DM.01G005020
ST6.chr01pos4980642	chr01	4980642	GBS	Soltu.DM.01G005020
ST6.chr01pos4982980	chr01	4982980	GBS	Soltu.DM.01G005020
ST6.chr01pos4983000	chr01	4983000	GBS	Soltu.DM.01G005020
ST6.chr01pos4983013	chr01	4983013	GBS	Soltu.DM.01G005020
ST6.chr01pos4983751	chr01	4983751	GBS	Soltu.DM.01G005020
ST6.chr01pos4984228	chr01	4984228	GBS	Soltu.DM.01G005020
ST6.chr01pos4984248	chr01	4984248	GBS	Soltu.DM.01G005020
ST6.chr01pos4988533	chr01	4988533	GBS	Soltu.DM.01G005030
ST6.chr01pos4988602	chr01	4988602	GBS	Soltu.DM.01G005030
ST6.chr01pos4989571	chr01	4989571	GBS	Soltu.DM.01G005030
ST6.chr01pos4989574	chr01	4989574	GBS	Soltu.DM.01G005030
ST6.chr01pos4989687	chr01	4989687	GBS	Soltu.DM.01G005030
ST6.chr01pos5001829	chr01	5001829	GBS	Soltu.DM.01G005040
ST6.chr01pos5001843	chr01	5001843	GBS	Soltu.DM.01G005040
ST6.chr01pos5001844	chr01	5001844	GBS	Soltu.DM.01G005040
ST6.chr01pos5001851	chr01	5001851	GBS	Soltu.DM.01G005040
ST6.chr01pos5001897	chr01	5001897	GBS	Soltu.DM.01G005040
ST6.chr01pos5001903	chr01	5001903	GBS	Soltu.DM.01G005040
ST6.chr01pos5002434	chr01	5002434	GBS	Soltu.DM.01G005040
ST6.chr01pos5002437	chr01	5002437	GBS	Soltu.DM.01G005040
ST6.chr01pos5002465	chr01	5002465	GBS	Soltu.DM.01G005040
ST6.chr01pos5019101	chr01	5019101	GBS	Soltu.DM.01G005050
ST6.chr01pos5019104	chr01	5019104	GBS	Soltu.DM.01G005050
ST6.chr01pos5019110	chr01	5019110	GBS	Soltu.DM.01G005050
ST6.chr01pos5019824	chr01	5019824	GBS	Soltu.DM.01G005050
ST6.chr01pos5019830	chr01	5019830	GBS	Soltu.DM.01G005050
ST6.chr01pos5019831	chr01	5019831	GBS	Soltu.DM.01G005050
ST6.chr01pos5019838	chr01	5019838	GBS	Soltu.DM.01G005050
ST6.chr01pos5019853	chr01	5019853	GBS	Soltu.DM.01G005050
ST6.chr01pos5019879	chr01	5019879	GBS	Soltu.DM.01G005050
ST6.chr01pos5019886	chr01	5019886	GBS	Soltu.DM.01G005050
ST6.chr01pos5019889	chr01	5019889	GBS	Soltu.DM.01G005050
ST6.chr01pos5036055	chr01	5036055	GBS	Soltu.DM.01G005060
ST6.chr01pos5036107	chr01	5036107	GBS	Soltu.DM.01G005060
ST6.chr01pos5036114	chr01	5036114	GBS	Soltu.DM.01G005060
ST6.chr01pos5036140	chr01	5036140	GBS	Soltu.DM.01G005060
ST6.chr01pos5036143	chr01	5036143	GBS	Soltu.DM.01G005060
ST6.chr01pos5036144	chr01	5036144	GBS	Soltu.DM.01G005060
ST6.chr01pos5083458	chr01	5083458	GBS	Soltu.DM.01G005140
ST6.chr01pos5084078	chr01	5084078	GBS	Soltu.DM.01G005140
ST6.chr01pos5084142	chr01	5084142	GBS	Soltu.DM.01G005140
ST6.chr01pos5084144	chr01	5084144	GBS	Soltu.DM.01G005140
ST6.chr01pos5145502	chr01	5145502	GBS	Soltu.DM.01G005200
ST6.chr01pos5145517	chr01	5145517	GBS	Soltu.DM.01G005200
ST6.chr01pos5145525	chr01	5145525	GBS	Soltu.DM.01G005200
ST6.chr01pos5145533	chr01	5145533	GBS	Soltu.DM.01G005200
ST6.chr01pos5145538	chr01	5145538	GBS	Soltu.DM.01G005200
ST6.chr01pos5145561	chr01	5145561	GBS	Soltu.DM.01G005200
ST6.chr01pos5145569	chr01	5145569	GBS	Soltu.DM.01G005200
ST6.chr01pos5145578	chr01	5145578	GBS	Soltu.DM.01G005200
ST6.chr01pos5145584	chr01	5145584	GBS	Soltu.DM.01G005200
ST6.chr01pos5613047	chr01	5613047	GBS	Soltu.DM.01G005480
ST6.chr01pos5613052	chr01	5613052	GBS	Soltu.DM.01G005480
ST6.chr01pos5623927	chr01	5623927	GBS	Soltu.DM.01G005490
ST6.chr01pos5631320	chr01	5631320	GBS
ST6.chr01pos5631372	chr01	5631372	GBS
ST6.chr01pos5631378	chr01	5631378	GBS
ST6.chr01pos5652683	chr01	5652683	GBS	Soltu.DM.01G005530
ST6.chr01pos5652714	chr01	5652714	GBS	Soltu.DM.01G005530
ST6.chr01pos5652722	chr01	5652722	GBS	Soltu.DM.01G005530
ST6.chr01pos5655319	chr01	5655319	GBS	Soltu.DM.01G005530
ST6.chr01pos5655400	chr01	5655400	GBS	Soltu.DM.01G005530
ST6.chr01pos5660420	chr01	5660420	GBS
ST6.chr01pos5660445	chr01	5660445	GBS
ST6.chr01pos5660462	chr01	5660462	GBS
ST6.chr01pos5660469	chr01	5660469	GBS
ST6.chr01pos5660483	chr01	5660483	GBS
ST6.chr01pos5660495	chr01	5660495	GBS
ST6.chr01pos5662365	chr01	5662365	GBS	Soltu.DM.01G005540
ST6.chr01pos5662366	chr01	5662366	GBS	Soltu.DM.01G005540
ST6.chr01pos5703580	chr01	5703580	GBS	Soltu.DM.01G005570
ST6.chr01pos5703587	chr01	5703587	GBS	Soltu.DM.01G005570
ST6.chr01pos5703596	chr01	5703596	GBS	Soltu.DM.01G005570
ST6.chr01pos5703599	chr01	5703599	GBS	Soltu.DM.01G005570
ST6.chr01pos5703669	chr01	5703669	GBS	Soltu.DM.01G005570
ST6.chr01pos5703704	chr01	5703704	GBS	Soltu.DM.01G005570
ST6.chr01pos5704222	chr01	5704222	GBS	Soltu.DM.01G005570
ST6.chr01pos5707056	chr01	5707056	GBS	Soltu.DM.01G005570
ST6.chr01pos5707058	chr01	5707058	GBS	Soltu.DM.01G005570
ST6.chr01pos5711666	chr01	5711666	GBS	Soltu.DM.01G005570
ST6.chr01pos5715003	chr01	5715003	GBS	Soltu.DM.01G005570
ST6.chr01pos5715008	chr01	5715008	GBS	Soltu.DM.01G005570
ST6.chr01pos5715047	chr01	5715047	GBS	Soltu.DM.01G005570
ST6.chr01pos5727887	chr01	5727887	GBS	Soltu.DM.01G005580
ST6.chr01pos5727889	chr01	5727889	GBS	Soltu.DM.01G005580
ST6.chr01pos5727920	chr01	5727920	GBS	Soltu.DM.01G005580
ST6.chr01pos5727939	chr01	5727939	GBS	Soltu.DM.01G005580
ST6.chr01pos5727958	chr01	5727958	GBS	Soltu.DM.01G005580
ST6.chr01pos5727964	chr01	5727964	GBS	Soltu.DM.01G005580
ST6.chr01pos5727985	chr01	5727985	GBS	Soltu.DM.01G005580
ST6.chr01pos5728010	chr01	5728010	GBS	Soltu.DM.01G005580
ST6.chr01pos5728029	chr01	5728029	GBS	Soltu.DM.01G005580
ST6.chr01pos5728030	chr01	5728030	GBS	Soltu.DM.01G005580
ST6.chr01pos5728039	chr01	5728039	GBS	Soltu.DM.01G005580
ST6.chr01pos5729304	chr01	5729304	GBS	Soltu.DM.01G005580
ST6.chr01pos5729341	chr01	5729341	GBS	Soltu.DM.01G005580
ST6.chr01pos5746417	chr01	5746417	GBS	Soltu.DM.01G005600
ST6.chr01pos5746418	chr01	5746418	GBS	Soltu.DM.01G005600
ST6.chr01pos5746434	chr01	5746434	GBS	Soltu.DM.01G005600
ST6.chr01pos5746440	chr01	5746440	GBS	Soltu.DM.01G005600
ST6.chr01pos5746446	chr01	5746446	GBS	Soltu.DM.01G005600
ST6.chr01pos5746458	chr01	5746458	GBS	Soltu.DM.01G005600
ST6.chr01pos5746470	chr01	5746470	GBS	Soltu.DM.01G005600
ST6.chr01pos5746474	chr01	5746474	GBS	Soltu.DM.01G005600
ST6.chr01pos5746498	chr01	5746498	GBS	Soltu.DM.01G005600
ST6.chr01pos5775730	chr01	5775730	GBS	Soltu.DM.01G005630
ST6.chr01pos5775731	chr01	5775731	GBS	Soltu.DM.01G005630
ST6.chr01pos5811023	chr01	5811023	GBS	Soltu.DM.01G005670
ST6.chr01pos5811045	chr01	5811045	GBS	Soltu.DM.01G005670
ST6.chr01pos5811048	chr01	5811048	GBS	Soltu.DM.01G005670
ST6.chr01pos5811089	chr01	5811089	GBS	Soltu.DM.01G005670
ST6.chr01pos5811096	chr01	5811096	GBS	Soltu.DM.01G005670
ST6.chr01pos5811439	chr01	5811439	GBS	Soltu.DM.01G005670
ST6.chr01pos5811447	chr01	5811447	GBS	Soltu.DM.01G005670
ST6.chr01pos5811465	chr01	5811465	GBS	Soltu.DM.01G005670
ST6.chr01pos5811466	chr01	5811466	GBS	Soltu.DM.01G005670
ST6.chr01pos5811469	chr01	5811469	GBS	Soltu.DM.01G005670
ST6.chr01pos5811470	chr01	5811470	GBS	Soltu.DM.01G005670
ST6.chr01pos5811475	chr01	5811475	GBS	Soltu.DM.01G005670
ST6.chr01pos5811500	chr01	5811500	GBS	Soltu.DM.01G005670
ST6.chr01pos5811503	chr01	5811503	GBS	Soltu.DM.01G005670
ST6.chr01pos5811506	chr01	5811506	GBS	Soltu.DM.01G005670
ST6.chr01pos5811531	chr01	5811531	GBS	Soltu.DM.01G005670
ST6.chr01pos5811542	chr01	5811542	GBS	Soltu.DM.01G005670
ST6.chr01pos5811546	chr01	5811546	GBS	Soltu.DM.01G005670
ST6.chr01pos5824079	chr01	5824079	GBS	Soltu.DM.01G005680
ST6.chr01pos5824088	chr01	5824088	GBS	Soltu.DM.01G005680
ST6.chr01pos5824117	chr01	5824117	GBS	Soltu.DM.01G005680
ST6.chr01pos5824125	chr01	5824125	GBS	Soltu.DM.01G005680
ST6.chr01pos5824154	chr01	5824154	GBS	Soltu.DM.01G005680
ST6.chr01pos5824155	chr01	5824155	GBS	Soltu.DM.01G005680
ST6.chr01pos5824161	chr01	5824161	GBS	Soltu.DM.01G005680
ST6.chr01pos5824555	chr01	5824555	GBS	Soltu.DM.01G005680
ST6.chr01pos5824559	chr01	5824559	GBS	Soltu.DM.01G005680
ST6.chr01pos5824562	chr01	5824562	GBS	Soltu.DM.01G005680
ST6.chr01pos5824583	chr01	5824583	GBS	Soltu.DM.01G005680
ST6.chr01pos5824601	chr01	5824601	GBS	Soltu.DM.01G005680
ST6.chr01pos5824616	chr01	5824616	GBS	Soltu.DM.01G005680
ST6.chr01pos5825170	chr01	5825170	GBS	Soltu.DM.01G005680
ST6.chr01pos5825178	chr01	5825178	GBS	Soltu.DM.01G005680
ST6.chr01pos5825192	chr01	5825192	GBS	Soltu.DM.01G005680
ST6.chr01pos5825225	chr01	5825225	GBS	Soltu.DM.01G005680
ST6.chr01pos5825226	chr01	5825226	GBS	Soltu.DM.01G005680
ST6.chr01pos5844531	chr01	5844531	GBS
ST6.chr01pos5844554	chr01	5844554	GBS
ST6.chr01pos5844556	chr01	5844556	GBS
ST6.chr01pos5844562	chr01	5844562	GBS
ST6.chr01pos5844616	chr01	5844616	GBS
ST6.chr01pos6025997	chr01	6025997	GBS	Soltu.DM.01G005770
ST6.chr01pos6026029	chr01	6026029	GBS	Soltu.DM.01G005770
ST6.chr01pos6026103	chr01	6026103	GBS	Soltu.DM.01G005770
ST6.chr01pos6026133	chr01	6026133	GBS	Soltu.DM.01G005770
ST6.chr01pos6026141	chr01	6026141	GBS	Soltu.DM.01G005770
ST6.chr01pos6026154	chr01	6026154	GBS	Soltu.DM.01G005770
ST6.chr01pos6026162	chr01	6026162	GBS	Soltu.DM.01G005770
ST6.chr01pos6026170	chr01	6026170	GBS	Soltu.DM.01G005770
ST6.chr01pos6026961	chr01	6026961	GBS	Soltu.DM.01G005770
ST6.chr01pos6026964	chr01	6026964	GBS	Soltu.DM.01G005770
ST6.chr01pos6026982	chr01	6026982	GBS	Soltu.DM.01G005770
ST6.chr01pos6026997	chr01	6026997	GBS	Soltu.DM.01G005770
ST6.chr01pos6027016	chr01	6027016	GBS	Soltu.DM.01G005770
ST6.chr01pos6027018	chr01	6027018	GBS	Soltu.DM.01G005770
ST6.chr01pos6028785	chr01	6028785	GBS	Soltu.DM.01G005770
ST6.chr01pos6028788	chr01	6028788	GBS	Soltu.DM.01G005770
ST6.chr01pos6028814	chr01	6028814	GBS	Soltu.DM.01G005770
ST6.chr01pos6028818	chr01	6028818	GBS	Soltu.DM.01G005770
ST6.chr01pos6028826	chr01	6028826	GBS	Soltu.DM.01G005770
ST6.chr01pos6050141	chr01	6050141	GBS	Soltu.DM.01G005800
ST6.chr01pos6050167	chr01	6050167	GBS	Soltu.DM.01G005800
ST6.chr01pos6050205	chr01	6050205	GBS	Soltu.DM.01G005800
ST6.chr01pos6050206	chr01	6050206	GBS	Soltu.DM.01G005800
ST6.chr01pos6050211	chr01	6050211	GBS	Soltu.DM.01G005800
ST6.chr01pos6050225	chr01	6050225	GBS	Soltu.DM.01G005800
ST6.chr01pos6052336	chr01	6052336	GBS	Soltu.DM.01G005800
ST6.chr01pos6052351	chr01	6052351	GBS	Soltu.DM.01G005800
ST6.chr01pos6068006	chr01	6068006	GBS
ST6.chr01pos6068052	chr01	6068052	GBS
ST6.chr01pos6076483	chr01	6076483	GBS
ST6.chr01pos6076487	chr01	6076487	GBS
ST6.chr01pos6099369	chr01	6099369	GBS	Soltu.DM.01G005850
ST6.chr01pos6099388	chr01	6099388	GBS	Soltu.DM.01G005850
ST6.chr01pos6099402	chr01	6099402	GBS	Soltu.DM.01G005850
ST6.chr01pos6099421	chr01	6099421	GBS	Soltu.DM.01G005850
ST6.chr01pos6099422	chr01	6099422	GBS	Soltu.DM.01G005850
ST6.chr01pos6099463	chr01	6099463	GBS	Soltu.DM.01G005850
ST6.chr01pos6099485	chr01	6099485	GBS	Soltu.DM.01G005850
ST6.chr01pos6099515	chr01	6099515	GBS	Soltu.DM.01G005850
ST6.chr01pos6099529	chr01	6099529	GBS	Soltu.DM.01G005850
ST6.chr01pos6099531	chr01	6099531	GBS	Soltu.DM.01G005850
ST6.chr01pos6099537	chr01	6099537	GBS	Soltu.DM.01G005850
ST6.chr01pos6100810	chr01	6100810	GBS
ST6.chr01pos6100818	chr01	6100818	GBS
ST6.chr01pos6100822	chr01	6100822	GBS
ST6.chr01pos6100826	chr01	6100826	GBS
ST6.chr01pos6100830	chr01	6100830	GBS
ST6.chr01pos6108592	chr01	6108592	GBS
ST6.chr01pos6108593	chr01	6108593	GBS
ST6.chr01pos6108594	chr01	6108594	GBS
ST6.chr01pos6108619	chr01	6108619	GBS
ST6.chr01pos6108630	chr01	6108630	GBS
ST6.chr01pos6108636	chr01	6108636	GBS
ST6.chr01pos6108674	chr01	6108674	GBS
ST6.chr01pos6108681	chr01	6108681	GBS
ST6.chr01pos6137927	chr01	6137927	GBS	Soltu.DM.01G005890
ST6.chr01pos6137961	chr01	6137961	GBS	Soltu.DM.01G005890
ST6.chr01pos6137973	chr01	6137973	GBS	Soltu.DM.01G005890
ST6.chr01pos6137977	chr01	6137977	GBS	Soltu.DM.01G005890
ST6.chr01pos6138019	chr01	6138019	GBS	Soltu.DM.01G005890
ST6.chr01pos6138021	chr01	6138021	GBS	Soltu.DM.01G005890
ST6.chr01pos6138036	chr01	6138036	GBS	Soltu.DM.01G005890
ST6.chr01pos6138039	chr01	6138039	GBS	Soltu.DM.01G005890
ST6.chr01pos6138043	chr01	6138043	GBS	Soltu.DM.01G005890
ST6.chr01pos6138045	chr01	6138045	GBS	Soltu.DM.01G005890
ST6.chr01pos6138055	chr01	6138055	GBS	Soltu.DM.01G005890
ST6.chr01pos6155395	chr01	6155395	GBS	Soltu.DM.01G005920
ST6.chr01pos6155402	chr01	6155402	GBS	Soltu.DM.01G005920
ST6.chr01pos6155425	chr01	6155425	GBS	Soltu.DM.01G005920
ST6.chr01pos6155426	chr01	6155426	GBS	Soltu.DM.01G005920
ST6.chr01pos6155432	chr01	6155432	GBS	Soltu.DM.01G005920
ST6.chr01pos6155445	chr01	6155445	GBS	Soltu.DM.01G005920
ST6.chr01pos6155447	chr01	6155447	GBS	Soltu.DM.01G005920
ST6.chr01pos6166018	chr01	6166018	GBS	Soltu.DM.01G005920
ST6.chr01pos6166019	chr01	6166019	GBS	Soltu.DM.01G005920
ST6.chr01pos6166020	chr01	6166020	GBS	Soltu.DM.01G005920
ST6.chr01pos6166939	chr01	6166939	GBS	Soltu.DM.01G005920
ST6.chr01pos6166998	chr01	6166998	GBS	Soltu.DM.01G005920
ST6.chr01pos6168036	chr01	6168036	GBS	Soltu.DM.01G005920
ST6.chr01pos6168049	chr01	6168049	GBS	Soltu.DM.01G005920
ST6.chr01pos6195594	chr01	6195594	GBS	Soltu.DM.01G005940
ST6.chr01pos6195618	chr01	6195618	GBS	Soltu.DM.01G005940
ST6.chr01pos6195621	chr01	6195621	GBS	Soltu.DM.01G005940
ST6.chr01pos6195630	chr01	6195630	GBS	Soltu.DM.01G005940
ST6.chr01pos6218919	chr01	6218919	GBS	Soltu.DM.01G005950
ST6.chr01pos6218954	chr01	6218954	GBS	Soltu.DM.01G005950
ST6.chr01pos6218996	chr01	6218996	GBS	Soltu.DM.01G005950
ST6.chr01pos6220528	chr01	6220528	GBS	Soltu.DM.01G005960
ST6.chr01pos6220553	chr01	6220553	GBS	Soltu.DM.01G005960
ST6.chr01pos6221762	chr01	6221762	GBS	Soltu.DM.01G005960
ST6.chr01pos6221779	chr01	6221779	GBS	Soltu.DM.01G005960
ST6.chr01pos6236163	chr01	6236163	GBS	Soltu.DM.01G005970
ST6.chr01pos6236186	chr01	6236186	GBS	Soltu.DM.01G005970
ST6.chr01pos6236238	chr01	6236238	GBS	Soltu.DM.01G005970
ST6.chr01pos6236825	chr01	6236825	GBS	Soltu.DM.01G005970
ST6.chr01pos6250629	chr01	6250629	GBS	Soltu.DM.01G005980
ST6.chr01pos6250636	chr01	6250636	GBS	Soltu.DM.01G005980
ST6.chr01pos6250687	chr01	6250687	GBS	Soltu.DM.01G005980
ST6.chr01pos6250706	chr01	6250706	GBS	Soltu.DM.01G005980
ST6.chr01pos6250726	chr01	6250726	GBS	Soltu.DM.01G005980
ST6.chr01pos6250727	chr01	6250727	GBS	Soltu.DM.01G005980
ST6.chr01pos6250730	chr01	6250730	GBS	Soltu.DM.01G005980
ST6.chr01pos6250752	chr01	6250752	GBS	Soltu.DM.01G005980
ST6.chr01pos6250778	chr01	6250778	GBS	Soltu.DM.01G005980
ST6.chr01pos6397472	chr01	6397472	GBS
ST6.chr01pos6397498	chr01	6397498	GBS
ST6.chr01pos6397506	chr01	6397506	GBS
ST6.chr01pos6461887	chr01	6461887	GBS
ST6.chr01pos6461895	chr01	6461895	GBS
ST6.chr01pos6461896	chr01	6461896	GBS
ST6.chr01pos6461899	chr01	6461899	GBS
ST6.chr01pos6461906	chr01	6461906	GBS
ST6.chr01pos6461916	chr01	6461916	GBS
ST6.chr01pos6461934	chr01	6461934	GBS
ST6.chr01pos6461960	chr01	6461960	GBS
ST6.chr01pos6461964	chr01	6461964	GBS
ST6.chr01pos6721183	chr01	6721183	GBS	Soltu.DM.01G006050
ST6.chr01pos6721189	chr01	6721189	GBS	Soltu.DM.01G006050
ST6.chr01pos6721231	chr01	6721231	GBS	Soltu.DM.01G006050
ST6.chr01pos6721232	chr01	6721232	GBS	Soltu.DM.01G006050
ST6.chr01pos6721233	chr01	6721233	GBS	Soltu.DM.01G006050
ST6.chr01pos6721235	chr01	6721235	GBS	Soltu.DM.01G006050
ST6.chr01pos6721240	chr01	6721240	GBS	Soltu.DM.01G006050
ST6.chr01pos6721245	chr01	6721245	GBS	Soltu.DM.01G006050
ST6.chr01pos6721265	chr01	6721265	GBS	Soltu.DM.01G006050
ST6.chr01pos6721266	chr01	6721266	GBS	Soltu.DM.01G006050
ST6.chr01pos6745556	chr01	6745556	GBS
ST6.chr01pos6745627	chr01	6745627	GBS
ST6.chr01pos6745630	chr01	6745630	GBS
ST6.chr01pos6745651	chr01	6745651	GBS
ST6.chr01pos6745680	chr01	6745680	GBS
ST6.chr01pos6745692	chr01	6745692	GBS
ST6.chr01pos6751054	chr01	6751054	GBS	Soltu.DM.01G006060
ST6.chr01pos6758597	chr01	6758597	GBS
ST6.chr01pos6758598	chr01	6758598	GBS
ST6.chr01pos6758609	chr01	6758609	GBS
ST6.chr01pos6758628	chr01	6758628	GBS
ST6.chr01pos6758637	chr01	6758637	GBS
ST6.chr01pos6791557	chr01	6791557	GBS	Soltu.DM.01G006070
ST6.chr01pos6791575	chr01	6791575	GBS	Soltu.DM.01G006070
ST6.chr01pos6791584	chr01	6791584	GBS	Soltu.DM.01G006070
ST6.chr01pos6791587	chr01	6791587	GBS	Soltu.DM.01G006070
ST6.chr01pos6791602	chr01	6791602	GBS	Soltu.DM.01G006070
ST6.chr01pos6791610	chr01	6791610	GBS	Soltu.DM.01G006070
ST6.chr01pos6791615	chr01	6791615	GBS	Soltu.DM.01G006070
ST6.chr01pos6791616	chr01	6791616	GBS	Soltu.DM.01G006070
ST6.chr01pos6843287	chr01	6843287	GBS
ST6.chr01pos6843290	chr01	6843290	GBS
ST6.chr01pos6843291	chr01	6843291	GBS
ST6.chr01pos6843358	chr01	6843358	GBS
ST6.chr01pos6862947	chr01	6862947	GBS	Soltu.DM.01G006130
ST6.chr01pos6862963	chr01	6862963	GBS	Soltu.DM.01G006130
ST6.chr01pos6863029	chr01	6863029	GBS	Soltu.DM.01G006130
ST6.chr01pos6891002	chr01	6891002	GBS
ST6.chr01pos6891014	chr01	6891014	GBS
ST6.chr01pos6891036	chr01	6891036	GBS
ST6.chr01pos6891065	chr01	6891065	GBS
ST6.chr01pos6936332	chr01	6936332	GBS
ST6.chr01pos6936336	chr01	6936336	GBS
ST6.chr01pos6936355	chr01	6936355	GBS
ST6.chr01pos6963390	chr01	6963390	GBS
ST6.chr01pos7060025	chr01	7060025	GBS	Soltu.DM.01G006220
ST6.chr01pos7060040	chr01	7060040	GBS	Soltu.DM.01G006220
ST6.chr01pos7060071	chr01	7060071	GBS	Soltu.DM.01G006220
ST6.chr01pos7060546	chr01	7060546	GBS	Soltu.DM.01G006220
ST6.chr01pos7060557	chr01	7060557	GBS	Soltu.DM.01G006220
ST6.chr01pos7060562	chr01	7060562	GBS	Soltu.DM.01G006220
ST6.chr01pos7060565	chr01	7060565	GBS	Soltu.DM.01G006220
ST6.chr01pos7060583	chr01	7060583	GBS	Soltu.DM.01G006220
ST6.chr01pos7060619	chr01	7060619	GBS	Soltu.DM.01G006220
ST6.chr01pos7060627	chr01	7060627	GBS	Soltu.DM.01G006220
ST6.chr01pos7065405	chr01	7065405	GBS	Soltu.DM.01G006230
ST6.chr01pos7065428	chr01	7065428	GBS	Soltu.DM.01G006230
ST6.chr01pos7065445	chr01	7065445	GBS	Soltu.DM.01G006230
ST6.chr01pos7066032	chr01	7066032	GBS	Soltu.DM.01G006230
ST6.chr01pos7066050	chr01	7066050	GBS	Soltu.DM.01G006230
ST6.chr01pos7066051	chr01	7066051	GBS	Soltu.DM.01G006230
ST6.chr01pos7066063	chr01	7066063	GBS	Soltu.DM.01G006230
ST6.chr01pos7066067	chr01	7066067	GBS	Soltu.DM.01G006230
ST6.chr01pos7066068	chr01	7066068	GBS	Soltu.DM.01G006230
ST6.chr01pos7066084	chr01	7066084	GBS	Soltu.DM.01G006230
ST6.chr01pos7066125	chr01	7066125	GBS	Soltu.DM.01G006230
ST6.chr01pos7066139	chr01	7066139	GBS	Soltu.DM.01G006230
ST6.chr01pos7066140	chr01	7066140	GBS	Soltu.DM.01G006230
ST6.chr01pos7067326	chr01	7067326	GBS	Soltu.DM.01G006230
ST6.chr01pos7067343	chr01	7067343	GBS	Soltu.DM.01G006230
ST6.chr01pos7067713	chr01	7067713	GBS
ST6.chr01pos7067742	chr01	7067742	GBS
ST6.chr01pos7067751	chr01	7067751	GBS
ST6.chr01pos7067782	chr01	7067782	GBS
ST6.chr01pos7067784	chr01	7067784	GBS
ST6.chr01pos7068530	chr01	7068530	GBS	Soltu.DM.01G006240
ST6.chr01pos7068585	chr01	7068585	GBS	Soltu.DM.01G006240
ST6.chr01pos7068606	chr01	7068606	GBS	Soltu.DM.01G006240
ST6.chr01pos7068616	chr01	7068616	GBS	Soltu.DM.01G006240
ST6.chr01pos7068618	chr01	7068618	GBS	Soltu.DM.01G006240
ST6.chr01pos7068642	chr01	7068642	GBS	Soltu.DM.01G006240
ST6.chr01pos7068643	chr01	7068643	GBS	Soltu.DM.01G006240
ST6.chr01pos7068650	chr01	7068650	GBS	Soltu.DM.01G006240
ST6.chr01pos7068662	chr01	7068662	GBS	Soltu.DM.01G006240
ST6.chr01pos7071802	chr01	7071802	GBS	Soltu.DM.01G006250
ST6.chr01pos7071836	chr01	7071836	GBS	Soltu.DM.01G006250
ST6.chr01pos7071849	chr01	7071849	GBS	Soltu.DM.01G006250
ST6.chr01pos7071875	chr01	7071875	GBS	Soltu.DM.01G006250
ST6.chr01pos7090123	chr01	7090123	GBS	Soltu.DM.01G006270
ST6.chr01pos7090262	chr01	7090262	GBS	Soltu.DM.01G006270
ST6.chr01pos7092147	chr01	7092147	GBS	Soltu.DM.01G006270
ST6.chr01pos7092160	chr01	7092160	GBS	Soltu.DM.01G006270
ST6.chr01pos7092284	chr01	7092284	GBS	Soltu.DM.01G006270
ST6.chr01pos7185786	chr01	7185786	GBS	Soltu.DM.01G006350
ST6.chr01pos7185811	chr01	7185811	GBS	Soltu.DM.01G006350
ST6.chr01pos7192656	chr01	7192656	GBS	Soltu.DM.01G006350
ST6.chr01pos7192678	chr01	7192678	GBS	Soltu.DM.01G006350
ST6.chr01pos7192694	chr01	7192694	GBS	Soltu.DM.01G006350
ST6.chr01pos7192835	chr01	7192835	GBS	Soltu.DM.01G006350
ST6.chr01pos7192838	chr01	7192838	GBS	Soltu.DM.01G006350
ST6.chr01pos7192844	chr01	7192844	GBS	Soltu.DM.01G006350
ST6.chr01pos7192857	chr01	7192857	GBS	Soltu.DM.01G006350
ST6.chr01pos7193005	chr01	7193005	GBS	Soltu.DM.01G006350
ST6.chr01pos7193007	chr01	7193007	GBS	Soltu.DM.01G006350
ST6.chr01pos7196446	chr01	7196446	GBS	Soltu.DM.01G006350
ST6.chr01pos7196802	chr01	7196802	GBS	Soltu.DM.01G006350
ST6.chr01pos7196838	chr01	7196838	GBS	Soltu.DM.01G006350
ST6.chr01pos7199719	chr01	7199719	GBS
ST6.chr01pos7199726	chr01	7199726	GBS
ST6.chr01pos7201784	chr01	7201784	GBS
ST6.chr01pos7201806	chr01	7201806	GBS
ST6.chr01pos7205973	chr01	7205973	GBS	Soltu.DM.01G006360
ST6.chr01pos7206000	chr01	7206000	GBS	Soltu.DM.01G006360
ST6.chr01pos7206014	chr01	7206014	GBS	Soltu.DM.01G006360
ST6.chr01pos7232551	chr01	7232551	GBS	Soltu.DM.01G006380
ST6.chr01pos7232552	chr01	7232552	GBS	Soltu.DM.01G006380
ST6.chr01pos7232553	chr01	7232553	GBS	Soltu.DM.01G006380
ST6.chr01pos7232571	chr01	7232571	GBS	Soltu.DM.01G006380
ST6.chr01pos7232627	chr01	7232627	GBS	Soltu.DM.01G006380
ST6.chr01pos7306968	chr01	7306968	GBS	Soltu.DM.01G006400
ST6.chr01pos7308721	chr01	7308721	GBS	Soltu.DM.01G006400
ST6.chr01pos7308728	chr01	7308728	GBS	Soltu.DM.01G006400
ST6.chr01pos7308859	chr01	7308859	GBS	Soltu.DM.01G006400
ST6.chr01pos7308870	chr01	7308870	GBS	Soltu.DM.01G006400
ST6.chr01pos7308879	chr01	7308879	GBS	Soltu.DM.01G006400
ST6.chr01pos7341505	chr01	7341505	GBS	Soltu.DM.01G006410
ST6.chr01pos7341511	chr01	7341511	GBS	Soltu.DM.01G006410
ST6.chr01pos7478557	chr01	7478557	GBS	Soltu.DM.01G006510
ST6.chr01pos7478639	chr01	7478639	GBS	Soltu.DM.01G006510
ST6.chr01pos7479703	chr01	7479703	GBS	Soltu.DM.01G006510
ST6.chr01pos7492524	chr01	7492524	GBS
ST6.chr01pos7492546	chr01	7492546	GBS
ST6.chr01pos7492567	chr01	7492567	GBS
ST6.chr01pos7492604	chr01	7492604	GBS
ST6.chr01pos7502198	chr01	7502198	GBS	Soltu.DM.01G006530
ST6.chr01pos7613913	chr01	7613913	GBS	Soltu.DM.01G006670
ST6.chr01pos7613914	chr01	7613914	GBS	Soltu.DM.01G006670
ST6.chr01pos7613951	chr01	7613951	GBS	Soltu.DM.01G006670
ST6.chr01pos7613953	chr01	7613953	GBS	Soltu.DM.01G006670
ST6.chr01pos7613957	chr01	7613957	GBS	Soltu.DM.01G006670
ST6.chr01pos7613958	chr01	7613958	GBS	Soltu.DM.01G006670
ST6.chr01pos7613966	chr01	7613966	GBS	Soltu.DM.01G006670
ST6.chr01pos7613984	chr01	7613984	GBS	Soltu.DM.01G006670
ST6.chr01pos7613987	chr01	7613987	GBS	Soltu.DM.01G006670
ST6.chr01pos7613994	chr01	7613994	GBS	Soltu.DM.01G006670
ST6.chr01pos7614034	chr01	7614034	GBS	Soltu.DM.01G006670
ST6.chr01pos7646106	chr01	7646106	GBS
ST6.chr01pos7646123	chr01	7646123	GBS
ST6.chr01pos7646154	chr01	7646154	GBS
ST6.chr01pos7646160	chr01	7646160	GBS
ST6.chr01pos7661534	chr01	7661534	GBS
ST6.chr01pos7661535	chr01	7661535	GBS
ST6.chr01pos7661537	chr01	7661537	GBS
ST6.chr01pos7661541	chr01	7661541	GBS
ST6.chr01pos7661584	chr01	7661584	GBS
ST6.chr01pos7661586	chr01	7661586	GBS
ST6.chr01pos7661587	chr01	7661587	GBS
ST6.chr01pos7661612	chr01	7661612	GBS
ST6.chr01pos7807098	chr01	7807098	GBS	Soltu.DM.01G006780
ST6.chr01pos7807138	chr01	7807138	GBS	Soltu.DM.01G006780
ST6.chr01pos7829038	chr01	7829038	GBS
ST6.chr01pos7829058	chr01	7829058	GBS
ST6.chr01pos7889957	chr01	7889957	GBS	Soltu.DM.01G006820
ST6.chr01pos7889963	chr01	7889963	GBS	Soltu.DM.01G006820
ST6.chr01pos7890005	chr01	7890005	GBS	Soltu.DM.01G006820
ST6.chr01pos7890009	chr01	7890009	GBS	Soltu.DM.01G006820
ST6.chr01pos7890266	chr01	7890266	GBS	Soltu.DM.01G006820
ST6.chr01pos7893001	chr01	7893001	GBS	Soltu.DM.01G006820
ST6.chr01pos7893015	chr01	7893015	GBS	Soltu.DM.01G006820
ST6.chr01pos7898284	chr01	7898284	GBS	Soltu.DM.01G006830
ST6.chr01pos7898294	chr01	7898294	GBS	Soltu.DM.01G006830
ST6.chr01pos7901211	chr01	7901211	GBS	Soltu.DM.01G006840
ST6.chr01pos7901225	chr01	7901225	GBS	Soltu.DM.01G006840
ST6.chr01pos7901236	chr01	7901236	GBS	Soltu.DM.01G006840
ST6.chr01pos7901240	chr01	7901240	GBS	Soltu.DM.01G006840
ST6.chr01pos7901257	chr01	7901257	GBS	Soltu.DM.01G006840
ST6.chr01pos7901262	chr01	7901262	GBS	Soltu.DM.01G006840
ST6.chr01pos7901270	chr01	7901270	GBS	Soltu.DM.01G006840
ST6.chr01pos7901273	chr01	7901273	GBS	Soltu.DM.01G006840
ST6.chr01pos7901283	chr01	7901283	GBS	Soltu.DM.01G006840
ST6.chr01pos7901293	chr01	7901293	GBS	Soltu.DM.01G006840
ST6.chr01pos7901294	chr01	7901294	GBS	Soltu.DM.01G006840
ST6.chr01pos7915081	chr01	7915081	GBS	Soltu.DM.01G006850
ST6.chr01pos7915126	chr01	7915126	GBS	Soltu.DM.01G006850
ST6.chr01pos7915154	chr01	7915154	GBS	Soltu.DM.01G006850
ST6.chr01pos7915187	chr01	7915187	GBS	Soltu.DM.01G006850
ST6.chr01pos7949296	chr01	7949296	GBS
ST6.chr01pos8004176	chr01	8004176	GBS
ST6.chr01pos8004179	chr01	8004179	GBS
ST6.chr01pos8004211	chr01	8004211	GBS
ST6.chr01pos8031942	chr01	8031942	GBS	Soltu.DM.01G006920
ST6.chr01pos8031960	chr01	8031960	GBS	Soltu.DM.01G006920
ST6.chr01pos8031966	chr01	8031966	GBS	Soltu.DM.01G006920
ST6.chr01pos8031981	chr01	8031981	GBS	Soltu.DM.01G006920
ST6.chr01pos8032002	chr01	8032002	GBS	Soltu.DM.01G006920
ST6.chr01pos8121284	chr01	8121284	GBS
ST6.chr01pos8144807	chr01	8144807	GBS	Soltu.DM.01G007060
ST6.chr01pos8144808	chr01	8144808	GBS	Soltu.DM.01G007060
ST6.chr01pos8144809	chr01	8144809	GBS	Soltu.DM.01G007060
ST6.chr01pos8144846	chr01	8144846	GBS
ST6.chr01pos8288603	chr01	8288603	GBS
ST6.chr01pos8288648	chr01	8288648	GBS
ST6.chr01pos8288650	chr01	8288650	GBS
ST6.chr01pos8288664	chr01	8288664	GBS
ST6.chr01pos8288668	chr01	8288668	GBS
ST6.chr01pos8375276	chr01	8375276	GBS
ST6.chr01pos8645689	chr01	8645689	GBS	Soltu.DM.01G007260
ST6.chr01pos8710181	chr01	8710181	GBS	Soltu.DM.01G007280
ST6.chr01pos8710212	chr01	8710212	GBS	Soltu.DM.01G007280
ST6.chr01pos8715736	chr01	8715736	GBS	Soltu.DM.01G007280
ST6.chr01pos8715757	chr01	8715757	GBS	Soltu.DM.01G007280
ST6.chr01pos8735885	chr01	8735885	GBS
ST6.chr01pos8761642	chr01	8761642	GBS
ST6.chr01pos8761651	chr01	8761651	GBS
ST6.chr01pos8890300	chr01	8890300	GBS
ST6.chr01pos8928603	chr01	8928603	GBS
ST6.chr01pos9034066	chr01	9034066	GBS
ST6.chr01pos9034083	chr01	9034083	GBS
ST6.chr01pos9034089	chr01	9034089	GBS
ST6.chr01pos9046765	chr01	9046765	GBS	Soltu.DM.01G007450
ST6.chr01pos9046767	chr01	9046767	GBS	Soltu.DM.01G007450
ST6.chr01pos9046816	chr01	9046816	GBS	Soltu.DM.01G007450
ST6.chr01pos9058226	chr01	9058226	GBS	Soltu.DM.01G007470
ST6.chr01pos9058269	chr01	9058269	GBS	Soltu.DM.01G007470
ST6.chr01pos9058270	chr01	9058270	GBS	Soltu.DM.01G007470
ST6.chr01pos9058272	chr01	9058272	GBS	Soltu.DM.01G007470
ST6.chr01pos9058287	chr01	9058287	GBS	Soltu.DM.01G007470
ST6.chr01pos9058295	chr01	9058295	GBS	Soltu.DM.01G007470
ST6.chr01pos9058299	chr01	9058299	GBS	Soltu.DM.01G007470
ST6.chr01pos9058613	chr01	9058613	GBS
ST6.chr01pos9058618	chr01	9058618	GBS
ST6.chr01pos9068050	chr01	9068050	GBS
ST6.chr01pos9068051	chr01	9068051	GBS
ST6.chr01pos9068052	chr01	9068052	GBS
ST6.chr01pos9068091	chr01	9068091	GBS
ST6.chr01pos9132002	chr01	9132002	GBS
ST6.chr01pos9132003	chr01	9132003	GBS
ST6.chr01pos9132006	chr01	9132006	GBS
ST6.chr01pos9132011	chr01	9132011	GBS
ST6.chr01pos9132012	chr01	9132012	GBS
ST6.chr01pos9132014	chr01	9132014	GBS
ST6.chr01pos9287545	chr01	9287545	GBS	Soltu.DM.01G007620
ST6.chr01pos9287548	chr01	9287548	GBS	Soltu.DM.01G007620
ST6.chr01pos9287550	chr01	9287550	GBS	Soltu.DM.01G007620
ST6.chr01pos9287551	chr01	9287551	GBS	Soltu.DM.01G007620
ST6.chr01pos9287574	chr01	9287574	GBS	Soltu.DM.01G007620
ST6.chr01pos9287596	chr01	9287596	GBS	Soltu.DM.01G007620
ST6.chr01pos9328657	chr01	9328657	GBS
ST6.chr01pos9328664	chr01	9328664	GBS
ST6.chr01pos9341263	chr01	9341263	GBS
ST6.chr01pos9341263	chr01	9341263	GBS
ST6.chr01pos9341265	chr01	9341265	GBS
ST6.chr01pos9341265	chr01	9341265	GBS
ST6.chr01pos9341304	chr01	9341304	GBS
ST6.chr01pos9341304	chr01	9341304	GBS
ST6.chr01pos9341311	chr01	9341311	GBS
ST6.chr01pos9341311	chr01	9341311	GBS
ST6.chr01pos9341331	chr01	9341331	GBS
ST6.chr01pos9341331	chr01	9341331	GBS
ST6.chr01pos9341335	chr01	9341335	GBS
ST6.chr01pos9341335	chr01	9341335	GBS
ST6.chr01pos9346789	chr01	9346789	GBS
ST6.chr01pos9346796	chr01	9346796	GBS
ST6.chr01pos9346805	chr01	9346805	GBS
ST6.chr01pos9346806	chr01	9346806	GBS
ST6.chr01pos9346819	chr01	9346819	GBS
ST6.chr01pos9346823	chr01	9346823	GBS
ST6.chr01pos9346824	chr01	9346824	GBS
ST6.chr01pos9365470	chr01	9365470	GBS
ST6.chr01pos9365478	chr01	9365478	GBS
ST6.chr01pos9365481	chr01	9365481	GBS
ST6.chr01pos9365489	chr01	9365489	GBS
ST6.chr01pos9365499	chr01	9365499	GBS
ST6.chr01pos9365502	chr01	9365502	GBS
ST6.chr01pos9365512	chr01	9365512	GBS
ST6.chr01pos9365515	chr01	9365515	GBS
ST6.chr01pos9365526	chr01	9365526	GBS
ST6.chr01pos9365532	chr01	9365532	GBS
ST6.chr01pos9368616	chr01	9368616	GBS
ST6.chr01pos9368622	chr01	9368622	GBS
ST6.chr01pos9368627	chr01	9368627	GBS
ST6.chr01pos9368640	chr01	9368640	GBS
ST6.chr01pos9368647	chr01	9368647	GBS
ST6.chr01pos9368648	chr01	9368648	GBS
ST6.chr01pos9368692	chr01	9368692	GBS
ST6.chr01pos9368697	chr01	9368697	GBS
ST6.chr01pos9384918	chr01	9384918	GBS	Soltu.DM.01G007680
ST6.chr01pos9384941	chr01	9384941	GBS	Soltu.DM.01G007680
ST6.chr01pos9410817	chr01	9410817	GBS
ST6.chr01pos9410902	chr01	9410902	GBS
ST6.chr01pos10709163	chr01	10709163	GBS	Soltu.DM.01G008290
ST6.chr01pos10709170	chr01	10709170	GBS	Soltu.DM.01G008290
ST6.chr01pos10768645	chr01	10768645	GBS	Soltu.DM.01G008300
ST6.chr01pos10768688	chr01	10768688	GBS	Soltu.DM.01G008300
ST6.chr01pos10919930	chr01	10919930	GBS
ST6.chr01pos10922873	chr01	10922873	GBS	Soltu.DM.01G008370
ST6.chr01pos10922878	chr01	10922878	GBS	Soltu.DM.01G008370
ST6.chr01pos10922909	chr01	10922909	GBS	Soltu.DM.01G008370
ST6.chr01pos10928391	chr01	10928391	GBS	Soltu.DM.01G008370
ST6.chr01pos11189521	chr01	11189521	GBS
ST6.chr01pos11189546	chr01	11189546	GBS
ST6.chr01pos11189547	chr01	11189547	GBS
ST6.chr01pos11237472	chr01	11237472	GBS	Soltu.DM.01G008550
ST6.chr01pos11237473	chr01	11237473	GBS	Soltu.DM.01G008550
ST6.chr01pos11237476	chr01	11237476	GBS	Soltu.DM.01G008550
ST6.chr01pos11237485	chr01	11237485	GBS	Soltu.DM.01G008550
ST6.chr01pos11237535	chr01	11237535	GBS	Soltu.DM.01G008550
ST6.chr01pos11237537	chr01	11237537	GBS	Soltu.DM.01G008550
ST6.chr01pos11237539	chr01	11237539	GBS	Soltu.DM.01G008550
ST6.chr01pos11600680	chr01	11600680	GBS
ST6.chr01pos11600694	chr01	11600694	GBS
ST6.chr01pos11600704	chr01	11600704	GBS
ST6.chr01pos11600714	chr01	11600714	GBS
ST6.chr01pos11600724	chr01	11600724	GBS
ST6.chr01pos11600726	chr01	11600726	GBS
ST6.chr01pos11630416	chr01	11630416	GBS
ST6.chr01pos11630431	chr01	11630431	GBS
ST6.chr01pos11634873	chr01	11634873	GBS	Soltu.DM.01G008760
ST6.chr01pos11634906	chr01	11634906	GBS	Soltu.DM.01G008760
ST6.chr01pos11634909	chr01	11634909	GBS	Soltu.DM.01G008760
ST6.chr01pos11634916	chr01	11634916	GBS	Soltu.DM.01G008760
ST6.chr01pos11634936	chr01	11634936	GBS	Soltu.DM.01G008760
ST6.chr01pos11634942	chr01	11634942	GBS	Soltu.DM.01G008760
ST6.chr01pos11715739	chr01	11715739	GBS
ST6.chr01pos11811204	chr01	11811204	GBS
ST6.chr01pos11811210	chr01	11811210	GBS
ST6.chr01pos11811214	chr01	11811214	GBS
ST6.chr01pos11811228	chr01	11811228	GBS
ST6.chr01pos11811834	chr01	11811834	GBS
ST6.chr01pos11811899	chr01	11811899	GBS
ST6.chr01pos11811905	chr01	11811905	GBS
ST6.chr01pos11815832	chr01	11815832	GBS	Soltu.DM.01G008840
ST6.chr01pos11815858	chr01	11815858	GBS	Soltu.DM.01G008840
ST6.chr01pos11815864	chr01	11815864	GBS	Soltu.DM.01G008840
ST6.chr01pos11815876	chr01	11815876	GBS	Soltu.DM.01G008840
ST6.chr01pos11815877	chr01	11815877	GBS	Soltu.DM.01G008840
ST6.chr01pos11868791	chr01	11868791	GBS
ST6.chr01pos11868810	chr01	11868810	GBS
ST6.chr01pos11868814	chr01	11868814	GBS
ST6.chr01pos11962443	chr01	11962443	GBS
ST6.chr01pos11962446	chr01	11962446	GBS
ST6.chr01pos11962448	chr01	11962448	GBS
ST6.chr01pos11962476	chr01	11962476	GBS
ST6.chr01pos11962485	chr01	11962485	GBS
ST6.chr01pos11962501	chr01	11962501	GBS
ST6.chr01pos11987904	chr01	11987904	GBS	Soltu.DM.01G008900
ST6.chr01pos11988092	chr01	11988092	GBS
ST6.chr01pos12590339	chr01	12590339	GBS	Soltu.DM.01G009130
ST6.chr01pos12590372	chr01	12590372	GBS	Soltu.DM.01G009130
ST6.chr01pos12590373	chr01	12590373	GBS	Soltu.DM.01G009130
ST6.chr01pos12590394	chr01	12590394	GBS	Soltu.DM.01G009130
ST6.chr01pos12590410	chr01	12590410	GBS	Soltu.DM.01G009130
ST6.chr01pos12590413	chr01	12590413	GBS	Soltu.DM.01G009130
ST6.chr01pos12602258	chr01	12602258	GBS
ST6.chr01pos12602264	chr01	12602264	GBS
ST6.chr01pos12602299	chr01	12602299	GBS
ST6.chr01pos12919127	chr01	12919127	GBS	Soltu.DM.01G009280
ST6.chr01pos12919138	chr01	12919138	GBS	Soltu.DM.01G009280
ST6.chr01pos12919140	chr01	12919140	GBS	Soltu.DM.01G009280
ST6.chr01pos12919179	chr01	12919179	GBS	Soltu.DM.01G009280
ST6.chr01pos12919202	chr01	12919202	GBS	Soltu.DM.01G009280
ST6.chr01pos12928791	chr01	12928791	GBS
ST6.chr01pos12928812	chr01	12928812	GBS
ST6.chr01pos12928814	chr01	12928814	GBS
ST6.chr01pos12928820	chr01	12928820	GBS
ST6.chr01pos12928821	chr01	12928821	GBS
ST6.chr01pos12928826	chr01	12928826	GBS
ST6.chr01pos12959351	chr01	12959351	GBS
ST6.chr01pos12959352	chr01	12959352	GBS
ST6.chr01pos12959367	chr01	12959367	GBS
ST6.chr01pos12988385	chr01	12988385	GBS
ST6.chr01pos12988451	chr01	12988451	GBS
ST6.chr01pos12989077	chr01	12989077	GBS	Soltu.DM.01G009360
ST6.chr01pos12989078	chr01	12989078	GBS	Soltu.DM.01G009360
ST6.chr01pos12989086	chr01	12989086	GBS	Soltu.DM.01G009360
ST6.chr01pos12989091	chr01	12989091	GBS	Soltu.DM.01G009360
ST6.chr01pos12989095	chr01	12989095	GBS	Soltu.DM.01G009360
ST6.chr01pos12989111	chr01	12989111	GBS	Soltu.DM.01G009360
ST6.chr01pos12989143	chr01	12989143	GBS	Soltu.DM.01G009360
ST6.chr01pos12992986	chr01	12992986	GBS	Soltu.DM.01G009360
ST6.chr01pos12992987	chr01	12992987	GBS	Soltu.DM.01G009360
ST6.chr01pos12992999	chr01	12992999	GBS	Soltu.DM.01G009360
ST6.chr01pos12993061	chr01	12993061	GBS	Soltu.DM.01G009360
ST6.chr01pos12995161	chr01	12995161	GBS	Soltu.DM.01G009360
ST6.chr01pos13001618	chr01	13001618	GBS
ST6.chr01pos13001651	chr01	13001651	GBS
ST6.chr01pos13001691	chr01	13001691	GBS
ST6.chr01pos13001692	chr01	13001692	GBS
ST6.chr01pos13028966	chr01	13028966	GBS	Soltu.DM.01G009400
ST6.chr01pos13036602	chr01	13036602	GBS	Soltu.DM.01G009410
ST6.chr01pos13654742	chr01	13654742	GBS
ST6.chr01pos13654753	chr01	13654753	GBS
ST6.chr01pos13654765	chr01	13654765	GBS
ST6.chr01pos13654768	chr01	13654768	GBS
ST6.chr01pos13654772	chr01	13654772	GBS
ST6.chr01pos13654776	chr01	13654776	GBS
ST6.chr01pos13654782	chr01	13654782	GBS
ST6.chr01pos13654791	chr01	13654791	GBS
ST6.chr01pos13741657	chr01	13741657	GBS	Soltu.DM.01G009870
ST6.chr01pos13741660	chr01	13741660	GBS	Soltu.DM.01G009870
ST6.chr01pos13741717	chr01	13741717	GBS	Soltu.DM.01G009870
ST6.chr01pos13741733	chr01	13741733	GBS	Soltu.DM.01G009870
ST6.chr01pos13741746	chr01	13741746	GBS	Soltu.DM.01G009870
ST6.chr01pos13747795	chr01	13747795	GBS	Soltu.DM.01G009880
ST6.chr01pos13781161	chr01	13781161	GBS
ST6.chr01pos13822415	chr01	13822415	GBS	Soltu.DM.01G009900
ST6.chr01pos13900479	chr01	13900479	GBS
ST6.chr01pos13900500	chr01	13900500	GBS
ST6.chr01pos13900508	chr01	13900508	GBS
ST6.chr01pos13911294	chr01	13911294	GBS	Soltu.DM.01G009970
ST6.chr01pos13922091	chr01	13922091	GBS
ST6.chr01pos13941461	chr01	13941461	GBS	Soltu.DM.01G009990
ST6.chr01pos13941468	chr01	13941468	GBS	Soltu.DM.01G009990
ST6.chr01pos13941476	chr01	13941476	GBS	Soltu.DM.01G009990
ST6.chr01pos13941489	chr01	13941489	GBS	Soltu.DM.01G009990
ST6.chr01pos14156306	chr01	14156306	GBS
ST6.chr01pos14373558	chr01	14373558	GBS
ST6.chr01pos14373572	chr01	14373572	GBS
ST6.chr01pos14373581	chr01	14373581	GBS
ST6.chr01pos14373609	chr01	14373609	GBS
ST6.chr01pos14373614	chr01	14373614	GBS
ST6.chr01pos14411903	chr01	14411903	GBS	Soltu.DM.01G010080
ST6.chr01pos14548634	chr01	14548634	GBS	Soltu.DM.01G010110
ST6.chr01pos14548646	chr01	14548646	GBS	Soltu.DM.01G010110
ST6.chr01pos14593711	chr01	14593711	GBS
ST6.chr01pos14812136	chr01	14812136	GBS
ST6.chr01pos14812162	chr01	14812162	GBS
ST6.chr01pos14812214	chr01	14812214	GBS
ST6.chr01pos14812223	chr01	14812223	GBS
ST6.chr01pos14812242	chr01	14812242	GBS
ST6.chr01pos14813617	chr01	14813617	GBS
ST6.chr01pos14818782	chr01	14818782	GBS	Soltu.DM.01G010240
ST6.chr01pos14818800	chr01	14818800	GBS	Soltu.DM.01G010240
ST6.chr01pos14818814	chr01	14818814	GBS	Soltu.DM.01G010240
ST6.chr01pos14818868	chr01	14818868	GBS	Soltu.DM.01G010240
ST6.chr01pos14828424	chr01	14828424	GBS	Soltu.DM.01G010240
ST6.chr01pos14828449	chr01	14828449	GBS	Soltu.DM.01G010240
ST6.chr01pos14828465	chr01	14828465	GBS	Soltu.DM.01G010240
ST6.chr01pos14836464	chr01	14836464	GBS	Soltu.DM.01G010240
ST6.chr01pos14836467	chr01	14836467	GBS	Soltu.DM.01G010240
ST6.chr01pos14836489	chr01	14836489	GBS	Soltu.DM.01G010240
ST6.chr01pos14836517	chr01	14836517	GBS	Soltu.DM.01G010240
ST6.chr01pos14853299	chr01	14853299	GBS
ST6.chr01pos14853310	chr01	14853310	GBS
ST6.chr01pos14853340	chr01	14853340	GBS
ST6.chr01pos14853346	chr01	14853346	GBS
ST6.chr01pos14853349	chr01	14853349	GBS
ST6.chr01pos14914894	chr01	14914894	GBS
ST6.chr01pos14914898	chr01	14914898	GBS
ST6.chr01pos14914921	chr01	14914921	GBS
ST6.chr01pos15026994	chr01	15026994	GBS
ST6.chr01pos15026998	chr01	15026998	GBS
ST6.chr01pos15027027	chr01	15027027	GBS
ST6.chr01pos15027039	chr01	15027039	GBS
ST6.chr01pos15027053	chr01	15027053	GBS
ST6.chr01pos15027056	chr01	15027056	GBS
ST6.chr01pos15045278	chr01	15045278	GBS
ST6.chr01pos15045916	chr01	15045916	GBS
ST6.chr01pos15045975	chr01	15045975	GBS
ST6.chr01pos15046863	chr01	15046863	GBS
ST6.chr01pos15047185	chr01	15047185	GBS
ST6.chr01pos15047185	chr01	15047185	GBS
ST6.chr01pos15047733	chr01	15047733	GBS
ST6.chr01pos15048544	chr01	15048544	GBS
ST6.chr01pos15048544	chr01	15048544	GBS
ST6.chr01pos15050192	chr01	15050192	GBS
ST6.chr01pos15050262	chr01	15050262	GBS
ST6.chr01pos15050616	chr01	15050616	GBS
ST6.chr01pos15051402	chr01	15051402	GBS
ST6.chr01pos15053614	chr01	15053614	GBS
ST6.chr01pos15054525	chr01	15054525	GBS
ST6.chr01pos15059120	chr01	15059120	GBS
ST6.chr01pos15059157	chr01	15059157	GBS
ST6.chr01pos15059158	chr01	15059158	GBS
ST6.chr01pos15068663	chr01	15068663	GBS	Soltu.DM.01G010310
ST6.chr01pos15074886	chr01	15074886	GBS	Soltu.DM.01G010330
ST6.chr01pos15089916	chr01	15089916	GBS	Soltu.DM.01G010350
ST6.chr01pos15089934	chr01	15089934	GBS	Soltu.DM.01G010350
ST6.chr01pos15089957	chr01	15089957	GBS	Soltu.DM.01G010350
ST6.chr01pos15090014	chr01	15090014	GBS	Soltu.DM.01G010350
ST6.chr01pos15209410	chr01	15209410	GBS	Soltu.DM.01G010360
ST6.chr01pos15209477	chr01	15209477	GBS	Soltu.DM.01G010360
ST6.chr01pos15209535	chr01	15209535	GBS	Soltu.DM.01G010360
ST6.chr01pos15209537	chr01	15209537	GBS	Soltu.DM.01G010360
ST6.chr01pos15209558	chr01	15209558	GBS	Soltu.DM.01G010360
ST6.chr01pos15209614	chr01	15209614	GBS	Soltu.DM.01G010360
ST6.chr01pos15209632	chr01	15209632	GBS	Soltu.DM.01G010360
ST6.chr01pos15210568	chr01	15210568	GBS	Soltu.DM.01G010360
ST6.chr01pos15210611	chr01	15210611	GBS	Soltu.DM.01G010360
ST6.chr01pos15214114	chr01	15214114	GBS	Soltu.DM.01G010370
ST6.chr01pos15215726	chr01	15215726	GBS	Soltu.DM.01G010370
ST6.chr01pos15215742	chr01	15215742	GBS	Soltu.DM.01G010370
ST6.chr01pos15215744	chr01	15215744	GBS	Soltu.DM.01G010370
ST6.chr01pos15215745	chr01	15215745	GBS	Soltu.DM.01G010370
ST6.chr01pos15221032	chr01	15221032	GBS	Soltu.DM.01G010370
ST6.chr01pos15253524	chr01	15253524	GBS
ST6.chr01pos15253564	chr01	15253564	GBS
ST6.chr01pos15253578	chr01	15253578	GBS
ST6.chr01pos15619875	chr01	15619875	GBS
ST6.chr01pos15619878	chr01	15619878	GBS
ST6.chr01pos15619883	chr01	15619883	GBS
ST6.chr01pos15619900	chr01	15619900	GBS
ST6.chr01pos15873899	chr01	15873899	GBS
ST6.chr01pos15873916	chr01	15873916	GBS
ST6.chr01pos15873920	chr01	15873920	GBS
ST6.chr01pos15873922	chr01	15873922	GBS
ST6.chr01pos15873929	chr01	15873929	GBS
ST6.chr01pos15873963	chr01	15873963	GBS
ST6.chr01pos15873965	chr01	15873965	GBS
ST6.chr01pos15873973	chr01	15873973	GBS	Soltu.DM.01G010530
ST6.chr01pos15896454	chr01	15896454	GBS
ST6.chr01pos15901504	chr01	15901504	GBS
ST6.chr01pos15901508	chr01	15901508	GBS
ST6.chr01pos15901509	chr01	15901509	GBS
ST6.chr01pos15901512	chr01	15901512	GBS
ST6.chr01pos15901546	chr01	15901546	GBS
ST6.chr01pos15901560	chr01	15901560	GBS
ST6.chr01pos15901569	chr01	15901569	GBS
ST6.chr01pos15901580	chr01	15901580	GBS
ST6.chr01pos15901823	chr01	15901823	GBS
ST6.chr01pos15901864	chr01	15901864	GBS
ST6.chr01pos15926408	chr01	15926408	GBS
ST6.chr01pos15926433	chr01	15926433	GBS
ST6.chr01pos15926435	chr01	15926435	GBS
ST6.chr01pos15926459	chr01	15926459	GBS
ST6.chr01pos15926461	chr01	15926461	GBS
ST6.chr01pos15963690	chr01	15963690	GBS
ST6.chr01pos15963706	chr01	15963706	GBS
ST6.chr01pos15963707	chr01	15963707	GBS
ST6.chr01pos15963709	chr01	15963709	GBS
ST6.chr01pos15963716	chr01	15963716	GBS
ST6.chr01pos16078959	chr01	16078959	GBS
ST6.chr01pos16079019	chr01	16079019	GBS
ST6.chr01pos16080704	chr01	16080704	GBS
ST6.chr01pos16080730	chr01	16080730	GBS
ST6.chr01pos16091427	chr01	16091427	GBS
ST6.chr01pos16091475	chr01	16091475	GBS
ST6.chr01pos16091480	chr01	16091480	GBS
ST6.chr01pos16091506	chr01	16091506	GBS
ST6.chr01pos16127333	chr01	16127333	GBS
ST6.chr01pos16127337	chr01	16127337	GBS
ST6.chr01pos16127353	chr01	16127353	GBS
ST6.chr01pos16127359	chr01	16127359	GBS
ST6.chr01pos16127360	chr01	16127360	GBS
ST6.chr01pos16127365	chr01	16127365	GBS
ST6.chr01pos16127373	chr01	16127373	GBS
ST6.chr01pos16127375	chr01	16127375	GBS
ST6.chr01pos16127405	chr01	16127405	GBS
ST6.chr01pos16130719	chr01	16130719	GBS
ST6.chr01pos16130757	chr01	16130757	GBS
ST6.chr01pos16130766	chr01	16130766	GBS
ST6.chr01pos16130767	chr01	16130767	GBS
ST6.chr01pos16179486	chr01	16179486	GBS
ST6.chr01pos16179511	chr01	16179511	GBS	Soltu.DM.01G010620
ST6.chr01pos16179518	chr01	16179518	GBS	Soltu.DM.01G010620
ST6.chr01pos16179548	chr01	16179548	GBS	Soltu.DM.01G010620
ST6.chr01pos16179581	chr01	16179581	GBS	Soltu.DM.01G010620
ST6.chr01pos16179607	chr01	16179607	GBS	Soltu.DM.01G010620
ST6.chr01pos16179622	chr01	16179622	GBS	Soltu.DM.01G010620
ST6.chr01pos16179637	chr01	16179637	GBS	Soltu.DM.01G010620
ST6.chr01pos16224294	chr01	16224294	GBS
ST6.chr01pos16224355	chr01	16224355	GBS
ST6.chr01pos16224356	chr01	16224356	GBS
ST6.chr01pos16224364	chr01	16224364	GBS
ST6.chr01pos16224409	chr01	16224409	GBS
ST6.chr01pos16224411	chr01	16224411	GBS
ST6.chr01pos16224417	chr01	16224417	GBS
ST6.chr01pos16224418	chr01	16224418	GBS
ST6.chr01pos16224427	chr01	16224427	GBS
ST6.chr01pos16358299	chr01	16358299	GBS	Soltu.DM.01G010680
ST6.chr01pos16358300	chr01	16358300	GBS	Soltu.DM.01G010680
ST6.chr01pos16358302	chr01	16358302	GBS	Soltu.DM.01G010680
ST6.chr01pos16358341	chr01	16358341	GBS	Soltu.DM.01G010680
ST6.chr01pos16358400	chr01	16358400	GBS	Soltu.DM.01G010680
ST6.chr01pos16358404	chr01	16358404	GBS	Soltu.DM.01G010680
ST6.chr01pos16358416	chr01	16358416	GBS	Soltu.DM.01G010680
ST6.chr01pos16358422	chr01	16358422	GBS	Soltu.DM.01G010680
ST6.chr01pos16358441	chr01	16358441	GBS	Soltu.DM.01G010680
ST6.chr01pos16609759	chr01	16609759	GBS	Soltu.DM.01G010740
ST6.chr01pos16609920	chr01	16609920	GBS	Soltu.DM.01G010740
ST6.chr01pos16609922	chr01	16609922	GBS	Soltu.DM.01G010740
ST6.chr01pos16633451	chr01	16633451	GBS	Soltu.DM.01G010750
ST6.chr01pos16748082	chr01	16748082	GBS
ST6.chr01pos16748132	chr01	16748132	GBS
ST6.chr01pos16748140	chr01	16748140	GBS
ST6.chr01pos16748152	chr01	16748152	GBS
ST6.chr01pos16778578	chr01	16778578	GBS
ST6.chr01pos16778597	chr01	16778597	GBS
ST6.chr01pos16816293	chr01	16816293	GBS
ST6.chr01pos16816369	chr01	16816369	GBS
ST6.chr01pos16816370	chr01	16816370	GBS
ST6.chr01pos16816374	chr01	16816374	GBS
ST6.chr01pos16816401	chr01	16816401	GBS
ST6.chr01pos16979781	chr01	16979781	GBS
ST6.chr01pos16979783	chr01	16979783	GBS
ST6.chr01pos16979785	chr01	16979785	GBS
ST6.chr01pos16979806	chr01	16979806	GBS
ST6.chr01pos16999425	chr01	16999425	GBS
ST6.chr01pos16999438	chr01	16999438	GBS
ST6.chr01pos16999469	chr01	16999469	GBS
ST6.chr01pos17071437	chr01	17071437	GBS	Soltu.DM.01G010820
ST6.chr01pos17071452	chr01	17071452	GBS	Soltu.DM.01G010820
ST6.chr01pos17110546	chr01	17110546	GBS
ST6.chr01pos17110555	chr01	17110555	GBS
ST6.chr01pos17405566	chr01	17405566	GBS
ST6.chr01pos17405591	chr01	17405591	GBS
ST6.chr01pos17405655	chr01	17405655	GBS
ST6.chr01pos17515794	chr01	17515794	GBS
ST6.chr01pos17515795	chr01	17515795	GBS
ST6.chr01pos17532347	chr01	17532347	GBS
ST6.chr01pos17532350	chr01	17532350	GBS
ST6.chr01pos17532358	chr01	17532358	GBS
ST6.chr01pos17532359	chr01	17532359	GBS
ST6.chr01pos17532365	chr01	17532365	GBS
ST6.chr01pos17532385	chr01	17532385	GBS
ST6.chr01pos17532392	chr01	17532392	GBS
ST6.chr01pos17546678	chr01	17546678	GBS
ST6.chr01pos17838713	chr01	17838713	GBS
ST6.chr01pos17838714	chr01	17838714	GBS
ST6.chr01pos17838715	chr01	17838715	GBS
ST6.chr01pos17838718	chr01	17838718	GBS
ST6.chr01pos17838721	chr01	17838721	GBS
ST6.chr01pos17900844	chr01	17900844	GBS
ST6.chr01pos17900886	chr01	17900886	GBS
ST6.chr01pos17900897	chr01	17900897	GBS
ST6.chr01pos17900900	chr01	17900900	GBS
ST6.chr01pos17900901	chr01	17900901	GBS
ST6.chr01pos17900902	chr01	17900902	GBS
ST6.chr01pos17900907	chr01	17900907	GBS
ST6.chr01pos17900924	chr01	17900924	GBS
ST6.chr01pos17900932	chr01	17900932	GBS
ST6.chr01pos17979332	chr01	17979332	GBS
ST6.chr01pos18391528	chr01	18391528	GBS	Soltu.DM.01G011140
ST6.chr01pos18391537	chr01	18391537	GBS	Soltu.DM.01G011140
ST6.chr01pos18392550	chr01	18392550	GBS	Soltu.DM.01G011140
ST6.chr01pos18485673	chr01	18485673	GBS	Soltu.DM.01G011150
ST6.chr01pos18485704	chr01	18485704	GBS	Soltu.DM.01G011150
ST6.chr01pos18485732	chr01	18485732	GBS	Soltu.DM.01G011150
ST6.chr01pos18500194	chr01	18500194	GBS	Soltu.DM.01G011160
ST6.chr01pos18500207	chr01	18500207	GBS	Soltu.DM.01G011160
ST6.chr01pos18500223	chr01	18500223	GBS	Soltu.DM.01G011160
ST6.chr01pos18500225	chr01	18500225	GBS	Soltu.DM.01G011160
ST6.chr01pos18500226	chr01	18500226	GBS	Soltu.DM.01G011160
ST6.chr01pos18500233	chr01	18500233	GBS	Soltu.DM.01G011160
ST6.chr01pos18500253	chr01	18500253	GBS	Soltu.DM.01G011160
ST6.chr01pos18506625	chr01	18506625	GBS	Soltu.DM.01G011170
ST6.chr01pos18509548	chr01	18509548	GBS
ST6.chr01pos18509549	chr01	18509549	GBS
ST6.chr01pos18525882	chr01	18525882	GBS
ST6.chr01pos18525923	chr01	18525923	GBS
ST6.chr01pos18525926	chr01	18525926	GBS
ST6.chr01pos18525927	chr01	18525927	GBS
ST6.chr01pos18525958	chr01	18525958	GBS
ST6.chr01pos18525960	chr01	18525960	GBS
ST6.chr01pos18526865	chr01	18526865	GBS
ST6.chr01pos18526876	chr01	18526876	GBS
ST6.chr01pos18526972	chr01	18526972	GBS
ST6.chr01pos18527025	chr01	18527025	GBS
ST6.chr01pos18559281	chr01	18559281	GBS
ST6.chr01pos18559289	chr01	18559289	GBS
ST6.chr01pos18559293	chr01	18559293	GBS
ST6.chr01pos18559296	chr01	18559296	GBS
ST6.chr01pos18559310	chr01	18559310	GBS
ST6.chr01pos18559321	chr01	18559321	GBS
ST6.chr01pos18559322	chr01	18559322	GBS
ST6.chr01pos18576981	chr01	18576981	GBS
ST6.chr01pos18576982	chr01	18576982	GBS
ST6.chr01pos18576995	chr01	18576995	GBS
ST6.chr01pos18576997	chr01	18576997	GBS
ST6.chr01pos18577058	chr01	18577058	GBS
ST6.chr01pos18598388	chr01	18598388	GBS
ST6.chr01pos18598410	chr01	18598410	GBS
ST6.chr01pos18598455	chr01	18598455	GBS
ST6.chr01pos18618781	chr01	18618781	GBS
ST6.chr01pos18618841	chr01	18618841	GBS
ST6.chr01pos18618848	chr01	18618848	GBS
ST6.chr01pos18662190	chr01	18662190	GBS
ST6.chr01pos18662191	chr01	18662191	GBS
ST6.chr01pos18662196	chr01	18662196	GBS
ST6.chr01pos18687736	chr01	18687736	GBS
ST6.chr01pos18687743	chr01	18687743	GBS
ST6.chr01pos18687750	chr01	18687750	GBS
ST6.chr01pos18687761	chr01	18687761	GBS
ST6.chr01pos18687769	chr01	18687769	GBS
ST6.chr01pos18687778	chr01	18687778	GBS
ST6.chr01pos18687811	chr01	18687811	GBS
ST6.chr01pos18687822	chr01	18687822	GBS
ST6.chr01pos18687823	chr01	18687823	GBS
ST6.chr01pos18700344	chr01	18700344	GBS
ST6.chr01pos18700366	chr01	18700366	GBS
ST6.chr01pos18700385	chr01	18700385	GBS
ST6.chr01pos19034117	chr01	19034117	GBS
ST6.chr01pos19034163	chr01	19034163	GBS
ST6.chr01pos19034172	chr01	19034172	GBS
ST6.chr01pos19034173	chr01	19034173	GBS
ST6.chr01pos19194619	chr01	19194619	GBS	Soltu.DM.01G011420
ST6.chr01pos19194620	chr01	19194620	GBS	Soltu.DM.01G011420
ST6.chr01pos19194655	chr01	19194655	GBS	Soltu.DM.01G011420
ST6.chr01pos19194689	chr01	19194689	GBS	Soltu.DM.01G011420
ST6.chr01pos19287933	chr01	19287933	GBS
ST6.chr01pos19287951	chr01	19287951	GBS
ST6.chr01pos19287954	chr01	19287954	GBS
ST6.chr01pos19288005	chr01	19288005	GBS
ST6.chr01pos19288006	chr01	19288006	GBS
ST6.chr01pos19288010	chr01	19288010	GBS
ST6.chr01pos19468380	chr01	19468380	GBS
ST6.chr01pos19468390	chr01	19468390	GBS
ST6.chr01pos19468394	chr01	19468394	GBS
ST6.chr01pos19468419	chr01	19468419	GBS
ST6.chr01pos19678754	chr01	19678754	GBS
ST6.chr01pos19754952	chr01	19754952	GBS
ST6.chr01pos19758862	chr01	19758862	GBS
ST6.chr01pos19781097	chr01	19781097	GBS
ST6.chr01pos19781104	chr01	19781104	GBS
ST6.chr01pos19781124	chr01	19781124	GBS
ST6.chr01pos19781135	chr01	19781135	GBS
ST6.chr01pos19796329	chr01	19796329	GBS
ST6.chr01pos19942940	chr01	19942940	GBS
[truncated: 203,842+ more rows]
